# Supplementary material for: Triglycerides are an important fuel reserve for synapse function in the brain
Source: Nat Metab. 2025 Jul 1;7(7):1392–403. doi: 10.1038/s42255-025-01321-x (PMC12286841; doi:10.1038/s42255-025-01321-x)
Supplement: Supplementary file 2 — Statistical source data. [file 42255_2025_1321_MOESM2_ESM.xlsx]

## Sheet: 1f
		DDHD2			Synapsin
Bouton #	Area	Bouton, Int.	Axon, Int.	Bouton/Axon	Bouton, Int.	Axon, Int.	Bouton/Axon
1	1.285	2144.41	95.458	22.4645	1645.98	159.367	10.3282
2	1.285	766.559	38.367	19.9796	753.237	148.096	5.08614
3	1.285	762.751	105.667	7.21844	942.847	64.181	14.6904
4	1.285	1650.06	139.407	11.8362	1274.09	112.548	11.3204
5	1.285	1031.47	157.531	6.54776	813.672	70.91	11.4747
6	1.285	725.107	46.243	15.6804	1019.21	97.085	10.4981
7	1.285	1267.21	83.559	15.1655	802.791	51.627	15.5498
8	1.285	472.282	93.407	5.05617	755.458	99.068	7.62565
9	1.285	795.367	149.328	5.32631	446.734	90.379	4.9429
10	1.285	436.588	58.373	7.47928	773.723	91.475	8.4583
11	1.285	622.124	76.237	8.16039	371.633	56.927	6.52824
12	1.285	553.102	73.277	7.5481	515.757	161.593	3.1917
13	1.285	474.458	94.548	5.01817	425.141	80.847	5.25859
14	1.285	1118.11	74.763	14.9554	1104.14	87.638	12.5989
15	1.285	301.356	93.362	3.22782	2219.57	172.328	12.8799
16	1.285	652.633	48.734	13.3917	2255.35	152.096	14.8285
17	1.285	661.955	23.181	28.5559	1400.95	89.113	15.7211
18	1.285	630.565	25.13	25.0921	1728.13	134.893	12.8111
19	1.285	485.232	47.695	10.1736	952.26	81.605	11.6691
20	1.285	494.667	69.034	7.16556	1382.27	65.073	21.2418
21	1.285	320.299	47.384	6.75964	1360.19	232.785	5.84313
22	1.285	630.537	169.056	3.72975	1520.69	90.463	16.8101
23	1.285	1232.9	71.96	17.1332	1989.24	129.757	15.3305
24	1.285	502.712	58.836	8.54429	1428.71	144.61	9.87976
25	1.285	315.791	35.311	8.94313	1967.41	50.627	38.8609
26	1.285	861.271	41.469	20.769	2110.32	99.938	21.1163
27	1.285	1396.45	207.531	6.72888	371.638	56.977	6.5226
28	1.285	998.102	27.644	36.1056	848.689	52.373	16.2047
29	1.285	386.571	55.61	6.95147	824.74	38.571	21.3824
30	1.285	644.938	78.169	8.25056	783.282	89.531	8.74872
31	1.285	402.61	66.136	6.08761	1100.14	83.734	13.1385
32	1.285	946.825	79.601	11.8946	319.034	95.831	3.32913
33	1.285	1504.61	85.932	17.5093	451.565	107.808	4.1886
34	1.285	524.017	17.102	30.6407	562.65	45.045	12.4908
35	1.285	701.678	92.859	7.55638	365.395	62.192	5.87527
36	1.285	421.977	96.571	4.3696	279.181	40.718	6.85645
37	1.285	383.944	99.751	3.84902	509.068	81.119	6.27557
38	1.285	671.497	90.096	7.45313	496.825	58.497	8.49317
39	1.285	1837.2	185.277	9.91598	1012.12	88.271	11.4661
40	1.285	1042.71	240.333	4.33859	431.638	111.734	3.86309
41	1.285	1937.54	72.282	26.8053	844.401	226.734	3.72419
42	1.285	2547.56	616.147	4.13466	1422.02	49.554	28.6964
43	1.285	2078.04	386.237	5.38022	1261.93	135.915	9.28468
44	1.285	1629.7	248.791	6.55048	1070.28	115.802	9.24234
45	1.285	2203.23	489.429	4.50164	492.571	33.006	14.9237
46	1.285	2523.59	312.282	8.08113	790.927	63.983	12.3615
47	1.285	1867.39	569.853	3.27697	1009.3	48.011	21.0222
48	1.285	1794.92	590.04	3.04203	698.452	143.254	4.87562
49	1.285	607.599	68.068	8.92635	659.542	174.887	3.77125
50	1.285	393.085	51.282	7.66517	810.277	33.588	24.124
51	1.285	235.949	56.395	4.18386	2458.39	337.836	7.27689
52	1.285	686.644	42.729	16.0697	2040.76	96.723	21.099
53	1.285	553.655	97.74	5.66457	1040	706.723	1.47158
54	1.285	430.746	51.09	8.43112	567.565	304.271	1.86533
55	1.285	415.503	87.102	4.7703	941.74	533.898	1.76389
56	1.285	376.729	52.825	7.13164	1053.12	548.898	1.91862
57	1.285	1251.93	104.328	12	1364.44	373.35	3.65459
58	1.285	1080.25	98.859	10.9272	1308.83	108.458	12.0676
59	1.285	454.667	48.768	9.32306	902.028	418.508	2.15534
60	1.285	1784.96	48.706	36.6476	549.927	163.638	3.36063
61	1.285	442.339	93.322	4.73992	355.746	81.288	4.37637
62	1.285	621.633	94.266	6.59446	561.537	53.706	10.4558
63	1.285	593.373	104.91	5.65602	801.548	377.056	2.12581
64	1.285	1360.16	260.565	5.22003	859.65	182.13	4.71998
65	1.285	351.831	51.554	6.82451
66	1.285	762.486	52.571	14.5039
67	1.285	529.718	64.576	8.20302
68	1.285	1428.57	37.87	37.7229
69	1.285	1818.79	61.266	29.6867
mean				11.3078			10.3706
SE				1.03555			0.89527
n				69			64
							p=0.5011

## Sheet: 1g
	Hipp. (Immuno.)		Hipp. (OE)
Area #	Pearson's coefficient		Pearson's coefficient
1	0.557		0.477
2	0.564		0.653
3	0.602		0.587
4	0.707		0.52
5	0.583		0.43
6	0.631		0.722
7	0.59		0.82
8	0.651
9	0.581
10	0.691
mean	0.6157		0.601286
SE	0.0157245		0.0487977
n	10		7
