# Supplementary material for: Triglycerides are an important fuel reserve for synapse function in the brain
Source: Nat Metab. 2025 Jul 1;7(7):1392–403. doi: 10.1038/s42255-025-01321-x (PMC12286841; doi:10.1038/s42255-025-01321-x)
Supplement: Supplementary file 3 — Statistical source data. [file 42255_2025_1321_MOESM3_ESM.xlsx]

## Sheet: 2c
FOV#	LD+ synapse	Total Synapse	LD+ STs(%)
c1	90	136	66.1765
c2	181	245	73.8776
c3	59	80	73.75
c4	64	100	64
mean			69.451
SE			2.21517
FOV: Field of View

## Sheet: 2g
	Lipid Droplet							Total Cell
	sample#1	sample#2	sample#3	mean	SE			sample#1	sample#2	sample#3	mean	SE
TG	77.4837	69.2335	88.3793	78.3655	4.52704		TG	4.44	4.85009	11.8488	7.04629	1.96299
PC	12.5993	11.5917	6.13682	10.1093	1.63905		PC	36.674	38.0142	23.4571	32.7151	3.79275
DG	0.904343	1.86337	1.50144	1.42305	0.228299		DG	0.793137	0.6655	2.41352	1.29072	0.459367
PI	1.0975	1.78029	0.972443	1.28341	0.20498		PI	6.46441	6.07017	8.64644	7.06034	0.654156
PE	0.698012	1.41236	1.10444	1.0716	0.168907		PE	8.39102	9.24642	22.1946	13.2774	3.64604
EtherPG	0.935073	1.34115	0.309002	0.861742	0.245115		EtherPG	0.102687	0.109908	0.0461514	0.086249	0.016458
EtherPC	0.691427	0.502437	0.237767	0.47721	0.107424		EtherPC	3.36423	2.98467	1.07685	2.47525	0.577861
SM	0.469731	0.569693	0.301606	0.44701	0.0638659		SM	9.14406	9.64975	11.5886	10.1275	0.608283
PS	0.384126	0.636948	0.257981	0.426352	0.0909716		PS	11.0511	9.08509	4.09376	8.07665	1.69075
EtherPE	0.305106	0.4787	0.285044	0.356283	0.0501996		EtherPE	8.87022	8.31875	9.5852	8.92472	0.299332
LPE	0.336159	0.29635	0.210836	0.281115	0.0301865		LPE	0.601479	0.631954	0.411144	0.548192	0.0564088
LPC	0.157821	0.269022	0.151437	0.19276	0.0311701		LPC	1.21269	0.864142	0.917701	0.998177	0.0884788
Cer	0.0768252	0.0941575	0.0630807	0.0780211	0.00734114		Cer	1.31048	1.38142	0.884412	1.1921	0.126723
PG	0.0379736	0.0731897	0.0365191	0.0492275	0.00978853		PG	5.0659	4.356	2.82238	4.08143	0.540554
HexCer	0.00311636	0.00221528	0.00177721	0.00236962	0.000321867		HexCer	0.0208863	0.0193502	0.0134122	0.0178829	0.00186073
