# Supplementary material for: Triglycerides are an important fuel reserve for synapse function in the brain
Source: Nat Metab. 2025 Jul 1;7(7):1392–403. doi: 10.1038/s42255-025-01321-x (PMC12286841; doi:10.1038/s42255-025-01321-x)
Supplement: Supplementary file 4 — Statistical source data. [file 42255_2025_1321_MOESM4_ESM.xlsx]

## Sheet: 3c
	Cumulative Percent
mito #	t=0 hr	t=1.5 hr	t=3 hr	t= 4.5 hr	t=4.5 hr (+Etox.)	t=4.5 hr (+TTX)
1	0.33025	0.35461	0.3268	0.30451	0.31847	0.29308		Kolmogorov-Smirnov test for non-parametric two samples
2	0.85865	0.92199	0.84967	0.79172	0.82803	0.76202		Pairs	P-value	symbol
3	1.38705	1.48936	1.37255	1.27893	1.33758	1.23095		0 & 4.5 hr	<0.0001	****
4	1.91546	2.05674	1.89542	1.76614	1.84713	1.69988		4.5 hr & Etox	<0.0001	****
5	2.44386	2.62411	2.4183	2.25335	2.35669	2.16882		4.5 hr & TTX	<0.0001	****
6	2.97226	3.19149	2.94118	2.74056	2.86624	2.63775		Etox & TTX	<0.001	***
7	3.50066	3.75887	3.46405	3.22777	3.3758	3.10668
8	4.02906	4.32624	3.98693	3.71498	3.88535	3.57562
9	4.55746	4.89362	4.5098	4.20219	4.3949	4.04455
10	5.08587	5.46099	5.03268	4.6894	4.90446	4.51348
11	5.61427	6.02837	5.55556	5.17661	5.41401	4.98242
12	6.14267	6.59574	6.07843	5.66382	5.92357	5.45135
13	6.67107	7.16312	6.60131	6.15104	6.43312	5.92028
14	7.19947	7.7305	7.12418	6.63825	6.94268	6.38921
15	7.72787	8.29787	7.64706	7.12546	7.45223	6.85815
16	8.25627	8.86525	8.16993	7.61267	7.96178	7.32708
17	8.78468	9.43262	8.69281	8.09988	8.47134	7.79601
18	9.31308	10	9.21569	8.58709	8.98089	8.26495
19	9.84148	10.5674	9.73856	9.0743	9.49045	8.73388
20	10.3699	11.1348	10.2614	9.56151	10	9.20281
21	10.8983	11.7021	10.7843	10.0487	10.5096	9.67175
22	11.4267	12.2695	11.3072	10.5359	11.0191	10.1407
23	11.9551	12.8369	11.8301	11.0231	11.5287	10.6096
24	12.4835	13.4043	12.3529	11.5104	12.0382	11.0785
25	13.0119	13.9716	12.8758	11.9976	12.5478	11.5475
26	13.5403	14.539	13.3987	12.4848	13.0573	12.0164
27	14.0687	15.1064	13.9216	12.972	13.5669	12.4854
28	14.5971	15.6738	14.4444	13.4592	14.0764	12.9543
29	15.1255	16.2411	14.9673	13.9464	14.586	13.4232
30	15.6539	16.8085	15.4902	14.4336	15.0955	13.8922
31	16.1823	17.3759	16.0131	14.9208	15.6051	14.3611
32	16.7107	17.9433	16.5359	15.408	16.1147	14.83
33	17.2391	18.5106	17.0588	15.8953	16.6242	15.2989
34	17.7675	19.078	17.5817	16.3825	17.1338	15.7679
35	18.2959	19.6454	18.1046	16.8697	17.6433	16.2368
36	18.8243	20.2128	18.6274	17.3569	18.1529	16.7057
37	19.3527	20.7801	19.1503	17.8441	18.6624	17.1747
38	19.8811	21.3475	19.6732	18.3313	19.172	17.6436
39	20.4095	21.9149	20.1961	18.8185	19.6815	18.1125
40	20.9379	22.4823	20.7189	19.3057	20.1911	18.5815
41	21.4663	23.0496	21.2418	19.7929	20.7006	19.0504
42	21.9947	23.617	21.7647	20.2801	21.2102	19.5193
43	22.5231	24.1844	22.2876	20.7674	21.7198	19.9883
44	23.0515	24.7518	22.8105	21.2546	22.2293	20.4572
45	23.5799	25.3192	23.3333	21.7418	22.7388	20.9261
46	24.1083	25.8865	23.8562	22.229	23.2484	21.3951
47	24.6367	26.4539	24.3791	22.7162	23.758	21.864
48	25.1651	27.0213	24.902	23.2034	24.2675	22.3329
49	25.6935	27.5887	25.4248	23.6906	24.7771	22.8019
50	26.2219	28.156	25.9477	24.1778	25.2866	23.2708
51	26.7503	28.7234	26.4706	24.665	25.7962	23.7397
52	27.2787	29.2908	26.9935	25.1522	26.3057	24.2087
53	27.8071	29.8582	27.5163	25.6395	26.8153	24.6776
54	28.3355	30.4255	28.0392	26.1267	27.3248	25.1465
55	28.8639	30.9929	28.5621	26.6139	27.8344	25.6155
56	29.3923	31.5603	29.085	27.1011	28.3439	26.0844
57	29.9207	32.1277	29.6078	27.5883	28.8535	26.5533
58	30.4491	32.695	30.1307	28.0755	29.3631	27.0223
59	30.9775	33.2624	30.6536	28.5627	29.8726	27.4912
60	31.5059	33.8298	31.1765	29.0499	30.3822	27.9601
61	32.0344	34.3972	31.6993	29.5372	30.8917	28.4291
62	32.5628	34.9645	32.2222	30.0244	31.4013	28.898
63	33.0911	35.5319	32.7451	30.5116	31.9108	29.3669
64	33.6195	36.0993	33.268	30.9988	32.4204	29.8359
65	34.148	36.6667	33.7908	31.486	32.9299	30.3048
66	34.6763	37.234	34.3137	31.9732	33.4395	30.7737
67	35.2048	37.8014	34.8366	32.4604	33.949	31.2427
68	35.7332	38.3688	35.3595	32.9476	34.4586	31.7116
69	36.2616	38.9362	35.8824	33.4348	34.9682	32.1805
70	36.79	39.5035	36.4052	33.922	35.4777	32.6495
71	37.3184	40.0709	36.9281	34.4093	35.9873	33.1184
72	37.8468	40.6383	37.451	34.8965	36.4968	33.5873
73	38.3752	41.2057	37.9739	35.3837	37.0064	34.0563
74	38.9036	41.773	38.4967	35.8709	37.5159	34.5252
75	39.432	42.3404	39.0196	36.3581	38.0255	34.9941
76	39.9604	42.9078	39.5425	36.8453	38.535	35.4631
77	40.4888	43.4752	40.0654	37.3325	39.0446	35.932
78	41.0172	44.0425	40.5882	37.8197	39.5541	36.4009
79	41.5456	44.6099	41.1111	38.3069	40.0637	36.8699
80	42.074	45.1773	41.634	38.7942	40.5733	37.3388
81	42.6024	45.7447	42.1569	39.2814	41.0828	37.8077
82	43.1308	46.3121	42.6797	39.7686	41.5924	38.2767
83	43.6592	46.8794	43.2026	40.2558	42.1019	38.7456
84	44.1876	47.4468	43.7255	40.743	42.6115	39.2145
85	44.716	48.0142	44.2484	41.2302	43.121	39.6835
86	45.2444	48.5816	44.7712	41.7174	43.6306	40.1524
87	45.7728	49.1489	45.2941	42.2046	44.1401	40.6213
88	46.3012	49.7163	45.817	42.6918	44.6497	41.0903
89	46.8296	50.2837	46.3399	43.179	45.1592	41.5592
90	47.358	50.8511	46.8627	43.6663	45.6688	42.0281
91	47.8864	51.4184	47.3856	44.1535	46.1783	42.4971
92	48.4148	51.9858	47.9085	44.6407	46.6879	42.966
93	48.9432	52.5532	48.4314	45.1279	47.1975	43.4349
94	49.4716	53.1206	48.9543	45.6151	47.707	43.9039
95	50	53.6879	49.4771	46.1023	48.2166	44.3728
96	50.5284	54.2553	50	46.5895	48.7261	44.8417
97	51.0568	54.8227	50.5229	47.0767	49.2357	45.3107
98	51.5852	55.3901	51.0457	47.5639	49.7452	45.7796
99	52.1136	55.9575	51.5686	48.0512	50.2548	46.2485
100	52.642	56.5248	52.0915	48.5384	50.7643	46.7175
101	53.1704	57.0922	52.6144	49.0256	51.2739	47.1864
102	53.6988	57.6596	53.1373	49.5128	51.7834	47.6553
103	54.2272	58.227	53.6601	50	52.293	48.1243
104	54.7556	58.7943	54.183	50.4872	52.8025	48.5932
105	55.284	59.3617	54.7059	50.9744	53.3121	49.0621
106	55.8124	59.9291	55.2288	51.4616	53.8217	49.5311
107	56.3408	60.4965	55.7516	51.9488	54.3312	50
108	56.8692	61.0638	56.2745	52.4361	54.8408	50.4689
109	57.3976	61.6312	56.7974	52.9233	55.3503	50.9379
110	57.926	62.1986	57.3203	53.4105	55.8599	51.4068
111	58.4544	62.766	57.8431	53.8977	56.3694	51.8757
112	58.9828	63.3333	58.366	54.3849	56.879	52.3447
113	59.5112	63.9007	58.8889	54.8721	57.3885	52.8136
114	60.0396	64.4681	59.4118	55.3593	57.8981	53.2825
115	60.568	65.0355	59.9346	55.8465	58.4076	53.7515
116	61.0964	65.6028	60.4575	56.3337	58.9172	54.2204
117	61.6248	66.1702	60.9804	56.821	59.4267	54.6893
118	62.1532	66.7376	61.5033	57.3082	59.9363	55.1583
119	62.6816	67.305	62.0261	57.7954	60.4459	55.6272
120	63.21	67.8723	62.549	58.2826	60.9554	56.0961
121	63.7384	68.4397	63.0719	58.7698	61.465	56.5651
122	64.2668	69.0071	63.5948	59.257	61.9745	57.034
123	64.7952	69.5745	64.1176	59.7442	62.4841	57.5029
124	65.3237	70.1418	64.6405	60.2314	62.9936	57.9719
125	65.8521	70.7092	65.1634	60.7186	63.5032	58.4408
126	66.3804	71.2766	65.6863	61.2058	64.0127	58.9097
127	66.9089	71.844	66.2091	61.6931	64.5223	59.3787
128	67.4373	72.4113	66.732	62.1803	65.0319	59.8476
129	67.9656	72.9787	67.2549	62.6675	65.5414	60.3165
130	68.4941	73.5461	67.7778	63.1547	66.051	60.7855
131	69.0225	74.1135	68.3007	63.6419	66.5605	61.2544
132	69.5509	74.6809	68.8235	64.1291	67.0701	61.7233
133	70.0793	75.2482	69.3464	64.6163	67.5796	62.1923
134	70.6077	75.8156	69.8693	65.1035	68.0892	62.6612
135	71.1361	76.383	70.3922	65.5907	68.5987	63.1301
136	71.6645	76.9504	70.915	66.078	69.1083	63.5991
137	72.1929	77.5177	71.4379	66.5652	69.6178	64.068
138	72.7213	78.0851	71.9608	67.0524	70.1274	64.5369
139	73.2497	78.6525	72.4837	67.5396	70.6369	65.0059
140	73.7781	79.2199	73.0065	68.0268	71.1465	65.4748
141	74.3065	79.7872	73.5294	68.514	71.656	65.9437
142	74.8349	80.3546	74.0523	69.0012	72.1656	66.4127
143	75.3633	80.922	74.5752	69.4884	72.6752	66.8816
144	75.8917	81.4894	75.098	69.9756	73.1847	67.3505
145	76.4201	82.0567	75.6209	70.4629	73.6943	67.8195
146	76.9485	82.6241	76.1438	70.9501	74.2038	68.2884
147	77.4769	83.1915	76.6667	71.4373	74.7134	68.7573
148	78.0053	83.7589	77.1895	71.9245	75.2229	69.2263
149	78.5337	84.3262	77.7124	72.4117	75.7325	69.6952
150	79.0621	84.8936	78.2353	72.8989	76.242	70.1641
151	79.5905	85.461	78.7582	73.3861	76.7516	70.6331
152	80.1189	86.0284	79.281	73.8733	77.2612	71.102
153	80.6473	86.5957	79.8039	74.3605	77.7707	71.5709
154	81.1757	87.1631	80.3268	74.8478	78.2802	72.0399
155	81.7041	87.7305	80.8497	75.335	78.7898	72.5088
156	82.2325	88.2979	81.3726	75.8222	79.2994	72.9777
157	82.7609	88.8653	81.8954	76.3094	79.8089	73.4467
158	83.2893	89.4326	82.4183	76.7966	80.3185	73.9156
159	83.8177	90	82.9412	77.2838	80.828	74.3845
160	84.3461	90.5674	83.4641	77.771	81.3376	74.8535
161	84.8745	91.1347	83.9869	78.2582	81.8471	75.3224
162	85.4029	91.7021	84.5098	78.7454	82.3567	75.7913
163	85.9313	92.2695	85.0327	79.2326	82.8662	76.2603
164	86.4597	92.8369	85.5556	79.7198	83.3758	76.7292
165	86.9881	93.4043	86.0784	80.2071	83.8854	77.1981
166	87.5165	93.9716	86.6013	80.6943	84.3949	77.6671
167	88.0449	94.539	87.1242	81.1815	84.9045	78.136
168	88.5733	95.1064	87.6471	81.6687	85.414	78.6049
169	89.1017	95.6738	88.1699	82.1559	85.9236	79.0739
170	89.6301	96.2411	88.6928	82.6431	86.4331	79.5428
171	90.1585	96.8085	89.2157	83.1303	86.9427	80.0117
172	90.6869	97.3759	89.7386	83.6175	87.4522	80.4807
173	91.2153	97.9433	90.2614	84.1047	87.9618	80.9496
174	91.7437	98.5106	90.7843	84.592	88.4713	81.4185
175	92.2721	99.078	91.3072	85.0792	88.9809	81.8875
176	92.8005	99.6454	91.8301	85.5664	89.4904	82.3564
177	93.3289		92.3529	86.0536	90	82.8253
178	93.8573		92.8758	86.5408	90.5096	83.2943
179	94.3857		93.3987	87.028	91.0191	83.7632
180	94.9141		93.9216	87.5152	91.5287	84.2321
181	95.4425		94.4444	88.0024	92.0382	84.7011
182	95.9709		94.9673	88.4896	92.5478	85.17
183	96.4993		95.4902	88.9769	93.0573	85.6389
184	97.0277		96.0131	89.4641	93.5669	86.1078
185	97.5561		96.5359	89.9513	94.0764	86.5768
186	98.0845		97.0588	90.4385	94.586	87.0457
187	98.6129		97.5817	90.9257	95.0955	87.5147
188	99.1414		98.1046	91.4129	95.6051	87.9836
189	99.6697		98.6274	91.9001	96.1146	88.4525
190			99.1503	92.3873	96.6242	88.9214
191			99.6732	92.8745	97.1338	89.3904
192				93.3618	97.6433	89.8593
193				93.849	98.1529	90.3282
194				94.3362	98.6624	90.7972
195				94.8234	99.172	91.2661
196				95.3106	99.6815	91.7351
197				95.7978		92.204
198				96.285		92.6729
199				96.7722		93.1419
200				97.2594		93.6108
201				97.7467		94.0797
202				98.2339		94.5486
203				98.7211		95.0176
204				99.2083		95.4865
205				99.6955		95.9554
206						96.4244
207						96.8933
208						97.3623
209						97.8312
210						98.3001
211						98.769
212						99.238
213						99.7069

## Sheet: 3e
	No. of LDs
Neuron #	Ctrl	TTX
1	9	21
2	12	33
3	8	14
4	7	43
5	10	49
6	33	52
7	9	20
8	7	41
9	25	18
10	11	28
11		28
12		49
mean	13.1	31.9
SE	2.62088	4.11449
t-test		p=0.001

## Sheet: 3f
		Without Stim				With Stim				With Stim + Etox
Neuron #		t0	t30	% change		t0	t30	% change		t0	t30	% change
1		1989.57	2314.36	16.3247		872.082	979.276	12.2917		2059.74	2167.31	5.22234
2		1974.77	2444.21	23.7719		1842.34	2529.48	37.2969		1772.48	1682.04	-5.10237
3		1713.04	1957.36	14.2623		2094.61	2661.35	27.0569		1553.81	1545.49	-0.535677
4		1508.37	1825.71	21.0383		1748.18	2264.84	29.5542		1703.63	1757.75	3.17698
5		2165.36	2537.1	17.1679		1999.23	2321.38	16.1138		1895.94	1845.2	-2.67596
6		1374.65	1603.57	16.653		2125.78	2589.35	21.8067		2364.32	2267.21	-4.10737
7		1417.56	1646.11	16.1222		1615.86	2087.16	29.1676		1924.86	2063.59	7.20692
8		1868.08	2161.06	15.6837		2091.52	2594.16	24.0319		1441.81	1476.2	2.38562
9		1469.89	1703.28	15.878		1486.78	1905.83	28.1853		1427.52	1442.38	1.04098
10		2125.66	2410.58	13.4035		2327.38	2941	26.3653		1461.8	1336.09	-8.59964
mean				17.0305				25.187				-0.198818
SE				0.93249				2.13732				1.48321
One way ANOVA			p=0.0053
								p<0.0001

## Sheet: 3h
		No Fuel							PA							PA + Etox
Time (sec.)		c1	c2	c3	c4	mean	SE		c1	c2	c3	c4	mean	SE		c1	c2	c3	c4	c5	c6	mean	SE
1		0.79149	1.0197	1.16772	1.27006	1.06224	0.0899411		0.797979	0.886987	1.16659	1.14844	1	0.0803789		1.08701	1.03053	1.07576	0.933876	0.974168	0.856033	0.992897	0.0332109
2		0.74758	0.861222	1.03066	1.14973	0.947296	0.0771451		0.803404	0.820363	1.14185	1.15906	0.981169	0.0847502		1.19615	1.25937	1.05287	0.870213	1.01442	0.846801	1.03997	0.0622448
3		0.714298	0.858637	0.958256	1.17493	0.92653	0.0838007		0.793989	0.666473	1.12898	1.14267	0.933028	0.103902		1.10708	1.24636	1.0246	0.828043	0.942468	0.853713	1.00038	0.0594044
4		0.741128	0.890899	0.934845	1.15373	0.93015	0.0738581		0.797119	0.831836	1.12918	1.17618	0.983579	0.0851795		1.13486	1.23174	1.01006	0.859804	0.995877	0.840445	1.01213	0.0568231
5		0.748107	0.851343	0.988274	1.12222	0.927485	0.0705291		0.806744	0.8291	1.17465	1.25525	1.01644	0.100353		1.09804	1.24049	1.01216	0.824254	0.970246	0.846883	0.998678	0.0584054
6		0.764881	0.839753	0.994025	1.15287	0.937882	0.0745531		0.795784	0.955523	1.15227	1.21267	1.02906	0.0824316		1.05491	1.19535	1.00869	0.835687	0.984219	0.841002	0.986642	0.0507466
7		0.753196	0.87244	0.985248	1.13604	0.936731	0.0706647		0.802008	0.933562	1.1489	1.21177	1.02406	0.0822791		1.16056	1.2039	1.00768	0.822777	0.947761	0.844065	0.99779	0.0591227
8		0.744011	0.873118	1.00701	1.13144	0.938896	0.0724655		0.791647	0.867409	1.12707	1.20782	0.998486	0.0867173		1.07507	1.19705	1.00464	0.874948	0.996502	0.846048	0.999043	0.048256
9		0.71514	0.844548	0.927584	1.12532	0.903149	0.0744732		0.805174	0.983189	1.17702	1.21453	1.04498	0.0819704		0.998943	1.15213	1.00269	0.864319	0.991346	0.833476	0.973817	0.0425745
10		0.728609	0.868795	0.98097	1.0715	0.912468	0.0640773		0.798105	0.943576	1.14493	1.23697	1.03089	0.0856176		1.06841	1.14651	0.985599	0.888768	0.956464	0.837362	0.98052	0.0424251
11		0.727898	0.882715	0.984353	1.09326	0.922057	0.0672859		0.791557	0.973622	1.16166	1.16156	1.0221	0.0768213		0.96122	1.09393	0.987737	0.849352	0.999513	0.826683	0.953072	0.0372665
12		0.752789	0.880219	0.990612	1.07158	0.923801	0.0599208		0.791926	0.892069	1.14365	1.17323	1.00022	0.0812366		0.968355	1.07061	0.957849	0.87232	0.949216	0.819028	0.939563	0.0322667
13		0.731625	0.840779	0.947908	1.08308	0.900848	0.0650323		0.791881	0.947931	1.15432	1.21318	1.02683	0.0838176		0.917267	1.08531	0.943863	0.868119	0.9544	0.824136	0.932182	0.0333657
14		0.741576	0.856871	0.943768	1.09901	0.910307	0.0652181		0.790789	0.964825	1.1563	1.20215	1.02852	0.0817953		1.03602	1.05897	0.963103	0.747877	0.967045	0.832554	0.934261	0.0449988
15		0.70651	0.865791	0.910515	1.06326	0.88652	0.0635643		0.778987	0.894972	1.18012	1.2708	1.03122	0.100546		1.06284	1.03117	0.971375	0.812708	0.933774	0.815933	0.937968	0.0394394
16		0.732185	0.861947	0.95885	1.09196	0.911237	0.0658685		0.807773	0.929415	1.15341	1.28838	1.04474	0.0937491		1.08278	1.01669	0.979203	0.889036	0.975559	0.796222	0.956582	0.0375238
17		0.730352	0.869148	0.963493	1.0759	0.909722	0.0634059		0.783628	0.871305	1.15819	1.19132	1.00111	0.0883881		1.09333	1.00754	0.944782	0.890815	0.914067	0.805394	0.942654	0.0369919
18		0.723579	0.884379	0.943681	1.06498	0.904156	0.0614549		0.792843	1.01185	1.16638	1.2112	1.04557	0.0817904		1.03699	0.997633	0.922487	0.870538	0.888617	0.8208	0.922845	0.0302508
19		0.715345	0.860019	0.918831	1.09865	0.89821	0.0686924		0.780823	0.842683	1.16824	1.17997	0.992927	0.0912684		1.03364	0.994549	0.917128	0.873066	0.963928	0.802973	0.93088	0.0314451
20		0.726893	0.857395	0.949722	1.09075	0.90619	0.0663729		0.789008	0.805098	1.14406	1.20226	0.985108	0.0946314		0.92161	0.984158	0.932279	0.862951	0.929076	0.803146	0.905537	0.023574
21		0.73579	0.830794	0.937163	1.07494	0.894671	0.06306		0.786868	0.896943	1.16903	1.18359	1.00911	0.0858747		1.10435	0.982463	0.916695	0.812341	0.85015	0.80173	0.911288	0.0434289
22		0.723184	0.835258	0.993035	1.06713	0.904651	0.0670614		0.787437	0.892467	1.19014	1.22606	1.02403	0.0941062		0.989307	0.982735	0.908564	0.914424	0.834982	0.787176	0.902865	0.0298186
23		0.742158	0.83996	1.03132	1.06001	0.918361	0.0661521		0.798308	0.890906	1.18464	1.14683	1.00517	0.0822058		1.13716	1.01346	0.904649	0.821522	0.878695	0.78738	0.923812	0.0486012
24		0.69843	0.843902	0.998711	1.08748	0.907129	0.0743577		0.796081	0.820348	1.17159	1.20334	0.997841	0.0950759		1.01377	0.970815	0.91927	0.851659	0.888336	0.797555	0.906901	0.0293505
25		0.722423	0.845062	0.974365	1.07021	0.903014	0.0656772		0.810508	0.936128	1.15878	1.1785	1.02098	0.0771768		1.09259	0.998046	0.91279	0.896077	0.897785	0.800002	0.932883	0.0374171
26		0.729653	0.842328	1.03936	1.07327	0.921152	0.0707096		0.803573	0.878116	1.17038	1.16147	1.00339	0.0823474		1.03744	0.959061	0.901064	0.852928	0.952241	0.789142	0.915312	0.0325773
27		0.739655	0.840306	0.98201	1.05001	0.902996	0.06045		0.793431	0.954598	1.16825	1.15021	1.01662	0.0768517		1.12168	0.957432	0.892811	0.814992	0.902132	0.801601	0.915109	0.0434731
28		0.72867	0.827497	1.05659	1.06353	0.919072	0.072637		0.792407	0.957608	1.15569	1.20959	1.02883	0.0828165		1.00929	0.945627	0.897305	0.85651	0.882405	0.790795	0.896989	0.0279417
29		0.739003	0.851449	0.960734	1.05356	0.901186	0.0589175		0.796896	1.06573	1.19507	1.17323	1.05773	0.0791757		1.00891	0.972069	0.878919	0.846454	0.918724	0.788557	0.902273	0.0303255
30		0.746782	0.833299	0.917177	1.07853	0.893948	0.0612106		0.781437	0.919997	1.17908	1.2574	1.03448	0.096092		1.05333	0.959042	0.87142	0.887275	0.894178	0.793267	0.909752	0.0328424
31		0.748659	0.847151	0.929779	1.07538	0.900242	0.059865		0.787321	1.03672	1.21669	1.15943	1.05004	0.0825131		0.986715	0.961344	0.86264	0.872434	1.00132	0.788064	0.912086	0.0313389
32		0.731425	0.834984	0.900661	1.06422	0.882822	0.0604321		0.780739	0.892002	1.20239	1.16746	1.01065	0.0895434		1.04583	0.979886	0.877683	0.845693	0.861864	0.802056	0.902169	0.0342034
33		0.705054	0.863853	0.895218	1.05348	0.879402	0.0618432		0.793341	1.0967	1.17496	1.15394	1.05473	0.0768046		1.09311	0.952676	0.858152	0.905974	0.906796	0.806549	0.920542	0.0365527
34		0.736693	0.829606	0.913849	1.00759	0.871934	0.0501503		0.795532	0.896691	1.18962	1.2107	1.02313	0.0903769		1.01935	0.922837	0.871835	0.821077	0.853122	0.808905	0.882854	0.0291166
35		0.722459	0.821425	0.909711	1.03042	0.871003	0.0566976		0.791814	1.00217	1.17361	1.2001	1.04192	0.0815843		0.984553	0.925066	0.856608	0.8155	0.865368	0.79062	0.872952	0.0266534
36		0.714865	0.812968	0.841557	1.0255	0.848723	0.0561793		0.781504	0.957578	1.20571	1.22014	1.04123	0.0913507		1.12273	0.944528	0.844472	0.796072	0.867685	0.799997	0.895913	0.0460731
37		0.726794	0.836318	0.89042	1.02414	0.869417	0.0535115		0.7842	0.969928	1.20679	1.20836	1.04232	0.0889122		1.09211	0.912314	0.837176	0.903731	0.880381	0.796052	0.903628	0.0380535
38		0.730789	0.83749	0.804977	1.00484	0.844523	0.0501552		0.779139	0.909863	1.20272	1.23318	1.03122	0.0963302		1.11787	0.933516	0.854924	0.823526	0.869427	0.785184	0.897408	0.044268
39		0.710255	0.846838	0.822577	1.0197	0.849843	0.0553901		0.780749	0.876711	1.16075	1.2161	1.00858	0.0920321		1.14812	0.918358	0.838313	0.918411	0.861388	0.779048	0.910606	0.0475772
40		0.753169	0.852258	0.858026	1.02033	0.870946	0.0478955		0.788826	0.957017	1.20757	1.22204	1.04386	0.0905302		1.03996	0.927677	0.850753	0.762339	0.809306	0.77916	0.861533	0.039328
41		0.739531	0.818455	0.86077	1.04326	0.865504	0.0557354		0.785398	0.931239	1.20768	1.21219	1.03413	0.0916097		1.05013	0.901407	0.823271	0.853248	0.964278	0.780949	0.895547	0.0368177
42		0.734135	0.835476	0.807889	1.03911	0.854153	0.0565154		0.792041	0.84827	1.16942	1.20365	1.00335	0.0923313		1.08162	0.906403	0.84595	0.92089	0.821623	0.782225	0.893119	0.0394811
43		0.730281	0.837868	0.845295	1.04354	0.864247	0.0565401		0.794527	0.848076	1.16679	1.14207	0.987866	0.083932		1.00936	0.887097	0.848325	0.882684	0.880247	0.761372	0.878181	0.029743
44		0.733667	0.830789	0.861485	1.01424	0.860046	0.0503778		0.789131	0.969254	1.17521	1.20862	1.03555	0.0846228		1.13806	0.912001	0.841103	0.86476	0.848429	0.763477	0.894638	0.0479156
45		0.722265	0.853211	0.829595	1.03578	0.860212	0.0563687		0.790837	0.927757	1.20291	1.21858	1.03502	0.0911765		1.08295	0.871016	0.83743	0.846692	0.891913	0.763023	0.882171	0.0401348
46		0.731966	0.839808	0.827041	1.00144	0.850062	0.0484096		0.781987	0.99225	1.18171	1.17628	1.03306	0.081896		1.13018	0.877326	0.836871	0.856213	0.873578	0.777439	0.891934	0.0455603
47		0.721459	0.822771	0.852721	1.01394	0.852724	0.0525114		0.785736	1.01652	1.20514	1.19293	1.05008	0.0849467		1.01847	0.887181	0.823544	0.876311	0.828888	0.763831	0.866371	0.0322408
48		0.730899	0.835346	0.805748	0.998995	0.842747	0.0489561		0.773038	0.972396	1.21212	1.22106	1.04466	0.0929257		1.12685	0.89065	0.808897	0.862846	0.833193	0.78035	0.883797	0.0466758
49		0.698046	0.840515	0.804154	1.00611	0.837207	0.0553386		0.7733	0.896266	1.2024	1.21428	1.02156	0.0959092		1.04232	0.912084	0.826159	0.852816	0.845548	0.763086	0.873669	0.0356025
50		0.718172	0.829881	0.867082	0.998625	0.85344	0.0500733		0.763607	1.0647	1.19768	1.23827	1.06606	0.0930256		1.10459	0.867844	0.842726	0.851035	0.857717	0.756669	0.880097	0.0436287
51		0.724591	0.834646	0.834214	0.995374	0.847206	0.0482925		0.778468	1.09485	1.19565	1.29928	1.09206	0.097474		0.98315	0.891305	0.863982	0.879624	0.807899	0.783286	0.868208	0.0262161
52		0.736161	0.830164	0.823693	0.983272	0.843322	0.0444607		0.778965	1.02185	1.21592	1.17679	1.04838	0.0858228		1.07168	0.888785	0.851409	0.871656	0.816388	0.771708	0.878603	0.0385377
53		0.70798	0.833291	0.846391	1.00491	0.848144	0.0527059		0.780377	0.92348	1.22357	1.23915	1.04164	0.0982121		0.960598	0.892311	0.832388	0.915194	0.782542	0.77497	0.859667	0.0279891
54		0.699645	0.82054	0.850879	0.982579	0.838411	0.050321		0.769453	0.913166	1.18181	1.19313	1.01439	0.0902138		1.01236	0.88638	0.848866	0.846451	0.852671	0.76889	0.86927	0.0298405
55		0.725861	0.809165	0.798438	1.01741	0.837718	0.0542905		0.77475	0.957464	1.25127	1.2276	1.05277	0.0988516		1.07201	0.88725	0.870135	0.852902	0.792914	0.775866	0.87518	0.0394553
56		0.709939	0.818285	0.799746	0.98385	0.827955	0.0494471		0.782427	1.06815	1.22072	1.21393	1.0713	0.0887853		1.03719	0.904498	0.867192	0.796658	0.800635	0.744499	0.858446	0.0388342
57		0.723628	0.82249	0.799057	0.996205	0.835345	0.049899		0.775427	0.928366	1.22714	1.29693	1.05696	0.106754		1.11675	0.885839	0.837839	0.840667	0.784455	0.772869	0.873069	0.0470594
58		0.732376	0.788505	0.828554	0.987488	0.834231	0.0474244		0.761254	1.00856	1.21143	1.22482	1.05152	0.0941092		1.05057	0.870999	0.838814	0.920962	0.840665	0.747786	0.8783	0.0378448
59		0.719066	0.80893	0.789717	0.984452	0.825541	0.0488293		0.772371	1.04465	1.19733	1.22522	1.05989	0.0898343		0.971374	0.892585	0.84181	0.788061	0.773868	0.757988	0.837615	0.030637
60		0.710742	0.830668	0.805533	0.99531	0.835563	0.0512501		0.774228	1.02523	1.24466	1.19442	1.05963	0.0918695		0.952349	0.871891	0.825948	0.86762	0.79349	0.750507	0.843634	0.0261898
61		0.69673	0.817023	0.850057	0.974187	0.834499	0.0493967		0.758442	1.04877	1.20641	1.29526	1.07722	0.10206		0.992596	0.883861	0.849013	0.826356	0.756639	0.737788	0.841042	0.0345071
62		0.705049	0.833702	0.770591	0.980806	0.822537	0.0510366		0.770046	1.08632	1.20805	1.22859	1.07325	0.0916537		0.983167	0.872486	0.835863	0.878879	0.757927	0.73276	0.843514	0.0338473
63		0.715217	0.827557	0.820303	0.978621	0.835424	0.0469346		0.768055	1.00022	1.22246	1.22501	1.05394	0.0943001		1.04648	0.884044	0.8423	0.835169	0.791112	0.755085	0.859032	0.0380167
64		0.746375	0.827408	0.820983	0.97356	0.842081	0.0411605		0.764666	0.945561	1.2081	1.19194	1.02757	0.0920104		1.02941	0.831069	0.861723	0.846408	0.758993	0.748396	0.846	0.0377145
65		0.701982	0.835605	0.798187	0.971291	0.826766	0.0483175		0.765112	1.11358	1.24837	1.23335	1.0901	0.0973843		0.970554	0.865497	0.854699	0.844804	0.743967	0.738154	0.836279	0.0322514
66		0.708631	0.826216	0.774906	0.965793	0.818886	0.0472533		0.76425	0.892048	1.25552	1.15153	1.01584	0.0982605		0.91442	0.876469	0.835516	0.822683	0.80385	0.745374	0.833052	0.0218324
67		0.709453	0.842499	0.785487	0.980346	0.829446	0.0495429		0.768777	0.893405	1.24018	1.25646	1.03971	0.106648		1.00945	0.858212	0.831849	0.848487	0.80592	0.748805	0.850453	0.0324912
68		0.71899	0.807584	0.827273	0.995867	0.837428	0.0500776		0.763091	1.11038	1.24036	1.22101	1.08371	0.0958187		1.00244	0.851402	0.843413	0.803085	0.784495	0.747408	0.838708	0.0331397
69		0.734969	0.815031	0.815669	0.95292	0.829647	0.0391864		0.761169	1.19175	1.26173	1.20609	1.10519	0.100166		1.01515	0.851312	0.819788	0.843949	0.791852	0.724918	0.841162	0.0360493
70		0.728578	0.821974	0.816963	0.990533	0.839512	0.0473879		0.769166	1.09905	1.24861	1.22928	1.08652	0.0960216		1.02394	0.880011	0.820561	0.825649	0.776957	0.73436	0.84358	0.0376671
71		0.723658	0.795204	0.83595	0.956928	0.827935	0.0423146		0.759252	0.999988	1.22074	1.21444	1.04861	0.0946113		1.03682	0.859764	0.821133	0.871578	0.838025	0.754645	0.86366	0.0351234
72		0.720713	0.811095	0.754124	0.964827	0.81269	0.0467961		0.767513	1.01313	1.24311	1.28111	1.07621	0.102808		0.990344	0.869194	0.816258	0.783292	0.739025	0.723519	0.820272	0.0367665
73		0.724747	0.814443	0.783073	0.931596	0.813465	0.0377082		0.765942	0.973364	1.26976	1.21235	1.05535	0.100343		1.04622	0.87602	0.820255	0.826458	0.761585	0.73187	0.843735	0.0415515
74		0.728819	0.793033	0.780415	0.943186	0.811363	0.0399096		0.760631	0.957409	1.24611	1.18551	1.03742	0.0963384		0.91518	0.860534	0.790125	0.777357	0.729702	0.718502	0.798567	0.0284372
75		0.734245	0.806392	0.751558	0.916642	0.802209	0.0356169		0.755466	1.01676	1.2159	1.24238	1.05763	0.0975182		1.03575	0.866907	0.790546	0.900911	0.813557	0.727082	0.855792	0.0398439
76		0.701589	0.798923	0.758034	0.901286	0.789958	0.0364883		0.762916	0.924638	1.24634	1.21619	1.03752	0.101143		1.05216	0.880778	0.801781	0.846327	0.738077	0.730974	0.841683	0.0442319
77		0.717992	0.817541	0.775022	0.898426	0.802245	0.0329055		0.770355	0.904633	1.23256	1.24163	1.03729	0.102694		0.958952	0.871266	0.780601	0.778387	0.752396	0.732123	0.812288	0.0321263
78		0.707563	0.800671	0.743902	0.907351	0.789872	0.0377542		0.758896	0.945341	1.23581	1.21932	1.03984	0.0995229		0.982595	0.871378	0.796603	0.782084	0.720453	0.722292	0.812567	0.0373374
79		0.724269	0.805372	0.788276	0.916025	0.808486	0.0345284		0.748657	1.04836	1.26843	1.17513	1.06014	0.098033		0.884868	0.875204	0.809456	0.876386	0.715755	0.712495	0.812361	0.0301017
80		0.705569	0.795584	0.733523	0.8937	0.782094	0.0361015		0.749582	0.993554	1.22011	1.12667	1.02248	0.0884665		0.968725	0.891509	0.784719	0.773324	0.68726	0.72453	0.805011	0.0394554
81		0.702805	0.823298	0.74026	0.86966	0.784006	0.0329657		0.755874	0.916197	1.2606	1.20389	1.03414	0.103514		0.903516	0.874786	0.782952	0.748196	0.671155	0.697846	0.779742	0.0349033
82		0.731207	0.800486	0.756728	0.866259	0.78867	0.0255953		0.755421	0.900694	1.22763	1.2505	1.03356	0.105991		0.903534	0.876628	0.797834	0.821874	0.737324	0.700857	0.806342	0.0291502
83		0.716168	0.802411	0.717867	0.888726	0.781293	0.0355774		0.749655	0.808319	1.23957	1.27041	1.01699	0.119576		0.926601	0.869631	0.78499	0.785915	0.701805	0.708507	0.796241	0.0330103
84		0.736631	0.790873	0.754647	0.871598	0.788437	0.0259173		0.751685	0.942458	1.24801	1.20582	1.03699	0.101048		1.01898	0.873171	0.80028	0.781857	0.696759	0.704212	0.812544	0.0448849
85		0.710418	0.798386	0.770111	0.846712	0.781407	0.0246476		0.75849	0.938458	1.25621	1.27712	1.05757	0.109345		1.00849	0.834927	0.77288	0.77542	0.692392	0.70645	0.798426	0.0429283
86		0.705076	0.794428	0.710471	0.834566	0.761135	0.0276246		0.746883	0.998985	1.21396	1.22511	1.04623	0.0974584		0.978713	0.85142	0.77178	0.780847	0.684156	0.714474	0.796898	0.039589
87		0.724611	0.78798	0.761106	0.860872	0.783642	0.0249699		0.740006	1.03549	1.22737	1.25278	1.06391	0.102504		0.946831	0.86226	0.773623	0.81917	0.651992	0.70374	0.792936	0.0399207
88		0.73083	0.792684	0.778694	0.839502	0.785428	0.0193696		0.745648	0.867511	1.21782	1.24044	1.01785	0.107886		0.930088	0.890067	0.776227	0.754306	0.657042	0.713449	0.786863	0.0389375
89		0.701966	0.787848	0.727494	0.836617	0.763481	0.0262462		0.752604	1.01544	1.22476	1.24912	1.06048	0.099809		0.972968	0.844421	0.772749	0.708505	0.675007	0.702597	0.779374	0.0420196
90		0.734059	0.776783	0.748559	0.832046	0.772862	0.0187324		0.73669	1.017	1.19383	1.19935	1.03672	0.0940536		0.965132	0.837174	0.748448	0.745756	0.675082	0.709662	0.780209	0.0393227
91		0.705208	0.771549	0.716835	0.832883	0.756619	0.0253291		0.739608	0.910073	1.2435	1.31144	1.05116	0.117716		0.955575	0.837212	0.758868	0.725159	0.730145	0.694806	0.783627	0.0362163
92		0.720445	0.784093	0.729407	0.803429	0.759343	0.0176164		0.729881	0.865865	1.22778	1.23025	1.01344	0.110435		0.969604	0.856356	0.77264	0.796701	0.643875	0.71047	0.791607	0.0423835
93		0.714972	0.776196	0.747403	0.837623	0.769048	0.0225642		0.747309	0.898316	1.32692	1.25388	1.05661	0.120599		0.922115	0.841076	0.766438	0.653581	0.725119	0.708631	0.769493	0.0363378
94		0.735297	0.795795	0.718833	0.799194	0.76228	0.0178564		0.749903	0.986879	1.37857	1.25639	1.09294	0.121765		0.98903	0.862913	0.779692	0.748471	0.648422	0.714838	0.790561	0.0448615
95		0.72906	0.773443	0.709585	0.788882	0.750242	0.0160722		0.76195	0.863314	1.37067	1.21718	1.05328	0.124639		0.880275	0.837434	0.77104	0.753541	0.675054	0.689201	0.767757	0.030043
96		0.707795	0.801924	0.812054	0.786684	0.777114	0.0205138		0.745969	0.897685	1.32144	1.22229	1.04684	0.116982		0.999752	0.846198	0.745043	0.74563	0.635836	0.702061	0.779086	0.0477055
97		0.723695	0.802407	0.84586	0.775758	0.78693	0.0221299		0.751421	0.947805	1.29767	1.2535	1.0626	0.112281		0.957421	0.833294	0.770755	0.748625	0.717116	0.688695	0.785984	0.0363106
98		0.717664	0.76939	0.816843	0.78769	0.772897	0.0180504		0.749967	0.914644	1.30605	1.27699	1.06191	0.118547		0.975632	0.870542	0.771802	0.768495	0.614974	0.703102	0.784091	0.0470566
99		0.70459	0.763367	0.816249	0.789401	0.768402	0.0206573		0.75154	0.873277	1.28722	1.2578	1.04246	0.117137		1.07632	0.840938	0.791519	0.662271	0.646433	0.68993	0.784568	0.0604013
100		0.727819	0.801437	0.707281	0.73889	0.743857	0.0175625		0.743493	0.981468	1.24049	1.23773	1.0508	0.10313		1.07281	0.837234	0.776596	0.690626	0.593295	0.693141	0.777283	0.0622204
101		0.697832	0.799047	0.754459	0.773833	0.756293	0.0186356		0.741596	1.05106	1.25785	1.27198	1.08062	0.107191		0.973109	0.829877	0.761208	0.722572	0.663435	0.698414	0.774769	0.0420018
102		0.706062	0.793738	0.723692	0.757136	0.745157	0.0167571		0.738251	0.897927	1.23003	1.24409	1.02757	0.108508		1.11837	0.844745	0.769789	0.671579	0.655244	0.684011	0.790623	0.0655418
103		0.713481	0.784324	0.690779	0.775413	0.740999	0.0199071		0.737795	1.05483	1.22084	1.26888	1.07059	0.103952		1.01147	0.83557	0.771748	0.799426	0.623201	0.686194	0.787935	0.0500338
104		0.717579	0.784696	0.735062	0.769074	0.751603	0.0133031		0.737478	0.959489	1.25074	1.21399	1.04043	0.103889		0.943391	0.82368	0.769613	0.839396	0.626086	0.688516	0.78178	0.0422559
105		0.721156	0.760989	0.753954	0.785311	0.755352	0.0114582		0.740833	0.933645	1.23282	1.27868	1.04649	0.110338		0.971424	0.834523	0.767977	0.733449	0.63609	0.674935	0.769733	0.0450443
106		0.713161	0.785136	0.717961	0.778241	0.748625	0.0165985		0.733239	0.979307	1.23754	1.2348	1.04622	0.104463		0.990076	0.843816	0.774247	0.642678	0.623657	0.680814	0.759215	0.052383
107		0.722773	0.762901	0.740396	0.755741	0.745453	0.00770637		0.72606	0.978429	1.25929	1.26906	1.05821	0.112244		1.00678	0.830752	0.74483	0.764171	0.697898	0.691669	0.789349	0.043941
108		0.709506	0.774919	0.706445	0.767985	0.739714	0.0159257		0.730381	1.00851	1.23046	1.23157	1.05023	0.102898		1.00734	0.82532	0.759082	0.777712	0.663533	0.664375	0.782894	0.0474531
109		0.714122	0.774835	0.70895	0.732841	0.732687	0.0129532		0.735918	1.00063	1.2639	1.32725	1.08193	0.117161		0.998227	0.822517	0.775916	0.775971	0.594616	0.679746	0.774499	0.0510175
110		0.754648	0.780165	0.761135	0.733303	0.757313	0.00836817		0.729719	0.945831	1.26355	1.28363	1.05568	0.115512		1.0021	0.818241	0.778755	0.724705	0.634955	0.665492	0.770708	0.0492954
111		0.733929	0.769974	0.714738	0.720469	0.734778	0.0107407		0.724458	0.901515	1.24931	1.26846	1.03594	0.115835		0.975159	0.797786	0.779305	0.798651	0.654321	0.67556	0.78013	0.0426402
112		0.701009	0.786017	0.716603	0.710333	0.728491	0.0168365		0.719598	0.811401	1.23142	1.25589	1.00458	0.120712		0.941345	0.819345	0.780048	0.774257	0.61714	0.674619	0.767792	0.0422781
113		0.707994	0.781038	0.696754	0.682194	0.716995	0.0190449		0.728838	0.971846	1.23836	1.26942	1.05212	0.10979		0.953142	0.834603	0.782104	0.722257	0.690059	0.683192	0.77756	0.0386306
114		0.720857	0.763392	0.716032	0.708147	0.727107	0.0107174		0.726978	0.868547	1.20594	1.29048	1.02299	0.116323		0.932868	0.821758	0.773347	0.698387	0.704068	0.655361	0.764298	0.0378735
115		0.70136	0.754698	0.669555	0.680295	0.701477	0.0163939		0.730895	0.829427	1.23691	1.20522	1.00061	0.111734		0.904238	0.82421	0.789998	0.823465	0.68954	0.665565	0.782836	0.033586
116		0.707702	0.746688	0.709562	0.665552	0.707376	0.0143605		0.732519	0.9644	1.26502	1.26628	1.05705	0.112063		0.944478	0.806315	0.787523	0.7248	0.646074	0.671412	0.763434	0.0404592
117		0.705938	0.756907	0.718291	0.666738	0.711968	0.0160889		0.730142	0.97611	1.27453	1.21084	1.0479	0.107247		0.893289	0.830256	0.765309	0.749908	0.631563	0.669437	0.756627	0.0363093
118		0.689436	0.75855	0.659916	0.65673	0.691158	0.0204726		0.710006	0.979172	1.2722	1.22304	1.04611	0.111767		1.01546	0.806821	0.775219	0.81438	0.613611	0.651821	0.779552	0.0530932
119		0.68903	0.749846	0.685928	0.680439	0.701311	0.014095		0.73357	0.997724	1.24438	1.23279	1.05212	0.104295		0.965784	0.802933	0.7838	0.765709	0.626215	0.677226	0.770278	0.0437498
120		0.699276	0.755749	0.709726	0.658335	0.705771	0.0173308		0.726739	0.945188	1.23958	1.26413	1.04391	0.110998		0.961592	0.809484	0.755358	0.764204	0.641848	0.651496	0.763997	0.043705
121		0.704173	0.755322	0.703324	0.656132	0.704738	0.017542		0.721719	0.862908	1.2591	1.21882	1.01564	0.114639		0.926146	0.812018	0.781828	0.735991	0.63706	0.656529	0.758262	0.0398489
122		0.698903	0.745247	0.691624	0.665484	0.700315	0.0143822		0.722639	0.91272	1.21374	1.19147	1.01014	0.102006		0.979968	0.801957	0.778834	0.711287	0.599719	0.655257	0.754504	0.0498201
123		0.693169	0.745779	0.705279	0.64993	0.698539	0.017082		0.71555	1.01461	1.2443	1.25732	1.05794	0.109997		0.937286	0.810814	0.78808	0.717033	0.645621	0.673724	0.762093	0.0398423
124		0.703685	0.756039	0.745688	0.669364	0.718694	0.0172882		0.724661	0.996315	1.27549	1.25417	1.06266	0.111976		0.897018	0.786674	0.765867	0.69559	0.605754	0.662954	0.735643	0.0384848
125		0.711692	0.767068	0.690232	0.653226	0.705555	0.0206072		0.721486	1.02011	1.28081	1.25873	1.07028	0.112918		0.927918	0.792403	0.782816	0.708623	0.64909	0.65812	0.753162	0.039018
126		0.694656	0.741322	0.717276	0.647829	0.700271	0.017241		0.718999	1.01426	1.23888	1.26321	1.05884	0.109448		0.920201	0.792145	0.769084	0.799887	0.614541	0.651676	0.757922	0.0412437
127		0.679235	0.75576	0.732847	0.643824	0.702916	0.0219958		0.721306	0.940472	1.25726	1.26872	1.04694	0.114781		0.873012	0.787133	0.778403	0.692031	0.581535	0.647346	0.726577	0.0395476
128		0.692106	0.723189	0.656434	0.62359	0.67383	0.0187033		0.717587	0.909717	1.26415	1.19474	1.02155	0.110042		0.846889	0.775942	0.781756	0.695532	0.628519	0.639449	0.728014	0.0325382
129		0.704763	0.746388	0.723358	0.650888	0.706349	0.017626		0.720057	0.988238	1.27992	1.23501	1.05581	0.111701		0.965601	0.795244	0.785682	0.70446	0.640638	0.652468	0.757349	0.0450391
130		0.709057	0.736158	0.704267	0.638624	0.697027	0.0179223		0.734282	0.982356	1.27286	1.23103	1.05513	0.107989		0.879932	0.788706	0.754157	0.717935	0.636829	0.629198	0.73446	0.0355034
131		0.685424	0.736931	0.702958	0.637373	0.690671	0.0179567		0.729061	0.961781	1.24389	1.23285	1.0419	0.106522		0.815224	0.783984	0.756287	0.67256	0.659908	0.645204	0.722195	0.0268253
132		0.700388	0.759181	0.736272	0.622635	0.704619	0.0258821		0.733601	1.03138	1.25099	1.15781	1.04345	0.0975649		0.813461	0.782633	0.753222	0.715155	0.605178	0.647155	0.719467	0.0299415
133		0.698072	0.713815	0.703525	0.631364	0.686694	0.0162206		0.728881	0.938404	1.22984	1.22747	1.03115	0.105472		0.849436	0.810146	0.752528	0.700034	0.620122	0.643272	0.729256	0.0340283
134		0.703863	0.750985	0.677947	0.613714	0.686627	0.0247874		0.723011	1.08148	1.26084	1.21044	1.06894	0.10508		0.88777	0.809463	0.746605	0.707937	0.653826	0.630481	0.739347	0.0361903
135		0.699466	0.745499	0.670611	0.622969	0.684636	0.0222538		0.730254	0.995632	1.26156	1.22651	1.05349	0.106378		0.888128	0.782478	0.747768	0.755658	0.642653	0.651908	0.744765	0.03381
136		0.691905	0.709324	0.675397	0.611438	0.672016	0.0184873		0.735191	1.05247	1.22468	1.18948	1.05046	0.0965263		0.882639	0.783106	0.730075	0.762926	0.55362	0.629369	0.723623	0.0435239
137		0.701069	0.770124	0.648375	0.616313	0.68397	0.0291113		0.727941	1.00599	1.25352	1.20799	1.04886	0.103693		0.898223	0.796457	0.751976	0.712326	0.61547	0.634287	0.73479	0.0393175
138		0.709934	0.731602	0.712777	0.615878	0.692548	0.0225209		0.711171	0.968435	1.24901	1.22558	1.03855	0.109364		0.843785	0.771312	0.744581	0.707994	0.623323	0.644638	0.722605	0.0305909
139		0.705696	0.753018	0.701712	0.602477	0.690726	0.0274009		0.725365	0.926357	1.26585	1.20723	1.0312	0.109136		0.905714	0.76892	0.728449	0.677388	0.602517	0.632863	0.719309	0.04088
140		0.710993	0.734344	0.633584	0.605795	0.671179	0.0265324		0.732129	0.957117	1.24954	1.19729	1.03402	0.103126		0.841923	0.784394	0.725104	0.720158	0.587023	0.636505	0.715851	0.0347966
141		0.70429	0.73984	0.665319	0.600391	0.67746	0.025858		0.743859	1.01552	1.25265	1.23403	1.06151	0.102869		0.818219	0.766586	0.739406	0.702124	0.625873	0.628608	0.713469	0.0286113
142		0.696391	0.738873	0.658924	0.601372	0.67389	0.0252634		0.731368	0.915252	1.24438	1.25369	1.03617	0.111297		0.845121	0.786417	0.758909	0.68162	0.599668	0.627673	0.716568	0.0357409
143		0.703048	0.726506	0.693358	0.5946	0.679378	0.0252042		0.738012	1.0726	1.25751	1.23313	1.07531	0.103646		0.820862	0.756311	0.733069	0.695456	0.571731	0.618601	0.699339	0.0341438
144		0.692756	0.740212	0.650944	0.598555	0.670617	0.0261171		0.746023	0.978962	1.2302	1.24615	1.05033	0.10259		0.867542	0.770143	0.728803	0.700759	0.596377	0.626399	0.715004	0.0367517
145		0.690505	0.730505	0.696037	0.609688	0.681684	0.0221512		0.743946	0.946136	1.26957	1.25406	1.05343	0.110188		0.857234	0.739992	0.72836	0.747452	0.559931	0.617561	0.708422	0.0392173
146		0.729707	0.72252	0.678563	0.600883	0.682918	0.0256251		0.733549	1.03637	1.21528	1.26394	1.06229	0.103927		0.883136	0.73555	0.753921	0.643305	0.636531	0.633107	0.714258	0.0365936
147		0.698979	0.735355	0.663594	0.583094	0.670255	0.0281787		0.747416	1.0811	1.25679	1.24327	1.08215	0.102624		0.86424	0.74359	0.726699	0.646554	0.596776	0.622681	0.70009	0.0369224
148		0.69366	0.756014	0.652912	0.602546	0.676283	0.0281094		0.742216	0.945805	1.24621	1.24242	1.04416	0.106352		0.84531	0.749111	0.747635	0.734914	0.591594	0.630749	0.716552	0.0341234
149		0.689597	0.751125	0.661456	0.603886	0.676516	0.0265041		0.745587	0.962205	1.26904	1.16539	1.03556	0.100261		0.80416	0.742456	0.737615	0.681469	0.582086	0.610355	0.693023	0.0316482
150		0.705337	0.734042	0.666948	0.587369	0.673424	0.0275458		0.752207	0.965013	1.28024	1.25528	1.06318	0.109075		0.950203	0.738807	0.719525	0.616014	0.594506	0.616315	0.705895	0.0498514
151		0.696941	0.74649	0.665964	0.604866	0.678565	0.0256683		0.744064	1.02496	1.27803	1.27204	1.07977	0.109538		0.789278	0.722147	0.694996	0.673111	0.579257	0.628524	0.681219	0.0272745
152		0.714201	0.754913	0.648974	0.59211	0.67755	0.0310695		0.74354	1.01537	1.29914	1.22407	1.07053	0.107761		0.981522	0.743037	0.715083	0.710098	0.604554	0.61075	0.727507	0.0510915
153		0.699807	0.74883	0.67787	0.619362	0.686467	0.0232435		0.734205	0.980373	1.28591	1.26941	1.06747	0.113783		0.940449	0.720811	0.71476	0.646055	0.655889	0.619524	0.716248	0.0435301
154		0.698825	0.760783	0.650304	0.580222	0.672534	0.0330671		0.73824	1.01728	1.27484	1.19083	1.0553	0.102634		0.873122	0.714866	0.715572	0.727897	0.592537	0.623727	0.707953	0.0365905
155		0.731631	0.734216	0.687723	0.604008	0.689394	0.0263232		0.744484	1.02307	1.28237	1.24531	1.07381	0.10722		0.941297	0.74743	0.71346	0.660006	0.616477	0.606941	0.714269	0.0461487
156		0.702766	0.733777	0.670769	0.582468	0.672445	0.0282617		0.739725	0.935908	1.28319	1.24881	1.05191	0.112687		0.907836	0.711803	0.736929	0.67416	0.561618	0.606476	0.699804	0.0451118
157		0.714105	0.71593	0.666792	0.6066	0.675857	0.0222871		0.736271	0.912012	1.28997	1.24349	1.04543	0.115218		0.782108	0.706067	0.731678	0.658767	0.572084	0.622971	0.678946	0.0284403
158		0.732022	0.766876	0.672663	0.573274	0.686209	0.0366946		0.744775	0.860957	1.29971	1.17096	1.0191	0.112379		0.733814	0.710168	0.692612	0.726199	0.572183	0.627205	0.67703	0.0238387
159		0.712408	0.721806	0.722452	0.591173	0.68696	0.0277225		0.741629	0.991376	1.28774	1.24499	1.06643	0.109542		0.864651	0.716228	0.701558	0.642322	0.61035	0.616714	0.69197	0.0354688
160		0.710418	0.756978	0.703315	0.571787	0.685624	0.0344403		0.742793	0.879736	1.27803	1.26571	1.04157	0.117689		0.842189	0.715747	0.683618	0.666835	0.555942	0.608608	0.678823	0.0366092
161		0.713973	0.723336	0.678998	0.5756	0.672977	0.0292993		0.730655	0.917304	1.28625	1.20776	1.03549	0.111649		0.995879	0.707337	0.692882	0.655128	0.58824	0.588155	0.704603	0.0564051
162		0.715153	0.729906	0.657193	0.565024	0.666819	0.0323758		0.744619	0.914543	1.28219	1.27397	1.05383	0.116088		0.904998	0.703234	0.713352	0.67266	0.554729	0.599284	0.691376	0.0452652
163		0.698657	0.728851	0.697953	0.595964	0.680356	0.0251475		0.750461	0.917055	1.27757	1.20912	1.03855	0.107233		0.795621	0.691758	0.687855	0.718676	0.550037	0.604629	0.674763	0.0322622
164		0.721552	0.73688	0.677767	0.572359	0.677139	0.0321332		0.745318	0.870492	1.29542	1.31718	1.0571	0.126606		0.870091	0.686819	0.725741	0.668866	0.584829	0.582291	0.68644	0.0397048
165		0.706252	0.715554	0.703151	0.558712	0.670917	0.0324712		0.73264	0.870572	1.28806	1.22078	1.02801	0.116409		0.892234	0.686529	0.714325	0.723934	0.597335	0.594849	0.701534	0.0406531
166		0.7002	0.729238	0.660854	0.55784	0.662033	0.0324334		0.733387	0.935596	1.30454	1.18303	1.03914	0.110496		0.858087	0.699444	0.696726	0.659972	0.580203	0.609601	0.684006	0.0363598
167		0.728338	0.722575	0.644625	0.556045	0.662896	0.0349957		0.733688	0.957699	1.31416	1.22145	1.05675	0.113899		0.857031	0.687794	0.709353	0.712527	0.561406	0.591007	0.68652	0.0391044
168		0.717481	0.732419	0.720429	0.550944	0.680318	0.0374518		0.736291	0.931115	1.27034	1.2612	1.04974	0.113385		0.946498	0.687641	0.692901	0.744237	0.561448	0.588664	0.703565	0.0512178
169		0.681798	0.728191	0.684146	0.562406	0.664135	0.0307859		0.722001	0.973251	1.31492	1.23663	1.0617	0.11671		0.879638	0.678591	0.685252	0.621876	0.581132	0.607194	0.675614	0.0402159
170		0.68524	0.728677	0.633896	0.546471	0.648571	0.0339128		0.74158	0.905598	1.30111	1.22381	1.04302	0.114304		0.834921	0.681022	0.68764	0.737308	0.520343	0.585716	0.674492	0.0413461
171		0.695667	0.734059	0.665977	0.528745	0.656112	0.0386975		0.736942	0.90153	1.29152	1.27789	1.05197	0.119973		0.796259	0.692775	0.708587	0.748233	0.54225	0.596998	0.680851	0.0353601
172		0.713598	0.753759	0.667183	0.557303	0.67296	0.0367336		0.745559	0.979125	1.27154	1.21478	1.05275	0.104256		0.823387	0.6713	0.687782	0.690257	0.524927	0.574963	0.662103	0.0387155
173		0.720399	0.725716	0.670988	0.558146	0.668813	0.0336814		0.735457	1.03358	1.31222	1.22934	1.07765	0.110982		0.796683	0.669788	0.706976	0.646816	0.509296	0.589577	0.653189	0.036724
174		0.683891	0.71334	0.667272	0.538922	0.650856	0.0333489		0.742239	1.03857	1.28545	1.22273	1.07225	0.105517		0.897805	0.686715	0.702714	0.636506	0.591195	0.570623	0.680926	0.0440128
175		0.727519	0.721948	0.631217	0.558444	0.659782	0.0349448		0.742054	0.937559	1.25902	1.17216	1.0277	0.101273		0.870127	0.661133	0.702447	0.675836	0.574675	0.593607	0.679637	0.0392929
176		0.706184	0.72447	0.61701	0.551161	0.649706	0.0349639		0.74157	0.865802	1.27918	1.19439	1.02024	0.111492		0.912418	0.663473	0.718281	0.701625	0.560615	0.570824	0.687873	0.0477332
177		0.713221	0.736952	0.645086	0.560992	0.664063	0.0341989		0.743299	1.03845	1.2862	1.22649	1.07361	0.105744		0.803157	0.65522	0.707357	0.637386	0.589635	0.576262	0.661503	0.0312786
178		0.70521	0.751838	0.643174	0.546962	0.661796	0.0383456		0.729484	0.978478	1.29946	1.24013	1.06189	0.113374		0.882045	0.669024	0.718409	0.69845	0.550987	0.579412	0.683055	0.043927
179		0.703869	0.723161	0.681131	0.519011	0.656793	0.0404638		0.731973	0.982852	1.26933	1.21685	1.05025	0.106534		0.803165	0.653568	0.703908	0.605612	0.522259	0.567819	0.642722	0.0376764
180		0.693243	0.709229	0.692137	0.527478	0.655522	0.0371173		0.736585	0.976411	1.29686	1.2373	1.06179	0.111553		0.830713	0.667764	0.698103	0.684974	0.524519	0.577912	0.663998	0.0395378
181		0.67895	0.724164	0.665726	0.547792	0.654158	0.0325605		0.746475	0.919291	1.27345	1.21104	1.03756	0.107371		0.871284	0.673482	0.684496	0.653545	0.522067	0.589884	0.665793	0.0438447
182		0.707724	0.722439	0.660824	0.53712	0.657027	0.0364358		0.746	0.984162	1.29722	1.24556	1.06824	0.110335		0.791635	0.650367	0.71285	0.69732	0.520925	0.573423	0.657753	0.0366718
183		0.712136	0.716049	0.646839	0.534618	0.65241	0.0366768		0.748252	0.882531	1.27137	1.21461	1.02919	0.109962		0.871483	0.649009	0.700737	0.655738	0.551457	0.586038	0.669077	0.0419263
184		0.689181	0.705926	0.60541	0.529832	0.632587	0.0352479		0.745823	0.920913	1.2965	1.22281	1.04651	0.111738		0.772954	0.650932	0.702769	0.6292	0.542656	0.568361	0.644479	0.031772
185		0.72019	0.701761	0.643012	0.51315	0.644528	0.0405145		0.726104	0.936826	1.28477	1.2469	1.04865	0.114999		0.849914	0.662456	0.711847	0.66378	0.571324	0.592493	0.675303	0.0371899
186		0.707927	0.695978	0.639884	0.538993	0.645696	0.0333731		0.736043	0.96429	1.31502	1.21075	1.05653	0.112311		0.875324	0.64669	0.713533	0.673453	0.558496	0.568585	0.67268	0.0432317
187		0.722075	0.708839	0.614381	0.519036	0.641083	0.0408954		0.741314	0.982581	1.30053	1.2002	1.05616	0.107531		0.883611	0.637844	0.698427	0.610292	0.548263	0.575158	0.658932	0.045374
188		0.715303	0.715367	0.609965	0.526905	0.641885	0.0395514		0.739973	0.984185	1.31023	1.27333	1.07693	0.115959		0.855161	0.665889	0.692343	0.654338	0.5093	0.572267	0.658216	0.0439662
189		0.723529	0.717031	0.643849	0.540618	0.656257	0.0368657		0.747476	0.824278	1.28508	1.31802	1.04371	0.129762		0.896379	0.644383	0.705983	0.579616	0.555374	0.561304	0.657173	0.0486868
190		0.708359	0.718435	0.684291	0.533671	0.661189	0.0373302		0.728101	0.964469	1.30835	1.22419	1.05628	0.113981		0.799037	0.647842	0.686861	0.606265	0.548471	0.562501	0.641829	0.0345815
191		0.703965	0.734219	0.644668	0.535722	0.654643	0.0379199		0.739537	0.928043	1.28275	1.33974	1.07252	0.124337		0.774117	0.635941	0.681507	0.664915	0.544732	0.56342	0.644105	0.0312635
192		0.692946	0.731124	0.663622	0.532565	0.655064	0.0373324		0.731461	1.0307	1.27732	1.28182	1.08033	0.112799		0.819673	0.654035	0.656608	0.632753	0.531371	0.561947	0.642731	0.0375113
193		0.719129	0.731492	0.65483	0.535297	0.660187	0.0388786		0.742116	0.895169	1.25957	1.22703	1.03097	0.10971		0.833868	0.629711	0.6754	0.637019	0.533341	0.551901	0.64354	0.040144
194		0.707472	0.703093	0.639344	0.511478	0.640347	0.0395688		0.736279	0.876356	1.26586	1.2004	1.01973	0.110149		0.854308	0.648763	0.645125	0.650503	0.525964	0.553821	0.646414	0.0429229
195		0.703525	0.702905	0.622403	0.510088	0.63473	0.0395824		0.73961	0.963058	1.28153	1.20812	1.04808	0.106798		0.809727	0.632758	0.658964	0.64727	0.489081	0.553174	0.631829	0.0405473
196		0.718338	0.716755	0.664361	0.514604	0.653514	0.0415446		0.747247	0.939032	1.2613	1.25251	1.05002	0.108867		0.811796	0.653823	0.677178	0.62764	0.536474	0.552497	0.643234	0.0371002
197		0.687799	0.692019	0.611661	0.520116	0.627899	0.0349823		0.756838	0.998519	1.27887	1.27712	1.07784	0.108818		0.761461	0.60897	0.678303	0.622904	0.510814	0.542506	0.620826	0.0339375
198		0.707229	0.727625	0.648834	0.519172	0.650715	0.0406326		0.731023	0.989852	1.25682	1.25243	1.05753	0.108654		0.758372	0.637762	0.677945	0.662717	0.50603	0.550808	0.632272	0.0339598
199		0.690812	0.703248	0.62179	0.511986	0.631959	0.0379496		0.740969	1.17029	1.29315	1.21994	1.10609	0.107642		0.843663	0.627967	0.67041	0.694161	0.506098	0.538923	0.646871	0.045137
200		0.69418	0.713257	0.640861	0.504877	0.638294	0.0407349		0.729406	0.878767	1.29034	1.27202	1.04264	0.122205		0.820362	0.62864	0.661701	0.572058	0.487866	0.542734	0.618894	0.0433587
201		0.686269	0.726074	0.609395	0.472715	0.623613	0.0483454		0.752809	1.0531	1.299	1.2461	1.08775	0.106972		0.918594	0.625668	0.653921	0.688051	0.539865	0.529707	0.659301	0.0527781
202		0.699036	0.695357	0.620676	0.501649	0.62918	0.0399968		0.739864	1.00788	1.27481	1.28163	1.07605	0.111646		0.834348	0.614094	0.656028	0.602377	0.475335	0.531391	0.618929	0.0460559
203		0.696806	0.706247	0.645561	0.506403	0.638754	0.0399127		0.745644	1.03236	1.24762	1.21407	1.05992	0.0995382		0.784933	0.621963	0.642901	0.649537	0.517914	0.517716	0.622494	0.0370622
204		0.679469	0.695668	0.645115	0.50682	0.631768	0.037206		0.740959	0.980427	1.27089	1.31395	1.07656	0.116186		0.857552	0.613583	0.67005	0.653045	0.510686	0.547164	0.642013	0.0454656
205		0.684988	0.707532	0.639752	0.488687	0.63024	0.0426462		0.748531	0.979411	1.29015	1.28636	1.07611	0.113654		0.89315	0.616269	0.679406	0.606534	0.507232	0.531796	0.639064	0.0518145
206		0.711616	0.698857	0.632704	0.48926	0.633109	0.0441438		0.753489	0.903288	1.27273	1.2745	1.051	0.114414		0.880083	0.606702	0.65534	0.581282	0.536672	0.532982	0.632177	0.0483604
207		0.689441	0.681477	0.631152	0.494281	0.624088	0.0391027		0.739527	1.02647	1.28921	1.21875	1.06849	0.106442		0.818407	0.617065	0.639835	0.643179	0.499462	0.52685	0.624133	0.0419684
208		0.698731	0.725636	0.599887	0.498599	0.630713	0.0447502		0.750143	1.05258	1.28937	1.25123	1.08583	0.106823		0.838958	0.628141	0.665805	0.548464	0.560319	0.533485	0.629195	0.0427407
209		0.698177	0.681186	0.62763	0.488291	0.623821	0.0412329		0.755137	0.961323	1.29625	1.30554	1.07956	0.116526		0.765703	0.625793	0.661057	0.652808	0.493007	0.509205	0.617929	0.0381525
210		0.699885	0.700045	0.613106	0.500306	0.628336	0.0409918		0.744355	1.03426	1.29548	1.26859	1.08567	0.110854		0.788067	0.615339	0.645155	0.649338	0.583494	0.531284	0.635446	0.0322892
211		0.691233	0.690763	0.572529	0.486789	0.610328	0.0430886		0.739721	1.00039	1.30947	1.25514	1.07618	0.113303		0.872663	0.600045	0.635396	0.643566	0.520505	0.513196	0.630895	0.0487692
212		0.691474	0.688652	0.645113	0.47008	0.62383	0.0453249		0.726889	0.956812	1.26775	1.27695	1.0571	0.115055		0.752684	0.626912	0.647345	0.611685	0.472176	0.527637	0.606406	0.0364174
213		0.700649	0.68917	0.599681	0.505684	0.623796	0.0393001		0.73384	0.909904	1.24072	1.27958	1.04101	0.114111		0.755827	0.626525	0.628842	0.597394	0.470318	0.525792	0.600783	0.03657
214		0.726023	0.721341	0.617974	0.487632	0.638243	0.0485444		0.744054	0.986996	1.24141	1.23055	1.05075	0.102105		0.857475	0.618626	0.627082	0.601348	0.499441	0.517157	0.620188	0.0476985
215		0.7031	0.692024	0.609574	0.459503	0.61605	0.048669		0.747506	1.01438	1.27956	1.31266	1.08853	0.11416		0.807201	0.611318	0.638813	0.70553	0.534209	0.509769	0.634473	0.0411781
216		0.693483	0.692752	0.627174	0.48998	0.625847	0.0414672		0.742939	0.963307	1.2307	1.2107	1.03691	0.099873		0.774906	0.625601	0.6474	0.645198	0.461012	0.508873	0.610498	0.0416659
217		0.701032	0.703427	0.601263	0.47557	0.620323	0.0465947		0.740466	0.949529	1.23067	1.26074	1.04535	0.106909		0.784248	0.644662	0.646955	0.634074	0.501849	0.534394	0.624364	0.0371499
218		0.686386	0.718131	0.644978	0.478541	0.632009	0.0461616		0.753228	1.05151	1.24392	1.32304	1.09293	0.109791		0.821236	0.607766	0.636411	0.647255	0.539485	0.519824	0.628663	0.0400435
219		0.699939	0.724017	0.656808	0.473988	0.638688	0.0490453		0.746203	0.988905	1.23996	1.29023	1.06632	0.108614		0.851273	0.62623	0.633327	0.609408	0.491925	0.504125	0.619381	0.048202
220		0.65828	0.701896	0.628488	0.47286	0.615381	0.0431633		0.757304	0.84511	1.24177	1.25249	1.02417	0.112573		0.788501	0.618181	0.653174	0.637975	0.498049	0.519681	0.61926	0.0389987
221		0.68566	0.68999	0.6097	0.468979	0.613582	0.0446924		0.748282	0.934072	1.22901	1.26859	1.04499	0.107297		0.744528	0.61852	0.662178	0.647498	0.474452	0.511062	0.609706	0.037439
222		0.673854	0.685229	0.61063	0.481413	0.612781	0.0404975		0.744414	0.864501	1.24784	1.23613	1.02322	0.111442		0.785883	0.614679	0.636793	0.610766	0.459303	0.515332	0.603793	0.0418714
223		0.69866	0.700891	0.656738	0.464763	0.630263	0.0485784		0.744594	0.951197	1.26886	1.30364	1.06707	0.115678		0.764779	0.60905	0.646247	0.617166	0.486817	0.500887	0.604158	0.0380779
224		0.674612	0.713916	0.618899	0.469191	0.619154	0.0464652		0.745043	0.974729	1.25956	1.32528	1.07615	0.116088		0.781751	0.624494	0.650243	0.606278	0.484483	0.509957	0.609534	0.0398273
225		0.702852	0.701158	0.627828	0.482969	0.628702	0.0447122		0.729544	0.878985	1.24842	1.23219	1.02228	0.112202		0.880289	0.618997	0.640331	0.535151	0.526979	0.513649	0.619233	0.0514576
226		0.663399	0.669975	0.607582	0.463252	0.601052	0.041585		0.734119	0.866634	1.26348	1.2939	1.03953	0.121969		0.923143	0.62444	0.649275	0.605034	0.499139	0.517602	0.636439	0.056879
227		0.685216	0.700229	0.617734	0.483503	0.621671	0.0428042		0.742276	0.979501	1.26648	1.26269	1.06274	0.109291		0.877207	0.620863	0.647354	0.590969	0.502538	0.493895	0.622138	0.0520201
228		0.667687	0.712862	0.628632	0.495373	0.626139	0.0405841		0.727654	0.91243	1.24599	1.26257	1.03716	0.113405		0.90411	0.623905	0.634334	0.606166	0.47052	0.508952	0.624664	0.0566853
229		0.692909	0.708816	0.615993	0.457857	0.618894	0.04969		0.74017	0.966852	1.252	1.26622	1.05631	0.109059		0.907461	0.610105	0.623282	0.569817	0.552387	0.497551	0.626767	0.0538907
230		0.696039	0.685895	0.616389	0.473176	0.617875	0.0444946		0.741493	1.01241	1.25399	1.3172	1.08127	0.113382		0.802603	0.636994	0.61065	0.561124	0.528121	0.486443	0.604322	0.0414967
231		0.659317	0.719937	0.634268	0.489084	0.625652	0.0423881		0.740752	0.924508	1.21019	1.29228	1.04193	0.110534		0.816741	0.622041	0.626413	0.616341	0.470702	0.485169	0.606235	0.0465766
232		0.676568	0.691306	0.622583	0.488801	0.619814	0.039925		0.730683	0.930738	1.24542	1.32396	1.0577	0.119685		0.690993	0.653672	0.624606	0.592106	0.474609	0.510294	0.591047	0.0312327
233		0.695116	0.682393	0.614325	0.482741	0.618644	0.0421309		0.738465	0.838226	1.25111	1.27803	1.02646	0.120449		0.877717	0.61868	0.626743	0.636581	0.54699	0.498818	0.634255	0.0487443
234		0.669399	0.697432	0.629209	0.468743	0.616196	0.0442589		0.732267	0.87032	1.24574	1.30035	1.03717	0.120822		0.789909	0.641551	0.618647	0.555835	0.465474	0.493591	0.594168	0.0438768
235		0.67048	0.694383	0.608474	0.439079	0.603104	0.0498776		0.72809	0.968	1.23261	1.2935	1.05555	0.112601		0.79532	0.631457	0.607433	0.560856	0.517224	0.487777	0.600011	0.0408835
236		0.695737	0.689904	0.633592	0.466427	0.621415	0.0463574		0.731925	0.960099	1.24507	1.29383	1.05773	0.113611		0.844416	0.648321	0.609219	0.623009	0.48854	0.49476	0.618044	0.0483718
237		0.680634	0.710636	0.581322	0.469048	0.61041	0.0473062		0.729619	0.961341	1.23369	1.2912	1.05396	0.112462		0.874798	0.640616	0.608073	0.640288	0.481765	0.489289	0.622471	0.0532443
238		0.68442	0.679221	0.599544	0.448709	0.602974	0.047603		0.719906	0.98736	1.25903	1.3346	1.07522	0.1212		0.83809	0.641644	0.614512	0.617645	0.46797	0.496447	0.612718	0.0489125
239		0.679258	0.696331	0.619793	0.474409	0.617448	0.0436669		0.713486	0.918006	1.25294	1.29652	1.04524	0.120553		0.844347	0.633645	0.599178	0.584572	0.47326	0.488429	0.603905	0.0498597
240		0.669469	0.696198	0.594963	0.457393	0.604506	0.0463418		0.715519	0.887213	1.22878	1.2638	1.02383	0.115463		0.799453	0.629833	0.635508	0.654076	0.504514	0.483601	0.617831	0.0426924
241		0.687161	0.716481	0.618217	0.459867	0.620431	0.049664		0.725187	0.955238	1.21867	1.31009	1.0523	0.114716		1.00233	0.629437	0.615599	0.583034	0.467945	0.483085	0.630237	0.0724349
242		0.660638	0.718257	0.570015	0.457897	0.601702	0.0492077		0.710154	1.00954	1.24244	1.21432	1.04411	0.106369		0.839818	0.638108	0.596405	0.552578	0.507325	0.463844	0.59968	0.0495405
243		0.681603	0.709039	0.608767	0.48093	0.620085	0.0441514		0.734748	0.960174	1.22961	1.20239	1.03173	0.100499		0.849427	0.641372	0.611628	0.609689	0.478511	0.471555	0.610364	0.0513073
244		0.664143	0.680713	0.600482	0.442544	0.59697	0.0470272		0.70486	0.995912	1.26615	1.27955	1.06162	0.117506		0.820044	0.651796	0.610486	0.630603	0.476924	0.476744	0.611099	0.0476531
245		0.678029	0.680927	0.587219	0.453568	0.599936	0.0462624		0.723277	0.97833	1.25504	1.32086	1.06937	0.118792		0.979922	0.635373	0.588784	0.596146	0.482223	0.497823	0.630045	0.0676239
246		0.666006	0.689707	0.612359	0.452765	0.605209	0.0461835		0.703524	0.956015	1.26515	1.29577	1.05512	0.121313		0.940821	0.646708	0.59494	0.636125	0.458963	0.479815	0.626229	0.0645238
247		0.668279	0.677506	0.600675	0.455346	0.600452	0.0444365		0.723902	1.0381	1.25784	1.28562	1.07637	0.112477		0.945348	0.636722	0.600922	0.612337	0.447096	0.477074	0.619917	0.0660129
248		0.673262	0.690374	0.601203	0.443781	0.602155	0.048684		0.706476	0.958297	1.24626	1.33306	1.06102	0.123637		0.836861	0.631179	0.593172	0.576675	0.443028	0.457943	0.58981	0.0531934
249		0.664375	0.67507	0.589158	0.467751	0.599088	0.04137		0.709712	0.94677	1.26738	1.29491	1.05469	0.12083		0.801974	0.633082	0.587063	0.552802	0.511383	0.462842	0.591524	0.0442585
250		0.675079	0.69113	0.566211	0.457071	0.597373	0.0470933		0.718075	0.860659	1.26951	1.33222	1.04512	0.130806		0.874005	0.636298	0.580976	0.628738	0.507832	0.470325	0.616362	0.0530432
251		0.667447	0.687459	0.629116	0.447967	0.607997	0.0473709		0.715304	1.03827	1.26779	1.21781	1.05979	0.108215		0.851968	0.620091	0.61709	0.682148	0.453446	0.469674	0.615736	0.0547492
252		0.691565	0.694212	0.5763	0.471614	0.608423	0.0461119		0.719229	0.899449	1.22684	1.28959	1.03378	0.11718		0.890246	0.635306	0.596335	0.634298	0.478755	0.467099	0.617006	0.0570835
253		0.664424	0.674713	0.592426	0.444091	0.593913	0.0460632		0.718345	0.923075	1.25813	1.25933	1.03972	0.11533		0.83332	0.631818	0.605281	0.584548	0.465396	0.463262	0.597271	0.0506864
254		0.679979	0.69542	0.632317	0.457971	0.616422	0.0471961		0.709236	0.974875	1.2416	1.31116	1.05922	0.118938		0.963566	0.615902	0.577017	0.577837	0.464084	0.473864	0.612045	0.0681024
255		0.669616	0.669571	0.570682	0.462073	0.592986	0.0428465		0.73042	0.978841	1.21953	1.25214	1.04523	0.105091		0.823821	0.625299	0.589383	0.570064	0.486012	0.451431	0.591002	0.0489686
256		0.685386	0.697212	0.594428	0.460226	0.609313	0.0474089		0.707533	0.88266	1.26791	1.34174	1.04996	0.131787		0.823437	0.619448	0.585633	0.527623	0.462604	0.46234	0.580181	0.0503373
257		0.66192	0.664811	0.622628	0.469805	0.604791	0.0398478		0.714545	0.979138	1.22111	1.32054	1.05883	0.117183		0.970569	0.626396	0.586888	0.616493	0.437664	0.478093	0.61935	0.0702039
258		0.680125	0.669725	0.606049	0.440186	0.599021	0.0479942		0.724359	0.866049	1.2175	1.30406	1.02799	0.120038		0.961803	0.609155	0.588762	0.54687	0.481013	0.458784	0.607731	0.0682469
259		0.688766	0.664814	0.588149	0.45604	0.599442	0.0453762		0.718699	0.918506	1.2236	1.2127	1.01838	0.105966		0.847881	0.610929	0.579067	0.585305	0.423477	0.46733	0.585665	0.0552135
260		0.671366	0.682776	0.586882	0.456284	0.599327	0.045256		0.719252	0.832535	1.24254	1.26805	1.01559	0.121595		0.90927	0.625339	0.578065	0.528282	0.437725	0.472307	0.591831	0.0632791
261		0.675856	0.658857	0.563647	0.450056	0.587104	0.0449706		0.716809	0.947514	1.24578	1.29899	1.05227	0.117745		0.928606	0.61693	0.59428	0.659865	0.432349	0.460498	0.615422	0.066254
262		0.689286	0.694244	0.593393	0.460992	0.609479	0.0473427		0.719448	0.903008	1.23007	1.25339	1.02648	0.112487		0.876439	0.603875	0.614474	0.551823	0.482262	0.463978	0.598808	0.0556076
263		0.661346	0.678514	0.582316	0.446064	0.59206	0.0458835		0.706428	0.966217	1.26733	1.28022	1.05505	0.118636		0.936596	0.604699	0.605073	0.652052	0.459512	0.456033	0.618994	0.0654796
264		0.648128	0.680577	0.626638	0.439711	0.598764	0.0469075		0.727014	0.915848	1.22743	1.3002	1.04262	0.116238		0.849726	0.61135	0.589838	0.561606	0.409579	0.457052	0.579859	0.0573317
265		0.654975	0.683623	0.625047	0.443241	0.601721	0.0469068		0.712006	0.984456	1.22868	1.34026	1.06635	0.120842		0.9358	0.612739	0.597137	0.608958	0.509986	0.4533	0.619653	0.0624318
266		0.649943	0.688572	0.601581	0.444543	0.59616	0.0464014		0.711931	0.930755	1.22668	1.22688	1.02406	0.10849		0.884823	0.615454	0.607233	0.615315	0.444228	0.453851	0.603484	0.0594422
267		0.67524	0.655422	0.570841	0.412018	0.57838	0.0518715		0.711868	0.89959	1.20783	1.33274	1.03801	0.122788		0.88796	0.625613	0.585527	0.592582	0.489926	0.470695	0.608717	0.0558325
268		0.653808	0.679628	0.55084	0.450547	0.583706	0.0453643		0.70559	0.886332	1.23538	1.29391	1.0303	0.12189		0.897896	0.586273	0.56815	0.521007	0.50601	0.454971	0.589051	0.059004
269		0.670831	0.67224	0.584511	0.455588	0.595792	0.0442009		0.707312	1.0114	1.22968	1.26442	1.0532	0.111002		0.927098	0.618751	0.554979	0.659832	0.462558	0.451808	0.612504	0.0651631
270		0.64445	0.686439	0.589798	0.446015	0.591676	0.045405		0.718172	0.877073	1.24894	1.30492	1.03728	0.123473		0.911178	0.598602	0.562246	0.591164	0.417646	0.465389	0.591037	0.0643835
271		0.649407	0.675917	0.60922	0.429028	0.590893	0.0482113		0.70732	0.915816	1.25078	1.33574	1.05241	0.12683		0.797537	0.611345	0.574306	0.552807	0.491055	0.448267	0.57922	0.0454416
272		0.677825	0.655043	0.629128	0.43984	0.600459	0.0471601		0.71439	0.764343	1.24013	1.26741	0.996569	0.128994		0.952958	0.594489	0.581605	0.609327	0.453628	0.452057	0.607344	0.0683178
273		0.679551	0.667658	0.596963	0.436622	0.595198	0.0484222		0.703529	0.913759	1.2326	1.30917	1.03976	0.122141		0.876597	0.588528	0.584546	0.60796	0.471873	0.445871	0.595896	0.0570114
274		0.675456	0.674749	0.589655	0.438763	0.594656	0.0482645		0.720072	0.936441	1.26761	1.34275	1.06672	0.125918		0.926954	0.589058	0.588354	0.568632	0.488997	0.45129	0.602214	0.0629253
275		0.666553	0.650303	0.569844	0.442244	0.582236	0.0443662		0.720851	0.939636	1.25263	1.29005	1.05079	0.117047		0.933623	0.587254	0.593876	0.61407	0.433324	0.442459	0.600767	0.0675563
276		0.664224	0.691017	0.570872	0.442926	0.59226	0.0485347		0.713435	0.918032	1.23746	1.2717	1.03516	0.115679		0.882324	0.592156	0.601806	0.553421	0.509638	0.424622	0.593994	0.0578907
277		0.68317	0.692279	0.578306	0.429353	0.595777	0.0530049		0.709971	0.885824	1.23071	1.36025	1.04669	0.130249		0.933699	0.590757	0.588156	0.607032	0.498466	0.445003	0.610519	0.0635303
278		0.668154	0.678598	0.58057	0.416973	0.586074	0.0523947		0.708827	1.0224	1.23924	1.28849	1.06474	0.114286		0.957033	0.591072	0.574236	0.493844	0.45162	0.437784	0.584265	0.0719433
279		0.638852	0.704861	0.614396	0.43414	0.598062	0.0501293		0.707613	0.880388	1.24613	1.33895	1.04327	0.129367		0.956365	0.590376	0.579111	0.57992	0.447445	0.444174	0.599565	0.0698176
280		0.656603	0.665634	0.58788	0.403634	0.578438	0.0526536		0.711966	0.84736	1.23012	1.27051	1.01499	0.120285		0.864607	0.588737	0.577918	0.589151	0.470967	0.436985	0.588061	0.0560549
281		0.662976	0.65719	0.598425	0.422758	0.585337	0.0486016		0.691716	0.867824	1.25573	1.23657	1.01296	0.120727		0.903315	0.575646	0.566154	0.565373	0.474036	0.438877	0.587233	0.0614156
282		0.670613	0.674592	0.56475	0.42769	0.584411	0.0503187		0.716536	0.891702	1.23085	1.28531	1.0311	0.118032		0.924357	0.566454	0.570458	0.58843	0.446596	0.424712	0.586835	0.0667828
283		0.641972	0.67636	0.587383	0.427205	0.58323	0.0477525		0.709214	0.971813	1.19047	1.26981	1.03533	0.10881		0.939693	0.581551	0.568493	0.505469	0.461177	0.458557	0.585823	0.0674398
284		0.661038	0.662623	0.574115	0.433288	0.582766	0.0467187		0.699048	1.0116	1.24441	1.35007	1.07628	0.124929		0.977785	0.594634	0.583143	0.546091	0.443126	0.434283	0.59651	0.0741506
285		0.673351	0.66939	0.550926	0.431089	0.581189	0.049824		0.698215	0.89281	1.2138	1.29696	1.02545	0.1209		0.991505	0.572328	0.553068	0.648489	0.430763	0.449424	0.607596	0.0762968
286		0.670265	0.654909	0.588541	0.428413	0.585532	0.0478854		0.702469	1.01171	1.20656	1.326	1.06168	0.117894		1.03147	0.578151	0.574051	0.606786	0.442988	0.443152	0.612767	0.0809049
287		0.642013	0.665189	0.602928	0.430236	0.585091	0.0460664		0.699439	1.01181	1.2028	1.29877	1.0532	0.11444		0.94971	0.569162	0.564393	0.600714	0.484434	0.433974	0.600398	0.0677896
288		0.660108	0.65734	0.616876	0.441964	0.594072	0.0447357		0.705639	0.956984	1.21102	1.34508	1.05468	0.122512		0.969378	0.585098	0.571126	0.517199	0.506728	0.430083	0.596602	0.0710739
289		0.67034	0.685722	0.598436	0.407054	0.590388	0.0554284		0.700743	0.92835	1.22082	1.37282	1.05568	0.129914		0.970988	0.565653	0.575455	0.57788	0.460738	0.449127	0.599974	0.0711142
290		0.662324	0.669639	0.630476	0.440809	0.600812	0.0467719		0.703776	0.973106	1.20404	1.36099	1.06048	0.123942		0.972436	0.57573	0.602119	0.515026	0.468521	0.420423	0.592376	0.0737316
291		0.645181	0.680858	0.593231	0.440638	0.589977	0.045839		0.700424	0.797115	1.24448	1.37061	1.02816	0.142491		0.944777	0.564205	0.581133	0.560911	0.452044	0.441984	0.590842	0.0683929
292		0.655405	0.677298	0.583177	0.422773	0.584663	0.0498724		0.7068	0.912354	1.20579	1.32175	1.03667	0.12097		0.993138	0.574676	0.588514	0.499715	0.430237	0.448902	0.589197	0.0775201
293		0.666088	0.679478	0.600743	0.446288	0.598149	0.0462997		0.695104	0.897148	1.21588	1.32933	1.03437	0.125966		0.95184	0.575139	0.59464	0.561523	0.470581	0.441807	0.599255	0.0682499
294		0.640127	0.685305	0.577341	0.431139	0.583478	0.0479731		0.699593	0.834347	1.17397	1.27185	0.994939	0.117725		0.990911	0.570101	0.577059	0.592014	0.474623	0.43751	0.607036	0.0738092
295		0.665054	0.650243	0.59554	0.430413	0.585313	0.046552		0.700572	0.998512	1.19199	1.3757	1.06669	0.12497		0.91673	0.560101	0.586768	0.578321	0.473032	0.433579	0.591422	0.063668
296		0.655969	0.661841	0.593146	0.425225	0.584045	0.0477832		0.715997	0.964694	1.20997	1.38708	1.06943	0.126624		1.00781	0.565728	0.57906	0.51143	0.44054	0.425167	0.588289	0.0800931
297		0.646895	0.64904	0.565434	0.434094	0.573866	0.0437262		0.710438	0.850831	1.2045	1.30198	1.01694	0.121953		1.01753	0.555174	0.559345	0.581115	0.42037	0.426888	0.593403	0.081704
298		0.675388	0.668448	0.565625	0.425224	0.583671	0.0506399		0.705069	0.90887	1.17888	1.31916	1.02799	0.118852		1.0106	0.582511	0.57159	0.545964	0.429673	0.43061	0.595158	0.0799635
299		0.652652	0.675091	0.588351	0.426744	0.58571	0.0485716		0.697549	0.945009	1.18987	1.38062	1.05326	0.128471		1.0048	0.554245	0.573886	0.520252	0.469445	0.424007	0.591106	0.07827
300		0.677379	0.658381	0.615504	0.425534	0.5942	0.0499626		0.696118	0.916734	1.16163	1.28917	1.01591	0.11402		0.957361	0.570095	0.578845	0.588567	0.427044	0.430492	0.592067	0.0721588
301		0.659508	0.670538	0.570218	0.432011	0.583069	0.0477476		0.70393	0.856568	1.18122	1.33138	1.01827	0.124886		1.01127	0.570177	0.580032	0.542336	0.40616	0.432091	0.590343	0.0814727
302		0.685025	0.67086	0.592078	0.428999	0.594241	0.0508809		0.708089	0.987985	1.21122	1.30109	1.0521	0.114502		0.951394	0.562334	0.56638	0.571649	0.440549	0.416567	0.584812	0.0715927
303		0.648357	0.651523	0.551301	0.443456	0.573659	0.0426434		0.695314	0.882649	1.17757	1.35824	1.02844	0.128267		1.01808	0.555328	0.565291	0.50237	0.416018	0.427014	0.580683	0.0831761
304		0.633212	0.637727	0.613464	0.422414	0.576704	0.0447728		0.702305	0.928981	1.1937	1.41205	1.05926	0.133914		1.07875	0.553314	0.568894	0.521661	0.457809	0.427238	0.601278	0.0895274
305		0.680634	0.628241	0.560836	0.426677	0.574097	0.0475595		0.709539	0.936824	1.18122	1.32153	1.03728	0.116999		0.953005	0.559519	0.571055	0.648179	0.421703	0.439529	0.598831	0.0720615
306		0.659313	0.676826	0.594997	0.431843	0.590745	0.0483343		0.705384	0.905332	1.18583	1.30229	1.02471	0.117055		0.950344	0.546609	0.554053	0.535277	0.415387	0.415186	0.569476	0.073511
307		0.651187	0.663009	0.561996	0.424756	0.575237	0.0476261		0.698037	0.886316	1.18573	1.32514	1.02381	0.122996		0.981454	0.548484	0.571439	0.605799	0.425889	0.441146	0.595702	0.07536
308		0.660931	0.66702	0.590583	0.412308	0.582711	0.051433		0.698994	0.927988	1.19407	1.31023	1.03282	0.118688		0.978358	0.546529	0.565141	0.467654	0.415791	0.430447	0.56732	0.0783542
309		0.656669	0.656017	0.599696	0.412196	0.581144	0.0501233		0.702095	0.892714	1.18889	1.34612	1.03245	0.12538		0.983049	0.557946	0.57715	0.532121	0.415737	0.431797	0.582967	0.0771235
310		0.653707	0.67998	0.552497	0.411682	0.574467	0.0526744		0.708418	0.933914	1.18254	1.34662	1.04287	0.121322		0.981692	0.565059	0.56491	0.483798	0.470796	0.429375	0.582605	0.0755784
311		0.656483	0.648288	0.586519	0.413246	0.576134	0.0489276		0.68802	0.960702	1.22359	1.33389	1.05155	0.12493		1.03575	0.560287	0.542949	0.58321	0.436937	0.421523	0.596776	0.0838935
312		0.647983	0.664902	0.578889	0.421397	0.578293	0.0480718		0.697381	0.881169	1.1756	1.35245	1.02665	0.126963		1.02333	0.555347	0.566225	0.54694	0.478849	0.432914	0.600601	0.079539
313		0.653506	0.646708	0.571457	0.414143	0.571453	0.0481809		0.69353	0.985552	1.18632	1.35213	1.05438	0.122733		0.959446	0.575442	0.549887	0.459123	0.42601	0.419458	0.564894	0.075945
314		0.635488	0.640462	0.625088	0.428148	0.582296	0.0445852		0.695435	0.885427	1.17919	1.31091	1.01774	0.120779		0.911022	0.551324	0.55517	0.559638	0.417633	0.41694	0.568621	0.0674132
315		0.656852	0.655541	0.554757	0.409065	0.569054	0.0506146		0.699932	0.905154	1.21422	1.37249	1.04795	0.130977		1.02074	0.55437	0.572689	0.566699	0.43134	0.416529	0.593727	0.0821293
316		0.636223	0.651112	0.589012	0.382497	0.564711	0.0538351		0.719399	0.846268	1.21976	1.38206	1.04187	0.134542		0.942628	0.530941	0.557631	0.532053	0.450452	0.422832	0.572756	0.070292
317		0.642924	0.677337	0.586967	0.413233	0.580115	0.0508021		0.705946	0.856308	1.23822	1.40042	1.05022	0.140114		0.945953	0.549933	0.564724	0.482522	0.412649	0.421198	0.56283	0.0737896
318		0.615718	0.666117	0.598146	0.427987	0.576992	0.0447862		0.704313	0.985332	1.23516	1.3991	1.08098	0.131339		0.902813	0.566091	0.57657	0.575284	0.394845	0.418031	0.572272	0.0676169
319		0.635706	0.673913	0.577546	0.41373	0.575224	0.049676		0.710266	0.932791	1.24187	1.38407	1.06725	0.131431		0.937545	0.544016	0.58584	0.555357	0.427782	0.410476	0.576836	0.0710288
320		0.629578	0.66761	0.565232	0.413644	0.569016	0.0484402		0.712331	0.836916	1.2314	1.37427	1.03873	0.136238		0.985345	0.553304	0.555517	0.516798	0.431574	0.414347	0.576148	0.0779945
321		0.637156	0.647047	0.575261	0.432676	0.573035	0.0427893		0.701907	1.00954	1.22907	1.32615	1.06667	0.119901		0.91674	0.538712	0.559815	0.477396	0.433185	0.416109	0.556993	0.0689751
322		0.639256	0.650067	0.57975	0.404814	0.568472	0.0491041		0.703478	0.860467	1.2313	1.28231	1.01939	0.122242		0.954539	0.545114	0.562079	0.603952	0.425884	0.407136	0.583117	0.0737803
323		0.634843	0.61962	0.593609	0.39933	0.56185	0.0474912		0.715422	0.805511	1.19382	1.34319	1.01448	0.130699		1.01191	0.565344	0.559198	0.512706	0.432901	0.401884	0.580656	0.0825093
324		0.628231	0.645678	0.549878	0.411017	0.558701	0.0462925		0.705816	0.928452	1.21194	1.38176	1.05699	0.129743		0.958622	0.54104	0.559626	0.559502	0.435219	0.406009	0.57667	0.0739511
325		0.666227	0.649	0.586682	0.417648	0.579889	0.0491164		0.705466	0.917723	1.2023	1.37249	1.04949	0.128305		0.994392	0.549122	0.56414	0.554964	0.453917	0.413178	0.588285	0.077615
326		0.629466	0.641072	0.613067	0.418059	0.575416	0.0456967		0.711997	0.987707	1.20031	1.35982	1.06496	0.121402		0.954568	0.540716	0.544248	0.48182	0.426318	0.409135	0.559468	0.0751009
327		0.62472	0.635783	0.555232	0.419019	0.558689	0.0431735		0.706014	0.949913	1.22523	1.34015	1.05533	0.123269		0.914389	0.562857	0.53793	0.52909	0.423533	0.403042	0.561807	0.0687753
328		0.626766	0.653847	0.560839	0.428858	0.567578	0.0434699		0.712192	0.958336	1.20129	1.35451	1.05658	0.121952		0.946396	0.534151	0.543409	0.475637	0.429089	0.396998	0.55428	0.0746983
329		0.64726	0.65242	0.544972	0.422261	0.566728	0.046886		0.709132	0.954408	1.20908	1.31864	1.04781	0.117999		0.932222	0.545463	0.53873	0.60524	0.400189	0.417725	0.573261	0.0718768
330		0.632798	0.632625	0.578796	0.426531	0.567688	0.0422084		0.712905	0.899262	1.2149	1.32809	1.03879	0.122571		0.830499	0.566963	0.548685	0.560251	0.410249	0.417892	0.555757	0.05673
331		0.675837	0.646339	0.559969	0.418705	0.575212	0.0499446		0.71794	0.709992	1.10537	1.31707	0.962595	0.129833		0.931229	0.547763	0.549655	0.563247	0.435945	0.404127	0.571994	0.0700994
332		0.644307	0.630377	0.584171	0.423945	0.5707	0.043802		0.710762	0.762443	1.1941	1.33226	0.99989	0.134201		0.887926	0.545807	0.552086	0.586725	0.404887	0.403444	0.563479	0.066041
333		0.655677	0.664329	0.535796	0.403203	0.564751	0.0531033		0.711939	0.863495	1.14699	1.35831	1.02018	0.124993		0.809149	0.524799	0.543251	0.547831	0.408002	0.399964	0.538833	0.0552191
334		0.655319	0.64776	0.576094	0.400669	0.56996	0.0512569		0.718961	0.926237	1.20761	1.36408	1.05422	0.124579		0.83663	0.532287	0.541833	0.503247	0.38248	0.412587	0.534844	0.0601595
335		0.626632	0.628932	0.57049	0.394319	0.555093	0.0478639		0.709352	0.928093	1.19042	1.345	1.04322	0.121824		0.881828	0.538481	0.532745	0.559344	0.441851	0.405809	0.56001	0.0629183
336		0.629417	0.645286	0.58579	0.405474	0.566491	0.047741		0.716998	0.831872	1.1536	1.35003	1.01312	0.125942		0.837387	0.532923	0.545859	0.524478	0.390637	0.401787	0.538845	0.0601315
337		0.641935	0.639846	0.584004	0.401057	0.56671	0.049211		0.713844	0.894999	1.15564	1.37005	1.03363	0.124887		0.886132	0.528433	0.550355	0.563804	0.436373	0.407829	0.562154	0.0636565
338		0.641981	0.657588	0.555875	0.431123	0.571642	0.0449504		0.707524	0.900708	1.18415	1.34499	1.03434	0.123394		0.839684	0.536705	0.552724	0.553065	0.35792	0.409216	0.541552	0.0624492
339		0.638799	0.658718	0.546409	0.395062	0.559747	0.0520477		0.695729	0.972697	1.16043	1.33401	1.04072	0.11832		0.920316	0.53161	0.554924	0.539586	0.396945	0.416501	0.55998	0.0703671
340		0.64589	0.660698	0.573675	0.395953	0.569054	0.0526115		0.709759	0.740342	1.17233	1.38277	1.0013	0.143148		0.896266	0.506046	0.550887	0.486773	0.458394	0.414002	0.552061	0.0651265
341		0.654605	0.64309	0.593791	0.416033	0.57688	0.0478166		0.708224	0.868473	1.17075	1.38104	1.03212	0.13054		0.944202	0.505446	0.568129	0.562703	0.419038	0.405703	0.567537	0.0734087
342		0.637856	0.652161	0.598368	0.40672	0.573776	0.0492207		0.718361	0.817649	1.16497	1.31199	1.00324	0.121728		0.896851	0.512918	0.556011	0.583663	0.38723	0.409797	0.557745	0.0684433
343		0.643344	0.641627	0.590967	0.38466	0.565149	0.0531544		0.710208	0.901825	1.18185	1.32864	1.03063	0.120139		0.890319	0.508062	0.547852	0.52839	0.436987	0.410205	0.553636	0.0646105
344		0.660225	0.638273	0.563423	0.396625	0.564637	0.0517137		0.710325	0.862935	1.15487	1.35566	1.02095	0.125355		0.928407	0.502694	0.530094	0.540385	0.411748	0.412745	0.554346	0.0714449
345		0.641634	0.622701	0.574497	0.415443	0.563569	0.0444773		0.709445	0.848163	1.15821	1.32489	1.01018	0.121873		0.876525	0.528493	0.549524	0.545178	0.439507	0.406274	0.557583	0.0622774
346		0.614349	0.64633	0.546528	0.399987	0.551799	0.0473835		0.704039	0.886565	1.15169	1.3729	1.0288	0.127281		0.893864	0.510328	0.54352	0.486347	0.449405	0.410515	0.548997	0.0652941
347		0.640171	0.632398	0.582686	0.388562	0.560954	0.0509723		0.711528	0.855049	1.15914	1.3528	1.01963	0.125619		0.935394	0.520803	0.521199	0.576942	0.385489	0.406466	0.557716	0.0742079
348		0.645332	0.632478	0.546793	0.37668	0.550321	0.0535845		0.706843	0.845871	1.2036	1.30451	1.01521	0.123225		0.881838	0.516612	0.510736	0.560033	0.423057	0.421457	0.552289	0.0635696
349		0.646144	0.645381	0.561489	0.406688	0.564926	0.0488113		0.702837	0.889463	1.16417	1.42101	1.04437	0.136211		0.935163	0.520354	0.524672	0.54418	0.412852	0.42731	0.560755	0.0713117
350		0.625429	0.638833	0.57222	0.38968	0.556541	0.0497531		0.701529	0.971694	1.18937	1.41264	1.06881	0.131597		0.903243	0.514501	0.521834	0.552161	0.432279	0.422777	0.557799	0.0659371
351		0.646469	0.644282	0.623516	0.425493	0.58494	0.0462459		0.703134	0.898762	1.17612	1.38147	1.03987	0.129556		0.934508	0.500365	0.53268	0.512371	0.395944	0.410566	0.547739	0.0736302
352		0.648258	0.619234	0.522857	0.39592	0.546567	0.0492939		0.710872	0.819192	1.18405	1.38862	1.02569	0.1366		0.91613	0.519566	0.529551	0.478249	0.396438	0.421964	0.54365	0.0707649
353		0.634908	0.642708	0.56006	0.386907	0.556145	0.05145		0.709185	0.97489	1.19389	1.31598	1.04849	0.115444		0.848312	0.493643	0.50712	0.540092	0.431979	0.415829	0.539496	0.0590132
354		0.636421	0.643774	0.541894	0.395484	0.554393	0.0500786		0.703207	0.906656	1.20159	1.33744	1.03722	0.123936		0.958965	0.491564	0.517379	0.529253	0.443493	0.414023	0.559113	0.074814
355		0.650257	0.620751	0.547309	0.383535	0.550463	0.0517048		0.704603	0.846133	1.2033	1.37929	1.03333	0.13502		0.896892	0.499307	0.515219	0.597329	0.428778	0.408773	0.557716	0.0667991
356		0.618475	0.628889	0.597528	0.384279	0.557293	0.050263		0.701657	0.843739	1.21661	1.38489	1.03672	0.137634		0.971137	0.501943	0.51799	0.50492	0.446054	0.41971	0.560292	0.0763521
357		0.60205	0.609264	0.575401	0.403898	0.547653	0.0419751		0.708049	0.90513	1.2128	1.3678	1.04844	0.128794		0.894401	0.501333	0.531197	0.566817	0.453736	0.424434	0.561986	0.0636371
358		0.626907	0.623433	0.558048	0.381998	0.547596	0.0497328		0.711015	0.868543	1.31147	1.36435	1.06384	0.140145		0.923813	0.488822	0.526118	0.566029	0.426473	0.422867	0.55902	0.0697694
359		0.642738	0.621706	0.56981	0.390807	0.556265	0.0495731		0.705936	0.912886	1.21857	1.32046	1.03946	0.12204		0.963298	0.488537	0.533278	0.519338	0.396673	0.435736	0.556143	0.0767665
360		0.631206	0.626178	0.559322	0.38962	0.551582	0.0488595		0.705707	0.978528	1.2202	1.36904	1.06837	0.12576		1.00694	0.511412	0.535742	0.567478	0.430716	0.428893	0.580197	0.0806605
361		0.646803	0.614094	0.595693	0.368597	0.556297	0.0549519		0.697101	0.850674	1.23933	1.32647	1.02839	0.131026		0.956107	0.517207	0.530482	0.540844	0.391182	0.432433	0.561376	0.0754122
362		0.625723	0.652626	0.576121	0.40272	0.564298	0.0486198		0.710776	0.923644	1.20848	1.39161	1.05863	0.130518		0.997547	0.488774	0.522588	0.552143	0.464271	0.434319	0.576607	0.0784019
363		0.631259	0.622133	0.625405	0.363425	0.560555	0.0569302		0.705272	0.795432	1.22813	1.41015	1.03475	0.146661		0.986625	0.499035	0.516883	0.557115	0.446614	0.434237	0.573418	0.0773134
364		0.644922	0.637016	0.57282	0.384709	0.559867	0.052461		0.698172	0.794506	1.18177	1.41256	1.02175	0.144629		1.02598	0.511958	0.52284	0.551899	0.413001	0.445778	0.578575	0.0839102
365		0.638222	0.604778	0.637622	0.379559	0.565045	0.0539711		0.70929	0.866063	1.18095	1.34506	1.02534	0.125423		0.92615	0.489544	0.523336	0.55917	0.418946	0.416935	0.55568	0.0708337
366		0.631004	0.655104	0.61765	0.39741	0.575292	0.0517868		0.720118	0.926584	1.1341	1.3432	1.031	0.116095		0.886858	0.492387	0.519073	0.457079	0.448715	0.414517	0.536438	0.0653823
367		0.621546	0.632374	0.55553	0.392183	0.550408	0.0479848		0.708355	0.909695	1.14497	1.36971	1.03318	0.124124		0.956029	0.500155	0.513915	0.53878	0.426008	0.433461	0.561391	0.0739649
368		0.615196	0.629934	0.544905	0.382605	0.54316	0.0490533		0.708672	0.824115	1.1517	1.37174	1.01406	0.131392		0.893133	0.478045	0.511151	0.551605	0.386759	0.434902	0.542599	0.067494
369		0.626561	0.624353	0.543209	0.400995	0.548779	0.045848		0.702932	0.976916	1.17602	1.38053	1.0591	0.12515		0.96958	0.493545	0.509617	0.559013	0.402753	0.419917	0.559071	0.0780057
370		0.627023	0.650523	0.582397	0.381231	0.560293	0.0531191		0.696557	0.973329	1.12582	1.42869	1.0561	0.132243		0.995465	0.477705	0.514463	0.479624	0.434431	0.4299	0.555265	0.0812225
371		0.633691	0.608358	0.571987	0.39138	0.551354	0.0474647		0.698182	0.858309	1.15421	1.36784	1.01964	0.129595		0.955079	0.490828	0.517781	0.525991	0.347051	0.444939	0.546945	0.0784175
372		0.638783	0.638871	0.570033	0.390741	0.559607	0.0507298		0.702315	0.908347	1.1296	1.28282	1.00577	0.110019		0.971901	0.491981	0.505773	0.556631	0.412118	0.431512	0.561653	0.0773884
373		0.651377	0.622657	0.556021	0.379082	0.552284	0.052906		0.706625	0.905321	1.11845	1.41431	1.03618	0.131217		0.935931	0.511526	0.508878	0.55251	0.416413	0.425305	0.558427	0.0717032
374		0.61251	0.619547	0.622507	0.38653	0.560274	0.0501884		0.704953	0.97722	1.10169	1.39839	1.04557	0.124581		0.921108	0.493781	0.518238	0.522423	0.40942	0.412144	0.546186	0.0709715
375		0.63248	0.591954	0.530764	0.406563	0.54044	0.0426773		0.70878	0.859891	1.08327	1.34653	0.999617	0.120274		0.931599	0.515178	0.515825	0.464765	0.37194	0.423009	0.537053	0.0749239
376		0.624195	0.624363	0.548664	0.396957	0.548545	0.0464019		0.710915	0.842525	1.10957	1.37357	1.00914	0.127376		0.967452	0.508739	0.528548	0.495349	0.429827	0.411808	0.556954	0.0768592
377		0.64774	0.601401	0.555212	0.372354	0.544177	0.0522284		0.698767	0.763992	1.07479	1.36734	0.976222	0.133396		0.910322	0.493174	0.525787	0.503975	0.415497	0.431519	0.546712	0.0682783
378		0.637342	0.603734	0.573404	0.38251	0.549247	0.0494434		0.703459	0.850939	1.06533	1.30689	0.981654	0.113814		0.94588	0.477998	0.517892	0.5488	0.367779	0.419159	0.546251	0.0769519
379		0.647596	0.615301	0.538177	0.397625	0.549675	0.0481837		0.713163	0.976366	1.10977	1.31241	1.02793	0.10879		0.945067	0.489056	0.494391	0.481224	0.41551	0.438933	0.54403	0.074129
380		0.673388	0.612787	0.544391	0.406832	0.55935	0.0495895		0.708684	0.875681	1.09786	1.34063	1.00571	0.118795		0.914359	0.489126	0.518899	0.464361	0.423203	0.433258	0.540534	0.0695088
381		0.636671	0.613391	0.55337	0.386454	0.547472	0.0489025		0.715545	0.806574	1.08306	1.40607	1.00281	0.134649		0.95872	0.471432	0.512997	0.501491	0.372138	0.427425	0.5407	0.0787203
382		0.611596	0.591216	0.549397	0.388693	0.535226	0.0437608		0.708028	0.818218	1.09852	1.34995	0.993679	0.125077		0.930319	0.478029	0.495291	0.587097	0.429239	0.440271	0.560041	0.070752
383		0.633117	0.600649	0.541349	0.393251	0.542092	0.0460088		0.719158	0.847029	1.1108	1.37108	1.01202	0.125418		0.918398	0.48676	0.512454	0.44297	0.393683	0.429246	0.530585	0.0725213
384		0.623226	0.605227	0.582795	0.371058	0.545576	0.0508857		0.71353	0.797671	1.08369	1.39518	0.997516	0.133731		0.911075	0.472132	0.478513	0.506878	0.428842	0.425214	0.537109	0.0692543
385		0.61001	0.596476	0.511751	0.3749	0.523284	0.0467904		0.71142	0.949152	1.10757	1.36791	1.03401	0.119417		0.897798	0.493364	0.502807	0.512804	0.445627	0.42578	0.546363	0.0654104
386		0.621613	0.616251	0.550165	0.399658	0.546922	0.044779		0.711061	0.838677	1.13213	1.35469	1.00914	0.125609		0.976764	0.471838	0.487585	0.514744	0.432889	0.435032	0.553142	0.0782177
387		0.628843	0.588331	0.562861	0.395736	0.543943	0.0443718		0.707448	0.865964	1.09003	1.44783	1.02782	0.138995		0.900849	0.471201	0.504839	0.500189	0.44954	0.437564	0.54403	0.0659009
388		0.610528	0.605576	0.546191	0.407935	0.542557	0.0408714		0.69709	0.920931	1.05206	1.36249	1.00814	0.120378		0.87808	0.492422	0.487828	0.522304	0.465354	0.416027	0.543669	0.0624628
389		0.609059	0.621564	0.517337	0.381932	0.532473	0.0478894		0.702797	0.844921	1.05722	1.36417	0.992276	0.124507		0.775162	0.481585	0.483354	0.49566	0.43549	0.429833	0.516847	0.0482273
390		0.640587	0.614688	0.564825	0.4055	0.5564	0.0456391		0.707915	0.861116	1.07378	1.31364	0.989114	0.114002		0.909058	0.457443	0.493921	0.553115	0.453615	0.425193	0.548724	0.067803
391		0.60494	0.606756	0.552072	0.381912	0.53642	0.0459345		0.702023	0.846639	1.10953	1.41022	1.0171	0.134958		0.901265	0.486442	0.493083	0.546446	0.41524	0.415694	0.543028	0.0680248
392		0.636841	0.603105	0.553237	0.38653	0.544928	0.0480828		0.709499	0.893742	1.09092	1.39101	1.02129	0.126249		0.909748	0.47983	0.50569	0.52091	0.407892	0.420788	0.540809	0.0694294
393		0.634845	0.611746	0.55057	0.3824	0.54489	0.049369		0.697209	0.751832	1.08315	1.37858	0.977692	0.137276		0.868791	0.435871	0.501632	0.468286	0.433314	0.417284	0.520863	0.0645078
394		0.610521	0.595287	0.540616	0.400402	0.536707	0.0414386		0.708015	0.890216	1.09797	1.3659	1.01552	0.12243		0.91742	0.481046	0.496502	0.44532	0.445945	0.42616	0.535399	0.0704069
395		0.626009	0.589287	0.542528	0.378449	0.534068	0.0472964		0.710946	0.758231	1.10224	1.38241	0.988455	0.13651		0.926946	0.454649	0.500002	0.440276	0.433208	0.418158	0.528873	0.0734212
396		0.619027	0.605625	0.534255	0.396198	0.538776	0.0441998		0.701657	0.906487	1.10579	1.36118	1.01878	0.121959		0.87316	0.457066	0.488772	0.53524	0.413036	0.424048	0.531887	0.064483
397		0.625497	0.613144	0.530563	0.388216	0.539355	0.0472926		0.712202	0.947421	1.10337	1.31714	1.02003	0.110468		0.97959	0.471767	0.482488	0.532649	0.440187	0.420462	0.554524	0.0789238
398		0.63486	0.60998	0.545351	0.381394	0.542896	0.0494006		0.704903	0.935128	1.10093	1.33149	1.01811	0.114577		0.951518	0.462937	0.485765	0.608977	0.409723	0.426569	0.557582	0.0765522
399		0.630771	0.602098	0.56554	0.380107	0.544629	0.0488799		0.710318	0.906233	1.074	1.3508	1.01034	0.117478		0.893609	0.46895	0.489117	0.478004	0.449509	0.422762	0.533659	0.0662931
400		0.614387	0.597463	0.537767	0.375304	0.53123	0.0472079		0.703407	0.914103	1.1116	1.4365	1.0414	0.134972		0.90345	0.459742	0.486395	0.499233	0.428488	0.419301	0.532768	0.0686702
401		0.625338	0.59488	0.544674	0.384237	0.537282	0.0464683		0.707629	0.89025	1.09747	1.34525	1.01015	0.1188		0.991812	0.439312	0.494147	0.568753	0.459947	0.425681	0.563275	0.080524
402		0.593677	0.610187	0.527713	0.390928	0.530626	0.043178		0.710312	0.960874	1.1147	1.34391	1.03245	0.115289		0.927255	0.426692	0.471377	0.468999	0.486823	0.432759	0.535651	0.0720282
403		0.607339	0.587768	0.569466	0.401303	0.541469	0.0410129		0.707207	0.853366	1.10366	1.33196	0.99905	0.119418		0.902971	0.46144	0.480893	0.587295	0.412638	0.414668	0.543318	0.0698239
404		0.608687	0.598912	0.514635	0.367838	0.522518	0.04825		0.708883	0.970727	1.10754	1.38011	1.04182	0.121105		1.02795	0.427333	0.488022	0.53382	0.410676	0.42237	0.551695	0.0887055
405		0.621475	0.611528	0.49508	0.395616	0.530925	0.0462937		0.722039	0.818935	1.10844	1.38454	1.00849	0.129757		0.920284	0.429963	0.501904	0.580879	0.455473	0.428369	0.552812	0.0704091
406		0.602943	0.586816	0.517805	0.374026	0.520398	0.0451779		0.712696	0.877747	1.10289	1.37311	1.01661	0.124042		0.910661	0.456397	0.497457	0.566044	0.412048	0.423202	0.544302	0.0700733
407		0.633145	0.571133	0.479973	0.37663	0.51522	0.0484007		0.69941	0.764055	1.13048	1.3327	0.981662	0.130479		0.97782	0.442272	0.484377	0.592678	0.459126	0.426917	0.563865	0.0787078
408		0.637505	0.588478	0.550135	0.383194	0.539828	0.0477938		0.719587	0.921515	1.09331	1.32326	1.01442	0.111009		0.924893	0.403198	0.470785	0.499832	0.421012	0.42288	0.523767	0.0744528
409		0.61095	0.609168	0.553581	0.36415	0.534462	0.0504993		0.715529	0.861746	1.09689	1.39407	1.01706	0.128344		0.965273	0.466214	0.455642	0.559753	0.41892	0.413135	0.54649	0.0789357
410		0.619596	0.605226	0.536025	0.365157	0.531501	0.0505513		0.716726	0.94245	1.07889	1.37619	1.02856	0.119382		0.941425	0.446803	0.471213	0.504202	0.407043	0.419574	0.53171	0.0759401
411		0.620244	0.588375	0.563639	0.36768	0.534985	0.0493277		0.721792	0.920653	1.09431	1.3864	1.03079	0.12199		0.909614	0.406847	0.481581	0.513201	0.438063	0.427383	0.529448	0.0708835
412		0.614739	0.591512	0.531052	0.378188	0.528873	0.0461027		0.709748	0.822798	1.0849	1.3591	0.994137	0.125418		0.911386	0.398876	0.50116	0.479499	0.433702	0.426093	0.525119	0.0718713
413		0.629121	0.577575	0.523727	0.367511	0.524484	0.0489953		0.687875	0.91668	1.08876	1.40692	1.02506	0.131177		0.911925	0.450122	0.472493	0.453718	0.456789	0.428062	0.528851	0.070142
414		0.580277	0.606291	0.539057	0.377703	0.525832	0.0444093		0.688983	0.77979	1.08388	1.40042	0.988267	0.139652		0.809012	0.411611	0.452676	0.585693	0.487314	0.417163	0.527245	0.0566307
415		0.586891	0.601263	0.538258	0.376723	0.525784	0.0445856		0.685649	0.776592	1.09417	1.30383	0.965058	0.123749		0.897166	0.405683	0.46793	0.544918	0.388945	0.421111	0.520959	0.071803
416		0.601651	0.577871	0.533618	0.375479	0.522155	0.0440662		0.696945	0.850933	1.09506	1.31323	0.989042	0.117456		0.847941	0.435308	0.459844	0.498279	0.475716	0.418363	0.522575	0.0603371
417		0.614012	0.569013	0.519453	0.373566	0.519011	0.0451939		0.68237	0.849632	1.08522	1.3233	0.985129	0.121036		0.868582	0.424884	0.46096	0.467465	0.431773	0.410031	0.510616	0.0658599
418		0.607424	0.589436	0.56242	0.3483	0.526895	0.0521742		0.702824	0.929836	1.08848	1.38344	1.02615	0.123834		0.887952	0.415131	0.470199	0.484227	0.435508	0.408607	0.516937	0.068645
419		0.60354	0.60228	0.538928	0.373798	0.529637	0.0468446		0.703196	0.864132	1.10726	1.36322	1.00945	0.124907		0.786474	0.433958	0.454604	0.520341	0.485078	0.413141	0.515599	0.0514271
420		0.601125	0.587401	0.518628	0.362965	0.51753	0.0472769		0.698986	0.946092	1.09286	1.45846	1.0491	0.137541		0.870171	0.41811	0.447196	0.53291	0.459376	0.404952	0.522119	0.0656914
421		0.601471	0.562488	0.546465	0.358119	0.517136	0.0469812		0.692375	0.855644	1.09319	1.34518	0.996597	0.123304		0.83616	0.453893	0.456551	0.487322	0.451905	0.42235	0.51803	0.0585875
422		0.599663	0.598002	0.539153	0.368256	0.526268	0.0472139		0.688264	0.823037	1.06597	1.45308	1.00759	0.145323		0.825225	0.430874	0.445621	0.499533	0.471799	0.40935	0.513734	0.0580681
423		0.624709	0.594513	0.522487	0.379322	0.530258	0.0473628		0.691762	0.915852	1.10654	1.35894	1.01827	0.122715		0.854436	0.410072	0.457489	0.514118	0.399912	0.420347	0.509396	0.0648826
424		0.57787	0.566199	0.532252	0.373317	0.51241	0.0410173		0.694272	1.01365	1.06975	1.36356	1.03531	0.118773		0.740957	0.455198	0.449737	0.500691	0.464	0.412757	0.50389	0.0445381
425		0.591185	0.563151	0.514313	0.368168	0.509204	0.0429741		0.685514	0.908249	1.03736	1.35405	0.996294	0.120937		0.840112	0.40918	0.448248	0.51403	0.451983	0.408378	0.511988	0.0616074
426		0.58526	0.578343	0.540271	0.380814	0.521172	0.0414133		0.681465	0.889763	1.07196	1.34272	0.996477	0.121501		0.951173	0.403934	0.458131	0.504554	0.458922	0.407743	0.530743	0.0780113
427		0.586574	0.56239	0.562614	0.365727	0.519326	0.0446118		0.671657	0.74836	1.06425	1.40587	0.972533	0.145123		0.891592	0.430921	0.443586	0.528832	0.463935	0.406708	0.527596	0.0682244
428		0.594402	0.576159	0.533763	0.362202	0.516631	0.0459168		0.677734	0.924378	1.06184	1.35175	1.00392	0.121722		0.816665	0.422399	0.433205	0.486387	0.497241	0.414886	0.511797	0.057097
429		0.585078	0.568705	0.547671	0.357156	0.514652	0.0459462		0.678136	0.854289	1.05707	1.37424	0.990935	0.129377		0.831897	0.4661	0.450572	0.522823	0.502421	0.423263	0.532846	0.0561965
430		0.6124	0.58768	0.538966	0.36041	0.524864	0.0492775		0.672484	0.812667	1.07456	1.37949	0.984801	0.134863		0.886331	0.440307	0.442153	0.471698	0.411452	0.396643	0.508097	0.06974
431		0.593682	0.567864	0.543557	0.352553	0.514414	0.0475582		0.687114	0.867572	1.05218	1.38865	0.998881	0.129712		0.858249	0.397703	0.435348	0.54398	0.450166	0.410686	0.516022	0.065371
432		0.594467	0.578691	0.522879	0.372932	0.517242	0.0437299		0.679574	0.936813	1.05045	1.38284	1.01242	0.126283		0.850176	0.453292	0.448189	0.548073	0.507192	0.412215	0.536523	0.0599895
433		0.586466	0.554274	0.512832	0.343218	0.499198	0.0468805		0.669286	0.919339	1.06646	1.39647	1.01289	0.131534		0.858783	0.441534	0.455089	0.504349	0.443627	0.407707	0.518515	0.0632056
434		0.590172	0.566746	0.538743	0.357228	0.513222	0.0459425		0.673996	0.93206	1.03752	1.41133	1.01373	0.132463		0.829254	0.414272	0.454285	0.494831	0.447791	0.408373	0.508134	0.0597677
435		0.601591	0.587801	0.515535	0.356731	0.515414	0.0486356		0.675834	0.953617	1.03217	1.40922	1.01771	0.130977		0.909684	0.440569	0.435599	0.516505	0.473038	0.414805	0.5317	0.0702672
436		0.598763	0.568912	0.52563	0.380416	0.51843	0.0419089		0.682042	0.867125	1.03252	1.3666	0.987072	0.125881		0.87783	0.427408	0.444302	0.573802	0.488221	0.410728	0.537048	0.0659223
437		0.608353	0.552124	0.517865	0.360839	0.509795	0.0459335		0.673054	0.816781	0.994457	1.41993	0.976056	0.14021		0.858753	0.463345	0.42987	0.585899	0.452076	0.418697	0.534773	0.0632447
438		0.618872	0.571113	0.516211	0.340073	0.511567	0.0527327		0.668369	0.796244	0.995727	1.43412	0.973615	0.14517		0.900065	0.409629	0.435531	0.517052	0.466333	0.420966	0.524929	0.0699835
439		0.610164	0.592352	0.517667	0.365512	0.521424	0.0482366		0.68101	0.880498	0.983	1.43319	0.994424	0.137807		0.872341	0.409898	0.439363	0.487315	0.432282	0.416087	0.509548	0.0670145
440		0.590655	0.588034	0.499476	0.349224	0.506847	0.0490629		0.678642	0.909203	0.989209	1.36337	0.985105	0.123182		0.875435	0.448693	0.424185	0.4875	0.448521	0.405773	0.515018	0.0665965
441		0.593041	0.573892	0.500362	0.380813	0.512027	0.0416411		0.679153	0.862018	1.03695	1.34432	0.980609	0.122576		0.926258	0.425802	0.432154	0.469165	0.434151	0.412538	0.516678	0.0751059
442		0.600828	0.585338	0.505962	0.353781	0.511477	0.0489499		0.689427	0.913763	1.01867	1.37826	1.00003	0.124328		0.928422	0.391695	0.433359	0.509476	0.438856	0.416763	0.519762	0.0760354
443		0.576852	0.571483	0.5102	0.369154	0.506922	0.0418696		0.676261	0.844395	0.968942	1.3299	0.954876	0.120072		0.859429	0.419948	0.442622	0.438883	0.433917	0.411185	0.500997	0.0655901
444		0.57841	0.590814	0.511819	0.347769	0.507203	0.0484135		0.671835	0.799381	1.01625	1.36936	0.964206	0.13217		0.934189	0.418658	0.442655	0.503142	0.422542	0.4124	0.522264	0.0762187
445		0.590935	0.580407	0.541919	0.332127	0.511347	0.0525344		0.663853	0.919391	1.00511	1.32768	0.979009	0.118619		0.916672	0.43462	0.443778	0.51921	0.41947	0.417055	0.525134	0.0728382
446		0.601032	0.568471	0.48389	0.358363	0.502939	0.046892		0.673256	0.949435	1.02525	1.31112	0.989764	0.113559		0.996952	0.435598	0.439845	0.537241	0.378054	0.407809	0.532583	0.0871005
447		0.6122	0.581156	0.55916	0.368419	0.530234	0.0476525		0.678731	0.853496	0.983539	1.36501	0.970194	0.126151		0.935918	0.4234	0.43774	0.498397	0.392843	0.410476	0.516462	0.0777536
448		0.580121	0.56868	0.499901	0.351055	0.499939	0.0456351		0.667977	0.829798	1.0326	1.41619	0.986642	0.139815		0.93775	0.448171	0.449941	0.537277	0.384727	0.407885	0.527625	0.0773522
449		0.579514	0.577205	0.471967	0.357003	0.496422	0.0457343		0.682171	0.880457	1.04338	1.35654	0.990639	0.123481		0.868144	0.434371	0.437213	0.473464	0.410206	0.405745	0.504857	0.0669346
450		0.584562	0.559714	0.495275	0.349191	0.497186	0.0457236		0.681177	0.966528	1.02861	1.35526	1.00789	0.119778		0.839067	0.417693	0.433856	0.545896	0.379239	0.410709	0.50441	0.0646919
451		0.592832	0.57818	0.493141	0.334636	0.499697	0.0513091		0.664071	0.858669	1.03183	1.33116	0.971433	0.122536		0.902078	0.454381	0.425251	0.479958	0.420844	0.417525	0.516673	0.0709336
452		0.57286	0.58596	0.505889	0.349667	0.503594	0.0469579		0.675583	0.784096	1.03212	1.34581	0.9594	0.128909		0.871302	0.439136	0.43276	0.553122	0.430843	0.41876	0.52432	0.0659854
453		0.578194	0.576472	0.515822	0.339843	0.502583	0.0486289		0.665157	0.940189	1.03707	1.28409	0.981626	0.110801		0.892385	0.419444	0.443475	0.428215	0.425227	0.412638	0.503564	0.0710928
454		0.558498	0.587747	0.464287	0.358784	0.492329	0.0447938		0.673733	0.795784	1.03378	1.28682	0.94753	0.117407		0.800614	0.424706	0.452038	0.544762	0.422131	0.416424	0.510112	0.0559704
455		0.576199	0.591138	0.477558	0.358671	0.500892	0.0464938		0.669578	0.919835	1.02436	1.28036	0.973534	0.109544		0.834741	0.417528	0.437382	0.420357	0.387733	0.40382	0.483593	0.0644112
456		0.603278	0.569385	0.468304	0.354581	0.498887	0.0484943		0.674873	0.866255	1.02132	1.28247	0.96123	0.111195		0.849509	0.442843	0.445584	0.464861	0.426337	0.400958	0.505015	0.0633999
457		0.562701	0.572967	0.442197	0.355515	0.483345	0.0449744		0.664621	0.918416	1.04712	1.30557	0.983931	0.115568		0.771148	0.418856	0.435396	0.465599	0.417754	0.398964	0.484619	0.0529717
458		0.59381	0.566194	0.510544	0.343801	0.503587	0.0485024		0.664327	0.729163	1.04385	1.29787	0.933803	0.127267		0.896715	0.402471	0.431996	0.444163	0.381662	0.401876	0.493147	0.0741596
459		0.600903	0.572168	0.4519	0.353071	0.49451	0.0494792		0.676574	0.870947	1.01936	1.30904	0.968979	0.115458		0.870302	0.42372	0.448149	0.543214	0.409379	0.40564	0.516734	0.0672751
460		0.594512	0.584307	0.481207	0.34061	0.500159	0.0511116		0.669445	0.949456	1.0442	1.28277	0.986466	0.109829		0.868025	0.413407	0.46042	0.488703	0.357452	0.40624	0.499041	0.0694703
461		0.574411	0.574832	0.450683	0.330017	0.482486	0.0507669		0.681688	0.771638	1.02891	1.34845	0.957671	0.129556		0.893589	0.388463	0.468523	0.484848	0.406585	0.387709	0.504953	0.0726027
462		0.593943	0.596974	0.529689	0.316603	0.509302	0.057227		0.683227	0.711922	1.04701	1.28625	0.932104	0.124761		0.882039	0.424862	0.440692	0.459502	0.417599	0.412793	0.506248	0.0689037
463		0.582993	0.566149	0.497195	0.364244	0.502645	0.0430647		0.672813	0.728886	1.05229	1.28775	0.935436	0.124854		0.848439	0.397779	0.41517	0.546748	0.412448	0.394804	0.502565	0.0666526
464		0.589094	0.598	0.52184	0.355471	0.516101	0.0486508		0.669814	0.799627	1.029	1.31488	0.953331	0.12259		0.812618	0.443565	0.426293	0.532069	0.395562	0.397508	0.501269	0.0598095
465		0.57926	0.554067	0.491061	0.337141	0.490382	0.0470627		0.680381	0.900814	1.04371	1.31866	0.985893	0.115828		0.795169	0.407053	0.440763	0.519885	0.35671	0.411624	0.488534	0.059447
466		0.576631	0.58968	0.504306	0.359384	0.5075	0.0457447		0.67133	0.946249	1.02676	1.30858	0.988229	0.113549		0.85501	0.385545	0.455734	0.472787	0.396116	0.402988	0.494697	0.0670544
467		0.575995	0.559066	0.474816	0.354365	0.49106	0.0438663		0.662119	0.779278	1.03208	1.26871	0.935547	0.117127		0.872842	0.423438	0.442358	0.516109	0.399821	0.409999	0.510761	0.0678839
468		0.576507	0.586029	0.51473	0.313527	0.497698	0.0548988		0.664666	0.876101	1.0513	1.32774	0.97995	0.12151		0.83058	0.406631	0.442142	0.543092	0.400797	0.411255	0.505749	0.0625219
469		0.584798	0.589735	0.494874	0.332696	0.500526	0.0519971		0.665941	0.742735	1.05153	1.30029	0.940124	0.126558		0.812143	0.371321	0.457244	0.474356	0.377832	0.416771	0.484945	0.0616823
470		0.585828	0.569552	0.513957	0.354243	0.505895	0.0457609		0.677296	0.812537	1.04596	1.27617	0.95299	0.114242		0.843452	0.418619	0.443728	0.486428	0.390708	0.403189	0.497687	0.0643813
471		0.578037	0.559951	0.465155	0.329897	0.48326	0.0491885		0.671762	0.84295	1.03045	1.30111	0.961568	0.11675		0.830503	0.361389	0.44528	0.420248	0.385504	0.408291	0.475203	0.0657501
472		0.59904	0.577456	0.513206	0.363145	0.513212	0.0461071		0.6729	0.913575	1.04554	1.29311	0.981281	0.112096		0.843069	0.369647	0.426931	0.433991	0.388245	0.398404	0.476714	0.0674829
473		0.585604	0.549839	0.495142	0.337662	0.492062	0.0473928		0.670315	0.681864	1.03712	1.31923	0.927132	0.135081		0.886162	0.410465	0.435403	0.572803	0.355872	0.401948	0.510442	0.073851
474		0.58568	0.586521	0.479069	0.343937	0.498802	0.0497589		0.662394	0.799915	1.04942	1.31669	0.957104	0.124846		0.924333	0.365784	0.43324	0.416005	0.338323	0.397946	0.479272	0.0822532
475		0.585726	0.576048	0.488544	0.34094	0.497815	0.049082		0.654376	0.72708	1.01485	1.23233	0.90716	0.11556		0.835502	0.404781	0.417582	0.477097	0.392267	0.40401	0.48854	0.0643295
476		0.564954	0.575522	0.482041	0.343586	0.491526	0.0463837		0.666676	0.748517	1.0467	1.28541	0.936826	0.12299		0.827747	0.387677	0.405274	0.420227	0.375373	0.406063	0.470393	0.065504
477		0.574318	0.56431	0.437496	0.323577	0.474925	0.0513418		0.662514	0.818883	1.04217	1.25993	0.945874	0.113006		0.80068	0.357973	0.435876	0.483123	0.396627	0.388359	0.477107	0.0612332
478		0.560016	0.56701	0.488745	0.359406	0.493794	0.0417071		0.660071	0.641251	0.995192	1.25388	0.887599	0.127032		0.797955	0.397554	0.41756	0.48086	0.383529	0.386949	0.477401	0.0600271
479		0.568954	0.574624	0.487761	0.350443	0.495446	0.0452476		0.679124	0.896509	0.975889	1.34606	0.974397	0.120258		0.862548	0.384794	0.4209	0.475013	0.407603	0.402327	0.492197	0.0685781
480		0.574857	0.581223	0.492757	0.327025	0.493966	0.0512519		0.661437	0.778153	1.00487	1.28784	0.933075	0.119582		0.861637	0.363084	0.413131	0.40914	0.378551	0.39348	0.469837	0.0718731
481		0.57104	0.613485	0.479088	0.330022	0.498409	0.05434		0.664059	0.885407	0.969793	1.35499	0.968562	0.12474		0.899599	0.401632	0.413078	0.435722	0.445441	0.405545	0.500169	0.0732084
482		0.586186	0.570217	0.483603	0.334014	0.493505	0.0500063		0.664134	0.855145	0.97404	1.24422	0.934384	0.105144		0.808189	0.376462	0.411867	0.515223	0.361954	0.382215	0.475985	0.0640552
483		0.581689	0.569369	0.491305	0.334286	0.494162	0.0492985		0.669461	0.823761	0.996875	1.24074	0.932709	0.106116		0.817168	0.356307	0.398454	0.424377	0.387351	0.393248	0.462817	0.0652057
484		0.587285	0.566141	0.479064	0.33237	0.491215	0.0501392		0.670067	0.905489	0.950138	1.28143	0.95178	0.109023		0.857731	0.384479	0.414897	0.483106	0.364174	0.401884	0.484378	0.0698124
485		0.578468	0.557286	0.51722	0.342529	0.498876	0.0464539		0.663285	0.858809	0.954235	1.23753	0.928464	0.103488		0.738785	0.359992	0.398067	0.543213	0.382352	0.388293	0.46845	0.0550821
486		0.551182	0.557117	0.49951	0.322576	0.482596	0.0475327		0.676734	0.771678	0.982156	1.29418	0.931186	0.118466		0.789832	0.373208	0.396865	0.384265	0.370695	0.397983	0.452141	0.0618005
487		0.561063	0.567079	0.517625	0.34757	0.498335	0.0445552		0.672033	0.811828	0.943121	1.25747	0.921114	0.108284		0.805589	0.36734	0.396952	0.498956	0.357323	0.40054	0.471117	0.0638677
488		0.557885	0.570087	0.480757	0.328217	0.484237	0.048185		0.667521	0.803587	0.981183	1.31848	0.942692	0.121903		0.730081	0.362194	0.40464	0.461001	0.396375	0.390867	0.457526	0.0511985
489		0.575255	0.567163	0.462538	0.322589	0.481886	0.0510759		0.672388	0.791932	0.95954	1.29478	0.929661	0.117091		0.696638	0.394464	0.397995	0.532191	0.347247	0.395011	0.460591	0.0489567
490		0.571644	0.61037	0.479526	0.319989	0.495382	0.0559308		0.667712	0.846193	0.964608	1.29469	0.943302	0.114376		0.773224	0.37102	0.418714	0.483931	0.354224	0.389928	0.465174	0.0587467
491		0.578072	0.56896	0.497619	0.31771	0.49059	0.0522804		0.680182	0.86657	0.98456	1.32296	0.963568	0.117079		0.729056	0.359541	0.410349	0.503151	0.383286	0.390399	0.46263	0.0520412
492		0.553917	0.566768	0.447445	0.329251	0.474345	0.0478602		0.661906	0.809219	0.988517	1.25214	0.927946	0.110013		0.704603	0.38668	0.412144	0.531278	0.331018	0.387221	0.458824	0.0512353
493		0.57417	0.571429	0.510513	0.334549	0.497665	0.0487762		0.665735	0.728079	0.960519	1.32851	0.920711	0.129905		0.80031	0.369661	0.423208	0.458961	0.365071	0.400099	0.469552	0.0617744
494		0.565699	0.586674	0.530711	0.347156	0.50756	0.0473712		0.662227	0.749413	0.947976	1.2873	0.911729	0.120147		0.729142	0.347558	0.418872	0.454867	0.399143	0.386941	0.456087	0.0515719
495		0.585328	0.576782	0.528272	0.330987	0.505342	0.0514944		0.676816	0.93532	0.951482	1.28638	0.962499	0.108217		0.688131	0.389308	0.412744	0.488841	0.366616	0.39453	0.456695	0.0450454
496		0.566113	0.583787	0.511643	0.318585	0.495032	0.0526423		0.67646	0.841298	0.957645	1.3139	0.947325	0.117018		0.68028	0.372519	0.398085	0.468137	0.365789	0.407656	0.448744	0.0443883
497		0.535459	0.583944	0.503518	0.350829	0.493438	0.0435862		0.673119	0.769391	0.98274	1.32557	0.937704	0.1252		0.74882	0.340293	0.419438	0.559153	0.417404	0.382386	0.477916	0.0565528
498		0.570523	0.577398	0.491339	0.345582	0.496211	0.0466547		0.665804	1.00691	0.983176	1.31315	0.992261	0.114521		0.69023	0.366997	0.415868	0.51045	0.363658	0.386871	0.455679	0.0473363
499		0.555945	0.572658	0.500373	0.31441	0.485847	0.0512663		0.6695	0.76256	0.982083	1.38399	0.949532	0.137656		0.722732	0.350865	0.398115	0.454464	0.395228	0.383932	0.450889	0.0511758
500		0.585957	0.571876	0.467007	0.341124	0.491491	0.0491142		0.669192	0.878793	0.979911	1.37402	0.975478	0.127968		0.646211	0.35155	0.408009	0.481208	0.352375	0.386665	0.43767	0.0420179
501		0.561872	0.570846	0.529155	0.329195	0.497767	0.0492771		0.676381	0.871685	0.986433	1.28665	0.955288	0.110553		0.763354	0.358733	0.404453	0.471958	0.329465	0.372677	0.450107	0.0599964
502		0.543074	0.578168	0.486557	0.326002	0.48345	0.0483		0.67018	0.91843	0.990423	1.32678	0.976454	0.117286		0.713259	0.349025	0.408832	0.494556	0.336959	0.396121	0.449792	0.052404
503		0.57226	0.571418	0.510751	0.308531	0.49074	0.0540573		0.661201	0.899889	1.0251	1.36989	0.989021	0.12791		0.719546	0.355426	0.435315	0.466588	0.394138	0.388033	0.459841	0.0495731
504		0.582385	0.563742	0.540067	0.328296	0.503622	0.0511648		0.669735	0.978816	1.01403	1.27038	0.983243	0.106567		0.758566	0.375919	0.414022	0.511054	0.338003	0.388873	0.464406	0.0579171
505		0.569713	0.57169	0.48625	0.339958	0.491903	0.04713		0.666401	1.10083	0.999785	1.34489	1.02798	0.121776		0.634158	0.360637	0.418996	0.447861	0.309853	0.391773	0.427213	0.0417605
506		0.556258	0.568478	0.455534	0.319952	0.475055	0.0498497		0.668722	0.795538	1.03839	1.32682	0.957367	0.125639		0.660788	0.346664	0.415383	0.433057	0.338887	0.400503	0.432547	0.0439582
507		0.564793	0.564603	0.426757	0.322088	0.46956	0.0510407		0.662733	0.78196	1.02263	1.34667	0.953498	0.130703		0.668026	0.365321	0.411555	0.470909	0.40043	0.401245	0.452914	0.0412998
508		0.576698	0.54769	0.487997	0.338611	0.487749	0.045926		0.663391	0.910471	1.04145	1.32613	0.98536	0.119515		0.657378	0.370453	0.398915	0.405277	0.344191	0.399887	0.42935	0.0425217
509		0.573955	0.562339	0.491864	0.30888	0.48426	0.053008		0.675478	0.926092	1.02586	1.36576	0.998296	0.123798		0.667337	0.360569	0.407204	0.56317	0.381768	0.372512	0.45876	0.0471616
510		0.546549	0.563074	0.528558	0.321181	0.489841	0.0490688		0.667303	0.911215	1.01018	1.38917	0.994468	0.129905		0.735637	0.389401	0.389318	0.463727	0.38159	0.394222	0.458982	0.0517575
511		0.560752	0.576886	0.475304	0.330669	0.485903	0.0487918		0.663789	0.807915	1.01467	1.32651	0.953221	0.1245		0.657522	0.367637	0.392686	0.466334	0.348506	0.382043	0.435788	0.0431754
512		0.542152	0.539139	0.438806	0.311802	0.457975	0.047042		0.665881	0.87894	1.00079	1.35299	0.974651	0.12458		0.64765	0.381527	0.385154	0.461776	0.36333	0.391047	0.438414	0.0402352
513		0.532424	0.573842	0.487007	0.320256	0.478382	0.0481608		0.671001	0.859656	1.0191	1.33209	0.970461	0.121216		0.652436	0.381608	0.38815	0.5041	0.36457	0.388744	0.446601	0.0419627
514		0.566626	0.548143	0.462041	0.275858	0.463167	0.0575602		0.682149	0.909126	0.978414	1.33042	0.975027	0.116307		0.673317	0.393292	0.395036	0.456984	0.379362	0.377699	0.445948	0.0429064
515		0.551369	0.537889	0.478207	0.307848	0.468828	0.0484671		0.665083	0.897739	0.998395	1.31251	0.968432	0.116272		0.669411	0.381326	0.388817	0.414194	0.331423	0.382312	0.427914	0.045215
516		0.553183	0.552664	0.500991	0.31237	0.479802	0.0494824		0.686078	0.909445	1.00416	1.33565	0.983833	0.116828		0.717354	0.398799	0.379571	0.413397	0.376036	0.379742	0.44415	0.0501667
517		0.53896	0.541566	0.486757	0.318803	0.471522	0.0454212		0.679684	0.837444	0.968014	1.35692	0.960515	0.125301		0.731477	0.391761	0.400412	0.495596	0.371386	0.381833	0.462078	0.0519378
518		0.55572	0.555277	0.470215	0.316098	0.474327	0.0488819		0.677281	0.855777	1.01759	1.35429	0.976236	0.12463		0.685062	0.38514	0.376024	0.46681	0.421107	0.378666	0.452135	0.0444447
519		0.559979	0.542824	0.448882	0.318502	0.467547	0.0479408		0.665606	0.924475	0.965527	1.29101	0.961656	0.111108		0.663817	0.422659	0.394554	0.395064	0.385142	0.377325	0.43976	0.0413039
520		0.5621	0.535559	0.48333	0.302474	0.470866	0.0506334		0.665666	0.82429	0.943847	1.3571	0.947726	0.128062		0.721565	0.386834	0.399086	0.477278	0.38813	0.376344	0.458206	0.0499786
521		0.547027	0.559042	0.484168	0.286394	0.469158	0.0546414		0.662879	0.849319	0.988219	1.31572	0.954033	0.1193		0.695099	0.40781	0.404706	0.462718	0.338816	0.377941	0.447848	0.0476076
522		0.546696	0.535585	0.497865	0.293484	0.468408	0.0513004		0.674396	0.925083	0.986498	1.29139	0.96934	0.109818		0.696278	0.404094	0.394368	0.546706	0.36717	0.374859	0.463913	0.0490332
523		0.564613	0.541453	0.49282	0.306248	0.476284	0.0507659		0.666344	0.746798	0.979362	1.32025	0.928189	0.126935		0.637018	0.391541	0.398107	0.537366	0.393725	0.379087	0.456141	0.0396822
524		0.537986	0.549958	0.472266	0.31212	0.468083	0.0473893		0.677652	0.906713	1.00145	1.33945	0.981316	0.118966		0.723818	0.395084	0.402019	0.388199	0.368705	0.382643	0.443411	0.0513699
525		0.543551	0.538181	0.510753	0.302937	0.473855	0.0497305		0.665967	0.822052	0.998626	1.32967	0.954079	0.123363		0.69122	0.407631	0.399171	0.446149	0.382415	0.388559	0.452524	0.0443738
526		0.560219	0.547893	0.48729	0.310081	0.476371	0.0499484		0.671947	0.778812	0.981314	1.29495	0.931755	0.118653		0.628954	0.397761	0.390692	0.514027	0.357773	0.389581	0.446465	0.0388914
527		0.551598	0.544654	0.481477	0.291104	0.467208	0.05264		0.674792	0.768312	0.977082	1.26699	0.921794	0.113683		0.576544	0.423287	0.419519	0.462537	0.363603	0.37324	0.436455	0.0289006
528		0.553615	0.537685	0.445196	0.286322	0.455704	0.0530967		0.680203	0.680636	1.00839	1.31693	0.921541	0.132324		0.696298	0.426275	0.387987	0.499936	0.378497	0.378688	0.46128	0.0462479
529		0.569688	0.521836	0.459055	0.308043	0.464656	0.0492824		0.668704	0.678978	0.987883	1.3874	0.930741	0.146597		0.682901	0.411027	0.396596	0.473661	0.391058	0.388502	0.457291	0.0428533
530		0.530228	0.533878	0.460885	0.293089	0.45452	0.0488173		0.676847	0.833262	1.02602	1.31166	0.961947	0.118386		0.675525	0.427569	0.38715	0.574394	0.341018	0.379669	0.464221	0.0489894
531		0.55248	0.56063	0.49008	0.293933	0.474281	0.0538205		0.679207	0.711052	1.02984	1.29983	0.929983	0.126881		0.778553	0.42893	0.399137	0.453034	0.396992	0.374446	0.471849	0.0569213
532		0.554461	0.533971	0.528242	0.319022	0.483924	0.0478519		0.683935	0.936588	1.01877	1.35376	0.998263	0.11974		0.655362	0.408553	0.385599	0.484278	0.334709	0.378518	0.44117	0.0431881
533		0.548368	0.552438	0.472303	0.290806	0.465979	0.0530264		0.677814	0.711241	1.01789	1.37526	0.945552	0.140639		0.770807	0.424663	0.392531	0.466694	0.33106	0.361814	0.457928	0.0597883
534		0.533698	0.539515	0.534992	0.302069	0.477568	0.0506738		0.68468	0.708477	0.98747	1.3733	0.938482	0.138921		0.696136	0.400948	0.380672	0.434983	0.336989	0.374968	0.437449	0.0487275
535		0.554631	0.541271	0.511218	0.289559	0.47417	0.0538693		0.673996	0.643947	0.995361	1.31243	0.906434	0.135938		0.628023	0.396756	0.35391	0.562322	0.341413	0.361671	0.440683	0.04578
536		0.549412	0.540693	0.534892	0.279909	0.476226	0.0567309		0.693795	0.770366	1.0205	1.36717	0.962957	0.131396		0.670765	0.413968	0.372465	0.387928	0.316221	0.38155	0.423816	0.0466573
537		0.547749	0.543153	0.500136	0.310445	0.475371	0.048507		0.672546	0.752347	0.965027	1.33812	0.93201	0.128845		0.692268	0.41358	0.382198	0.453432	0.380371	0.384566	0.451069	0.0452622
538		0.5416	0.525542	0.56062	0.289706	0.479367	0.0551012		0.673346	0.82232	0.991757	1.32698	0.9536	0.121615		0.7687	0.392868	0.384591	0.458536	0.325344	0.369397	0.449906	0.060374
539		0.538986	0.528825	0.540235	0.293926	0.475493	0.0524606		0.674714	0.721936	1.01648	1.41748	0.957652	0.148012		0.737459	0.409652	0.385779	0.456036	0.313108	0.370647	0.445447	0.0561084
540		0.526879	0.521063	0.541498	0.322235	0.477919	0.045096		0.674229	0.820267	1.01076	1.33385	0.959776	0.123372		0.699453	0.390213	0.3704	0.442161	0.378275	0.367431	0.441322	0.0482208
541		0.544883	0.550663	0.495047	0.273781	0.466094	0.0565587		0.668498	0.811555	1.01782	1.35574	0.963405	0.129161		0.711021	0.380412	0.397658	0.495919	0.318879	0.379365	0.447209	0.0526935
542		0.557537	0.546792	0.492562	0.287271	0.471041	0.05446		0.689313	0.915101	1.0112	1.39773	1.00334	0.127966		0.633532	0.429198	0.384388	0.5091	0.401278	0.368806	0.454384	0.037552
543		0.546038	0.544988	0.502462	0.312661	0.476537	0.0481167		0.682655	0.80476	1.01666	1.28244	0.946628	0.113876		0.547439	0.410087	0.387741	0.426988	0.354671	0.37564	0.417094	0.0256112
544		0.512825	0.544501	0.440187	0.301618	0.449783	0.0467646		0.679783	0.783248	1.00431	1.33363	0.950243	0.125236		0.755969	0.399057	0.388065	0.428614	0.318394	0.385385	0.445914	0.0581905
545		0.554265	0.538516	0.458494	0.299148	0.462606	0.0505588		0.692058	0.807583	1.01668	1.31159	0.956979	0.117744		0.758388	0.418154	0.374086	0.488164	0.357736	0.373038	0.461594	0.0570004
546		0.559378	0.529435	0.441973	0.270094	0.45022	0.0562938		0.677053	0.872591	1.01313	1.32427	0.971762	0.117968		0.658379	0.406934	0.378298	0.425957	0.375489	0.36985	0.435818	0.0414209
547		0.505392	0.549207	0.455614	0.27373	0.445986	0.0524098		0.682145	0.878557	1.00289	1.32441	0.972	0.116698		0.685501	0.393417	0.40826	0.369551	0.320449	0.374947	0.425354	0.0487764
548		0.537693	0.526642	0.444668	0.284516	0.44838	0.0506006		0.681229	0.700837	1.06026	1.38297	0.956322	0.144433		0.615956	0.400055	0.397873	0.424024	0.323182	0.370438	0.421921	0.0376794
549		0.533426	0.553873	0.477862	0.293639	0.4647	0.0513019		0.675884	0.69806	1.04801	1.30852	0.932618	0.131231		0.658084	0.382842	0.408289	0.478179	0.317272	0.370633	0.435883	0.0450503
550		0.538826	0.545063	0.430379	0.299208	0.453369	0.0500029		0.682638	0.825796	1.07916	1.22835	0.953985	0.106362		0.598183	0.371686	0.393584	0.42237	0.356652	0.353953	0.416071	0.0345886
551		0.536147	0.548065	0.428823	0.294278	0.451828	0.0510652		0.677672	0.637564	1.06105	1.35184	0.932032	0.146692		0.69112	0.387618	0.388605	0.457786	0.316681	0.369254	0.435177	0.0496756
552		0.537526	0.526437	0.479648	0.276946	0.455139	0.052574		0.679373	0.747609	1.07004	1.3266	0.955905	0.129975		0.6906	0.39112	0.380077	0.40184	0.35247	0.372201	0.431385	0.0477404
553		0.51951	0.530989	0.447397	0.290559	0.447114	0.0479491		0.678248	0.77455	1.07315	1.32616	0.963027	0.127626		0.716183	0.360342	0.376385	0.451602	0.34596	0.370883	0.436892	0.0528012
554		0.511833	0.533248	0.476067	0.284093	0.451311	0.0493402		0.679974	0.754306	1.0679	1.38345	0.97141	0.139455		0.703768	0.403638	0.389325	0.442961	0.385356	0.356759	0.446968	0.0480441
555		0.540825	0.553075	0.487262	0.290628	0.467947	0.0526621		0.678996	0.818841	1.05166	1.36223	0.977931	0.129371		0.647842	0.373495	0.372899	0.499189	0.297895	0.354885	0.424368	0.0476093
556		0.545436	0.512788	0.46104	0.285851	0.451279	0.050069		0.678559	0.694487	1.05647	1.30359	0.933275	0.130912		0.672501	0.364282	0.392518	0.446485	0.32454	0.358403	0.426455	0.0474268
557		0.515796	0.528074	0.472217	0.29922	0.453827	0.0458219		0.681394	0.817878	1.06406	1.36165	0.981246	0.129462		0.66383	0.381633	0.38561	0.379456	0.35526	0.358268	0.420676	0.0446439
558		0.489487	0.529166	0.443223	0.315877	0.444438	0.0401074		0.686398	0.842603	1.0614	1.26995	0.965088	0.110365		0.670801	0.368386	0.380485	0.412342	0.344984	0.36248	0.423246	0.0459643
559		0.534126	0.512886	0.441911	0.283735	0.443165	0.0490882		0.678672	0.788519	1.04731	1.34278	0.964319	0.128116		0.750361	0.358963	0.382511	0.477776	0.394051	0.359744	0.453901	0.0565233
560		0.543377	0.524082	0.459843	0.277492	0.451198	0.0524747		0.681135	0.660423	1.07736	1.32103	0.934987	0.138997		0.673892	0.375737	0.365962	0.455988	0.341929	0.367721	0.430205	0.0467972
561		0.541504	0.549455	0.438869	0.284359	0.453547	0.0534877		0.673264	0.823916	1.07518	1.37382	0.986543	0.13286		0.702268	0.376558	0.388672	0.399039	0.364857	0.369896	0.433548	0.0492818
562		0.540443	0.526449	0.466386	0.288591	0.455467	0.0501412		0.670613	0.785634	1.04276	1.31472	0.953432	0.12416		0.737415	0.385879	0.391341	0.464992	0.308765	0.366974	0.442561	0.0569828
563		0.524679	0.513798	0.436674	0.284689	0.43996	0.0479252		0.675633	0.67479	1.07199	1.28746	0.927469	0.131755		0.667766	0.362776	0.403806	0.476782	0.36179	0.348805	0.436954	0.0456075
564		0.506505	0.522671	0.470741	0.295949	0.448967	0.0451604		0.674117	0.752853	1.06068	1.31235	0.950001	0.127114		0.716853	0.363796	0.387861	0.488481	0.368698	0.359048	0.447456	0.0523947
565		0.529264	0.523271	0.451366	0.291642	0.448886	0.0479098		0.667978	0.845	1.06377	1.31931	0.974013	0.121857		0.627508	0.382022	0.386427	0.413423	0.382829	0.36078	0.425498	0.037409
566		0.529036	0.538415	0.444354	0.294426	0.451558	0.0489191		0.684197	0.746967	1.05927	1.37197	0.9656	0.137135		0.769625	0.360081	0.380344	0.471777	0.356952	0.358938	0.44962	0.0606724
567		0.524132	0.533163	0.4496	0.30673	0.453406	0.0453402		0.676089	0.783017	1.06293	1.38932	0.97784	0.138195		0.746416	0.369706	0.398214	0.452174	0.352895	0.352662	0.445344	0.0567083
568		0.525402	0.524711	0.45125	0.297955	0.44983	0.0463588		0.666691	0.749207	1.03447	1.42259	0.96824	0.147844		0.811739	0.353742	0.372458	0.396848	0.315973	0.369072	0.436639	0.0692019
569		0.515879	0.523105	0.488663	0.280542	0.452047	0.0499241		0.668683	0.873174	1.0682	1.34263	0.988171	0.124334		0.729181	0.365104	0.378406	0.495827	0.368014	0.351558	0.448015	0.0549656
570		0.529351	0.525214	0.456542	0.289763	0.450217	0.0485233		0.676783	0.795665	1.02584	1.37146	0.967435	0.132436		0.806511	0.354538	0.38827	0.497333	0.338913	0.365118	0.458447	0.0669538
571		0.515789	0.524864	0.462432	0.282324	0.446352	0.0488296		0.664494	0.488043	1.05594	1.35548	0.89099	0.168935		0.734667	0.330591	0.389921	0.483774	0.29913	0.368482	0.434428	0.0596275
572		0.497125	0.527772	0.469769	0.294876	0.447385	0.0452052		0.679329	0.822982	1.04886	1.33545	0.971655	0.123962		0.717345	0.35269	0.369022	0.428396	0.34056	0.365907	0.428987	0.0538429
573		0.538501	0.525251	0.477301	0.289876	0.457732	0.0497752		0.669172	0.718309	1.06287	1.33948	0.947458	0.136234		0.790293	0.365993	0.397318	0.441651	0.322363	0.355828	0.445574	0.0647095
574		0.490291	0.522889	0.463289	0.270369	0.436709	0.0491639		0.676168	0.65607	1.06894	1.30372	0.926226	0.136562		0.760949	0.3143	0.375973	0.445385	0.384043	0.359654	0.440051	0.0606731
575		0.526306	0.515161	0.450659	0.277498	0.442406	0.0497464		0.670951	0.74451	1.07018	1.3276	0.953309	0.131594		0.792584	0.289603	0.385204	0.414041	0.339974	0.35912	0.430088	0.0680213
576		0.5287	0.533031	0.448681	0.275159	0.446393	0.0522056		0.670884	0.769843	1.07563	1.27912	0.948871	0.121053		0.837146	0.342403	0.381335	0.466451	0.368278	0.351201	0.457802	0.0712038
577		0.516196	0.502125	0.459427	0.260087	0.434459	0.0514105		0.675991	0.732011	1.04754	1.39105	0.961647	0.142761		0.809893	0.292151	0.373675	0.465871	0.318972	0.360427	0.436831	0.0716217
578		0.522955	0.529224	0.454743	0.257928	0.441212	0.0548886		0.687122	0.746022	1.02926	1.30216	0.941142	0.122653		0.701952	0.307183	0.37556	0.429393	0.33334	0.346571	0.415667	0.0545377
579		0.542597	0.529212	0.486823	0.269455	0.457022	0.0551158		0.670055	0.820724	0.990396	1.30954	0.947679	0.118839		0.737768	0.379374	0.368686	0.438609	0.337679	0.349368	0.435247	0.0567591
580		0.501781	0.495959	0.448364	0.258201	0.426076	0.0495566		0.676481	0.7358	1.01723	1.29473	0.93106	0.12314		0.684812	0.319099	0.369184	0.464302	0.322586	0.35421	0.419032	0.0523512
581		0.524723	0.502683	0.456051	0.293581	0.44426	0.0452291		0.674032	0.773849	0.998433	1.29563	0.935487	0.119413		0.771015	0.321287	0.384141	0.402144	0.343661	0.35203	0.429046	0.0633589
582		0.533075	0.510929	0.430906	0.263497	0.434602	0.052923		0.668683	0.812769	0.994651	1.30589	0.945499	0.118992		0.768904	0.308521	0.380012	0.461965	0.342757	0.354643	0.436134	0.0637264
583		0.506929	0.537016	0.448287	0.280864	0.443274	0.0495238		0.68026	0.72017	0.984598	1.35095	0.933994	0.133817		0.740195	0.317442	0.384221	0.434935	0.323161	0.363586	0.427257	0.0593461
584		0.49671	0.498168	0.462756	0.275649	0.433321	0.0460641		0.675753	0.830989	0.999264	1.24321	0.937303	0.105216		0.806133	0.31743	0.371883	0.42235	0.330654	0.352601	0.433509	0.0693963
585		0.506486	0.528249	0.468959	0.281144	0.44621	0.0488159		0.67662	0.582514	1.00535	1.35489	0.904846	0.151787		0.698616	0.315438	0.356643	0.448097	0.339949	0.363949	0.420449	0.0534666
586		0.502534	0.515003	0.445215	0.286171	0.43723	0.0455493		0.664946	0.566292	1.01358	1.35241	0.899307	0.154957		0.709512	0.302444	0.355546	0.448883	0.389492	0.356652	0.427088	0.0545861
587		0.508759	0.525201	0.501715	0.285342	0.455254	0.0492342		0.680393	0.637541	0.976989	1.33606	0.907745	0.139853		0.729088	0.281434	0.356301	0.389802	0.387691	0.358427	0.417124	0.0588055
588		0.52152	0.52013	0.454504	0.28974	0.446473	0.0472277		0.671904	0.541834	1.00824	1.29274	0.87868	0.146725		0.68886	0.262711	0.36815	0.404214	0.390098	0.343963	0.409666	0.0542623
589		0.493433	0.536911	0.424765	0.267928	0.430759	0.0510796		0.670538	0.732948	0.96956	1.34189	0.928733	0.131663		0.794759	0.248576	0.370395	0.412803	0.429101	0.361512	0.436191	0.0695768
590		0.512612	0.496683	0.478989	0.293651	0.445484	0.0442318		0.665626	0.716576	0.981464	1.25839	0.905513	0.118198		0.613902	0.224771	0.375768	0.485279	0.425867	0.340865	0.411075	0.0493708
591		0.509066	0.515542	0.455138	0.27876	0.439626	0.0478955		0.664873	0.704355	0.990495	1.28695	0.911669	0.125234		0.724342	0.198062	0.366976	0.425701	0.44029	0.359097	0.419078	0.0642997
592		0.499124	0.518041	0.437285	0.271513	0.431491	0.048536		0.67497	0.747772	0.999312	1.34866	0.942678	0.13174		0.735876	0.192877	0.359895	0.489443	0.428275	0.343399	0.424961	0.0678204
593		0.50472	0.526954	0.483487	0.295242	0.452601	0.0460709		0.665117	0.676269	1.01398	1.31262	0.916997	0.134004		0.743015	0.183857	0.368314	0.417577	0.456031	0.341385	0.418363	0.0687673
594		0.53703	0.507862	0.486382	0.26721	0.449621	0.053419		0.663187	0.596076	1.02286	1.27867	0.890201	0.138419		0.746125	0.184056	0.361719	0.430917	0.427827	0.359697	0.41839	0.0685617
595		0.500312	0.518444	0.486449	0.287218	0.448106	0.0467894		0.676031	0.755205	0.992317	1.30289	0.93161	0.121956		0.739796	0.191846	0.367988	0.449439	0.425351	0.362701	0.422853	0.0669076
596		0.509643	0.50082	0.437752	0.283334	0.432887	0.0453432		0.668104	0.506253	1.03295	1.29651	0.875956	0.154394		0.649994	0.185102	0.372666	0.412621	0.44012	0.350882	0.401897	0.0561708
597		0.516815	0.524948	0.426423	0.282254	0.43761	0.0488378		0.648254	0.736307	1.00744	1.23308	0.90627	0.115245		0.738041	0.190144	0.358864	0.478838	0.438887	0.339461	0.424039	0.0682986
598		0.497966	0.50869	0.453715	0.297765	0.439534	0.0422021		0.646374	0.628425	1.03259	1.24903	0.889104	0.131578		0.614897	0.167646	0.365771	0.467316	0.468935	0.347724	0.405381	0.0560712
599		0.509057	0.505458	0.459979	0.27907	0.438391	0.046998		0.64807	0.681966	1.02293	1.35925	0.928055	0.144457		0.693452	0.15366	0.350421	0.456452	0.457307	0.353102	0.410732	0.0660881
600		0.509142	0.528276	0.469719	0.272471	0.444902	0.0508837		0.636835	0.499247	1.02572	1.21898	0.845196	0.144784		0.65371	0.156689	0.378741	0.422624	0.436963	0.349003	0.399622	0.0597446

## Sheet: 3i
	Basal ATP
neurons#	No Fuel	PA	PA + Etox.
1	0.79149	0.797979	1.08701
2	1.0197	0.886987	1.03053
3	1.16772	1.16659	1.07576
4	1.27006	1.14844	0.933876
5			0.974168
6			0.856033
mean	1.06224	1	0.992897
SE	0.0899411	0.0803789	0.0332109

## Sheet: 3j
		No Fuel					PA					PA + Etox
Neuron#		fin	init	dF	dF*100		fin	init	dF	dF*100		fin	init	dF	dF*100
1		0.688732	1.00794	-0.319206	-31.9206		0.796846	0.998478	-0.201633	-20.1633		0.576897	0.99689	-0.419993	-41.9993
2		0.611731	0.990973	-0.379242	-37.9242		0.631008	1.02146	-0.390456	-39.0456		0.125477	1.01363	-0.888153	-88.8153
3		0.481159	0.992689	-0.51153	-51.153		0.89329	1.01597	-0.122681	-12.2681		0.365902	1.03929	-0.673393	-67.3393
4		0.23504	1.03139	-0.796354	-79.6354		1.03627	0.976302	0.0599638	5.99638		0.48958	1.08183	-0.59225	-59.225
5												0.446138	0.994621	-0.548483	-54.8483
6												0.411184	1.00855	-0.597367	-59.7367
mean					-50.1583					-16.3701					-61.994
SD					18.386					16.1683					14.2101
SE					9.19298					8.08414					5.80004
One-way ANOVA							p=0.0064
		p=0.0556
