# Supplementary material for: Triglycerides are an important fuel reserve for synapse function in the brain
Source: Nat Metab. 2025 Jul 1;7(7):1392–403. doi: 10.1038/s42255-025-01321-x (PMC12286841; doi:10.1038/s42255-025-01321-x)
Supplement: Supplementary file 5 — Statistical source data. [file 42255_2025_1321_MOESM5_ESM.xlsx]

## Sheet: 4b
	No Fuel				mean	SE		KLH45 induced (No Fuel)								mean	SE
time (min.)	c1	c2	c3	c4				c1	c2	c3	c4	c5	c6	c7	c8
0.00833333	-0.0132786	0.0108952	-0.053249	-0.042364	-0.0244991	0.0125608		0.556577	-0.0309385	-0.0568268	-0.179462	-0.0485106	-0.259712	-0.162559	-0.0379294	-0.0274202	0.0827103
0.0166667	-0.0402859	0.0184456	0.000588748	-0.031596	-0.0132119	0.0118944		0.12477	-0.054906	-0.0630265	-0.225651	-0.0246373	-0.274935	-0.066452	-0.0648854	-0.0812154	0.0406062
0.025	0.0389605	-0.000821544	-0.0215765	-0.0285967	-0.00300856	0.0131475		0.440756	0.0177998	-0.0400095	-0.229238	-0.0365206	-0.263985	-0.0384196	-0.106998	-0.032077	0.0712005
0.0333333	-0.0153204	-0.040329	-0.04529	-0.0391386	-0.0350195	0.00580246		0.297507	0.137605	-0.0825163	-0.033272	-0.0072884	-0.270281	-0.0173598	-0.0658781	-0.00518549	0.0548994
0.0416667	-0.0277193	0.00580949	-0.0187309	-0.0625332	-0.0257935	0.0122529		0.33512	0.0439165	-0.090822	-0.0129734	-0.0280361	-0.242264	0.160283	-0.0451379	0.0150107	0.0570162
0.05	-0.0144425	0.00378986	-0.0851177	-0.0144557	-0.0275565	0.0170285		0.273669	-0.099769	-0.0558176	-0.237345	-0.0153714	-0.293551	-0.113381	-0.0867259	-0.0785366	0.056144
0.0583333	-0.00233951	-0.0154969	0.00075229	-0.0781591	-0.0238108	0.0159828		0.241343	0.0642042	-0.0637783	-0.108052	-0.0399536	-0.281704	-0.100774	0.00119889	-0.0359396	0.049826
0.0666667	-0.0339631	-0.0146606	-0.019396	-0.00798505	-0.0190012	0.00477107		0.448516	-0.0554596	-0.0512554	-0.147205	0.0101202	-0.256378	0.0237922	-0.0509616	-0.00985393	0.0680943
0.075	-0.0739809	-0.0169052	-0.0302442	0.0331694	-0.0219902	0.0191043		0.018382	-0.166874	-0.0650502	-0.096513	-0.0204313	-0.289185	0.0771247	-0.0483374	-0.0738604	0.037587
0.0833333	-0.0519252	-0.011839	-0.0434474	0.00425804	-0.0257384	0.0114355		0.389878	-0.0988681	-0.074154	-0.261992	-0.00675038	-0.297122	-0.102339	-0.0708925	-0.06528	0.0691073
0.0916667	-0.00383882	-0.0121862	-0.0205626	-0.0523945	-0.0222455	0.00919168		0.331021	0.0718243	-0.0725526	-0.117914	0.00551295	-0.249304	-0.126387	-0.0674083	-0.0281509	0.0573179
0.1	-0.0110395	-0.00740368	-0.051341	-0.11659	-0.0465935	0.0219686		0.402803	-0.0958178	-0.0630368	-0.361218	0.00535496	-0.215321	-0.35278	-0.0924737	-0.0965612	0.0801062
0.108333	-0.0625092	-0.0302358	-0.0298081	-0.0834497	-0.0515007	0.0113597		0.377631	0.13463	-0.0685619	-0.224346	-0.0201324	-0.302504	0.0653711	-0.088724	-0.0158294	0.0704691
0.116667	0.0504421	-0.0241133	-0.0233319	-0.049287	-0.0115725	0.0186476		0.111238	0.12904	-0.060766	-0.15466	0.00893746	-0.241435	-0.0578573	-0.0539145	-0.0399271	0.0411758
0.125	0.0459639	-0.0215166	-0.0751744	-0.0947586	-0.0363714	0.0272884		0.198249	-0.287069	-0.066806	-0.0645353	0.0211069	-0.28976	-0.13299	-0.0404397	-0.0827805	0.0529219
0.133333	-0.0445964	-0.00823011	-0.00114479	0.0313797	-0.0056479	0.0134976		0.285745	0.0486492	-0.0512554	-0.147423	0.000435963	-0.307428	-0.25138	-0.0843104	-0.0633707	0.0613728
0.141667	-0.0632194	0.006054	-0.0548081	-0.00189793	-0.0284679	0.0154094		0.00771171	-0.0235789	-0.077434	-0.193393	0.0138266	-0.339879	0.092265	-0.0561972	-0.072085	0.0450386
0.15	0.0377966	-0.00949666	-0.0475469	-0.0150359	-0.00857071	0.015231		0.288583	-0.0739019	-0.0772023	-0.127217	0.00351888	-0.319876	-0.22164	-0.087042	-0.0768472	0.0589856
0.158333	0.00151726	-0.0332139	-0.083297	0.00264529	-0.0280871	0.0174916		0.206203	-0.0910634	-0.105822	-0.186622	-0.0432671	-0.21318	-0.09013	-0.0691093	-0.0741238	0.0420381
0.166667	-0.088175	-0.0268322	-0.0276058	-0.0704789	-0.053273	0.013398		0.239984	-0.00121791	-0.0561008	-0.240684	-0.015982	-0.227252	-0.075502	-0.0555839	-0.0540424	0.0493702
0.175	-0.0138112	0.0110077	-0.0492913	-0.016983	-0.0172695	0.0107152		-0.153264	0.0744186	-0.0584077	-0.243806	-0.0095771	-0.266185	-0.282514	-0.0295131	-0.121106	0.0444021
0.183333	-0.0499229	-0.00222012	-0.0247056	-0.0755138	-0.0380906	0.0137075		0.0678533	0.077306	-0.068598	-0.141459	-0.0158112	-0.181863	-0.237264	-0.0572153	-0.0696314	0.0373749
0.191667	0.0136202	-0.0257515	-0.0399586	-0.0336513	-0.0214353	0.0104279		0.167645	-0.192936	-0.0400816	-0.159925	-0.00457697	-0.237796	-0.112129	-0.0487295	-0.0785661	0.0423242
0.2	-0.0184275	-0.0154675	-0.057174	-0.0791523	-0.0425553	0.0133906		0.450189	-0.0110524	-0.0458229	-0.276715	-0.00363331	-0.200775	-0.0992654	-0.0495388	-0.0295768	0.0714905
0.208333	0.00434819	0.0220497	-0.0164631	0.0481758	0.0145276	0.011866		0.266442	0.138375	-0.0594529	-0.187507	0.0134679	-0.220145	0.0941434	-0.0314354	0.00173605	0.0540984
0.216667	-0.0748883	-0.0467302	-0.0581116	-0.125086	-0.0762041	0.0149734		0.557426	-0.00223827	-0.050828	-0.216658	-0.0143637	-0.255608	0.0828166	-0.0423556	0.00727376	0.0823506
0.225	-0.0405325	0.0156044	-0.027126	-0.0369456	-0.0222499	0.0111997		0.20356	0.0439708	-0.0670841	-0.0611341	-0.015982	-0.216337	-0.164067	-0.0166516	-0.0367156	0.0424035
0.233333	-0.0246319	-0.00852841	-0.0108046	-0.117996	-0.0404902	0.0225851		-0.147104	-0.0586075	-0.0591079	-0.12085	0.0197789	-0.169314	0.112386	-0.0381696	-0.0576236	0.0305561
0.241667	-0.00209292	-0.0222355	-0.0599106	-0.0613531	-0.036398	0.0126318		0.203584	0.0408446	-0.0320024	-0.0680297	-0.00173318	-0.187338	-0.0192951	-0.049052	-0.0141277	0.0364536
0.25	-0.00994457	-0.0145677	-0.0469036	-0.0123808	-0.0209492	0.00753689		0.251867	-0.123954	-0.0582686	-0.218429	-0.0229293	-0.169974	0.00167938	-0.0103474	-0.0437944	0.0474492
0.258333	-0.00766601	-0.0269545	-0.0135085	-0.0587472	-0.026719	0.00988494		-0.0291978	0.147797	-0.0248759	-0.161897	-0.0277757	-0.185519	0.0934319	-0.00190583	-0.0237427	0.0372781
0.266667	-0.0253322	4.89014e-05	-0.0572612	-0.107385	-0.0474824	0.0200528		0.17686	-0.0151121	-0.0421773	-0.302621	0.0143475	-0.146324	-0.231032	0.00682658	-0.0674039	0.0505529
0.275	-0.0396348	-0.00155996	0.0120257	-0.0499459	-0.0197787	0.0128641		0.361359	0.0664295	-0.0312558	-0.271699	-0.0300686	-0.139233	0.054642	-0.00541523	0.000594886	0.0603496
0.283333	-0.00135313	0.00149149	-0.0262429	-0.100148	-0.031563	0.0205204		0.0878116	0.00422036	-0.0204218	-0.163466	-0.00181004	-0.160209	0.125278	-0.0394343	-0.021004	0.0340628
0.291667	0.00168495	-0.00737923	-0.0170192	-0.00658865	-0.00732553	0.00331381		0.108085	0.0854363	-0.0311528	-0.107058	-0.0158838	-0.207579	0.126928	0.0233745	-0.00223117	0.0377848
0.3	-0.017234	-0.00455272	0.0117314	-0.0718556	-0.0204777	0.0156948		-0.127098	0.0177563	-0.039891	-0.193828	-0.00286045	-0.151003	-0.0638337	0.00407596	-0.0695852	0.0261589
0.308333	-0.0507317	-0.020832	-0.00654165	-0.0250074	-0.0257782	0.00797567		-0.0222136	-0.0724799	-0.0609617	-0.0955501	-0.0185269	-0.131558	-0.0788317	-0.0229749	-0.0628871	0.0133157
0.316667	-0.0567289	0.0199127	-0.0252835	-0.0739306	-0.0340076	0.0178424		-0.299496	0.0265162	-0.0256483	-0.167473	-0.000789516	-0.127073	-0.0736806	-0.071822	-0.0924332	0.0347963
0.325	0.00108325	0.0303776	-0.0351287	-0.0234143	-0.00677053	0.012557		-0.0142836	-0.175775	-0.0527641	-0.0903317	-0.0119469	-0.109185	-0.0567474	-0.0150898	-0.0657654	0.018939
0.333333	0.0115686	0.0357861	0.0123201	0.0828105	0.0356213	0.0144662		0.0479435	0.0134253	-0.062594	-0.146957	-0.0264605	-0.182709	0.198076	-0.00225361	-0.0201911	0.0391419
0.341667	-0.0351566	0.0140103	0.00529874	-0.0294228	-0.0113176	0.0106469		0.037346	-0.127416	-0.0514665	-0.094494	-0.000682767	-0.110471	0.0211455	0.00448698	-0.040194	0.0212701
0.35	-0.0341111	0.00904187	0.00354339	-0.0112105	-0.00818409	0.00835028		0.064822	-0.0347919	-0.0631398	-0.224284	-0.0478915	-0.114296	0.0485802	0.00987438	-0.0451408	0.0309272
0.358333	0.0150308	-0.00275804	-0.0809965	0.0790048	0.00257026	0.0285146		0.0679261	0.116036	-0.0497364	-0.154567	-0.0142314	-0.113669	0.0330699	-0.0242712	-0.0174304	0.0297957
0.366667	-0.0270485	0.0105187	0.0389882	-0.0219884	0.000117499	0.0133365		-0.13042	0.0792924	-0.00711108	-0.0432272	0.00410386	-0.124907	-0.2065	-0.0324471	-0.0576519	0.0300882
0.375	0.00934918	-0.00974116	-0.00219145	-0.0688662	-0.0178624	0.0151108		-0.0499321	0.00671698	-0.0026776	-0.144037	-0.0117206	-0.0987935	-0.0229378	-0.0381696	-0.0451939	0.0171541
0.383333	-0.0129037	0.000870445	0.0773332	-0.108506	-0.0108016	0.033029		-0.0211708	-0.0423035	-0.0351177	-0.0171356	-0.0209907	-0.108719	-0.147219	0.0127768	-0.047485	0.0175994
0.391667	0.0502448	0.016783	0.120137	-0.00523159	0.0454834	0.023706		-0.101222	-0.000599187	-0.00574653	-0.258607	0.00474436	-0.100266	0.105698	-0.00183627	-0.0447293	0.0358822
0.4	-0.000721839	-0.00197073	0.134093	-0.0274363	0.025991	0.0316583		0.238287	-0.00385564	-0.00599885	-0.0260347	0.0360517	-0.0824707	-0.0935451	-0.020629	0.00522559	0.034134
0.408333	-0.00854389	-0.011218	0.136688	-0.138834	-0.00547696	0.0487578		-0.0996459	-0.00393162	0.00894935	-0.141024	-0.0169257	-0.0752781	0.169646	0.00683922	-0.0189214	0.0310816
0.416667	-0.00192523	0.0124405	0.133809	-0.0229619	0.0303407	0.030525		-0.130614	0.0253764	0.0293506	0.00698353	-0.0146541	-0.0614007	-0.242871	0.0303554	-0.0446842	0.0322425
0.425	-0.100485	0.011438	0.11486	0.0271413	0.0132387	0.0382889		0.147759	0.199021	0.00716257	-0.2865	-0.024586	-0.00575573	0.0404124	0.0455185	0.0153791	0.0477667
0.433333	-0.0323553	0.0168465	0.169483	-0.016806	0.0342921	0.0400265		-0.145625	0.0795204	-0.0118587	0.0112234	0.000371914	-0.0225948	-0.0958219	0.0547758	-0.0162511	0.0244875
0.441667	0.0266011	0.0248175	0.0896315	0.0812961	0.0555865	0.0150144		0.0302163	0.178375	-0.00217812	0.00713883	-0.0412901	-0.0846284	0.0109855	0.0392079	0.0172284	0.025291
0.45	0.0184239	-0.0404757	0.129797	-0.0430229	0.0161806	0.0350257		-0.190198	-0.112589	0.0235268	-0.0886855	-0.00508083	-0.0280696	0.0318461	0.0119294	-0.044665	0.026005
0.458333	-0.00774492	-0.0273652	0.0505997	0.00740486	0.00572359	0.0143461		-0.189664	0.114809	0.0270849	-0.141847	-0.0126686	-0.0433009	-0.028772	-0.0157664	-0.0362656	0.0312746
0.466667	-0.0243853	-0.00845506	0.062669	0.0013079	0.00778414	0.0164941		-0.171452	-0.0242519	-0.00411423	-0.13346	0.00109781	-0.0607238	-0.100375	-0.0119218	-0.0631502	0.0215837
0.475	0.0250722	0.0175312	0.0777148	-0.1083	0.0030046	0.034158		0.0665195	0.201138	-0.0023326	-0.0650167	0.0039843	-0.0712249	0.0905006	0.0379812	0.0326937	0.0293909
0.483333	0.016244	0.0263041	0.0903075	-0.00862425	0.0310578	0.018247		0.108158	0.0863372	-0.00204939	0.184934	-0.0141887	-0.0657585	-0.191388	0.0453288	0.0189217	0.0382636
0.491667	-0.00031742	-0.00837681	0.00369603	-0.0900679	-0.0237665	0.0192626		0.0783296	0.0396723	0.0112047	0.0806766	-0.0251795	0.030867	0.236923	-0.0459599	0.0508168	0.0289171
0.5	0.022478	-0.009081	0.0133341	-0.101711	-0.018745	0.0246287		-0.130808	0.0632273	0.00146238	-0.0098828	-0.00533276	-0.00774426	0.0992375	0.0330301	0.00539868	0.0223616
0.508333	0.012476	-0.0128024	-0.00493894	0.0221556	0.00422257	0.00690785		-0.284533	0.0786846	0.0489588	0.053793	-0.0253247	-0.0300158	0.142296	0.0543142	0.00477168	0.0427565
0.516667	0.0369089	-0.0217122	0.048539	-0.0224998	0.010309	0.016338		-0.556844	0.0261471	0.0341291	0.126958	-0.0290439	0.0298178	0.232199	-0.0146788	-0.0189144	0.077161
0.525	-0.0414695	-0.00634741	0.0346925	-0.0192448	-0.00809229	0.0138564		-0.549374	0.158587	-0.00326976	-0.0266093	-0.0629943	-0.00609421	0.00381382	0.0143133	-0.0589535	0.0689317
0.533333	-0.0115622	0.00374096	0.0515046	-0.017514	0.00654232	0.0135461		0.314895	-0.0678558	0.0498754	0.038371	-0.00678027	0.0798695	-0.10416	0.0136557	0.0397337	0.0419363
0.541667	0.0414758	0.0387153	0.0395007	-0.0664864	0.0133013	0.0230382		0.0142109	0.0205135	0.0216422	0.0632512	0.0154534	0.00131835	0.24788	0.0441401	0.0535512	0.0267463
0.55	-0.0288832	-0.0055552	0.0642172	-0.030239	-0.000115048	0.0192082		-0.204288	0.0734417	0.0209162	0.107467	0.00292962	0.039185	-0.0966472	-0.0462824	-0.0129097	0.033262
0.558333	-0.00890886	-0.00299766	0.0360663	-0.0640968	-0.00998425	0.0178514		-0.186439	-0.107541	0.0224609	0.297407	-0.0118658	0.0614227	0.121976	0.0218759	0.0274122	0.048176
0.566667	0.0342357	0.000151594	0.0359464	0.00573311	0.0190167	0.00810316		-0.0818217	0.0144022	0.0186402	0.168301	-0.0308202	0.008934	-0.0759573	0.0195806	0.00515731	0.0257829
0.575	0.0443166	0.0152426	-0.0283908	0.0190383	0.0125517	0.0130734		0.0258512	-0.000783719	-0.00950032	0.117857	-0.0540061	0.0637412	0.0946272	0.0017743	0.0299451	0.0191266
0.583333	0.00913218	-0.0125041	-0.0416485	-0.114761	-0.0399452	0.0234012		-0.118804	0.0539138	-0.0173117	-0.0661815	-0.0187789	0.0448968	-0.0748474	0.0275605	-0.0211941	0.0204776
0.591667	0.0403316	0.0112278	0.0332752	0.0494346	0.0335673	0.00705632		0.231448	-0.0266508	0.0526663	0.125452	0.00257948	0.168736	0.0852356	0.0197513	0.0824022	0.0292091
0.6	0.0672206	0.0550141	-0.0135521	-0.0124496	0.0240582	0.0186558		0.0374188	-0.0225585	0.0214362	-0.0256309	-0.000593098	0.0348187	0.187233	0.0378421	0.0337458	0.0222262
0.608333	0.0479367	9.78029e-05	-0.0284562	-0.0773527	-0.0144436	0.0227165		-0.226938	-0.120817	0.0365595	0.0532184	-0.0200641	0.0974278	-0.0140586	0.0435204	-0.0188939	0.0352218
0.616667	-0.00898777	0.0159468	-0.00043611	-0.0678631	-0.0153351	0.0158114		0.111529	-0.0508354	0.00825421	0.152397	0.0192921	0.034531	0.0528775	0.0629201	0.0488707	0.0207397
0.625	-0.0525269	0.0223088	0.0118295	-0.0553152	-0.0184259	0.0178508		-0.0306528	-0.00469146	0.0313382	0.124427	-0.00826622	0.0504054	-0.154106	0.0394861	0.00599243	0.0265328
0.633333	0.00900395	0.0127046	0.0156891	-0.00113089	0.00906668	0.00317298		0.0710544	-0.134266	0.0030123	-0.137514	0.0109443	0.0427305	0.184416	0.0211867	0.00769557	0.0348939
0.641667	0.0194991	0.0348618	-0.00218055	-0.0495427	0.000659416	0.0159159		-0.340309	0.0170942	0.0116218	0.074775	0.00145221	0.0641474	-0.0473843	0.0296472	-0.0236195	0.0441247
0.65	0.0125451	-0.000254287	0.0281945	-0.0598879	-0.00485065	0.0166674		-0.196527	0.0791513	0.0289592	0.0613099	0.0487677	0.109689	0.0932042	-0.00726794	0.0271608	0.0322911
0.658333	0.0289487	-0.0110908	0.0307239	-0.0503294	-0.000436907	0.0166532		-0.16197	0.0329531	0.0424142	0.115403	0.0354539	0.0484084	-0.0221979	0.0161407	0.0133257	0.0266253
0.666667	0.092837	0.0262601	-0.00677061	-0.0998722	0.00311359	0.0347219		-0.188112	-0.0207566	0.0441031	0.111117	0.00934737	0.126139	-0.0906992	0.00358907	-0.000659137	0.0340824
0.675	0.018562	-0.00840616	-0.0117096	0.0221752	0.00515539	0.0076557		-0.257178	0.157404	0.0310859	0.133201	-0.00587931	0.160985	-0.133616	0.0378547	0.0154822	0.0488852
0.683333	0.0068043	0.00234727	-0.0765264	-0.0639591	-0.0328335	0.0188526		0.0966146	-0.0976523	0.0326461	0.11927	0.0236389	0.108809	0.0349482	-0.0217798	0.0370619	0.0241308
0.691667	0.0204165	0.010284	-0.058406	0.044262	0.00413909	0.0190795		0.00543215	-0.0163061	0.0467756	0.169466	-0.00220287	0.118168	0.0959932	-0.0138378	0.0504359	0.0231254
0.7	0.0376684	0.00928149	-0.0748692	-0.109735	-0.0344137	0.0300157		-0.0667863	-0.00611345	0.0397881	-0.00426069	0.0246082	0.18538	-0.187005	0.0957567	0.0101709	0.0363109
0.708333	-0.0371985	0.0261085	-0.0873637	0.0131773	-0.0213191	0.0224352		-0.0468765	-0.110884	0.034922	0.0838759	0.00542328	0.15925	0.0925496	0.0353697	0.0317037	0.0279265
0.716667	-0.0105068	-0.0138342	-0.0325992	0.034261	-0.00566981	0.0122722		-0.276724	0.00178888	0.0125126	0.163393	0.0164312	0.14478	0.0178442	0.0638812	0.0179884	0.0444542
0.725	-0.0164054	-0.00479723	-0.0150022	-0.0217524	-0.0144893	0.00306822		-0.322873	0.061827	0.0305967	0.250023	0.0303172	0.108631	-0.0757581	0.0397644	0.015316	0.0544405
0.733333	0.0300535	-0.00347689	-0.00973615	-0.0323434	-0.00387574	0.0111694		-0.132215	-0.0235897	0.029433	-0.0282556	0.058405	0.0909206	-0.0791732	0.0816622	-0.000351546	0.0263141
0.741667	0.0540326	0.0231304	-0.00902747	-0.0523749	0.00394015	0.0197121		-0.168615	0.103086	0.022981	0.130592	0.0251249	0.204157	0.214099	0.0110252	0.0678063	0.0411039
0.75	0.0274593	0.0225338	-0.0335369	-0.0707739	-0.0135794	0.0203989		-0.159206	-0.0572832	0.0327594	0.106007	0.000342024	0.138789	0.0806252	0.0582346	0.0250336	0.0318883
0.758333	0.0440799	0.027688	0.018829	0.0377815	0.0320946	0.00481781		0.0132409	0.0337998	0.0231715	0.16403	0.0380458	0.211392	-0.0128917	-0.0220707	0.0560896	0.0280567
0.766667	-0.0580507	0.0301428	-0.0204317	-0.0257842	-0.018531	0.015786		-0.19449	-0.0982819	0.0612037	0.281721	0.0248772	0.140727	0.172036	0.0253158	0.0516386	0.0499885
0.775	-0.0291298	-0.00670439	-0.0112625	-0.0309667	-0.0195158	0.00533737		-0.181904	0.176389	0.0268995	0.293897	0.0273922	0.196609	0.199613	0.0134407	0.0940421	0.0499971
0.783333	0.0262756	0.0179322	0.00261666	0.0201986	0.0167558	0.00435731		-0.28138	-0.0817717	0.0117145	0.115419	0.00670427	0.20788	0.0116401	0.0174496	0.000956902	0.0472711
0.791667	0.088635	0.00388277	0.0125818	-0.0910217	0.00351946	0.0318835		-0.199243	-0.106282	0.0570431	0.24642	0.0389382	0.211392	0.107092	-0.0378977	0.0396828	0.0502308
0.8	0.0649913	0.000440113	-0.00143916	-0.0844921	-0.00512495	0.0265283		-0.0824037	0.0395529	0.0289335	0.110822	0.00661887	0.212001	-0.00714298	0.130819	0.0549	0.0304944
0.808333	0.0174869	-0.0102448	0.0694941	-0.0323926	0.0110859	0.0190359		-0.541638	0.156253	0.0373937	0.108492	0.0300183	0.272478	0.170585	0.00682025	0.0300502	0.0817793
0.816667	0.0336045	0.0107974	-0.0737898	0.00259613	-0.00669794	0.0201836		-0.200456	-0.0757038	0.0439641	0.225593	-0.00770686	0.198868	0.0330699	0.0545734	0.0340253	0.0456133
0.825	0.0484891	0.0256781	0.0280855	-0.0378405	0.016103	0.0161903		-0.0668106	0.0614796	0.0403545	0.216788	0.0221957	0.235093	-0.135295	-0.00357516	0.0462788	0.0421704
0.833333	0.00851075	-0.00737923	-0.0230048	0.0484708	0.00664939	0.0132963		-0.0676836	0.0753956	0.0578103	0.277373	0.0228618	0.213837	0.270391	-0.0253082	0.103085	0.0442882
0.841667	-0.0349002	-0.0108659	0.0284671	-0.0294523	-0.0116878	0.0124184		-0.0686779	0.0197428	0.0566672	0.189298	0.0165295	0.323579	0.130827	0.00580853	0.0842218	0.0413693
0.85	-0.0243162	0.00325195	-0.00524422	-0.0793785	-0.0264218	0.0160816		-0.133936	-0.0323279	0.0613942	0.0599432	-0.0167165	0.286583	0.0532759	0.0300076	0.038528	0.0396507
0.858333	0.0653957	0.0193943	0.0301352	-0.0101583	0.0261917	0.0135093		-0.0207828	0.00925701	0.0643293	0.170397	0.00868553	0.271606	0.0795153	0.0317086	0.0768395	0.0325072
0.866667	-0.0276206	-0.0164358	-0.0425425	-0.0277805	-0.0285949	0.00463676		0.0511689	-0.0917147	0.0851682	0.168782	0.00192191	0.251653	0.163242	0.0256825	0.081988	0.0361497
0.875	-0.0555946	-0.0265828	-0.0196795	0.00360901	-0.024562	0.010561		-0.0591473	-0.107498	0.0556992	0.118137	-0.00125494	0.31262	0.162104	0.0510261	0.0664608	0.0439088
0.883333	0.0100495	-0.00983408	-0.00188618	0.000963713	-0.000176756	0.00355372		-0.110268	-0.0580104	0.0575889	0.208354	0.0169266	0.27923	0.191559	0.0209148	0.075787	0.0453616
0.891667	0.0124464	-0.0263481	-0.00606193	-0.0235323	-0.010874	0.00777287		-0.0944078	-0.0269764	0.0404987	0.19023	0.0355906	0.308533	0.011014	0.0279146	0.0615496	0.0423013
0.9	-0.051866	-0.00529113	0.0304732	-0.0491985	-0.0189706	0.0170067		-0.261349	0.00619594	0.0152211	0.0858483	0.0231095	0.346612	-0.0902439	0.0558444	0.0226547	0.0564266
0.908333	0.0272127	-0.00925215	0.0676079	-0.0529256	0.00816072	0.022265		-0.0959598	-0.0126264	0.0846738	0.172013	-0.00162216	0.270692	-0.10786	0.0358756	0.0431482	0.0428349
0.916667	0.0736814	0.0111789	0.0365133	-0.0285869	0.0231967	0.0186279		-0.234237	-0.172507	0.0490824	0.163548	0.0344804	0.270337	-0.0452499	-0.00483981	0.00757673	0.0544383
0.925	0.0697457	-0.00924726	0.121598	0.0389517	0.0552621	0.0237668		0.00341934	-0.167091	0.112093	0.300265	-0.00309957	0.280702	0.241078	0.0467705	0.101767	0.0540416
0.933333	-0.0653894	-0.0155458	0.0294047	-0.0118792	-0.0158524	0.016804		-0.110365	0.146658	0.0774186	0.144648	0.0790161	0.285796	-0.0830152	0.0183349	0.0698114	0.042714
0.941667	-0.0314182	-0.0255999	-0.0257305	-0.102685	-0.0463583	0.0163024		-0.0658163	-0.0900214	0.0615796	0.260305	0.00450097	0.362579	0.02254	0.00547973	0.0701433	0.0525368
0.95	0.0420183	-0.00728142	0.0328827	-0.0401809	0.00685967	0.0164433		0.0605296	-0.0680837	0.0697565	0.228063	0.00726363	0.33127	0.00296004	0.0441654	0.0844906	0.0432689
0.958333	0.0312864	-0.0115407	0.0268862	-0.00918478	0.00936178	0.00990166		-0.107964	0.111662	0.0847253	0.153578	0.0341388	0.295426	-0.106836	0.0691042	0.0667293	0.0439989
0.966667	0.000599921	-0.0140738	0.0674771	0.0755827	0.0323965	0.0197898		-0.149699	-0.106466	0.0871146	0.268924	0.0273239	0.31048	-0.0805108	0.0640836	0.0526562	0.0557906
0.975	0.0197753	-0.0035209	0.0402638	-0.045088	0.00285756	0.0158605		-0.046343	-0.00716637	0.053933	0.272279	0.0412141	0.320972	0.10362	0.0387147	0.097153	0.0434259
0.983333	0.0694103	-0.00246952	0.120781	-0.0211525	0.0416422	0.0284198		-0.198176	-0.0928002	0.060076	0.28416	-0.00779225	0.359634	-0.125078	0.0499954	0.0412523	0.0644895
0.991667	0.0240069	-0.0305292	0.104121	-0.0510866	0.0116281	0.0300194		-0.117688	0.0562042	0.0630523	0.144756	0.0562188	0.371405	0.103535	0.0611369	0.0923275	0.0449486
1	0.00984238	0.0332187	0.0783362	-0.0551283	0.0165673	0.0240808		-0.402318	-0.0812724	0.184358	0.359639	0.0402875	0.322462	0.0767548	0.04856	0.0685587	0.079848
1.00833	0.135775	0.184828	0.160041	0.122608	0.150813	0.011895		-0.150888	0.141523	0.288151	0.419727	0.167391	0.422531	0.0599923	0.184813	0.191655	0.0628057
1.01667	0.211864	0.300553	0.304176	0.162828	0.244855	0.0300396		0.0940925	-0.0378639	0.363968	0.26866	0.268423	0.495142	0.237094	0.237195	0.240839	0.0531217
1.025	0.428051	0.404058	0.395541	0.295113	0.380691	0.025413		0.0998399	0.35443	0.465196	0.641459	0.41607	0.530301	0.397519	0.369528	0.409293	0.0518721
1.03333	0.449702	0.522204	0.513857	0.445776	0.482885	0.0176483		0.318193	0.345714	0.582099	0.655545	0.56215	0.645204	0.423587	0.451161	0.497957	0.0434688
1.04167	0.64048	0.66636	0.594788	0.607277	0.627226	0.0140475		0.144558	0.463695	0.665064	0.60142	0.624632	0.732674	0.446924	0.58548	0.533056	0.0607559
1.05	0.732293	0.784222	0.730201	0.682112	0.732207	0.0180609		0.47507	0.520346	0.741009	0.687771	0.7096	0.66624	0.423303	0.652272	0.609451	0.0393659
1.05833	0.800551	0.832997	0.84444	0.702262	0.795062	0.0279723		0.801945	0.658713	0.837763	0.847753	0.820533	0.80113	0.681115	0.852295	0.787656	0.0249201
1.06667	0.805483	0.905679	0.897143	0.81716	0.856366	0.0226672		0.994156	0.77245	0.898452	0.824829	0.911881	0.85961	0.672349	0.86871	0.850305	0.0320173
1.075	1.00007	0.985643	1.00001	1.00004	0.99644	0.00311698		0.934111	0.940244	0.941762	0.836213	1.00436	0.96749	1.12733	0.991932	0.967929	0.0271726
1.08333	0.90134	1	0.963672	0.911604	0.944154	0.019988		1	1	1	1	1	1	1	1	1	0
1.09167	0.92956	0.875086	0.855768	0.964008	0.906106	0.0215043		0.995512	0.692295	0.936522	0.713875	0.976078	0.7313	0.677133	0.697617	0.802541	0.046289
1.1	0.844908	0.833002	0.92464	0.793972	0.849131	0.0237463		0.680283	0.692848	0.869703	0.595587	0.918545	0.726328	0.759587	0.706979	0.743732	0.0346625
1.10833	0.685222	0.743448	0.855986	0.585711	0.717592	0.0489014		0.984765	0.796342	0.754832	0.620256	0.902483	0.709724	0.574288	0.649878	0.749071	0.0467514
1.11667	0.677607	0.664702	0.79879	0.527308	0.667102	0.0480885		0.756803	0.623809	0.70611	0.471455	0.826495	0.670544	0.47562	0.650994	0.647729	0.0412803
1.125	0.625832	0.569672	0.688105	0.39174	0.568837	0.055248		0.831553	0.617798	0.609969	0.600778	0.75869	0.66798	0.361174	0.642435	0.636297	0.0454381
1.13333	0.524589	0.510467	0.531378	0.330603	0.474259	0.0416412		0.903779	0.63357	0.542568	0.437025	0.687399	0.655887	0.329856	0.619075	0.601145	0.0569211
1.14167	0.447828	0.433144	0.517717	0.233228	0.407979	0.0529159		0.591247	0.643113	0.496153	0.246633	0.671725	0.617485	0.503831	0.544824	0.539376	0.0443582
1.15	0.418089	0.435604	0.418186	0.241017	0.378224	0.0397684		0.984787	0.647041	0.414104	0.465191	0.63011	0.652953	0.283412	0.542752	0.577544	0.0691676
1.15833	0.344721	0.384331	0.354775	0.0778641	0.290423	0.0617907		0.429857	0.624765	0.378847	0.378622	0.568466	0.669732	0.277651	0.539542	0.483435	0.0454493
1.16667	0.235153	0.351332	0.305364	0.120602	0.253113	0.0434878		0.691612	0.595813	0.304436	0.3617	0.537338	0.64589	0.190506	0.496237	0.477942	0.0583435
1.175	0.285469	0.323268	0.259387	0.0177304	0.221464	0.059899		0.639196	0.567712	0.304112	0.322013	0.496154	0.489727	0.212975	0.477271	0.438645	0.0479122
1.18333	0.235666	0.293237	0.264642	-0.0597011	0.183461	0.0709288		0.205347	0.621987	0.236933	0.262957	0.404518	0.495959	0.174569	0.463818	0.358261	0.0534326
1.19167	0.190302	0.242776	0.221042	0.051008	0.176282	0.0373456		0.542392	0.645353	0.198207	0.258342	0.373075	0.49814	0.257043	0.449521	0.402759	0.0522084
1.2	0.210326	0.229216	0.20628	0.0578916	0.175928	0.034348		0.63337	0.503513	0.176234	0.270959	0.38918	0.477569	0.273692	0.416848	0.392671	0.0490282
1.20833	0.23173	0.256913	0.183864	-0.0107484	0.16544	0.0525259		0.519842	0.622144	0.154946	0.276393	0.367221	0.432502	0.281987	0.397894	0.381616	0.0487979
1.21667	0.15062	0.221504	0.147122	0.13962	0.164716	0.0165131		0.382771	0.455369	0.141106	0.224365	0.342998	0.417708	0.192149	0.350638	0.313388	0.0375884
1.225	0.179541	0.190315	0.126014	0.0623463	0.139554	0.0253967		0.416176	0.563941	0.145723	0.235842	0.250832	0.430548	0.0996379	0.351665	0.311796	0.0518774
1.23333	0.217891	0.188955	0.134137	0.0583342	0.149829	0.0303942		0.129712	0.48326	0.120193	0.201743	0.260931	0.418656	0.0525213	0.329251	0.249534	0.0502959
1.24167	0.207722	0.186207	0.00075229	0.0169437	0.102906	0.0472693		0.3982	0.527372	0.0648988	0.240933	0.220268	0.398241	0.0766537	0.288085	0.276832	0.0533038
1.25	0.126956	0.157203	0.077126	0.0121251	0.0933527	0.0274629		0.261755	0.423392	0.0803965	0.257213	0.252283	0.390738	0.248075	0.283781	0.274704	0.0342544
1.25833	0.127587	0.183953	0.0587876	-0.0114564	0.0897178	0.0366633		-0.022766	0.384232	0.0390762	0.153811	0.190371	0.389978	0.111021	0.274293	0.190002	0.0500652
1.26667	0.139118	0.1745	0.052573	-0.00412037	0.0905177	0.0351881		0.361516	0.285465	0.057554	0.028871	0.178288	0.449995	0.107398	0.228278	0.212171	0.0490736
1.275	0.0944153	0.161336	-0.0206171	0.0650703	0.075051	0.032665		0.378952	0.308473	0.0456181	0.266255	0.163406	0.349156	0.150575	0.220523	0.23537	0.0371769
1.28333	0.128258	0.145384	-0.00188618	0.0458747	0.0794077	0.0300753		0.430634	0.266743	0.0414027	0.235067	0.14279	0.366922	0.206442	0.236739	0.240843	0.0401582
1.29167	0.0462993	0.155888	0.0227867	0.175838	0.100203	0.0332795		0.45504	0.314999	0.0557114	0.346206	0.156058	0.352375	0.173421	0.243954	0.262221	0.042808
1.3	0.0845711	0.138665	0.00651984	0.0860065	0.0789406	0.0235762		0.058609	0.332511	0.066129	0.227862	0.15499	0.395372	0.0069489	0.189595	0.179002	0.0451204
1.30833	0.0889408	0.171624	0.015242	0.0907562	0.0916409	0.0276612		0.537256	0.338291	0.0261829	0.174971	0.130888	0.302822	0.152337	0.211629	0.234297	0.0518487
1.31667	0.159685	0.1224	-0.00335805	0.00841774	0.0717861	0.0353112		-0.0164649	0.294605	0.0314998	0.234702	0.148434	0.312409	-0.0518676	0.156014	0.138667	0.0460937
1.325	0.179116	0.128562	-0.0210532	-0.00381552	0.0707024	0.0426273		-0.145551	0.374628	0.00914112	0.344789	0.135292	0.367246	0.151229	0.167967	0.175593	0.060993
1.33333	-0.00659085	0.138411	0.00865678	0.0119481	0.0381062	0.0291658		0.0193565	0.258335	0.0199138	0.273084	0.134745	0.312319	0.0446818	0.143312	0.150718	0.0392485
1.34167	0.086317	0.116605	0.0308221	0.0660635	0.074952	0.0155937		0.143739	0.241405	0.00584702	0.135007	0.116036	0.36489	0.124087	0.163055	0.161758	0.0345656
1.35	0.0778045	0.107006	-0.00746838	0.065326	0.0606671	0.021073		0.107809	0.334908	0.0290652	0.278529	0.121064	0.322698	0.167363	0.132859	0.186787	0.0369854
1.35833	0.0806058	0.140621	0.0300153	-0.100354	0.037722	0.0444069		0.243478	0.180611	0.0542754	0.195601	0.0963374	0.343197	0.17839	0.119219	0.176389	0.0299231
1.36667	0.177094	0.116048	-0.0221544	-0.00389419	0.0667734	0.0414584		0.119462	0.261486	0.0243763	0.258508	0.115266	0.332655	0.197692	0.0966538	0.175762	0.0343004
1.375	0.00784001	0.0778951	0.00848234	0.0122038	0.0266053	0.0148295		0.0377851	0.294023	0.0152918	0.294643	0.0630915	0.261272	-0.100904	0.12681	0.124001	0.0484801
1.38333	0.0899075	0.0620608	0.0198212	-0.0118989	0.0399726	0.0194906		-0.102566	0.270522	0.0157345	0.311255	0.0621574	0.266809	0.333083	0.103235	0.157529	0.0528794
1.39167	0.0577512	0.0978664	-0.0195268	0.0402596	0.0440876	0.0211251		-0.175309	0.256752	0.00662422	0.189282	0.099015	0.305535	-0.0038008	0.107026	0.0981404	0.0515537
1.4	0.0512213	0.0748339	-0.0313672	-0.0366604	0.0145069	0.0246346		0.132367	0.314947	-0.00555364	0.3646	0.0572241	0.279603	0.121395	0.0770887	0.167709	0.044511
1.40833	0.0629988	0.11439	-0.00900567	0.133169	0.0753882	0.0275405		-0.160398	0.293933	0.0433534	0.149085	0.100492	0.323451	0.163423	0.0492279	0.120321	0.0506617
1.41667	0.106863	0.130146	-0.0548953	0.0320385	0.0535382	0.0361701		0.253771	0.13526	0.0338829	0.258331	0.0923942	0.283647	0.241324	0.0449104	0.16794	0.0340481
1.425	0.118503	0.0943993	-0.0844963	0.0115252	0.0349828	0.0397896		-0.180898	0.201894	0.0125021	0.176742	0.0997038	0.325625	0.190565	0.065614	0.111469	0.0503225
1.43333	0.0270746	0.11751	-0.0525294	0.00710984	0.0247913	0.0305093		0.139293	0.248731	0.00413306	0.286409	0.0651061	0.321367	0.0935603	0.0570503	0.151956	0.0391542
1.44167	0.0459935	0.0555276	-0.09686	0.0586685	0.0158324	0.0326151		-0.0262403	0.221616	0.00569776	0.150103	0.0820369	0.315733	0.193158	0.0875856	0.128711	0.0377557
1.45	0.110996	0.0531265	-0.0319232	-0.0422559	0.022486	0.0315484		-0.226236	0.197593	0.0162183	0.295883	0.045119	0.295552	0.124404	0.0437182	0.0990313	0.0567824
1.45833	0.0463289	0.075538	0.00489533	0.0192153	0.0364944	0.0135051		-0.232472	0.249306	-0.00145661	0.170456	0.0920585	0.254418	0.154277	0.0707977	0.0946731	0.052376
1.46667	0.122547	0.0559579	-0.073201	0.14618	0.0628709	0.0426211		-0.148141	0.101014	0.00188896	0.210199	0.0983176	0.358672	0.277137	0.0581666	0.119657	0.0530764
1.475	0.0969799	0.0950204	-0.116485	-0.0537811	0.00543355	0.0466215		0.0578753	0.148807	-0.0168514	0.223889	0.0696649	0.300706	0.179281	0.057537	0.127614	0.0345396
1.48333	0.0792841	0.0980425	-0.064577	-0.0316255	0.020281	0.0348419		-0.0337282	0.182605	0.00422571	0.179387	0.0766904	0.327216	0.136203	0.0654666	0.117258	0.0380116
1.49167	0.00174413	0.0884969	0.00631269	-0.0293441	0.0168024	0.0218037		-0.186983	0.155326	-0.00932126	0.184689	0.0485241	0.321666	0.0141352	0.0543402	0.0727969	0.0499792
1.5	0.0132454	0.10727	-0.021642	-0.00178975	0.024271	0.0247457		-0.343044	0.0912234	0.0302491	0.300785	0.0673834	0.349071	0.0781979	0.0616134	0.079435	0.0688307
1.50833	0.0600692	0.0746529	-0.0664195	-0.0250664	0.0108091	0.0293193		-0.46885	0.172785	0.0177109	0.2801	0.0582917	0.313656	0.129016	0.0670695	0.0712224	0.0801157
1.51667	0.0487652	0.0984826	-0.0545246	-0.0770381	0.00392128	0.0361621		-0.342828	0.176661	-0.00889921	0.261374	0.0567032	0.333337	0.0627563	0.0646987	0.0754754	0.0677791
1.525	0.0626832	0.0553369	-0.0559093	0.00269446	0.0162013	0.0238151		-0.266395	0.134118	0.00246028	0.194981	0.0717441	0.292508	0.220122	0.0422582	0.0864745	0.0570227
1.53333	0.0393452	0.0527646	-0.0237789	-0.0221261	0.0115512	0.0174166		-0.0111996	0.223386	-0.00305733	0.193299	0.0768324	0.233166	0.269218	0.0742267	0.131984	0.0367211
1.54167	-0.00820852	0.0721052	-0.108046	0.0379093	-0.00156007	0.0338821		-0.287607	0.165213	0.00341762	0.356609	0.0394926	0.304529	-0.135727	0.0679178	0.0642306	0.0708787
1.55	0.0319177	0.0671466	-0.0330135	0.0282525	0.0235758	0.0180143		-0.27289	0.102567	-0.0256064	0.214925	0.0552611	0.317258	0.0553325	0.0703467	0.0646492	0.0572983
1.55833	0.0350544	0.0838366	-0.0920846	-0.0417347	-0.00373206	0.0339329		-0.0597743	0.0866233	0.00374703	0.238354	0.056686	0.351772	0.103775	0.0636137	0.1056	0.0433852
1.56667	0.124845	0.0637283	-0.0975905	0.000875209	0.0229646	0.041127		0.114844	0.167528	-0.0134852	0.319058	0.046729	0.311877	0.145369	0.0648326	0.144594	0.0396786
1.575	-0.0047463	0.0905557	-0.0436001	0.0235028	0.016428	0.0244907		0.131201	0.101215	-0.012394	0.216762	0.0574781	0.312799	0.0461863	0.0298995	0.110393	0.0356366
1.58333	0.0547822	0.0501093	-0.035652	-0.017101	0.0130346	0.0199936		0.0127317	0.160815	-0.00576981	0.294112	0.0486059	0.28612	0.134441	0.0508397	0.122737	0.038917
1.59167	0.0998404	0.0707017	-0.0549171	0.0469663	0.0406478	0.0291329		-0.23722	-0.0215158	0.010958	0.199928	0.0309433	0.311916	0.11987	0.0655157	0.0600495	0.0537486
1.6	0.0862184	0.0524223	-0.0374291	-0.0131576	0.0220135	0.0247707		-0.535271	0.0610242	0.0203462	-0.00651138	0.0511887	0.349032	-0.0163124	0.0774414	0.000117238	0.0811444
1.60833	-0.0121146	0.0549163	-0.138356	0.00840791	-0.0217866	0.0357745		-0.354783	0.126075	-0.0294152	0.279215	0.0618905	0.320101	0.00641439	0.0453167	0.0568518	0.068821
1.61667	0.0362184	0.0472681	-0.0651548	0.00188809	0.00505495	0.0219268		-0.478626	0.130317	-0.00119411	0.187566	0.0519593	0.310832	0.113812	0.0808883	0.0494444	0.0771061
1.625	0.0607597	0.0538747	-0.0512865	-0.0527485	0.00264984	0.027362		-0.373557	0.127651	0.0220035	0.149594	0.0302933	0.370206	0.1696	0.0547018	0.0688116	0.0696586
1.63333	0.124638	0.0280548	-0.0251308	0.0381847	0.0414367	0.02686		-0.444423	0.134827	-0.00442129	0.242405	0.0426911	0.309826	0.0871263	0.0536526	0.0527105	0.0750549
1.64167	0.019726	0.0577281	-0.0899695	-0.0240535	-0.00914221	0.027455		-0.394424	0.0641756	0.0288182	0.184921	0.0639266	0.32175	0.0717045	0.0453479	0.0482775	0.0674163
1.65	0.0701896	0.0621097	-0.0920192	-0.03077	0.00237753	0.0337045		-0.404566	0.0733234	-0.0254675	0.318914	0.0575426	0.310254	0.139311	0.0707396	0.0675064	0.0748883
1.65833	0.121186	0.0350183	-0.0780201	0.0119972	0.0225453	0.0354526		-0.494659	0.0608973	-0.0171602	0.22307	0.0562899	0.328014	-0.115257	0.0945374	0.0169665	0.0818852
1.66667	0.0481537	0.0609801	-0.128205	0.0171698	-0.000475454	0.0377226		-0.516476	0.039256	-0.00134852	0.342399	0.0679473	0.32682	0.0460675	0.0683733	0.0466298	0.0871741
1.675	0.0778735	0.0587697	-0.0948103	-0.0537319	-0.00297473	0.0365367		-0.371205	0.0901182	0.00178602	0.410242	0.0693464	0.279811	0.130343	0.0655202	0.0844952	0.0751546
1.68333	0.0872541	0.0474393	-0.0485826	-0.0836267	0.000621005	0.0346554		-0.536221	0.178117	-0.0284167	0.243412	0.0588427	0.347961	0.0856217	0.0572557	0.0508216	0.0878387
1.69167	-0.0113255	0.0649411	-0.03285	0.0869997	0.0269413	0.0251127		-0.49235	0.117547	0.00329924	0.26776	0.0517957	0.319939	0.0173027	0.0145537	0.0374809	0.0812259
1.7	0.0504026	0.0516057	-0.119232	0.0529551	0.00893273	0.0370009		-0.542975	0.0383599	-0.00200734	0.186194	0.0463846	0.327281	0.141449	0.0588542	0.0316925	0.0843788
1.70833	0.0854194	0.0542121	-0.0325447	-0.016334	0.0226882	0.02437		-0.458341	0.117009	-0.00134852	0.306817	0.0460101	0.339731	0.136896	0.083027	0.0712249	0.0810565
1.71667	0.0465656	0.0590876	-0.00462276	0.0196283	0.0301647	0.0123154		-0.459269	0.0925527	-0.00497717	0.318493	0.0542581	0.299531	0.103083	0.0494601	0.0566414	0.0791583
1.725	0.0517836	0.0336589	-0.12838	-0.0329826	-0.01898	0.0353047		-0.355366	0.13821	-0.0123734	0.381223	0.0184293	0.339309	0.118069	0.0626359	0.0862671	0.0754847
1.73333	0.0298069	0.0608823	-0.0717074	0.0438391	0.0157052	0.0258267		-0.634104	0.149255	0.000303674	0.193011	0.0332808	0.3374	0.183438	0.0608991	0.0404355	0.0968925
1.74167	0.0493669	0.0777093	-0.0469363	0.00360901	0.0209372	0.0236358		-0.736928	0.0597771	0.0217462	0.166616	0.0711243	0.388628	0.212817	0.0439549	0.0284668	0.109808
1.75	0.0691243	0.0683544	-0.134638	0.0328449	0.0089214	0.042085		-0.458492	0.178864	0.0341968	0.263378	0.0554118	0.29539	0.175024	0.0388426	0.0728268	0.0783405
1.75833	0.0137583	0.0457962	-0.0968273	-0.0601632	-0.024359	0.0284037		-0.409184	0.0771245	0.0329873	0.166516	0.059002	0.388836	-0.11593	0.048384	0.0309669	0.0755169
1.76667	0.0661848	0.0400503	-0.062669	-0.0718851	-0.00707975	0.0304947		-0.774001	0.106472	0.0247726	0.339244	0.0877494	0.329708	0.0634492	0.0443076	0.0277128	0.114726
1.775	-0.00318781	0.052437	-0.0579154	-0.0742354	-0.0207254	0.0248831		-0.307676	0.135917	-0.00235734	0.202441	0.0577191	0.356913	0.184784	0.0696457	0.0871733	0.06411
1.78333	0.015159	0.0624765	-0.0844309	-0.00566427	-0.00311492	0.0265223		-0.254375	0.0500169	-0.0095992	0.252587	0.0718001	0.332311	0.0106311	0.070628	0.0655	0.0582916
1.79167	0.145451	0.0860616	-0.0831989	0.00205527	0.0375923	0.0431829		-0.47649	0.107339	0.0133411	0.312506	0.0311284	0.28294	0.115238	0.0795756	0.0581972	0.0800334
1.8	0.026098	0.0676649	-0.041594	0.047753	0.0249805	0.020576		-0.387519	0.153959	0.0226675	0.39052	0.0460919	0.326404	0.0774456	0.0591399	0.0860887	0.0776373
1.80833	0.078781	0.0513025	-0.0876799	0.0326876	0.0187728	0.031805		-0.569388	0.148911	0.004586	0.2999	0.0327944	0.310358	-0.0662402	0.0714585	0.0290475	0.091556
1.81667	0.0218369	0.0576206	-0.101766	-0.0148195	-0.0092821	0.0296103		-0.524028	0.0476571	0.00732422	0.255155	0.10013	0.383701	-0.0863538	0.0570727	0.0300822	0.0886321
1.825	0.0652379	0.0496496	-0.070628	-0.0329629	0.00282415	0.0282445		-0.694137	0.0895656	-0.00683525	0.264872	0.039428	0.295552	0.165779	0.054809	0.0261292	0.102621
1.83333	0.0243719	0.0624716	-0.105299	-0.000776871	-0.00480804	0.0311174		-0.946225	0.0363137	-0.00657275	0.199696	0.0222347	0.383202	0.0194209	0.101195	-0.023842	0.130503
1.84167	0.0385265	0.053816	-0.0808766	-0.00214377	0.00233055	0.026106		-0.869187	0.0979144	0.010361	0.369182	0.0340987	0.368804	0.0805339	0.0804507	0.0215197	0.127959
1.85	-0.0227479	0.0577135	-0.0858046	-0.0118891	-0.015682	0.0254563		-0.629292	0.147171	-0.000900729	0.297686	0.0574006	0.345624	0.132817	0.0476964	0.0497755	0.0991472
1.85833	0.0496727	0.079455	-0.106258	0.0903432	0.0283032	0.0395513		-0.657042	0.115568	0.0135881	0.361346	0.0619292	0.354952	0.181023	0.0642165	0.0619476	0.105463
1.86667	0.0248552	0.0464515	-0.0670301	0.0539188	0.0145488	0.0241468		-0.793617	0.108197	0.0270528	0.350091	0.0344259	0.432132	0.147368	0.0684536	0.0467629	0.12258
1.875	0.0326082	0.0448231	-0.0825883	-0.0414102	-0.0116418	0.0262987		-0.831553	-0.0130848	0.0273307	0.366858	0.0354289	0.410912	0.06824	0.0977655	0.0202371	0.125501
1.88333	0.0387929	0.0547158	-0.0336895	-0.0428361	0.00424578	0.0215007		-0.866403	0.095353	0.0223896	0.262193	0.0372498	0.323996	-0.00294954	0.0839557	-0.00552692	0.121332
1.89167	0.0266997	0.0266855	-0.126712	0.0585997	-0.0036817	0.036108		-0.729225	0.0176894	0.0593246	0.277201	0.024258	0.388784	0.173243	0.106338	0.0397016	0.111306
1.9	0.0517737	0.0219176	-0.101047	-0.0533484	-0.0201759	0.0301963		-0.940679	0.0134403	-0.0139176	0.279492	0.0658638	0.380319	0.0551543	0.0160092	-0.0180397	0.131876
1.90833	-0.0169479	0.0367739	-0.063792	0.121664	0.0194245	0.0344618		-0.634794	0.0399057	-0.0323388	0.350079	0.0608358	0.431086	0.14325	0.0621983	0.0525279	0.106067
1.91667	0.0406177	0.0238932	-0.075785	0.0246829	0.00335219	0.0230873		-0.633456	0.0636528	-0.0237278	0.326384	0.0492516	0.343398	0.221032	0.0677884	0.0517904	0.101915
1.925	0.00667607	0.0109344	-0.0688618	-0.1	-0.0378128	0.023962		-0.673529	0.0216323	-0.00145661	0.308533	0.0188985	0.346254	0.100093	0.0603677	0.0225991	0.103012
1.93333	0.0176447	0.0235509	-0.0933929	-0.0167371	-0.0172336	0.0232921		-0.858139	0.0643174	-0.0163727	0.273394	0.0192902	0.391724	0.146022	0.069677	0.0112392	0.124658
1.94167	0.0120913	0.0648286	-0.114566	-0.020887	-0.0146333	0.0326478		-0.677068	0.0362465	0.00062279	0.438729	0.0541806	0.414261	0.230416	0.0754367	0.0716032	0.114873
1.95	0.0947013	0.0176974	-0.0493785	0.0189989	0.0205048	0.0254938		-0.372802	0.0979891	-0.0102168	0.263289	0.0723382	0.370739	0.209491	0.0700699	0.0876122	0.0737476
1.95833	0.0931428	0.0389304	-0.0664522	0.0133445	0.0197414	0.0287514		-0.568071	0.192679	0.0185499	0.324957	0.0420023	0.358834	0.155168	0.0405928	0.0705889	0.0953742
1.96667	0.0393156	0.0334241	-0.13877	-0.0220277	-0.0220145	0.0357655		-0.766902	0.00200731	0.00281542	0.423257	0.00898884	0.369499	-0.000375943	0.0621537	0.0126804	0.119012
1.975	0.0508169	0.0285193	-0.0912778	0.0207002	0.00218965	0.0275416		-0.734361	0.0328039	-0.0128676	0.257512	0.0599791	0.384649	0.0512345	0.0199294	0.00735999	0.109043		p=0.97
1.98333	-0.00746873	0.0215851	-0.11171	0.0327269	-0.0162166	0.0285262		-0.648885	0.0444385	0.0212469	0.361844	0.0289071	0.375172	0.025657	0.075334	0.0354643	0.104004
1.99167	-0.0104575	0.0200447	-0.0658417	-0.00999115	-0.0165614	0.01551		-0.483654	0.0522198	0.00197131	0.317663	0.0468667	0.386181	0.0353376	0.0385077	0.0493867	0.0858881
2	0.0553642	0.0636648	-0.0387157	0.00249779	0.0207028	0.0207803		-0.512872	0.146589	0.0743076	0.245404	0.044116	0.422934	0.112882	0.0568762	0.0737795	0.0886989
2.00833	0.2419	0.232966	0.137178	0.0444193	0.164116	0.0401899		-0.50068	0.122072	0.23001	0.335692	0.20016	0.479445	0.182171	0.182629	0.153938	0.0950389
2.01667	0.302287	0.343968	0.244494	0.1781	0.267212	0.0312037		-0.495414	0.18209	0.320073	0.469928	0.318353	0.577558	0.347673	0.327153	0.255927	0.107581
2.025	0.449544	0.514404	0.512429	0.205723	0.420525	0.0633648		-0.283291	0.350045	0.452387	0.637942	0.470941	0.660976	0.382318	0.432917	0.388029	0.0969966
2.03333	0.586544	0.656159	0.649978	0.361235	0.563479	0.0599512		-0.147882	0.314521	0.511769	0.609156	0.585465	0.691153	0.287966	0.49046	0.417826	0.0884837
2.04167	0.674924	0.753884	0.801723	0.287688	0.629555	0.101252		0.324119	0.554121	0.607802	0.659977	0.643201	0.74118	0.383961	0.557469	0.558979	0.0465516
2.05	0.756706	0.917185	0.977551	0.503747	0.788797	0.0916499		0.293412	0.641597	0.726225	0.724566	0.721613	0.865355	0.652763	0.70656	0.666511	0.0546477
2.05833	0.716214	1.00849	1.14977	0.570961	0.861359	0.114626		0.295721	0.741582	0.780222	0.766777	0.848269	0.908443	0.781007	0.765492	0.735939	0.0614939
2.06667	0.846289	1.09383	1.28114	0.485554	0.926702	0.148878		0.531106	0.80903	0.861319	0.90336	0.928243	0.913986	0.635817	0.884333	0.808399	0.0483754
2.075	0.878584	1.145	1.31743	0.621143	0.990541	0.132218		0.798515	0.986551	0.994678	1.07321	0.941954	0.951596	0.799557	0.902117	0.931022	0.031517
2.08333	0.953816	1.26356	1.5277	0.76625	1.12783	0.145633		1.17726	0.999832	1.09874	1.10264	0.985234	0.986453	0.978826	0.993674	1.04033	0.0248689
2.09167	0.813788	1.1885	1.41196	0.768355	1.04565	0.13352		1.00385	0.865472	0.949518	1.03492	1.20367	1.01371	0.516831	0.981731	0.946213	0.065454
2.1	0.722715	1.13434	1.3371	0.784	0.994539	0.126271		0.894193	0.750885	0.826644	0.755993	1.01822	0.944268	0.553647	0.898268	0.830265	0.0476614
2.10833	0.644149	1.07789	1.17788	0.675514	0.893857	0.11847		1.04404	0.90873	0.762578	0.784351	1.03785	0.979081	0.389735	0.914897	0.852658	0.0708215
2.11667	0.517724	0.987931	1.13223	0.542521	0.795101	0.134994		0.939185	0.819724	0.695678	0.737065	0.963762	0.907831	0.489541	0.857447	0.801279	0.0519499
2.125	0.508698	0.919489	1.03598	0.448087	0.728063	0.126975		0.637481	0.85151	0.61173	0.847737	0.961805	0.84172	0.466621	0.881225	0.762479	0.0560674
2.13333	0.449988	0.890862	0.928565	0.395368	0.666196	0.122323		0.835223	0.868974	0.541502	0.805241	0.848245	0.82425	0.373456	0.861781	0.744834	0.0608755
2.14167	0.411588	0.820532	0.815863	0.365778	0.60344	0.107687		0.671924	0.787718	0.433322	0.604437	0.806546	0.857964	0.334381	0.809651	0.663243	0.063729
2.15	0.355058	0.796008	0.675621	0.302439	0.532282	0.104383		0.682736	0.714765	0.421776	0.616685	0.736823	0.751382	0.264529	0.806205	0.624363	0.0617465
2.15833	0.281632	0.741512	0.680855	0.249936	0.488484	0.112005		1.01857	0.713247	0.321375	0.532777	0.639609	0.786175	0.271035	0.761164	0.630494	0.0822683
2.16667	0.28975	0.732191	0.689512	0.291297	0.500687	0.105353		0.521626	0.782591	0.278758	0.588566	0.655355	0.810711	0.16681	0.68099	0.560676	0.0762514
2.175	0.1651	0.698684	0.517444	0.287482	0.417177	0.102976		0.688776	0.853348	0.212246	0.469351	0.574514	0.713423	0.236269	0.677416	0.553168	0.0764189
2.18333	0.214005	0.694185	0.493251	0.198112	0.399888	0.103257		0.584472	0.667006	0.215595	0.359375	0.451409	0.700487	0.181983	0.654319	0.476831	0.0683395
2.19167	0.135784	0.66884	0.461099	0.210896	0.369155	0.105408		0.293871	0.693246	0.173154	0.405417	0.442961	0.717155	0.272987	0.651565	0.456294	0.0690609
2.2	0.112752	0.659856	0.396598	0.251923	0.355282	0.101235		0.402184	0.595024	0.141537	0.380683	0.390837	0.657627	0.20483	0.583386	0.419514	0.0612815
2.20833	0.0974731	0.625488	0.36341	0.0895073	0.29397	0.110437		0.494541	0.606477	0.129201	0.416768	0.345246	0.605717	0.0969703	0.537133	0.404007	0.0662624
2.21667	0.0972166	0.614261	0.308297	0.179644	0.299855	0.0982456		0.585342	0.511977	0.0929745	0.427442	0.325292	0.573641	0.189128	0.514129	0.402491	0.0606068
2.225	0.0679308	0.597018	0.316125	0.160999	0.285518	0.100255		0.424152	0.670015	0.0293365	0.421298	0.350287	0.672085	0.171536	0.488476	0.403398	0.073715
2.23333	0.0650604	0.567648	0.227944	0.0975514	0.239551	0.0994966		0.363258	0.6089	0.0560975	0.269105	0.299105	0.57727	0.0769723	0.42284	0.334193	0.0675718
2.24167	0.0827463	0.596377	0.235739	0.166418	0.27032	0.0979441		0.161717	0.628974	0.0416099	0.294505	0.230609	0.569717	0.210894	0.458093	0.324515	0.0684458
2.25	0.100856	0.550117	0.150916	-0.234782	0.141777	0.139261		-0.0625297	0.486217	0.0485414	0.417982	0.195349	0.561887	0.0849887	0.440344	0.271598	0.0772845
2.25833	0.14407	0.539715	0.173942	0.082014	0.234935	0.0895309		-0.165067	0.534322	0.0275817	0.232334	0.19772	0.513369	0.132866	0.464998	0.242265	0.0823923
2.26667	0.120801	0.533241	0.140449	-0.0614318	0.183265	0.108425		-0.137455	0.534349	0.0116747	0.295939	0.219703	0.509643	0.0833682	0.371092	0.236039	0.0789667
2.275	0.0762756	0.585883	0.0600741	0.0176812	0.184979	0.116225		-0.0969988	0.516671	0.0210578	0.287306	0.19406	0.515488	0.122173	0.347669	0.238428	0.0732876
2.28333	-0.0184768	0.559266	0.0664304	0.0190678	0.156572	0.117217		-0.0833377	0.446295	-0.0309055	0.26341	0.162082	0.48065	0.132473	0.317515	0.211023	0.0679935
2.29167	0.0623774	0.536859	0.0610118	0.051834	0.178021	0.103608		-0.161506	0.517184	-0.0325106	0.211852	0.201297	0.446648	0.18833	0.319984	0.21141	0.0749814
2.3	-0.0231326	0.51949	0.0365024	0.0494247	0.145571	0.108805		0.00912495	0.480225	-0.0292642	0.236526	0.145694	0.391333	0.16503	0.321905	0.215072	0.0589862
2.30833	-0.0141466	0.519465	0.0100632	0.0866752	0.150514	0.10812		-0.369956	0.511158	-0.0376822	0.28875	0.199133	0.389387	0.0970072	0.275754	0.169194	0.0910581
2.31667	0.0560842	0.542219	0.0359027	-0.0150949	0.154778	0.112594		0.192283	0.417745	-0.0341261	0.196389	0.0899675	0.418663	0.134204	0.246522	0.207706	0.0512712
2.325	0.112308	0.495411	-0.0367641	0.0814829	0.163109	0.0998803		-0.383248	0.40048	-0.0232617	0.227505	0.0830573	0.42481	0.0630019	0.238866	0.128901	0.0861527
2.33333	0.0759501	0.486726	-0.019952	0.0444685	0.146798	0.0996391		-0.0930693	0.367582	-0.0554781	0.301366	0.156792	0.397981	0.160119	0.206235	0.180191	0.0598267
2.34167	0.00763287	0.514115	-0.0375818	0.0486675	0.133209	0.111011		-0.52239	0.413616	-0.0580484	0.307469	0.116449	0.375456	0.186501	0.235577	0.131829	0.100596
2.35	0.049288	0.47717	0.0410925	0.0510965	0.154662	0.0931193		-0.237855	0.33818	-0.0585955	0.296098	0.169235	0.396607	0.0106805	0.192162	0.138314	0.0720221
2.35833	-0.0345549	0.479684	-0.0821631	0.0721113	0.108769	0.110657		-0.237117	0.386951	-0.0366396	0.245417	0.142604	0.355121	0.0767145	0.168467	0.13769	0.0680731
2.36667	-0.0352553	0.475454	-0.115973	0.0267971	0.0877558	0.114745		-0.24458	0.435196	-0.0583426	0.258441	0.0647181	0.352314	-0.00193953	0.177933	0.122967	0.0748353
2.375	0.0744015	0.481987	-0.0536197	0.134497	0.159316	0.0991479		-0.509679	0.342527	-0.042957	0.267094	0.0858266	0.319609	0.0607676	0.179776	0.0878705	0.0913476
2.38333	0.026029	0.475429	-0.0209006	0.00315665	0.120929	0.102671		-0.307163	0.325369	-0.0523762	0.21697	0.130295	0.353727	0.0877754	0.142717	0.112164	0.070662
2.39167	0.047118	0.493127	-0.0970563	0.11181	0.13875	0.109061		-0.520993	0.34792	-0.0634471	0.171417	0.066742	0.294547	0.048565	0.149475	0.0617783	0.0893791
2.4	0.0620026	0.475958	-0.114457	-0.00135707	0.105537	0.111504		-0.520149	0.273855	-0.056433	0.40226	0.175147	0.315023	0.0721477	0.141759	0.100451	0.0956101
2.40833	0.00947741	0.501225	-0.167553	-0.0533877	0.0724403	0.127782		-0.527929	0.349399	-0.018854	0.242998	0.0993829	0.2826	-0.00793034	0.109671	0.0661672	0.0907432
2.41667	0.0387929	0.442426	-0.11341	0.0765562	0.111091	0.102043		-0.548236	0.37468	-0.0632252	0.233947	0.119052	0.361184	0.0335389	0.139249	0.0812737	0.097786
2.425	0.0962204	0.478109	-0.12536	0.0672829	0.129063	0.10939		-0.593017	0.294316	-0.0587297	0.28194	0.0760798	0.306821	0.0245035	0.0852483	0.0521452	0.0974095
2.43333	0.0278637	0.461312	-0.0896206	0.0545186	0.113518	0.103996		-0.369244	0.339991	-0.0800766	0.259347	0.117204	0.256928	0.116796	0.0964049	0.0921688	0.0750345
2.44167	-0.0418049	0.450265	-0.114424	0.141922	0.108989	0.109032		-0.421172	0.190195	-0.0682419	0.257415	0.0243233	0.320534	0.100494	0.0955343	0.0623853	0.0766387
2.45	-0.0190095	0.444964	-0.186731	0.0551873	0.0736026	0.115812		-0.381006	0.192865	-0.0577749	0.112162	0.0746512	0.323591	0.0769109	0.0727834	0.0517729	0.068275
2.45833	-0.00914559	0.439316	-0.0680331	0.0545973	0.104184	0.0991446		-0.308561	0.290321	-0.0758753	0.270887	0.0811525	0.28199	0.0785928	0.0880397	0.0883184	0.0680376
2.46667	-0.060349	0.434401	-0.182894	0.125214	0.0790931	0.116311		-0.58761	0.237708	-0.0482421	0.267671	-0.0031673	0.24879	0.0685508	0.0555602	0.0299076	0.0917114
2.475	0.0381616	0.424631	-0.132054	0.0864392	0.104294	0.100985		-0.575822	0.109772	-0.0299765	0.201288	0.0977007	0.271052	-0.00149758	0.104512	0.0221285	0.0861555
2.48333	0.0303888	0.453483	-0.114217	0.0221752	0.0979574	0.106573		-0.494172	0.278682	-0.083963	0.277937	0.131988	0.232913	0.0497313	0.0568039	0.05624	0.0846162
2.49167	0.063206	0.411765	-0.15012	0.10772	0.108143	0.100283		-0.595285	0.2074	-0.0664406	0.215307	0.0824672	0.29375	0.129846	0.0152821	0.035291	0.092565
2.5	0.0438629	0.415828	-0.135674	-0.0341627	0.0724637	0.104106		-0.833984	0.172132	-0.0810934	0.269862	0.06536	0.284771	0.126188	0.0762474	0.00993534	0.1193
2.50833	0.00429888	0.412078	-0.182141	0.051067	0.0713256	0.107605		-0.430877	0.200868	-0.0678858	0.248464	0.0572645	0.248167	0.0738173	0.0353382	0.0456446	0.0736591
2.51667	0.0674573	0.453385	-0.162407	0.129718	0.122038	0.110039		-0.524105	0.251537	-0.123183	0.290821	0.120057	0.282953	0.0562868	0.059471	0.0517298	0.0899202
2.525	-0.00501263	0.413848	-0.128064	0.0692202	0.0874979	0.100581		-0.379635	0.275413	-0.0758857	0.297253	0.094067	0.220214	0.111616	0.0394794	0.0728153	0.0732117
2.53333	0.0344725	0.428147	-0.164283	0.0406923	0.0847572	0.107357		-0.600902	0.227508	-0.0674729	0.185556	0.0598215	0.268611	0.0470059	0.0815125	0.0252049	0.0911153
2.54167	0.022192	0.450617	-0.193666	-0.0143279	0.0662039	0.11825		-0.213487	0.225504	-0.0633542	0.254369	0.0228481	0.224537	0.00923187	0.0614748	0.0651404	0.0539101
2.55	0.0204066	0.469175	-0.205331	0.0512931	0.0838858	0.121754		-0.837149	0.0924005	-0.048495	0.256838	0.0831298	0.23455	0.1084	0.0402671	-0.0087573	0.115404
2.55833	-0.0223731	0.418538	-0.237233	0.0969024	0.0639585	0.11858		-0.558416	0.188458	-0.0631271	0.179183	0.0472693	0.231821	0.0488474	0.0354396	0.0136844	0.083062
2.56667	0.00021523	0.422968	-0.19915	0.0467991	0.0677082	0.112476		-0.711905	0.178803	-0.0346887	0.277718	0.0356798	0.284643	-0.0793659	0.0158164	-0.0041624	0.105016
2.575	0.0554036	0.43778	-0.107654	0.0667224	0.113063	0.0998841		-0.402395	0.130811	-0.084634	0.234743	0.0949314	0.215339	0.0448699	0.047172	0.0351049	0.0674378
2.58333	0.0205545	0.466657	-0.221162	0.0559839	0.0805082	0.12357		-0.681207	0.18672	-0.0764586	0.189927	0.126718	0.268303	0.10263	0.0437771	0.0200511	0.0998516
2.59167	0.0170331	0.402283	-0.168371	-0.0132068	0.0594345	0.105034		-0.756395	0.209551	-0.0801024	0.191809	0.122443	0.208724	0.0964916	-0.00157722	-0.00113218	0.106589
2.6	-0.0694435	0.447639	-0.127366	0.0673518	0.0795453	0.111985		-0.93093	0.170933	-0.0461673	0.221122	0.049847	0.20611	0.0992414	0.0400413	-0.0237253	0.124924
2.60833	-0.0337757	0.416156	-0.225818	7.86705e-05	0.0391603	0.117043		-0.881059	0.215936	-0.0755708	0.183893	0.0697546	0.249599	0.067495	0.00179004	-0.0210203	0.120585
2.61667	0.0359817	0.420562	-0.206204	0.104612	0.088738	0.111841		-0.732924	0.192632	-0.0428589	0.327045	0.103306	0.264237	0.130779	0.0267105	0.033616	0.109854
2.625	-0.000199053	0.412552	-0.204219	0.0615203	0.0674135	0.111106		-0.964028	0.135812	-0.103235	0.241962	0.0529372	0.272311	0.077046	0.0342097	-0.0316232	0.130687
2.63333	-0.0474569	0.436323	-0.195301	0.0378995	0.0578662	0.116944		-0.935466	0.17608	-0.110337	0.185834	0.0919448	0.239457	-0.0372583	0.037798	-0.0439933	0.125371
2.64167	-0.0507218	0.425105	-0.209071	0.0523159	0.054407	0.116698		-1.06828	0.0924937	-0.0617336	0.284279	0.0501783	0.261154	-0.0242332	0.050917	-0.0519029	0.141794
2.65	0.0063407	0.421716	-0.196457	0.0655227	0.0742807	0.11144		-1.04238	0.178723	-0.0615219	0.201019	0.0435683	0.220426	0.073228	0.0262453	-0.0450866	0.1371
2.65833	-0.00808029	0.411809	-0.218186	-0.026571	0.0397429	0.115012		-0.90701	0.150113	-0.0555917	0.146733	0.074351	0.214896	0.074517	0.0273093	-0.0343352	0.119791
2.66667	-0.0600432	0.397975	-0.184747	-0.00477923	0.0371013	0.109155		-1.13777	0.145433	-0.0783114	0.261677	0.062275	0.228082	-0.052972	-0.00509649	-0.0720855	0.148295
2.675	-0.0439947	0.431438	-0.24589	0.0255679	0.0417803	0.123036		-1.02342	0.139334	-0.0667812	0.147619	0.0307004	0.199847	0.137138	-0.035259	-0.0588525	0.132658
2.68333	0.0283667	0.460001	-0.243633	-0.0168256	0.0569773	0.127245		-0.950314	0.0803692	-0.0675451	0.287346	0.177605	0.228795	0.141214	0.0427637	-0.00747064	0.131214
2.69167	0.0172797	0.440465	-0.224041	0.0329531	0.0666643	0.119324		-0.622528	0.238114	-0.0548743	0.183843	0.0360577	0.216881	0.10425	0.0322289	0.0167466	0.091775
2.7	0.0106907	0.437262	-0.21799	0.0639198	0.0734707	0.117613		-1.17741	0.127249	-0.0657387	0.175648	0.0728137	0.21683	0.0258417	0.0251351	-0.0749538	0.150329
2.70833	-0.0215543	0.450749	-0.226199	0.0359819	0.0597443	0.122939		-0.983807	0.0647026	-0.0930158	0.261787	0.0201565	0.215924	0.0739032	-0.00691601	-0.0559083	0.12971
2.71667	-0.03636	0.425711	-0.254775	0.0648441	0.049855	0.122914		-1.02131	0.172225	-0.088252	0.205778	0.138846	0.10132	0.0254488	0.0163416	-0.0562002	0.132763
2.725	0.00747504	0.42465	-0.18623	0.0641263	0.0775054	0.110439		-0.886756	0.0971078	-0.0767424	0.212848	0.11532	0.177431	0.0572075	-0.000476299	-0.0380074	0.11749
2.73333	-0.0198282	0.44736	-0.262974	0.0598092	0.0560917	0.12764		-0.842529	0.138235	-0.0610213	0.238417	0.0410113	0.209655	-0.0179846	-0.009514	-0.0379662	0.113471
2.74167	0.0186508	0.426782	-0.216736	-0.0253417	0.0508389	0.117199		-1.12796	0.138002	-0.110342	0.187746	0.0986428	0.165716	0.000552555	0.00564096	-0.0802502	0.143857
2.75	-0.095928	0.407823	-0.237407	-0.0153309	0.0147893	0.12022		-0.758426	0.188917	-0.0802366	0.264365	0.0717008	0.270204	0.106116	0.033164	0.0119756	0.110156
2.75833	0.0120617	0.436211	-0.215406	-0.00481857	0.057012	0.118281		-0.46743	0.191354	-0.0450782	0.197245	0.0515344	0.212353	0.0330478	0.0265309	0.0249446	0.0729525
2.76667	0.0500771	0.422362	-0.275458	0.0414102	0.0595978	0.123562		-0.620761	0.058364	-0.0895475	0.22155	0.0645887	0.158009	0.0831473	0.0154571	-0.013649	0.0866615
2.775	0.00348017	0.433394	-0.205375	0.00512341	0.0591556	0.116203		-1.03159	-0.009649	-0.0934545	0.196419	0.0568504	0.238879	-0.0642416	0.00884239	-0.0872436	0.132004
2.78333	-0.033756	0.413819	-0.230037	0.0108467	0.0402181	0.11698		-0.666966	0.181833	-0.0330526	0.143537	0.0459442	0.193322	0.180019	0.0191607	0.00797469	0.0944847
2.79167	0.000244821	0.420851	-0.169974	0.0131871	0.0660772	0.108603		-1.1288	0.0806689	-0.070389	0.200173	0.0201876	0.252868	0.0217782	-0.0169487	-0.0800583	0.144675
2.8	-0.0228564	0.415711	-0.193175	0.0806274	0.0700768	0.111106		-0.666834	0.146318	-0.0666161	0.238159	0.0374397	0.201736	0.0101158	0.00257773	-0.012138	0.094229
2.80833	0.016244	0.456226	-0.222154	0.0726128	0.0807321	0.121696		-0.488291	0.135093	-0.0691141	0.149093	0.0458562	0.238584	0.0405977	-0.00285319	0.0061207	0.0733213
2.81667	0.005522	0.44068	-0.20217	0.00563477	0.0624168	0.11714		-1.0028	0.148069	-0.0905333	0.142322	0.0469121	0.219103	0.0128043	0.0052356	-0.0648602	0.129465
2.825	0.0248947	0.443091	-0.225294	0.023434	0.0665313	0.120039		-0.938921	0.172598	-0.0518188	0.221929	0.0177082	0.185479	0.0244913	0.0340945	-0.041805	0.124109
2.83333	-0.0688615	0.417457	-0.240885	0.0376242	0.0363335	0.12072		-1.169	0.0862218	-0.0558033	0.225692	0.100263	0.193598	0.0640822	-0.00180293	-0.0695932	0.150049
2.84167	-0.0043912	0.44647	-0.254154	0.037929	0.0564635	0.125657		-1.05235	0.227095	-0.072887	0.281661	0.0627874	0.123421	-0.00657995	-0.0256179	-0.0578088	0.139014
2.85	-0.0855216	0.479043	-0.199858	0.0992625	0.0732315	0.12873		-0.697241	0.100424	-0.0613516	0.230083	0.0691593	0.221204	0.0603011	0.0124814	-0.00811758	0.0976211
2.85833	-0.0444977	0.437316	-0.233428	0.0371718	0.0491405	0.122331		-0.965584	0.0669264	-0.0771708	0.268936	0.0601114	0.196315	0.0179848	-0.00307429	-0.0544444	0.1271
2.86667	-0.108327	0.461473	-0.232087	0.038283	0.0398356	0.130785		-0.892874	-0.0345771	-0.0953693	0.28417	0.0692784	0.193341	0.0459993	-0.0184458	-0.0560597	0.119096
2.875	-0.0199169	0.459488	-0.180626	-0.0673124	0.0479081	0.122347		-0.692389	0.0948441	-0.0720147	0.123703	0.0484029	0.206296	-0.0589259	-0.0241346	-0.0467773	0.0918845
2.88333	-0.0208935	0.42266	-0.201428	0.016393	0.0541828	0.114066		-0.921146	0.0804824	-0.0921797	0.283463	0.0986842	0.218397	0.0474479	-0.0154424	-0.0375367	0.12453
2.89167	0.0473152	0.466701	-0.263934	0.00878159	0.0647159	0.130632		-0.866343	-0.0179051	-0.0837566	0.17993	0.0667006	0.140134	0.043274	0.0206439	-0.0646653	0.110623
2.9	-0.0322369	0.434797	-0.203434	0.129846	0.0822429	0.1176		-1.34485	0.0853429	-0.0706367	0.245706	0.0815562	0.241423	0.00628557	0.0171615	-0.0922514	0.171321
2.90833	-0.0269104	0.462074	-0.229765	0.026571	0.0579926	0.126066		-1.09642	0.0682647	-0.0833695	0.206187	0.0811421	0.168799	-0.0493996	-0.00576902	-0.0888205	0.138671
2.91667	-0.0262002	0.477474	-0.279819	0.0714623	0.0607291	0.136318		-0.745503	0.104758	-0.0416563	0.209383	0.0693974	0.185595	-0.0124726	0.00952413	-0.0276219	0.100447
2.925	-0.0719094	0.449668	-0.234845	0.0913757	0.0585723	0.126775		-0.77119	0.0824466	-0.0592665	0.342837	0.0419171	0.216541	-0.00294618	0.000366667	-0.0186619	0.109577
2.93333	-0.0621343	0.441013	-0.25495	0.0159996	0.034982	0.12716		-0.902368	-0.0055276	-0.0577181	0.256161	0.0822705	0.201029	0.0490561	0.0174056	-0.0449615	0.119698
2.94167	-0.0129629	0.435805	-0.252519	-0.00716885	0.0407886	0.124312		-1.00894	-0.0384588	-0.0544769	0.323391	0.0549507	0.186732	-0.149328	-0.00159565	-0.0859659	0.132763
2.95	0.00359854	0.470789	-0.260837	0.0427279	0.0640695	0.131124		-1.0341	0.061014	-0.0759992	0.166468	0.0969294	0.211434	0.021815	-0.0169257	-0.0711705	0.132341
2.95833	-0.0540262	0.459933	-0.279089	0.057872	0.0461725	0.13397		-1.3857	-0.0608768	-0.03201	0.243306	0.0189867	0.166583	0.0398857	0.0488902	-0.120117	0.172335
2.96667	0.00927027	0.464388	-0.198157	-0.0916806	0.0459549	0.126235		-1.06641	0.0146	-0.0671116	0.191201	0.03965	0.173706	-0.0122148	-0.0181556	-0.0930914	0.133545
2.975	-0.00433202	0.415354	-0.280495	-0.0124299	0.0295243	0.12447		-1.19917	0.0564731	-0.0755502	0.237392	0.0532374	0.191144	0.00714491	-0.0158892	-0.0931518	0.151735
2.98333	-0.126999	0.438484	-0.227028	0.0120464	0.0241259	0.126924		-1.34878	0.18381	-0.0424357	0.257286	0.0304364	0.198993	0.0652485	-0.0150647	-0.0838131	0.172744
2.99167	-0.00863267	0.45981	-0.221031	0.006864	0.0592526	0.124086		-0.897595	0.010938	-0.0829101	0.254468	0.050463	0.159081	-0.044931	0.00999398	-0.0675614	0.116651
3	-0.0598952	0.478339	-0.183602	0.0573901	0.0730579	0.124511		-1.0745	0.0770135	0.0712457	0.179293	0.0949573	0.196379	0.101463	0.0149274	-0.042403	0.139274
3.00833	0.193735	0.562381	0.00152638	0.0920248	0.212417	0.106593		-1.0307	0.0350472	0.20247	0.294296	0.22182	0.358917	0.123978	0.120257	0.040761	0.147147
3.01667	0.271768	0.66813	0.278336	0.0495231	0.316939	0.111349		-0.930007	0.295001	0.295125	0.303317	0.402323	0.361724	0.190626	0.248512	0.145828	0.145329
3.025	0.426364	0.790849	0.577104	0.208742	0.500765	0.106298		-0.497706	0.199044	0.348858	0.447714	0.520718	0.488448	0.204633	0.363892	0.25945	0.108612
3.03333	0.544228	0.855325	0.767532	0.301406	0.617123	0.107341		-0.541537	0.360325	0.427815	0.601241	0.629624	0.555933	0.343097	0.494331	0.358854	0.12531
3.04167	0.69913	1.01467	0.983308	0.344577	0.760421	0.134862		-0.345746	0.545281	0.566668	0.697436	0.77199	0.628024	0.432517	0.53191	0.47851	0.115448
3.05	0.821926	1.05536	1.2124	0.557321	0.91175	0.123668		-0.0792763	0.644248	0.66534	0.659181	0.900266	0.726905	0.606853	0.668212	0.598966	0.0953695
3.05833	0.807732	1.10552	1.49437	0.488799	0.974107	0.185599		0.269714	0.641472	0.764973	0.787477	0.939558	0.801507	0.673464	0.727731	0.700737	0.0649045
3.06667	1.06033	1.20332	1.65748	0.66862	1.14744	0.176798		0.194894	0.827061	0.861555	0.937739	0.987836	0.892307	0.765364	0.899171	0.795741	0.0833234
3.075	1.02735	1.20501	1.85492	0.645462	1.18318	0.218679		0.934358	0.835157	0.970591	0.991457	1.02519	0.930857	0.932505	0.9031	0.940402	0.0191071
3.08333	1.04747	1.28941	2.02818	0.619687	1.24619	0.255609		1.0974	0.984645	0.985653	0.991874	1.03452	0.943625	0.946534	0.937352	0.9902	0.0178443
3.09167	0.961687	1.23832	2.02206	0.688013	1.22752	0.249141		0.372958	1.16963	0.754702	0.72876	0.96917	1.02468	0.907468	0.985267	0.86408	0.0808396
3.1	0.894238	1.17205	1.83634	0.504956	1.1019	0.242872		0.407017	1.24637	0.718558	0.733072	0.960701	1.01297	0.819261	0.955107	0.856632	0.0824189
3.10833	0.811608	1.151	1.74541	0.450438	1.03961	0.238442		0.547933	1.02652	0.632737	0.569477	0.851897	1.01376	0.699634	0.957706	0.787459	0.0659121
3.11667	0.673681	1.14123	1.6677	0.321497	0.951025	0.252861		0.4218	0.985372	0.583249	0.742083	0.778191	0.938366	0.784577	0.954939	0.773572	0.0644704
3.125	0.678179	1.09271	1.56186	0.306353	0.909775	0.234046		0.330227	1.06016	0.510422	0.582876	0.695435	0.965754	0.591385	0.877617	0.701734	0.0819746
3.13333	0.580704	1.02951	1.48218	0.35268	0.86127	0.216683		0.310483	1.05681	0.43433	0.54446	0.601263	0.970118	0.679736	0.830652	0.678482	0.0857233
3.14167	0.536485	1.00705	1.32667	0.275956	0.78654	0.203652		0.21726	0.978109	0.403078	0.510424	0.596043	0.871758	0.601099	0.856504	0.629284	0.0856101
3.15	0.447789	0.969618	1.3973	0.297768	0.778118	0.217932		0.387697	0.937155	0.318249	0.428175	0.491737	0.886548	0.53844	0.831853	0.602482	0.0809109
3.15833	0.419539	0.912496	1.32151	0.201455	0.71375	0.217641		0.405166	0.899281	0.292522	0.422274	0.488472	0.820475	0.490031	0.745633	0.570482	0.072998
3.16667	0.379777	0.900129	1.22595	0.244803	0.687664	0.197771		0.378711	1.00505	0.241687	0.343088	0.407086	0.835333	0.410345	0.70398	0.540659	0.09002
3.175	0.344396	0.867643	1.21044	0.209008	0.657873	0.201415		0.319435	0.913147	0.185375	0.312092	0.33109	0.745365	0.239779	0.679023	0.465663	0.0898488
3.18333	0.30423	0.836875	1.12257	0.135657	0.599833	0.19879		0.213068	0.971593	0.173795	0.326463	0.319876	0.736275	0.288437	0.719924	0.468679	0.0980116
3.19167	0.282431	0.836659	1.07708	0.12781	0.580996	0.194612		0.276926	0.969614	0.133968	0.363746	0.306077	0.652609	0.356837	0.652889	0.464083	0.0899036
3.2	0.214518	0.837838	1.15616	0.121339	0.582464	0.215401		0.203291	0.79954	0.123606	0.289651	0.293483	0.658685	0.340989	0.590137	0.412423	0.0794081
3.20833	0.169203	0.864431	1.02334	0.0664175	0.530849	0.209211		0.274786	0.853448	0.0677722	0.193146	0.273346	0.661446	0.291557	0.564443	0.397493	0.0881763
3.21667	0.260444	0.803353	0.995192	0.142944	0.550483	0.178871		0.244618	0.996086	0.0486468	0.304563	0.211626	0.675757	0.197059	0.513519	0.398984	0.102896
3.225	0.164488	0.766838	1.02339	0.0662602	0.505243	0.200892		0.146401	0.91032	0.0270474	0.257876	0.198879	0.594831	0.281018	0.462628	0.359875	0.0941774
3.23333	0.145352	0.767361	0.888945	0.18815	0.497452	0.166913		0.135832	0.854876	0.0217917	0.283395	0.18319	0.643183	0.259415	0.486934	0.358577	0.0929612
3.24167	0.159369	0.781318	0.859562	0.0651293	0.466344	0.178367		0.193391	0.801236	0.0267739	0.220007	0.197893	0.557201	0.114803	0.439557	0.318858	0.0858016
3.25	0.205986	0.786658	0.849139	0.0771167	0.479725	0.170972		0.24211	0.809964	0.00376868	0.175473	0.193433	0.534396	0.156265	0.389006	0.313052	0.0847967
3.25833	0.129965	0.773166	0.700807	0.142197	0.436534	0.150785		0.12999	0.86016	-0.0238256	0.230437	0.129221	0.572903	0.092139	0.393142	0.298021	0.097458
3.26667	0.113827	0.780917	0.801995	0.093608	0.447587	0.172012		-0.05582	0.789936	-0.0202278	0.212895	0.173631	0.492416	0.180241	0.347846	0.265114	0.0915719
3.275	0.0970193	0.748559	0.669113	0.0861835	0.400218	0.154958		0.0806586	0.774192	-0.0143142	0.0989709	0.129292	0.483551	0.157851	0.323799	0.25425	0.0865154
3.28333	-0.0102898	0.767337	0.646369	0.108388	0.377951	0.167157		-0.0200114	0.694334	-0.0510652	0.233144	0.169456	0.434878	0.20938	0.315781	0.248237	0.0798321
3.29167	0.0755457	0.739086	0.637331	0.0907366	0.385675	0.152356		0.169601	0.726503	-0.0306878	0.210758	0.196123	0.475776	0.0623043	0.260209	0.258823	0.0792971
3.3	0.0774889	0.740045	0.693328	0.0320189	0.38572	0.165884		-0.0921303	0.788769	-0.0471299	0.107356	0.167172	0.479023	0.0630515	0.279686	0.218225	0.0970683
3.30833	0.0575145	0.757077	0.667957	0.0591995	0.385437	0.164297		-0.247762	0.766965	-0.0677679	0.195838	0.147128	0.470535	0.136078	0.254662	0.20696	0.102799
3.31667	-0.000603472	0.76877	0.673157	0.0415478	0.370718	0.176094		-0.0570575	0.624139	-0.0706222	0.185116	0.131461	0.461116	0.210298	0.235659	0.215014	0.0782507
3.325	0.0855871	0.770491	0.547372	0.0705182	0.368492	0.150504		-0.139366	0.629691	-0.0350462	0.249259	0.128914	0.387548	0.136563	0.213694	0.196407	0.0792359
3.33333	0.0473843	0.756852	0.616452	0.063015	0.370926	0.159826		0.0052063	0.60335	-0.0297008	0.225206	0.182286	0.375511	0.0272394	0.240881	0.203747	0.0703292
3.34167	0.0263644	0.78678	0.571086	0.0933425	0.369393	0.159837		-0.153458	0.611439	-0.100908	0.141939	0.135296	0.413881	0.0112602	0.176809	0.154532	0.0845655
3.35	0.0333677	0.763464	0.456869	0.0157243	0.317356	0.156146		-0.19425	0.625146	-0.0879445	0.175681	0.133236	0.356679	0.176544	0.135017	0.165014	0.0832609
3.35833	0.0180393	0.766823	0.5349	-0.0158324	0.325982	0.167641		-0.111618	0.623776	-0.0738183	0.142942	0.16468	0.348623	0.163685	0.1548	0.176634	0.0767763
3.36667	-0.0208737	0.789807	0.464054	0.085741	0.329682	0.160501		-0.0826654	0.651676	-0.104468	0.167975	0.137607	0.367962	0.10901	0.110352	0.169681	0.0808841
3.375	-0.0293468	0.757845	0.494058	0.0663389	0.322224	0.15976		-0.200994	0.627495	-0.0751087	0.129465	0.117777	0.318446	0.0727648	0.126502	0.139543	0.0826655
3.38333	0.00905326	0.747947	0.484627	0.030534	0.31804	0.156266		-0.123959	0.608982	-0.0898587	0.0784665	0.132425	0.343752	0.0467447	0.0490459	0.1307	0.07946
3.39167	0.0742042	0.77456	0.411808	0.0495722	0.327536	0.147558		-0.117839	0.558133	-0.0948067	0.157676	0.131297	0.263971	0.059971	0.105015	0.132927	0.0706483
3.4	0.0592999	0.74985	0.434725	0.0687285	0.328151	0.143346		-0.300918	0.514931	-0.064465	0.190963	0.119974	0.290078	0.0653455	0.0841601	0.112509	0.0795451
3.40833	0.0395524	0.775714	0.429699	0.057695	0.325665	0.151459		-0.230159	0.455761	-0.0753138	0.173105	0.109073	0.286639	0.0502708	0.144341	0.114215	0.0695284
3.41667	-0.0634462	0.763043	0.389141	0.0402498	0.282247	0.162145		-0.168341	0.571391	-0.0837613	0.138082	0.145331	0.265608	0.00133719	0.0902246	0.119984	0.075576
3.425	0.0107203	0.760804	0.409954	-0.0332678	0.287053	0.161731		-0.199701	0.56665	-0.0667253	0.189358	0.116616	0.226806	0.0598662	0.0721362	0.120626	0.074865
3.43333	0.0121407	0.759855	0.379699	0.0209657	0.293165	0.153776		-0.275009	0.433921	-0.0992762	0.113566	0.131702	0.237713	-0.0122955	0.114708	0.0806287	0.0709119
3.44167	-0.038175	0.745825	0.349084	0.0744714	0.282801	0.151082		-0.235276	0.496882	-0.0879915	0.135205	0.0991793	0.214976	0.0400856	0.00895373	0.0840017	0.0717588
3.45	-0.0513827	0.786276	0.3907	0.0347527	0.290087	0.165477		-0.120659	0.559344	-0.0741345	0.135513	0.097147	0.207063	0.0958225	0.0570203	0.11964	0.0686386
3.45833	0.00236556	0.779939	0.351646	0.00926345	0.285803	0.159161		-0.27628	0.537496	-0.102049	0.128995	0.0856816	0.195732	0.0778378	0.0253764	0.0840988	0.0778681
3.46667	-0.0321679	0.751835	0.29541	0.102449	0.279381	0.14829		-0.16057	0.586142	-0.085103	0.119159	0.083967	0.198452	0.0179455	0.0528991	0.101611	0.0747643
3.475	-0.0223829	0.777498	0.281509	0.0948864	0.282878	0.15272		-0.234941	0.459066	-0.0825393	0.156797	0.099645	0.171913	0.0836841	0.0357919	0.0861771	0.0668128
3.48333	0.0428272	0.772364	0.29638	0.0685711	0.295036	0.14636		-0.287272	0.632728	-0.0934651	0.218595	0.0817703	0.184045	0.0515685	-0.0258589	0.095264	0.0893269
3.49167	0.0207518	0.737189	0.285369	0.0180647	0.265344	0.146631		-0.183547	0.464343	-0.0711649	0.160083	0.0648215	0.205741	-0.0711129	0.0545839	0.0779685	0.0668406
3.5	0.0322531	0.741644	0.281683	0.00161274	0.264298	0.148115		-0.246023	0.480414	-0.101857	0.157082	0.128355	0.16546	0.0690551	-0.0166304	0.0794819	0.0712316
3.50833	-0.015636	0.752622	0.332828	0.0280165	0.274458	0.153488		-0.389402	0.357847	-0.0681525	0.0820382	0.0948134	0.0890557	0.117753	0.0268554	0.038851	0.0696527
3.51667	0.00106352	0.784364	0.250283	0.0122628	0.261994	0.158796		-0.199634	0.525609	-0.0975072	0.191511	0.104356	0.189683	0.0978412	0.013903	0.10322	0.0722088
3.525	-0.0137323	0.789411	0.188966	0.0152326	0.244969	0.161875		-0.309145	0.45463	-0.0697249	0.166493	0.0715703	0.116677	0.086817	0.00336782	0.0650858	0.0715057
3.53333	-0.0132588	0.731448	0.22331	0.0717671	0.253317	0.144381		-0.336146	0.400208	-0.0754249	0.130244	0.133614	0.118492	0.0329153	-0.0274576	0.0470556	0.0698022
3.54167	-0.00883981	0.758339	0.169418	0.0312223	0.237535	0.153936		-0.195732	0.358717	-0.105886	0.121774	0.126827	0.101448	-0.0254957	0.015698	0.0496687	0.0559809
3.55	-0.0729649	0.774946	0.154645	-0.0187924	0.209458	0.168568		-0.245978	0.355506	-0.104481	0.0462827	0.122028	0.0277365	0.0046405	0.0114379	0.0271466	0.0572638
3.55833	0.0685127	0.762324	0.187582	0.0600747	0.269623	0.144447		-0.274931	0.378382	-0.105194	0.0998657	0.103189	0.132159	0.0224286	-0.00640154	0.0436874	0.0628973
3.56667	0.00826415	0.750632	0.238607	0.0200118	0.254379	0.150419		-0.252924	0.407754	-0.119478	0.144847	0.118747	0.0683876	0.0573231	-0.0321867	0.0490587	0.0648718
3.575	-0.0122428	0.778623	0.138716	0.0986724	0.250942	0.154817		-0.454275	0.390589	-0.0980114	0.0679828	0.118747	0.0440682	0.1018	-0.0159603	0.0193675	0.0787414
3.58333	0.0232178	0.754158	0.101559	0.117534	0.249117	0.146881		-0.363114	0.346365	-0.113654	0.206762	0.0702392	0.0890009	0.0618193	-0.0177935	0.034953	0.0701236
3.59167	-0.0432845	0.748339	0.161917	-0.0706166	0.199089	0.1648		-0.282166	0.381028	-0.0728313	0.156164	0.0955967	0.0723198	0.0516603	-0.0329478	0.046103	0.0631975
3.6	-0.0411835	0.777709	0.0814326	0.151578	0.242384	0.158338		-0.260092	0.246241	-0.0852483	0.157383	0.105402	0.0499117	-0.0324169	-0.014486	0.0208368	0.0517969
3.60833	0.0224484	0.773709	0.120683	0.0891435	0.251496	0.151789		-0.350639	0.463684	-0.089252	0.13225	0.139421	0.116828	0.0222582	0.0040858	0.0548294	0.0763376
3.61667	-0.0177469	0.771753	0.140177	-0.0123611	0.220455	0.162272		-0.35453	0.381847	-0.102955	0.102057	0.0809541	0.0200639	-0.00908398	-0.0102356	0.0135146	0.0682592
3.625	-0.0645313	0.762882	0.110183	0.0243583	0.208223	0.163068		-0.33773	0.396301	-0.107536	0.113042	0.130815	0.0599751	-0.00638366	-0.0147301	0.0292192	0.0695516
3.63333	-0.0511657	0.750554	0.0969036	0.0777854	0.218519	0.156202		-0.191362	0.308462	-0.109424	0.188672	0.110694	0.0880692	0.0718341	-0.0300136	0.0546165	0.0532603
3.64167	-0.0508501	0.757943	0.125022	0.0220671	0.213545	0.160229		-0.321152	0.463372	-0.114419	0.150803	0.10623	0.0389166	0.0707723	-0.0115184	0.0478755	0.0742977
3.65	0.0426694	0.783161	0.037898	0.0898318	0.23839	0.157589		-0.317049	0.396656	-0.0989942	0.0845993	0.0756295	0.0874527	0.00576782	-0.0370403	0.0246277	0.0667006
3.65833	-0.0674608	0.742368	0.0718709	-0.00171108	0.186267	0.162413		-0.383003	0.276271	-0.0919183	0.180472	0.103951	0.0723815	0.105641	-0.0460964	0.0272123	0.067017
3.66667	0.0149617	0.770955	0.0825338	-0.0163831	0.213017	0.162052		-0.317607	0.35834	-0.085385	0.176144	0.111636	0.133331	0.112641	-0.0482169	0.0551104	0.0671465
3.675	-0.0200156	0.76785	0.0290558	0.048815	0.206426	0.162553		-0.282489	0.311579	-0.0819069	0.0989477	0.126262	0.0305795	-0.0525121	-0.0160991	0.0167952	0.057421
3.68333	0.0394439	0.76142	0.0818905	0.0536828	0.234109	0.152413		-0.370874	0.309898	-0.0897092	0.168677	0.0756131	0.0424241	0.0790044	-0.0139978	0.0251294	0.0660239
3.69167	-0.0529609	0.74251	0.0894898	0.0582653	0.209326	0.156177		-0.442402	0.347242	-0.102105	0.0501013	0.0512416	0.0674011	0.12803	-0.0215127	0.00974961	0.0742141
3.7	-0.0343577	0.762163	0.046522	-0.00252729	0.19295	0.164948		-0.486951	0.260585	-0.099947	0.235806	0.102543	0.0356968	0.0270821	0.00321465	0.00975373	0.0772973
3.70833	0.0125845	0.771293	0.0697776	0.0901957	0.235963	0.15519		-0.475579	0.232251	-0.101451	0.20957	0.0559197	0.0718471	0.0383684	-0.0391033	-0.00102226	0.0734857
3.71667	-0.0400097	0.750378	0.0313127	0.0376832	0.194841	0.161093		-0.478121	0.226133	-0.0881197	0.191302	0.097284	0.00909615	-0.049117	-0.0277017	-0.0149055	0.0723541
3.725	-0.103799	0.76276	0.0523332	0.0114171	0.180678	0.170453		-0.48481	0.226097	-0.0938069	0.0769391	0.0570263	0.106237	0.0483701	-0.034647	-0.0123244	0.0704609
3.73333	-0.0240992	0.733761	0.0590166	0.0654047	0.208521	0.152648		-0.45102	0.170051	-0.0726433	0.132805	0.0545229	0.0869389	9.18898e-05	-0.0545112	-0.0167205	0.0645315
3.74167	-0.0722054	0.772559	0.0728085	0.183892	0.239264	0.160505		-0.465702	0.171558	-0.0819966	0.133492	0.10389	0.0519189	0.0514899	-0.0463549	-0.010213	0.067118
3.75	-0.0331247	0.760261	0.0660925	0.0829383	0.219042	0.157802		-0.310918	0.281244	-0.0982763	0.0622049	0.0203731	0.0149876	-0.0595513	-0.0417837	-0.0164649	0.0549231
3.75833	-0.0375634	0.752725	0.0583951	0.0186056	0.198041	0.161028		-0.472079	0.331361	-0.11218	0.106222	0.0705186	0.0597422	0.0726206	-0.0392229	0.00212279	0.0762238
3.76667	-0.0159517	0.726025	0.0204863	0.00717868	0.184435	0.15648		-0.437575	0.223799	-0.0643924	0.123757	0.111286	0.0949335	0.0262956	-0.0264093	0.00646175	0.0665525
3.775	-0.0301063	0.720494	0.0361426	-0.106962	0.154892	0.165227		-0.335712	0.258969	-0.0882265	0.0940106	0.0867334	0.0324291	0.0109456	-0.0319378	0.00340148	0.0567355
3.78333	-0.0101912	0.758808	-0.029819	0.0453339	0.191033	0.164481		-0.419737	0.221682	-0.0797961	0.159535	0.0618414	0.0293738	0.0758977	-0.0354655	0.00166647	0.0648104
3.79167	-0.0746713	0.742299	-0.00335805	0.0375553	0.175456	0.164861		-0.375021	0.264181	-0.053629	0.12469	0.0772674	0.100715	-0.0031721	-0.0665398	0.00856149	0.0623524
3.8	-0.0537994	0.751786	-0.0019952	-0.000717868	0.173818	0.167188		-0.447229	0.183475	-0.0843424	0.0895827	0.0652652	0.0889598	0.0468757	-0.0490689	-0.0133103	0.0642477
3.80833	-0.00138272	0.746206	-0.0456171	-0.023139	0.169017	0.166804		-0.295232	0.213578	-0.0770358	0.212517	0.102192	-0.0102977	0.0195316	-0.0280415	0.0171515	0.0549487
3.81667	-0.05375	0.795758	0.00421936	0.0685908	0.203705	0.172275		-0.51199	0.176466	-0.0672851	0.138684	0.0786369	0.0652227	-0.00422077	-0.0133229	-0.0172263	0.0712931
3.825	-0.0241288	0.783044	-0.0233428	0.0701642	0.201434	0.168987		-0.364508	0.150719	-0.0831802	0.137187	0.0747969	0.0601464	-0.0523941	-0.0860211	-0.0204068	0.0555297
3.83333	-0.0508994	0.774139	-0.0333733	-0.0503786	0.159872	0.177359		-0.379558	0.200915	-0.0848637	0.197867	0.0635013	0.058379	-0.0597217	-0.0457949	-0.00615951	0.061693
3.84167	-0.0169972	0.730372	0.00168993	-0.0540368	0.165257	0.163443		-0.478857	0.290631	-0.0745362	0.185031	0.0967252	0.133118	0.00224167	-0.0103026	0.0180064	0.076868
3.85	-0.0888063	0.743052	-0.074324	0.0247025	0.151156	0.172256		-0.389324	0.301902	-0.0563465	0.137851	0.0872374	0.0473016	0.0775232	-0.00517618	0.025121	0.0656378
3.85833	-0.0110099	0.736891	0.0260576	0.0432294	0.198792	0.155645		-0.437117	0.321669	-0.0890683	0.109285	0.079497	0.0211326	0.0271214	-0.062677	-0.00376971	0.0713416
3.86667	-0.021505	0.751639	-0.0696358	0.114495	0.193748	0.16455		-0.584377	0.174545	-0.0701009	0.184398	0.0473796	0.0689562	0.0435724	-0.0446652	-0.0225365	0.080788
3.875	-0.0443596	0.749449	-0.0300698	-0.0125381	0.16562	0.168631		-0.491455	0.192434	-0.069178	0.0956615	0.0417482	0.0347035	0.0395744	-0.019263	-0.0219717	0.0677216
3.88333	-0.139329	0.759659	-0.0538269	0.0201101	0.146653	0.179194		-0.621144	0.166216	-0.07801	0.20606	0.0764074	0.0745257	0.093109	-0.0174872	-0.0125404	0.086702
3.89167	-0.0706271	0.747243	-0.0612952	0.00772937	0.155763	0.171415		-0.503395	0.207779	-0.0769034	0.157568	0.0446022	0.0354022	-0.00610838	-0.0782094	-0.027408	0.071884
3.9	-0.0124401	0.787152	-0.0701374	-0.0493657	0.163802	0.180242		-0.385645	0.117549	-0.0809711	0.0406822	0.0688204	0.0159398	0.0723716	-0.0512946	-0.0253185	0.052809
3.90833	-0.026437	0.740206	-0.12705	-0.0497689	0.134238	0.175916		-0.5582	0.127661	-0.0805097	0.0831721	0.0744682	0.0962693	-0.0301098	-0.0339577	-0.0401509	0.0734486
3.91667	-0.0632588	0.740402	-0.120737	-0.0182319	0.134544	0.175837		-0.469883	0.311434	-0.0870643	0.0990943	0.110113	0.0390947	0.143655	-0.0392469	0.0133997	0.0759908
3.925	-0.0702523	0.742915	-0.0527693	0.0748058	0.173675	0.166693		-0.371989	0.181779	-0.0901493	0.219104	0.0847449	0.0959611	0.0116928	-0.0161326	0.0143764	0.061579
3.93333	-0.0555749	0.77231	-0.0786742	-0.0418724	0.149047	0.180041		-0.449526	0.137048	-0.0750617	0.191626	0.0770593	0.00760273	-0.00612149	-0.0183727	-0.0169682	0.0646237
3.94167	-0.0681119	0.793876	-0.0432185	0.0159308	0.174619	0.179414		-0.429927	0.169826	-0.0848253	0.133199	0.126098	0.0627565	0.0759502	-0.033728	0.00241868	0.0643857
3.95	-0.0809645	0.780614	-0.0553096	0.0162651	0.165151	0.17856		-0.441532	0.173291	-0.084304	0.0921052	0.0736794	0.078088	0.00204504	-0.0240113	-0.0163299	0.062568
3.95833	-0.0614636	0.762197	-0.0445813	-0.003491	0.163165	0.173247		-0.438377	0.190281	-0.0562482	0.218472	0.0799188	0.0126105	0.00841572	-0.0344699	-0.00242464	0.0669694
3.96667	-0.0962634	0.769738	-0.0743894	0.00190776	0.150248	0.179757		-0.545591	0.149849	-0.0984814	0.13404	0.0806473	0.0351762	0.00609553	-0.0338381	-0.0340129	0.073682
3.975	-0.0439848	0.735463	-0.0626581	0.0248402	0.163415	0.165938		-0.374597	0.180865	-0.090286	0.171878	0.0971744	0.0718129	-0.0165558	0.0106865	0.00637227	0.0593444
3.98333	-0.0674904	0.730641	-0.103663	0.0248107	0.146075	0.170368		-0.491867	0.122485	-0.104651	0.229673	0.0320905	0.058742	0.000852177	-0.0584362	-0.026389	0.0710372
3.99167	-0.0280842	0.773479	-0.0544374	-0.0041892	0.171692	0.173948		-0.471655	0.154669	-0.0794714	0.102234	0.103518	0.0383959	0.00234653	-0.00550645	-0.0194337	0.0652344
4	-0.0205877	0.796976	-0.00581116	-0.0225391	0.187009	0.176112		-0.302333	0.251496	0.119201	0.255246	0.115197	0.117246	0.0286551	0.000347504	0.0731317	0.0585057
4.00833	0.142295	0.916511	0.264893	0.0911201	0.353705	0.165507		-0.432045	0.254845	0.256172	0.286805	0.18354	0.255407	0.0747442	0.103139	0.122826	0.0784562
4.01667	0.295737	0.993892	0.507752	0.0727308	0.467528	0.170304		-0.224573	0.419467	0.318915	0.327127	0.360928	0.328311	0.127283	0.251881	0.238667	0.0681348
4.025	0.54694	1.12977	0.819799	0.0894582	0.646493	0.191016		-0.030123	0.446164	0.390751	0.431161	0.499351	0.392083	0.242283	0.366959	0.342329	0.0555491
4.03333	0.635745	1.22523	1.11294	0.155748	0.782415	0.212066		0.150158	0.684672	0.493749	0.447754	0.657736	0.501397	0.476425	0.470818	0.485338	0.0535946
4.04167	0.851123	1.3935	1.44158	0.300531	0.996684	0.232004		0.498701	0.683476	0.563427	0.642708	0.774532	0.586296	0.558182	0.542568	0.606236	0.0295213
4.05	0.975782	1.48858	1.70645	0.39583	1.14166	0.252874		0.42413	0.805078	0.664309	0.572601	0.879435	0.688883	0.712559	0.639415	0.673301	0.0459443
4.05833	1.05531	1.60152	1.93972	0.38286	1.24485	0.29464		0.905339	0.872099	0.78909	0.840994	0.988206	0.80563	0.770957	0.751894	0.840526	0.0260906
4.06667	1.15558	1.69735	2.15558	0.493903	1.3756	0.310009		0.843555	0.921679	0.871737	0.851864	1.01166	0.841944	0.95475	0.894203	0.898923	0.0200124
4.075	1.31959	1.73875	2.38987	0.583686	1.50797	0.327948		0.807679	0.949774	0.940368	0.956415	0.973514	1.00486	1.07574	0.935453	0.955476	0.0249169
4.08333	1.3954	1.83332	2.56176	0.5639	1.5886	0.36179		1.10023	1	0.960026	0.976453	0.990848	1.00032	1.08746	0.987463	1.01285	0.0171247
4.09167	1.28763	1.77311	2.65741	0.437624	1.53894	0.401705		0.643964	1.24584	0.812498	0.936147	0.861967	1.16498	0.808764	0.975195	0.93117	0.0651909
4.1	1.13096	1.73553	2.58045	0.462986	1.47748	0.389905		0.657266	1.32056	0.749938	0.998164	0.890344	1.10172	0.897811	0.96141	0.947152	0.06786
4.10833	1.09391	1.70727	2.52304	0.351834	1.41901	0.398946		0.57972	1.15388	0.697231	0.847917	0.858544	1.05406	0.757686	0.908429	0.857182	0.061488
4.11667	0.977084	1.65383	2.45846	0.357744	1.36178	0.390839		0.68986	1.20904	0.632032	0.838907	0.760536	1.06795	0.733022	0.884172	0.85194	0.065254
4.125	0.907505	1.60505	2.37073	0.303816	1.29677	0.386159		0.676186	0.974303	0.57314	0.706435	0.748429	1.05345	0.71475	0.877642	0.790542	0.0538239
4.13333	0.79405	1.52783	2.36912	0.269024	1.24001	0.39524		0.550158	1.24702	0.510447	0.739447	0.664742	0.954407	0.703195	0.855568	0.778123	0.0791088
4.14167	0.661736	1.52499	2.24074	0.286262	1.17843	0.380095		0.487816	1.03175	0.467694	0.664413	0.61236	0.917031	0.750354	0.79589	0.715913	0.0655265
4.15	0.713936	1.46918	2.2522	0.310591	1.18648	0.371329		0.500353	1.25899	0.399878	0.640215	0.538545	0.967522	0.585942	0.762319	0.70672	0.0935532
4.15833	0.636465	1.48413	2.21329	0.140712	1.11865	0.396916		0.426664	1.03839	0.367455	0.609497	0.49547	0.904504	0.495859	0.712641	0.63131	0.0786345
4.16667	0.533062	1.46391	2.14081	0.146691	1.07112	0.39072		0.468257	1.08908	0.32852	0.544036	0.480016	0.91014	0.556105	0.666171	0.630291	0.0831922
4.175	0.535597	1.41332	2.05015	0.189675	1.04719	0.365466		0.485319	1.1134	0.309117	0.460409	0.44391	0.863611	0.46614	0.658771	0.600085	0.0880393
4.18333	0.523297	1.37163	2.02957	0.148314	1.0182	0.366522		0.474648	1.22406	0.236094	0.551308	0.395737	0.779641	0.393886	0.627908	0.58541	0.101205
4.19167	0.473139	1.40751	2.14495	0.147291	1.04322	0.39324		0.43035	1.04965	0.224568	0.476339	0.370942	0.777537	0.437275	0.551694	0.539795	0.085788
4.2	0.430537	1.40254	2.04481	0.04438	0.980567	0.394466		0.354728	0.840655	0.175385	0.417391	0.375074	0.756245	0.428291	0.547958	0.486966	0.0725323
4.20833	0.407031	1.38175	2.00024	0.226374	1.00385	0.361962		0.380626	0.789269	0.143155	0.332001	0.299831	0.698832	0.38326	0.595852	0.452853	0.0726855
4.21667	0.405216	1.35738	1.98252	0.107661	0.963195	0.373973		0.195289	1.04575	0.116504	0.399119	0.299173	0.733374	0.292474	0.517883	0.449946	0.102017
4.225	0.348321	1.39041	1.9058	0.141597	0.946532	0.364263		0.409155	0.913574	0.114598	0.276726	0.279576	0.655462	0.329655	0.484865	0.432951	0.0832654
4.23333	0.314459	1.32587	1.9169	0.184895	0.935532	0.359221		0.325159	0.902499	0.0841	0.258657	0.205496	0.616514	0.209885	0.457271	0.382448	0.0883482
4.24167	0.271847	1.33676	1.88058	0.183696	0.918221	0.358699		0.325939	0.786412	0.0867501	0.247052	0.223368	0.528369	0.293889	0.452593	0.368046	0.071791
4.25	0.234906	1.34989	1.86598	0.0892811	0.885015	0.373684		0.23116	0.849399	0.0780562	0.233969	0.21544	0.554519	0.286945	0.380885	0.353797	0.0805923
4.25833	0.209112	1.33256	1.87739	0.0610385	0.870024	0.380787		0.241668	0.910009	0.032713	0.311615	0.257597	0.530131	0.2086	0.354723	0.355882	0.0873406
4.26667	0.239582	1.33763	1.79391	0.163566	0.883671	0.350714		0.231695	0.879087	0.025818	0.275485	0.184415	0.488023	0.247368	0.401401	0.341662	0.0851161
4.275	0.207988	1.27912	1.84009	0.0976891	0.856223	0.365925		0.197451	0.832545	0.0222497	0.220748	0.173808	0.522804	0.221084	0.361599	0.319036	0.0838745
4.28333	0.238625	1.3038	1.75531	0.115783	0.853378	0.348059		0.184416	0.696004	0.00339359	0.284169	0.136426	0.467573	0.227207	0.330375	0.291195	0.0705827
4.29167	0.187737	1.32784	1.79409	0.0739601	0.845907	0.367458		0.198937	0.796897	-0.000230452	0.294036	0.158043	0.43966	0.155837	0.296218	0.292425	0.079774
4.3	0.136741	1.27711	1.74521	0.164942	0.831003	0.350039		0.228514	0.729429	-0.015745	0.21737	0.116789	0.405856	0.154228	0.318085	0.269316	0.0744625
4.30833	0.132056	1.27275	1.75988	0.0247124	0.797348	0.370139		0.186884	0.789949	-0.0417266	0.189989	0.135891	0.385612	0.126432	0.238415	0.251431	0.0820664
4.31667	0.136287	1.26446	1.70443	0.111063	0.804059	0.348998		0.115944	0.790376	-0.0268402	0.165628	0.161548	0.365416	0.109651	0.229582	0.238913	0.0823495
4.325	0.169854	1.2708	1.68012	0.0889566	0.802434	0.344503		0.107836	0.731733	-0.0243647	0.172132	0.162538	0.333883	0.157068	0.258907	0.237467	0.0745572
4.33333	0.0966938	1.26369	1.67309	0.107248	0.78518	0.349192		0.106803	0.73509	-0.0392623	0.166721	0.113519	0.356715	0.0510676	0.21172	0.212797	0.0796876
4.34167	0.0505901	1.28031	1.71996	0.062366	0.778307	0.369194		0.17428	0.593831	-0.0482945	0.198713	0.117233	0.240427	0.126551	0.201142	0.200485	0.0601164
4.35	0.0177532	1.23246	1.71061	0.0943456	0.763792	0.364078		0.141664	0.659077	-0.0497441	0.13584	0.110723	0.21511	0.101433	0.153589	0.183461	0.0682966
4.35833	0.0931921	1.2746	1.59401	0.0941981	0.764	0.339876		-0.0033887	0.652265	-0.0532269	0.179853	0.0889374	0.203114	0.0671146	0.131924	0.158324	0.0719356
4.36667	0.093784	1.30294	1.64369	0.0936572	0.783518	0.350119		0.0507561	0.594493	-0.0760007	0.157899	0.142319	0.204035	0.0794576	0.180582	0.166693	0.0643748
4.375	0.0732967	1.26644	1.62811	0.0504179	0.754567	0.352229		0.0473303	0.60282	-0.0510599	0.127368	0.124253	0.203447	0.141529	0.117389	0.164135	0.0636864
4.38333	0.0948197	1.2942	1.60226	0.138421	0.782423	0.337414		0.0302753	0.624127	-0.0446333	0.124373	0.141156	0.208941	0.134456	0.14554	0.170529	0.0659204
4.39167	0.0976013	1.29055	1.56715	0.0154981	0.742699	0.346846		0.0419574	0.741357	-0.0898612	0.136672	0.108682	0.211005	0.137587	0.0968292	0.173029	0.0813226
4.4	0.0408445	1.27691	1.50824	0.0309372	0.714233	0.341632		-0.0385539	0.740115	-0.0638983	0.12523	0.100682	0.197938	0.119132	0.0737405	0.156798	0.0830364
4.40833	0.0391085	1.24828	1.52513	0.0822696	0.723697	0.335184		-0.0831345	0.661054	-0.0833157	0.216096	0.129064	0.125488	0.0911743	0.0602825	0.139589	0.0776626
4.41667	0.0430738	1.27789	1.51599	0.111309	0.737067	0.332831		-0.126771	0.524059	-0.0920543	0.153402	0.098075	0.103323	0.113938	0.0935693	0.108443	0.0650322
4.425	0.0606512	1.32212	1.494	0.0104927	0.721818	0.34458		-0.0266563	0.538418	-0.0567431	0.157018	0.141707	0.133768	0.112318	0.0885159	0.136043	0.0597968
4.43333	0.0188185	1.32146	1.47906	0.0675091	0.721712	0.340525		-0.0945491	0.48579	-0.0926899	0.11116	0.138222	0.0894693	0.0614128	0.058643	0.0946823	0.0597497
4.44167	0.0525135	1.28387	1.54532	0.0267283	0.727109	0.346867		-0.183369	0.520068	-0.0878504	0.114849	0.124748	0.127115	0.084317	0.0768995	0.0970972	0.0678144
4.45	-7.08226e-05	1.27011	1.44144	0.134733	0.711554	0.324409		-0.00303199	0.393541	-0.0926601	0.180832	0.0878864	0.0793393	-0.00158731	0.0297124	0.0842539	0.0490987
4.45833	0.0434585	1.29848	1.44439	0.119815	0.726535	0.32376		-0.0508825	0.606494	-0.098072	0.0924142	0.122243	0.0586427	0.100774	0.0615038	0.11164	0.0708426
4.46667	0.0442969	1.31153	1.48234	0.0220769	0.715059	0.342293		-0.0798276	0.381395	-0.114021	0.186406	0.102554	0.049521	0.0416186	0.0158072	0.0729317	0.0518384
4.475	0.0211957	1.28716	1.39198	0.0431213	0.685863	0.3274		-0.0789284	0.616744	-0.0830704	0.192747	0.121233	0.103513	0.0929237	0.0347946	0.124995	0.0729858
4.48333	-0.0567388	1.25516	1.45306	0.117888	0.692344	0.334158		-0.154676	0.401414	-0.0823939	0.181493	0.118197	0.0798156	0.038487	0.0411365	0.0779342	0.0558613
4.49167	0.028712	1.3117	1.40095	0.0667912	0.702037	0.327592		-0.237803	0.504766	-0.085806	0.146196	0.118774	0.0944469	0.126475	0.0451754	0.089028	0.0704596
4.5	0.00286861	1.28217	1.44839	0.0130298	0.686613	0.340606		-0.101661	0.313627	-0.0910172	0.14529	0.136166	0.0432731	0.0712397	0.0173699	0.066786	0.044756
4.50833	-0.0251547	1.26014	1.39756	0.0055856	0.659532	0.335583		-0.238041	0.382547	-0.109223	0.165008	0.107238	0.0932879	0.0691987	-0.00984419	0.0575214	0.0613368
4.51667	-0.00887927	1.27798	1.43209	0.0325204	0.683427	0.336986		-0.137198	0.261888	-0.0866424	0.131302	0.0796315	-0.0123624	0.0505708	-0.0125512	0.0343299	0.0418211
4.525	-0.00846498	1.26142	1.34778	0.0305831	0.657829	0.323819		-0.204555	0.402811	-0.104577	0.177878	0.106799	0.0434557	0.0105181	-0.0190806	0.0516561	0.0611221
4.53333	-0.00423338	1.2875	1.33393	0.107198	0.681099	0.315531		-0.143299	0.409886	-0.0738411	0.0238278	0.0907843	0.0501958	0.0735182	-0.0290335	0.0502548	0.0546818
4.54167	-6.09588e-05	1.29295	1.3086	0.042069	0.660891	0.320042		-0.124193	0.262378	-0.0855384	0.129213	0.111626	0.0076594	0.0884854	-0.00191556	0.0484643	0.0414278
4.55	0.00531486	1.27235	1.3636	0.058403	0.674915	0.322069		-0.164842	0.312693	-0.0856053	0.131057	0.0939883	0.00403929	-0.0214571	-0.0199413	0.0312415	0.0486303
4.55833	-0.0321679	1.30212	1.3721	0.0217917	0.665962	0.335938		-0.120291	0.318471	-0.0768147	0.100853	0.0884885	0.038351	0.0071489	-0.00457447	0.043954	0.04435
4.56667	-0.0305403	1.25071	1.30268	0.114043	0.659223	0.309928		-0.142935	0.239701	-0.0880622	0.0835267	0.123916	0.00721483	0.023779	-0.0434146	0.0254658	0.0405602
4.575	0.022626	1.27802	1.34646	0.0556594	0.675692	0.318558		-0.183733	0.43923	-0.0956002	0.0595818	0.139671	0.0574281	0.00399566	-0.0378131	0.047845	0.0619108
4.58333	-0.0244247	1.27356	1.29758	-0.0250074	0.630428	0.3276		-0.2907	0.331025	-0.0989418	0.128429	0.0849936	0.0603257	0.0703218	-0.0458331	0.0299526	0.060091
4.59167	-0.0392107	1.23697	1.28454	-0.038873	0.610856	0.325058		-0.201969	0.475948	-0.0924743	0.0176825	0.100901	-0.000501735	0.0490374	-0.0299999	0.039828	0.0657859
4.6	0.0192328	1.24331	1.28912	0.0857606	0.659355	0.303765		-0.247531	0.227528	-0.102373	0.131743	0.0979423	-0.0122751	0.00772124	-0.038669	0.00801088	0.0486797
4.60833	-0.091075	1.26354	1.24128	0.121261	0.633751	0.311623		-0.200803	0.268464	-0.0885863	0.0378895	0.057336	0.0127482	0.0439188	-0.0455206	0.0106809	0.0447591
4.61667	0.0417027	1.27526	1.30294	0.0287639	0.662167	0.313513		-0.204905	0.29965	-0.098518	0.095042	0.114396	0.0287847	0.0139521	-0.0217972	0.0283256	0.0497934
4.625	0.00672539	1.24787	1.30322	0.037221	0.648757	0.313591		-0.203894	0.241016	-0.0904262	0.0820087	0.109202	-0.0805412	0.0582596	-0.0129358	0.0128362	0.0459652
4.63333	-0.0303628	1.25736	1.20053	0.0334448	0.615245	0.307223		-0.283142	0.372633	-0.107387	0.11551	0.133115	-0.0743331	0.00412524	-0.0285767	0.0164931	0.0644449
4.64167	-0.0483742	1.22992	1.25804	0.0446652	0.621062	0.311932		-0.192806	0.342364	-0.107751	0.11684	0.113503	-0.0237149	0.0996513	-0.0590988	0.0361234	0.0553509
4.65	-0.0554269	1.27025	1.22894	0.0160389	0.61495	0.317658		-0.222086	0.342908	-0.0839922	0.130559	0.114406	-0.00302629	0.0511756	-0.0788122	0.0313916	0.0566035
4.65833	-0.0571432	1.27825	1.23021	-0.0143279	0.609249	0.322693		-0.213488	0.286216	-0.0804796	0.13473	0.161915	-0.143504	0.0463161	-0.0445157	0.0183987	0.0559512
4.66667	-0.0576463	1.22723	1.18652	0.0547251	0.602708	0.302822		-0.158429	0.256718	-0.0737296	0.19442	0.121462	-0.103199	-0.0119002	-0.0563629	0.0211225	0.0499048
4.675	-0.0190193	1.30117	1.19183	-0.006923	0.616766	0.315469		-0.174726	0.340595	-0.112646	0.108435	0.129233	-0.0751746	0.0305283	-0.0034109	0.030354	0.0540408
4.68333	-0.0205778	1.25894	1.12812	0.0513325	0.604454	0.295718		-0.243013	0.283277	-0.0853043	0.135415	0.111253	-0.0264697	0.0368996	-0.0709893	0.0176336	0.0533131
4.69167	-0.0449317	1.24726	1.20592	0.0451175	0.61334	0.307124		-0.239639	0.129583	-0.0826949	0.144972	0.124682	-0.0972049	0.0455386	-0.050396	-0.003145	0.0453463
4.7	-0.0345352	1.24499	1.13044	-0.0770971	0.56595	0.311633		-0.297648	0.175743	-0.0880845	0.0588473	0.108595	-0.0416091	-0.0268025	-0.0679506	-0.0223636	0.0476905
4.70833	-0.0250264	1.28159	1.10101	0.137988	0.623892	0.286947		-0.257214	0.0921839	-0.101637	0.127328	0.0946822	-0.114313	0.00285099	-0.0444916	-0.0250763	0.0433353
4.71667	0.0104342	1.29723	1.22073	-0.0594257	0.617241	0.32139		-0.164181	0.310988	-0.0781937	0.0992532	0.0923965	-0.0943151	0.0811746	-0.0841684	0.0203693	0.0511464
4.725	-0.029771	1.27032	1.10922	0.0108467	0.590155	0.301244		-0.264348	0.272192	-0.102425	0.223115	0.10335	-0.136058	0.0141141	-0.073778	0.00452046	0.0610982
4.73333	-0.00442079	1.25694	1.14889	-0.006923	0.598622	0.30275		-0.204823	0.149946	-0.0888502	0.138443	0.0884323	-0.0914492	0.0256364	-0.0657148	-0.00604738	0.0419008
4.74167	-0.0424362	1.29093	1.11747	0.0437408	0.602426	0.302829		-0.213941	0.153039	-0.113609	0.0598838	0.133783	-0.0811049	0.0493398	-0.0400826	-0.0065864	0.042178
4.75	-0.0278771	1.32576	1.19539	0.0355492	0.632206	0.315228		-0.211036	0.203736	-0.0902961	0.177453	0.11985	-0.178721	-0.0140383	-0.075432	-0.00856049	0.0526328
4.75833	-0.0515011	1.34596	1.12143	0.076684	0.623144	0.308678		-0.148003	0.304892	-0.104331	0.165652	0.10108	-0.0644571	0.00791562	-0.0412846	0.0276831	0.0504972
4.76667	-0.052379	1.35626	1.17498	0.0182811	0.624284	0.322506		-0.237603	0.0864966	-0.0921249	0.105929	0.0875854	-0.128182	-0.0315647	-0.0371256	-0.0308236	0.0400235
4.775	-0.0839237	1.34133	1.24146	0.0297964	0.632166	0.330699		-0.190934	0.268092	-0.0916826	0.0970415	0.102162	-0.0777468	-0.0191353	-0.071523	0.00203428	0.0481018
4.78333	-0.05593	1.32994	1.15828	-0.0212705	0.602754	0.322168		-0.217464	0.125782	-0.099871	0.0929446	0.107488	-0.114805	0.0256904	-0.0726241	-0.0191074	0.0413582
4.79167	-0.0138901	1.31536	1.22197	0.0293441	0.638195	0.315758		-0.256122	0.14971	-0.0817248	0.187222	0.126972	-0.101166	-0.00512931	-0.0378708	-0.00226348	0.0496108
4.8	-0.0277686	1.3729	1.19735	0.0211722	0.640914	0.323713		-0.293048	0.117246	-0.1091	0.107586	0.100243	-0.138908	0.0589939	-0.0684987	-0.0281857	0.0490953
4.80833	-0.036291	1.32528	1.20235	0.0183892	0.627433	0.319079		-0.173708	0.220888	-0.117679	0.0868891	0.15613	-0.110526	0.0606029	-0.0758984	0.00583734	0.0477816
4.81667	-0.0599544	1.34544	1.20558	0.0466221	0.634422	0.322048		-0.245993	0.0795394	-0.104632	0.162012	0.15187	-0.135946	0.0790904	-0.0850916	-0.0123939	0.0496626
4.825	-0.06462	1.31553	1.2248	0.0378307	0.628386	0.321801		-0.310683	0.138744	-0.111312	0.128266	0.0713511	-0.120093	-0.0536915	-0.0352841	-0.0365877	0.0496154
4.83333	-0.10809	1.37254	1.25926	0.0821713	0.65147	0.334513		-0.236547	0.162673	-0.117883	0.200484	0.128875	-0.12696	-0.0298693	-0.0923278	-0.0139445	0.0526035
4.84167	-0.0125486	1.29799	1.16573	0.0041007	0.613819	0.309919		-0.145655	0.137329	-0.0717002	0.120676	0.0862742	-0.0269857	0.0192219	-0.0779371	0.00515298	0.0340452
4.85	-0.0598854	1.2943	1.25218	0.0372996	0.630975	0.321679		-0.25769	0.207799	-0.127997	0.0702566	0.127983	-0.0427602	-0.00924365	-0.0465928	-0.00978063	0.0485095
4.85833	-0.0356696	1.3357	1.21074	0.0143967	0.631291	0.321845		-0.298822	0.139914	-0.109453	0.0975802	0.103682	-0.111042	-0.00286157	-0.0500931	-0.028887	0.0482983
4.86667	-0.0468256	1.35109	1.21389	-0.00509391	0.628265	0.328093		-0.315476	0.115523	-0.124496	0.175903	0.118212	-0.171139	0.100321	-0.0891352	-0.0237859	0.0581025
4.875	-0.0343478	1.30163	1.1966	0.0603698	0.631064	0.310036		-0.299045	0.0608537	-0.0952471	0.0480909	0.124631	-0.0876862	-0.0114142	-0.058618	-0.0398044	0.0430532
4.88333	-0.0475161	1.35009	1.18285	0.0279477	0.628343	0.320708		-0.252183	-0.0396137	-0.106703	0.175878	0.106718	-0.121418	-0.00845534	-0.0540166	-0.0374742	0.0442595
4.89167	-0.0346141	1.30645	1.1901	0.0367293	0.624667	0.312737		-0.20023	0.0379864	-0.111609	0.0770549	0.128676	-0.115575	0.0769954	-0.076485	-0.0228984	0.0390168
4.9	0.0176743	1.34099	1.18625	0.00519225	0.637527	0.314247		-0.246706	0.0378685	-0.099109	0.18124	0.0729531	-0.164765	0.0209929	-0.0576948	-0.0319025	0.0455976
4.90833	-0.0884709	1.2988	1.19738	0.0768709	0.621146	0.315343		-0.224419	0.132721	-0.116512	0.115404	0.0430251	-0.0906395	0.0324829	-0.0663975	-0.0217919	0.0408127
4.91667	-0.0623908	1.31648	1.08773	0.0254401	0.591815	0.308204		-0.143061	0.194611	-0.102503	0.162608	0.154252	-0.14248	0.0417266	-0.053656	0.0139373	0.0471779
4.925	-0.0189108	1.32528	1.12922	-0.00138657	0.608551	0.311301		-0.18565	0.0939346	-0.106402	0.0913369	0.0913659	-0.190725	-0.0310896	-0.0944675	-0.041462	0.0402754
4.93333	-0.0291101	1.33268	1.11098	0.024909	0.609864	0.308629		-0.132501	0.0952136	-0.118854	0.207886	0.12109	-0.170441	-0.0369425	-0.0153447	-0.00623661	0.04489
4.94167	-0.071653	1.36162	1.04936	0.0122628	0.587897	0.314042		-0.250243	0.00340878	-0.133145	0.152105	0.113672	-0.207166	-0.0114142	-0.0482612	-0.0476306	0.0473758
4.95	-0.0813492	1.35901	1.07097	0.0609204	0.602388	0.311522		-0.216906	-0.00248719	-0.119143	0.0633849	0.0937996	-0.169933	-0.0240812	-0.0467226	-0.0527611	0.0361066
4.95833	-0.0528426	1.3307	1.06668	0.0660045	0.602635	0.30239		-0.264593	0.0211783	-0.133714	0.106525	0.0803968	-0.0988085	0.0545772	-0.0674409	-0.037735	0.0418419
4.96667	-0.0618088	1.31493	1.05345	0.089586	0.599037	0.29741		-0.217835	0.0796663	-0.104632	0.14427	0.0959679	-0.16509	-0.0331954	-0.0317164	-0.0290706	0.0428246
4.975	-0.0530694	1.29218	1.12575	0.0384404	0.600826	0.305918		-0.27901	-0.0237218	-0.118099	0.116914	0.11057	-0.114019	0.036662	-0.086159	-0.044608	0.0440348		p=0.0122
4.98333	-0.0835488	1.28934	1.12637	0.0325696	0.591184	0.310359		-0.187032	-0.110157	-0.0979233	0.110777	0.1016	-0.161335	0.0668122	-0.0599017	-0.0421449	0.0393641
4.99167	-0.0060582	1.28123	1.09397	-0.0804602	0.57217	0.309769		-0.320418	0.0405897	-0.0757405	0.183566	0.121207	-0.169107	-0.00206246	-0.0789372	-0.0376127	0.0533201
5	-0.0135054	1.3185	1.12443	0.0575376	0.62174	0.302079		-0.294252	0.0415058	0.0518033	0.158487	0.0861365	-0.113567	-0.00607961	-0.0469582	-0.0153655	0.0462295
5.00833	0.239099	1.42951	1.20748	0.0614121	0.734375	0.296355		-0.162368	0.112938	0.203069	0.278342	0.252199	0.0496718	0.138333	0.103166	0.121919	0.0458882
5.01667	0.491683	1.49629	1.42374	0.15148	0.890796	0.291175		-0.0600305	0.336921	0.31247	0.411197	0.401018	0.160673	0.152792	0.22787	0.242864	0.0521234
5.025	0.717447	1.59613	1.58832	0.168001	1.01747	0.303349		0.0983094	0.528613	0.439125	0.463722	0.491883	0.293021	0.260704	0.346107	0.365186	0.0477048
5.03333	0.894672	1.63914	1.70907	0.188317	1.1078	0.309709		0.456218	0.744151	0.544981	0.532676	0.575871	0.368186	0.469035	0.496958	0.52351	0.0362921
5.04167	1.07967	1.73156	1.99458	0.279664	1.27137	0.331195		0.601717	0.675295	0.662043	0.70255	0.752123	0.496296	0.615617	0.599602	0.638155	0.025779
5.05	1.36868	1.79379	2.23011	0.209912	1.40062	0.375953		0.662126	0.803038	0.752042	0.745723	0.87387	0.59415	0.552876	0.682259	0.70826	0.0352889
5.05833	1.55259	1.90046	2.59529	0.327977	1.59408	0.41087		0.757805	0.877436	0.84297	0.8673	0.953975	0.688051	0.745591	0.773878	0.813376	0.0286697
5.06667	1.74718	2.00038	2.68953	0.372318	1.70235	0.420888		1.01552	0.89165	0.927709	0.848309	0.976618	0.803577	0.926687	0.844024	0.904261	0.0236252
5.075	1.86231	2.05178	2.77788	0.304612	1.74915	0.45065		0.888389	0.892539	1.00485	0.950919	0.982276	0.938307	0.909927	0.948144	0.939419	0.0136926
5.08333	2.05325	2.01855	3.04002	0.41538	1.8818	0.47037		0.987463	0.943632	0.975364	0.986471	1	0.956835	0.964533	1	0.976787	0.00677192
5.09167	1.95322	2.05286	3.00932	0.367647	1.84576	0.473889		0.976822	0.825833	0.932589	0.920363	0.973863	0.898708	1.10995	0.925084	0.945402	0.0269708
5.1	1.86723	1.98532	3.16454	0.346062	1.84079	0.500508		0.983101	1.12582	0.83374	0.869275	1.00387	0.921636	0.97769	0.941211	0.957043	0.0296319
5.10833	1.65877	1.94638	3.11023	0.379221	1.77365	0.485663		0.927819	0.886081	0.808149	0.927096	0.895114	0.788334	0.919106	0.92959	0.885161	0.0185871
5.11667	1.60806	1.91151	3.22649	0.228144	1.74355	0.532808		0.823349	0.944523	0.697387	0.899895	0.902829	0.889674	0.953857	0.879056	0.873821	0.027065
5.125	1.51405	1.90551	3.21589	0.229364	1.7162	0.532473		0.791186	0.954474	0.614949	0.756153	0.828447	0.830664	0.964332	0.849621	0.823728	0.0368313
5.13333	1.43843	1.87183	3.22673	0.205556	1.68564	0.539757		0.805083	0.896095	0.528422	0.724161	0.757939	0.765193	0.918145	0.839047	0.779261	0.0402704
5.14167	1.40357	1.83825	3.22481	0.135067	1.65042	0.551771		0.738691	0.783137	0.470853	0.749142	0.694675	0.750101	0.845837	0.775796	0.726029	0.0369678
5.15	1.28377	1.78888	3.30717	0.136798	1.62916	0.569412		0.809118	0.779019	0.373242	0.651437	0.649951	0.695156	0.709988	0.793558	0.682684	0.0461421
5.15833	1.27134	1.81362	3.23994	0.0997935	1.60617	0.56422		0.696073	0.71878	0.300316	0.654375	0.592611	0.658113	0.712148	0.727114	0.632441	0.0467462
5.16667	1.16997	1.78574	3.21792	0.136552	1.57755	0.557717		0.643295	0.793623	0.261916	0.563256	0.647824	0.687876	0.715128	0.735389	0.631038	0.0543286
5.175	1.07905	1.72109	3.26301	0.111319	1.54362	0.5731		0.603285	0.52425	0.198724	0.54846	0.571407	0.600366	0.641675	0.661545	0.543714	0.0484809
5.18333	0.997956	1.73213	3.26976	0.0623758	1.51556	0.586503		0.567243	0.61756	0.152091	0.48708	0.51199	0.600858	0.720916	0.658872	0.539576	0.0574701
5.19167	0.983624	1.74286	3.29202	0.0602911	1.5197	0.592039		0.671579	0.732786	0.106952	0.469982	0.510985	0.624905	0.574431	0.642212	0.541729	0.0645383
5.2	0.949978	1.70552	3.18882	0.0648146	1.47728	0.573072		0.560725	0.652401	0.0535577	0.411785	0.453756	0.566197	0.577778	0.593996	0.483775	0.0629118
5.20833	0.980073	1.62709	3.29724	0.0640574	1.49212	0.590457		0.50661	0.488874	0.003572	0.404203	0.426777	0.501932	0.511776	0.572888	0.427079	0.059169
5.21667	0.843449	1.64871	3.22347	0.0382043	1.43846	0.588708		0.470798	0.504548	-0.0213948	0.387065	0.380993	0.51754	0.485978	0.537957	0.407935	0.0604386
5.225	0.853766	1.65654	3.29624	0.038755	1.46132	0.601968		0.42757	0.565785	-0.0462613	0.349442	0.340055	0.442851	0.500686	0.515806	0.386992	0.0634397
5.23333	0.788093	1.65021	3.1849	0.0497492	1.41824	0.58335		0.473347	0.408471	-0.0626419	0.419179	0.297336	0.401768	0.360302	0.450189	0.343494	0.057139
5.24167	0.851113	1.61342	3.40097	0.111928	1.49436	0.611056		0.428915	0.463557	-0.101585	0.336041	0.320667	0.408905	0.460633	0.449122	0.345782	0.0624373
5.25	0.758649	1.60394	3.22851	-0.0203855	1.39268	0.602788		0.45057	0.475195	-0.120627	0.374513	0.310341	0.351023	0.456702	0.450434	0.343519	0.0650227
5.25833	0.730685	1.60917	3.27343	0.0642148	1.41937	0.601264		0.434244	0.336059	-0.126243	0.334547	0.273459	0.383905	0.414468	0.404247	0.306836	0.0604074
5.26667	0.70931	1.58692	3.26453	0.0578916	1.40466	0.601542		0.321815	0.418739	-0.158019	0.340595	0.241342	0.363868	0.336533	0.404281	0.283644	0.061694
5.275	0.621176	1.64276	3.26701	0.0821418	1.40327	0.606626		0.345357	0.418648	-0.169973	0.275314	0.2392	0.284987	0.314094	0.352747	0.257547	0.0599614
5.28333	0.666994	1.64218	3.3706	0.114239	1.4485	0.618616		0.302084	0.48042	-0.165654	0.283026	0.244904	0.2782	0.330799	0.303214	0.257124	0.0611658
5.29167	0.68246	1.60576	3.33129	0.0466024	1.41653	0.618348		0.172772	0.541203	-0.176504	0.319319	0.21944	0.240681	0.222973	0.337693	0.234697	0.0667366
5.3	0.602612	1.57014	3.34508	-0.0255974	1.37306	0.636276		0.221484	0.412163	-0.199158	0.26299	0.229363	0.225629	0.282378	0.304373	0.217403	0.0593646
5.30833	0.652908	1.58079	3.3029	0.0416658	1.39457	0.615265		0.196255	0.343615	-0.208339	0.217647	0.270719	0.231146	0.32837	0.229457	0.201109	0.0574184
5.31667	0.553638	1.61007	3.37879	-0.0619333	1.37014	0.652388		0.260863	0.407727	-0.196847	0.23441	0.178349	0.162237	0.244593	0.272201	0.195442	0.0578868
5.325	0.601142	1.5815	3.43277	0.0676566	1.42077	0.641127		0.197087	0.373413	-0.209715	0.207046	0.229904	0.129116	0.180437	0.26786	0.171893	0.0562615
5.33333	0.550462	1.56499	3.37564	0.0183696	1.37737	0.640262		0.181043	0.351598	-0.206288	0.243208	0.185992	0.166373	0.155621	0.196055	0.1592	0.0530732
5.34167	0.510247	1.58144	3.41038	0.0273478	1.38235	0.649477		0.16372	0.251148	-0.207726	0.218145	0.217098	0.144763	0.322927	0.17324	0.160414	0.0526095
5.35	0.569825	1.58338	3.35323	0.0219097	1.38209	0.63422		0.158615	0.173485	-0.212878	0.163783	0.204721	0.120177	0.25821	0.161013	0.128391	0.0475123
5.35833	0.483733	1.56021	3.39892	0.0246239	1.36687	0.649431		0.159588	0.332277	-0.218609	0.219687	0.186869	0.0999883	0.0987658	0.185073	0.132955	0.05295
5.36667	0.397759	1.55885	3.27611	0.109204	1.33548	0.622446		0.0883811	0.295912	-0.234994	0.245926	0.174905	0.162697	0.173083	0.134088	0.13	0.053162
5.375	0.447887	1.55585	3.42947	-0.0506933	1.34563	0.668124		0.100821	0.141601	-0.240621	0.132257	0.17541	0.105442	0.185988	0.15007	0.093871	0.0457765
5.38333	0.438744	1.54469	3.32376	0.0390304	1.33655	0.636491		0.120812	0.347752	-0.22036	0.130657	0.152436	0.0418838	0.22225	0.120961	0.114549	0.0537939
5.39167	0.453658	1.58204	3.39238	0.0291081	1.3643	0.650602		0.0748634	0.205133	-0.188632	0.142556	0.125151	0.0865637	0.195015	0.116495	0.0946431	0.0408289
5.4	0.515879	1.57085	3.28483	0.0603304	1.35797	0.620036		0.0573032	0.262224	-0.210703	0.163114	0.214266	-0.00663053	0.191193	0.0881746	0.0948676	0.0502076
5.40833	0.495855	1.55471	3.33408	-0.016511	1.34203	0.641051		0.0719206	0.278478	-0.216108	0.175593	0.168293	-0.0228417	0.154045	0.0913335	0.0875892	0.0499686
5.41667	0.50347	1.54624	3.39959	0.0437113	1.37325	0.645182		0.0627578	0.241506	-0.22136	0.171594	0.147375	0.0104856	0.0230879	0.0660379	0.0626855	0.046097
5.425	0.38969	1.54609	3.41078	0.0041007	1.33767	0.662302		0.00221454	0.177031	-0.230236	0.193327	0.155038	-0.00273255	0.140665	0.0531569	0.061058	0.0465297
5.43333	0.370249	1.53223	3.40366	0.0672239	1.34334	0.654599		-0.000631665	0.103731	-0.2222	0.144221	0.155385	0.00826276	0.103485	0.00855176	0.0376006	0.0404308
5.44167	0.420466	1.52825	3.32925	0.0905005	1.34212	0.632423		0.0206963	0.233306	-0.229968	0.194331	0.140707	-0.0489684	0.174228	0.0490026	0.0666667	0.050761
5.45	0.334374	1.56857	3.3492	0.0171895	1.31733	0.654227		0.0547393	0.0201261	-0.209596	0.149387	0.0837947	-0.0258743	0.0649548	0.0279286	0.0206826	0.0351151
5.45833	0.347187	1.56859	3.33527	0.0321369	1.3208	0.648463		0.0273028	0.190846	-0.212049	0.0285449	0.146931	-0.0905045	0.223017	0.0373092	0.0439247	0.0481567
5.46667	0.34187	1.54763	3.38566	0.0636641	1.33471	0.654457		-0.0668302	0.0524088	-0.198746	0.170957	0.203603	-0.0564389	0.160567	0.03541	0.0376165	0.0461476
5.475	0.390756	1.52494	3.31493	0.0292949	1.31498	0.639875		-0.0461933	0.0898165	-0.223783	0.166281	0.152747	-0.0841137	0.122016	-0.0212058	0.0194455	0.0451817
5.48333	0.332312	1.51477	3.36143	0.0518242	1.31508	0.651395		-0.0590644	0.296239	-0.199612	0.198452	0.124375	-0.103445	0.217434	0.00736415	0.0602179	0.0579556
5.49167	0.290026	1.54351	3.42018	0.0574196	1.32778	0.666869		-0.0520343	0.0550575	-0.206507	0.151101	0.182476	-0.098356	0.082654	0.0324194	0.0183514	0.0431885
5.5	0.377301	1.55079	3.39699	-0.0317239	1.32334	0.665345		-0.0529781	0.0920932	-0.216532	0.109349	0.181532	-0.0261283	0.158947	0.011754	0.0322547	0.0434538
5.50833	0.366076	1.54223	3.37275	0.0675976	1.33716	0.649061		-0.0233865	0.229859	-0.203589	0.10646	0.138748	-0.103103	0.117113	0.0300586	0.0365199	0.0467699
5.51667	0.367595	1.51362	3.31476	0.0160684	1.30301	0.643366		-0.101245	-0.00732189	-0.20392	0.194445	0.159069	-0.179936	0.092956	-0.0294133	-0.00942074	0.0493982
5.525	0.35419	1.52822	3.35125	0.0977776	1.33286	0.642033		-0.0562628	0.141456	-0.202195	0.156536	0.145064	-0.135041	0.0843062	-0.0297307	0.0130165	0.045839
5.53333	0.290332	1.54618	3.39158	0.0738519	1.32549	0.659337		-0.0643852	0.035501	-0.194661	0.0598348	0.173415	-0.133811	0.0453334	-0.0511509	-0.0162404	0.0390149
5.54167	0.26074	1.50756	3.4077	0.0297276	1.30143	0.669847		-0.125738	0.144186	-0.180217	0.0531508	0.152916	-0.0521519	0.0592098	-0.0410827	0.0012841	0.0401533
5.55	0.225792	1.50447	3.34742	0.0975907	1.29382	0.653513		-0.0483558	0.215274	-0.189847	0.129205	0.141452	-0.121911	0.0464673	0.00240215	0.0218357	0.0458664
5.55833	0.247098	1.50311	3.48379	0.0511063	1.32128	0.683589		-0.200832	0.0455967	-0.203295	0.0508086	0.0982638	-0.120132	0.10193	0.00094528	-0.0283395	0.0422745
5.56667	0.235636	1.53248	3.30379	0.102291	1.29355	0.644033		-0.212864	0.0547491	-0.180581	0.153582	0.18218	-0.127357	0.0257012	-0.0505066	-0.0193869	0.0490726
5.575	0.282322	1.48131	3.37773	0.0961353	1.30937	0.653568		-0.0654777	0.122272	-0.192267	0.143838	0.156523	-0.136717	0.138646	-0.040097	0.0158399	0.0465879
5.58333	0.306903	1.491	3.36823	0.107021	1.31829	0.648178		-0.209824	-0.0198032	-0.201719	0.034217	0.112488	-0.195615	0.108258	-0.0297258	-0.0502156	0.0450051
5.59167	0.22816	1.51627	3.42006	-0.0497001	1.2787	0.685116		-0.160547	0.0536424	-0.184647	0.088505	0.151242	-0.0977289	0.0806778	-0.0198355	-0.0110864	0.0412547
5.6	0.246881	1.48811	3.3936	0.0815616	1.30254	0.662013		-0.101029	0.0580417	-0.193802	0.0769406	0.113192	-0.157183	0.135007	-0.0433088	-0.0140178	0.0420387
5.60833	0.252967	1.48702	3.39078	-0.0156161	1.27879	0.672293		-0.136789	0.121537	-0.195639	0.100828	0.152084	-0.145275	0.0597282	-0.0449148	-0.0110549	0.0452017
5.61667	0.27742	1.51052	3.3794	0.075504	1.31071	0.657307		-0.15316	0.0767365	-0.176288	0.0979801	0.148967	-0.201537	0.0633998	-0.0908566	-0.0293449	0.0464721
5.625	0.250975	1.46095	3.37238	0.051952	1.28407	0.660385		-0.152521	0.226521	-0.160989	0.155875	0.131268	-0.184969	0.0884854	-0.0697825	0.00423609	0.0543124
5.63333	0.231622	1.4766	3.35579	-0.0506048	1.25335	0.671487		-0.198335	0.101155	-0.170594	0.167179	0.160859	-0.219924	0.102599	-0.0764177	-0.0166848	0.0551987
5.64167	0.287017	1.50512	3.38757	0.0416757	1.30535	0.661883		-0.152038	-0.0202839	-0.181351	0.163971	0.15511	-0.244629	0.0994785	-0.0632386	-0.0303727	0.0520995
5.65	0.20207	1.47154	3.43186	0.0222834	1.28194	0.680577		-0.136559	0.0257772	-0.180652	0.207666	0.144645	-0.204578	0.0342215	-0.089919	-0.0249246	0.0503323
5.65833	0.198509	1.48766	3.33832	0.0951028	1.2799	0.654476		-0.229064	-0.0153041	-0.160666	0.121043	0.162069	-0.183722	-0.0563264	-0.0407028	-0.0503342	0.0463935
5.66667	0.238507	1.50889	3.39747	0.0743043	1.30479	0.664832		-0.108312	0.104112	-0.191003	0.0792747	0.130732	-0.221178	0.173007	-0.0421693	-0.00944203	0.0503651
5.675	0.166175	1.48311	3.44867	0.00821123	1.27654	0.689311		-0.163215	0.130344	-0.165851	0.0790707	0.10785	-0.22329	-0.00132814	-0.047165	-0.0354479	0.0452513
5.68333	0.286938	1.51092	3.38142	0.0231488	1.30061	0.663016		-0.24713	0.0284803	-0.17085	0.0728763	0.156962	-0.297963	0.0703758	-0.069619	-0.0571084	0.0549875
5.69167	0.228209	1.49166	3.47419	0.068227	1.31557	0.681399		-0.216854	-0.0306699	-0.180823	0.0945116	0.141115	-0.209476	0.0438324	-0.0762061	-0.0543213	0.0463532
5.7	0.224382	1.47404	3.31194	-0.0242895	1.24652	0.660371		-0.204548	-0.00997961	-0.176232	0.125059	0.105024	-0.24193	-0.00767783	-0.0573775	-0.0584578	0.0457933
5.70833	0.233289	1.51993	3.51249	0.00296981	1.31717	0.696531		-0.210842	0.0416147	-0.1672	0.0311973	0.115723	-0.271915	-0.00357429	-0.0621279	-0.0658907	0.0453433
5.71667	0.239187	1.4776	3.40131	0.0205232	1.28465	0.671215		-0.207208	0.134735	-0.16581	0.146041	0.102657	-0.287396	0.0814013	-0.0849185	-0.0350624	0.056878
5.725	0.195648	1.50892	3.4347	0.0427476	1.2955	0.68011		-0.196819	0.0738248	-0.167181	0.018572	0.176961	-0.248702	0.0167814	-0.0768745	-0.0504297	0.0486532
5.73333	0.200166	1.49571	3.41011	0.00796538	1.27849	0.678601		-0.176814	6.16809e-05	-0.163409	0.0749411	0.0919221	-0.269176	0.0539508	-0.0778409	-0.0582956	0.0444182
5.74167	0.139779	1.51385	3.38756	0.0285967	1.26745	0.678324		-0.178932	-0.0772481	-0.167345	0.127058	0.135365	-0.200743	0.106757	-0.0968331	-0.0439902	0.04777
5.75	0.131434	1.50155	3.3897	0.0667814	1.27237	0.675036		-0.19404	-0.00245998	-0.187576	0.0803193	0.0908251	-0.196774	-0.0247831	-0.0137821	-0.0560339	0.0399118
5.75833	0.212368	1.47913	3.40917	0.0344675	1.28378	0.673802		-0.217724	0.121228	-0.170493	0.0835593	0.119988	-0.228458	0.0676437	-0.0526751	-0.0346164	0.0503898
5.76667	0.191673	1.48256	3.36519	0.0970695	1.28412	0.660149		-0.147557	0.0186204	-0.143188	0.101897	0.181068	-0.282029	0.0141033	-0.0763167	-0.0416753	0.0496016
5.775	0.123366	1.4906	3.40768	0.0474875	1.26728	0.681341		-0.33719	-0.00475487	-0.141936	0.0550442	0.112279	-0.232118	0.0534865	-0.0781823	-0.0716714	0.0517294
5.78333	0.209655	1.48917	3.42021	0.0180745	1.28428	0.678338		-0.207758	-0.0676966	-0.166754	0.0902106	0.127988	-0.219154	0.0538644	-0.0867841	-0.0595105	0.0451043
5.79167	0.170259	1.49465	3.35619	0.021359	1.26061	0.669461		-0.273154	0.0368888	-0.156168	0.00892553	0.175732	-0.26119	0.0162739	-0.0874572	-0.0675187	0.0516883
5.8	0.176128	1.51797	3.43532	0.00928312	1.28468	0.686259		-0.242968	0.059484	-0.172705	0.15368	0.155354	-0.264334	0.075624	-0.0645945	-0.0375573	0.0570951
5.80833	0.199515	1.52756	3.37538	0.138804	1.31031	0.657553		-0.134753	0.119206	-0.139222	0.0794379	0.177558	-0.224203	0.000475255	-0.07022	-0.0239651	0.0468027
5.81667	0.0995445	1.49621	3.54049	0.055561	1.29795	0.709225		-0.215688	-0.116524	-0.175415	0.0845305	0.135692	-0.245765	0.0291784	-0.0732539	-0.0721556	0.0470029
5.825	0.158018	1.49909	3.3865	0.10649	1.28753	0.667135		-0.28665	0.0315824	-0.165996	0.0795114	0.133181	-0.279505	0.0267163	-0.0912124	-0.0690464	0.0535894
5.83333	0.175279	1.52695	3.41465	0.0387747	1.28891	0.679083		-0.244662	-0.00210622	-0.152265	0.0107944	0.133171	-0.225759	0.0856669	-0.0676092	-0.0578462	0.0462681
5.84167	0.117645	1.52154	3.42004	0.0704297	1.28241	0.682469		-0.241348	0.0143934	-0.144322	0.0979311	0.147773	-0.273535	0.0415322	-0.0759754	-0.0541938	0.0514683
5.85	0.0907558	1.49514	3.39618	0.0165503	1.24966	0.686087		-0.241363	0.0321448	-0.154116	0.133089	0.0983556	-0.288881	0.0491886	-0.0778265	-0.056176	0.0526056
5.85833	0.128811	1.49432	3.4621	0.0123611	1.2744	0.6955		-0.242589	0.0429118	-0.147771	0.134134	0.133299	-0.253997	0.0308738	-0.069518	-0.0465822	0.0517248
5.86667	0.20133	1.50571	3.41232	0.127682	1.31176	0.665445		-0.253632	0.0143299	-0.145519	0.101204	0.146324	-0.268883	0.0889281	-0.115085	-0.0540416	0.0541194
5.875	0.111253	1.56342	3.44534	0.0662995	1.29658	0.689519		-0.217322	0.0455695	-0.131447	0.0532733	0.156293	-0.217002	0.0235631	-0.0583199	-0.043174	0.0450666
5.88333	0.106558	1.51749	3.41598	-0.00623463	1.25845	0.691391		-0.173775	0.0354284	-0.150095	0.022571	0.114003	-0.255664	0.00260262	-0.093852	-0.0623476	0.0415649
5.89167	0.0868595	1.53343	3.38512	0.0628085	1.26705	0.680084		-0.274373	-0.061719	-0.138245	0.119713	0.16112	-0.227378	0.0762827	-0.107046	-0.0564556	0.0533229
5.9	0.126601	1.56138	3.36394	0.0767234	1.28216	0.670829		-0.280415	-0.0921966	-0.142348	0.159009	0.0816723	-0.2848	0.101951	-0.101035	-0.0697703	0.0561972
5.90833	0.124145	1.49423	3.46827	0.00798505	1.27366	0.697688		-0.337688	-0.0115942	-0.133904	0.107667	0.0817947	-0.267215	0.0481735	-0.0707297	-0.0729369	0.0539892
5.91667	0.047838	1.52077	3.42375	0.0230111	1.25384	0.695931		-0.382254	-0.117948	-0.119738	0.107039	0.116702	-0.219138	-0.0579678	-0.112411	-0.0982145	0.0539521
5.925	0.108461	1.49434	3.40029	0.0668011	1.26747	0.679398		-0.205759	-0.0222069	-0.133346	0.0592799	0.11358	-0.28584	-0.0140059	-0.0801152	-0.0710517	0.0441867
5.93333	0.0958258	1.54143	3.34753	0.0966467	1.27036	0.668264		-0.273823	-0.0284839	-0.115612	0.0971558	0.136692	-0.280354	0.0511	-0.0969965	-0.0637903	0.0523427
5.94167	0.056321	1.50568	3.39708	0.0122038	1.24282	0.690657		-0.313692	-0.09314	-0.137364	0.104852	0.116141	-0.272169	-0.000356252	-0.0763312	-0.0840075	0.0521227
5.95	0.141328	1.54459	3.39239	0.0452257	1.28088	0.677931		-0.218452	-0.10456	-0.123254	0.0783198	0.149089	-0.290778	0.0266299	-0.0740088	-0.0696268	0.0490794
5.95833	0.0940602	1.5233	3.45847	0.129619	1.30136	0.686155		-0.204674	-0.0246107	-0.122307	0.151142	0.103585	-0.259038	-0.0119218	-0.0884092	-0.0570293	0.0467825
5.96667	0.160582	1.51266	3.38191	0.138755	1.29848	0.662681		-0.242396	0.060636	-0.138475	0.139741	0.121865	-0.294319	-0.0824918	-0.0627722	-0.0622765	0.0533749
5.975	0.119677	1.48279	3.37255	0.0396893	1.25368	0.675547		-0.327128	0.0706773	-0.129629	0.10517	0.126008	-0.238318	0.0124295	-0.118575	-0.0624207	0.0552819
5.98333	0.104753	1.51723	3.36537	0.108791	1.27404	0.668854		-0.326259	-0.0688395	-0.120998	0.0737741	0.145069	-0.230411	-0.0305605	-0.0986938	-0.0821148	0.0503321
5.99167	0.0694991	1.5283	3.45327	0.0609499	1.278	0.695348		-0.24733	-0.0505439	-0.124436	0.105635	0.110452	-0.313816	0.121605	-0.0875966	-0.0607539	0.0550544
6	0.230182	1.56207	3.43159	0.0134822	1.30933	0.680608		-0.279954	0.144286	-0.0243424	0.145804	0.17918	-0.267176	0.0836043	-0.09716	-0.0144696	0.0611463		p=0.0144

## Sheet: 4c
	KLH45 (+ Glucose)						mean	SE		KLH45 (+ PA)							mean	SE
time (min.)	c1	c2	c3	c4	c5	c6				c1	c2	c3	c4	c5	c6	c7
0.00833333	0.00992715	0.0249421	-0.0122086	-0.0150906	0.0845435	-0.0809485	0.00186083	0.0202601		-0.169622	0.0118983	0.0112324	0.0258983	0.102768	-0.0177861	0.0770519	0.00592017	0.0307323
0.0166667	0.0216355	-0.0450495	-0.0401337	-0.0405046	0.0497715	-0.104452	-0.0264554	0.0203694		-0.192009	0.00140631	0.00180259	0.00951625	-0.114959	-0.0303259	0.0536106	-0.0387084	0.0297899
0.025	0.027757	0.0130693	0.0186291	-0.0225133	0.00266391	-0.0843075	-0.00745025	0.0154353		-0.167325	-0.0171458	0.0229673	-0.0136197	-0.00616141	-0.000381877	0.0617907	-0.0171251	0.0250745
0.0333333	0.0223654	-0.0381631	0.00280185	-0.00233064	-0.0461758	-0.086289	-0.0246319	0.0148207		-0.172571	-0.002472	0.0306137	-0.0398649	0.0995849	-0.049541	0.0388297	-0.0136315	0.0302681
0.0416667	0.0093515	-0.00283456	-0.0306355	-0.0356135	-0.00669648	-0.092456	-0.0264808	0.0136299		-0.168714	0.0160427	-0.00696291	-0.013071	-0.152725	-0.0331976	0.051696	-0.0438475	0.0294793
0.05	0.00371317	0.0377045	-0.0401711	-0.037752	-0.0104529	-0.0764151	-0.0205622	0.0148006		-0.205405	-0.00202234	-0.0109533	0.00418623	0.0192261	-0.0358949	0.0702161	-0.0229495	0.0303833
0.0583333	0.00980379	-0.00276904	-0.058822	-0.0276695	0.0198495	-0.0526316	-0.0187065	0.0122405		-0.169792	-0.0139608	-0.0330722	0.00851687	0.144401	-0.0716959	0.0493598	-0.0123204	0.0342727
0.0666667	0.0471699	0.0123452	0.0588108	-0.030073	-0.0547007	-0.0680732	-0.00575351	0.0198382		-0.169569	0.0043703	-0.023678	0.0392625	0.0329854	-0.0745979	0.0503275	-0.0201284	0.0275624
0.075	-0.0166763	-0.0112727	-0.0529458	-0.0301481	0.0803592	-0.104316	-0.0225	0.0226196		-0.146266	0.00162364	-0.0176902	-0.0260107	-0.056042	-0.0805761	0.0577922	-0.0381671	0.0226608
0.0833333	-0.00639675	-0.0355941	0.0672402	-0.0378138	0.00999326	-0.0614809	-0.0106754	0.0170416		-0.157318	0.00636379	-0.0307894	0.0038335	0.0821688	-0.0310609	0.0402363	-0.0123666	0.0263482
0.0916667	0.00726475	-0.0417184	-0.0300194	-0.0214264	0.00406321	-0.0267699	-0.018101	0.00730432		-0.150516	0.00179601	-0.0154654	-0.0062844	-0.0126596	-0.0880848	0.0320147	-0.0341714	0.021996
0.1	0.0304914	-0.00460013	0.0510023	-0.0107916	0.0151218	-0.0580398	0.00386397	0.0141188		-0.160824	-0.00890586	-0.00298143	0.0232071	-0.0275501	-0.055004	0.0563131	-0.0251065	0.0243421
0.108333	-0.0216105	-0.0396011	0.0405146	-0.0156959	0.0113246	-0.0625974	-0.0146109	0.0136309		-0.137217	-0.00319894	0.00557898	-0.0165134	-0.00923948	-0.0715217	0.0587599	-0.0247645	0.021901
0.116667	0.00880154	0.0160556	-0.0240545	-0.00184463	0.00523835	-0.0604466	-0.00937504	0.0106343		-0.159679	0.0161101	-0.0105922	-0.00940665	-0.13619	-0.0732037	0.0441518	-0.0469729	0.0272436
0.125	0.0124559	-0.0330492	-0.0730297	-0.0103189	-0.00986189	-0.0484896	-0.0270489	0.0114817		-0.167566	-0.00945669	-0.0274187	-0.0342801	-0.0419407	-0.0724688	0.0523561	-0.0429678	0.0234403
0.133333	0.0248119	-0.0224592	-0.0114198	-0.0190892	-0.0254037	-0.0876181	-0.0235297	0.0135557		-0.144689	-0.00467907	-0.0351186	0.00237689	0.0774201	-0.0236809	0.0400427	-0.0126183	0.0244279
0.141667	-0.00495761	0.0305077	0.00837941	-0.000519148	0.0131587	-0.0683294	-0.00362672	0.0126808		-0.127565	-0.00495261	-0.00501899	-0.0321964	0.205265	-0.0413049	0.0308915	0.00358841	0.0355893
0.15	0.0262459	-0.0509566	-0.0146403	-0.00851623	-0.0008819	-0.0830364	-0.0219642	0.0145043		-0.128423	-0.00495261	0.00390257	-0.00468409	-0.0513196	-0.0443356	0.0441345	-0.0265254	0.0192599
0.158333	0.0329893	-0.0366251	0.0337888	-0.00853832	-0.0132175	-0.0514716	-0.00717909	0.01308		-0.118034	0.00459513	-0.0153628	0.0234553	0.0418776	-0.059732	0.0435885	-0.0113731	0.0207293
0.166667	0.0223191	-0.0153073	0.00479017	0.00389913	-0.0186313	-0.0674304	-0.0117268	0.0115944		-0.129369	0.0224915	-0.0219793	-0.00955035	-0.0172504	-0.0695289	0.0255591	-0.0285182	0.0191176
0.175	-0.00527628	-0.0151625	0.0277539	-0.00203904	0.000497024	-0.0437436	-0.00632842	0.00866928		-0.112696	-0.000523477	-0.0298397	-0.00766916	0.212579	-0.0749389	0.0334835	0.00291368	0.0365662
0.183333	0.0177807	-0.0909094	0.0342042	-0.00245877	-0.0286845	-0.0826691	-0.0254561	0.0193832		-0.0991162	-0.0142643	-0.0022859	0.0356112	0.0503488	-0.0302198	0.0212634	-0.00552325	0.0174892
0.191667	0.0147328	-0.0263697	0.0368553	-0.0330642	0.0146599	-0.0779665	-0.0118587	0.015647		-0.136923	-0.0174793	-0.01411	-0.0164807	0.0819451	-0.0226429	0.0434157	-0.0117536	0.0237632
0.2	-0.0232963	-0.0464806	0.0654106	-0.00125258	-0.0412715	-0.0485911	-0.0159136	0.0162688		-0.118342	-0.00587441	-0.0339327	0.0399026	0.176326	-0.0495713	0.0489624	0.00821011	0.0326568
0.208333	0.0248736	-0.0167039	-0.0473495	-0.0217269	0.0017333	-0.044222	-0.0172326	0.0102586		-0.122918	0.0118946	0.011326	-0.0215756	0.2022	-0.0707412	0.0236169	0.004829	0.0356078
0.216667	0.0309128	-0.00217247	0.0446452	-0.0274441	-0.00321181	-0.0450968	-0.000394534	0.0126379		-0.119076	-0.0029329	-0.010882	-0.00922376	0.0824713	-0.0351676	0.0414286	-0.00762602	0.0220105
0.225	-0.010082	-0.0617534	-0.00477803	0.0100317	0.0509059	-0.0412255	-0.00948356	0.0147101		-0.100913	0.00110279	-0.0472414	0.0152905	0.0171083	-0.0279467	0.0532477	-0.0127646	0.0177389
0.233333	0.0252334	-0.055367	0.0179336	-0.0171981	0.0303171	-0.0290656	-0.00469111	0.0128577		-0.0962415	0.0177327	0.0242023	-0.00932173	-0.0678544	-0.0603457	0.0383943	-0.0219192	0.0184094
0.241667	0.0147431	-0.0557774	-0.00839995	-0.0388168	-0.00906035	-0.0376297	-0.0224902	0.00967387		-0.112366	0.00565183	-0.00022159	0.00230504	0.0479548	-0.0137021	0.0265509	-0.006261	0.0178322
0.25	0.0415264	0.0339699	0.0187737	-0.0247888	0.0223628	-0.0254939	0.0110584	0.0108802		-0.0841863	0.00957135	-0.0127724	0.0182625	0.00509855	-0.0278331	0.0224419	-0.0099168	0.0130083
0.258333	0.035996	-0.0375148	0.0691538	-0.0445252	0.0359483	-0.0339566	0.00418359	0.0181109		-0.0950222	-0.00442426	-0.0322072	-0.00573572	0.0314726	-0.0345538	0.0287489	-0.0159602	0.0152174
0.266667	0.00426827	-0.015997	0.0385823	-0.0274044	-0.0126673	-0.0457058	-0.00982065	0.0107813		-0.0889467	-0.0214925	-0.00878646	-0.00269186	-0.0516353	-0.0111714	0.00777161	-0.025279	0.0118116
0.275	-0.0118706	-0.0516014	-0.0438583	0.00754421	0.00919172	-0.0377264	-0.0213868	0.00992679		-0.0900668	-0.0194766	-0.0128259	0.0149181	0.0634635	-0.0284923	0.0325884	-0.00569879	0.0172334
0.283333	0.021358	-0.0324112	0.0192452	-0.0234014	0.0415047	-0.0368951	-0.00176665	0.0123489		-0.10601	-0.0198738	-0.0118406	0.0151337	-0.150357	-0.0478968	0.0338083	-0.0410053	0.0231573
0.291667	0.0424413	-0.00816229	-0.0536039	-0.01369	0.0284423	-0.0473297	-0.00865038	0.0144614		-0.065205	0.0161738	-0.0223806	0.0303791	0.110371	-0.0411003	0.0303006	0.0083627	0.0203223
0.3	0.0250689	-0.0338354	0.039133	-0.0145516	-0.0154795	-0.0308586	-0.0050872	0.011246		-0.0861146	0.00542325	-0.00270054	-0.0143905	0.219432	-0.026295	0.0138989	0.0156077	0.0334998
0.308333	-0.0191125	0.00193109	-0.0262622	-0.0274662	-0.0332425	-0.0286113	-0.0221273	0.00471135		-0.0819887	0.0146937	0.0121643	0.0281322	-0.0583834	-0.0379104	0.0248679	-0.0140606	0.0156216
0.316667	-0.0464664	0.0349665	0.0253128	-0.0133631	0.00944984	-0.0289882	-0.00318143	0.0118673		-0.0819993	-0.031089	-0.00285659	-0.000183612	0.0990455	-0.0408503	0.0203027	-0.0053758	0.0198912
0.325	-0.0162086	-0.0376252	-0.0611371	-0.0208565	-0.0184819	0.0167181	-0.0229319	0.00959884		-0.0854234	0.00348598	-0.0193978	0.023194	-0.0757074	-0.00240492	0.00112593	-0.0221611	0.0146555
0.333333	0.0293349	0.069395	0.020146	-0.0134249	0.00455228	-0.0230822	0.0144868	0.0124238		-0.0791388	0.00620641	-0.00682916	0.0207576	-0.150147	-0.047427	0.00311652	-0.0362087	0.0213831
0.341667	0.0280243	-0.0532428	0.0205334	-0.0254515	-0.0570714	-0.0256196	-0.0188046	0.0134178		-0.072833	0.00234684	-0.0321582	-0.00186231	0.0876277	-0.0239992	0.00174453	-0.0055905	0.0171349
0.35	-0.0322755	-0.0218903	0.0229931	-0.0141009	0.00112875	-0.00999913	-0.00902399	0.00719002		-0.0504878	-0.022538	-0.0153138	0.0170541	-0.0518853	-0.0366602	0.0273078	-0.0189319	0.0109313
0.358333	0.013818	-0.0455806	0.00298388	-0.011693	0.00438247	-0.0244403	-0.0100883	0.008199		-0.063578	-0.0155795	-0.0116979	0.00785715	-0.0162375	-0.012505	0.0118599	-0.0142687	0.008594
0.366667	-0.0178173	0.0177143	0.0278239	0.00246319	-0.0503262	-0.0306363	-0.00846308	0.0111219		-0.049708	-0.00122419	0.00308665	0.03486	0.179523	-0.0370087	0.00835911	0.0196982	0.0265917
0.375	-0.000599091	-0.0365596	0.00968629	-0.00471651	-0.0397295	-0.0330238	-0.0174904	0.00796967		-0.0426366	-0.0101574	-0.00609796	-0.0184533	-0.103279	0.0328733	0.00671757	-0.0201476	0.015152
0.383333	0.0304554	0.0225627	-0.101636	-0.0169728	0.00762939	0.00368328	-0.00904639	0.0179779		-0.0385248	-0.00711472	-0.0250379	-0.0453647	0.173919	-0.0375316	0.00628903	0.0038049	0.0270352
0.391667	0.0224682	0.0186764	0.0140457	-0.00547204	-0.00512736	-0.0123625	0.00537139	0.00549459		-0.0337928	-3.26002e-05	-0.00421199	0.0307384	-0.0865859	-0.0330081	0.0147007	-0.0160275	0.0136346
0.4	-0.0460552	-0.0304733	-0.000306649	-0.00708029	-0.0227545	-0.0312259	-0.0229826	0.00628831		-0.04096	0.0184334	-0.0173647	0.0179947	-0.10779	-0.0167026	-0.00394732	-0.0214767	0.0152043
0.408333	0.0139567	-0.0312733	-0.0851416	-0.035618	0.0862552	0.0020642	-0.00829278	0.0215524		-0.0484072	-0.00106307	-0.0117648	-0.0231236	-0.108159	-0.0583833	0.0118392	-0.0341516	0.0143571
0.416667	-0.0373536	0.0270214	-0.00389589	0.00346614	-0.0431531	0.0027505	-0.00852741	0.00998066		-0.0454049	-0.00853489	0.00833436	0.0147875	0.0387469	-0.0464496	0.0246778	-0.00197754	0.0116611
0.425	0.0308254	-0.090668	0.000458807	-0.00440723	0.0490311	0.00456773	-0.0016987	0.0179491		-0.0317688	0.0116023	-0.0327378	0.00586492	0.0623849	-0.0324247	0.00355888	-0.00193147	0.0121048
0.433333	0.0056817	0.0323492	0.0509322	0.00334685	-0.0452792	0.00598865	0.00883657	0.0121354		-0.0135319	-0.00864356	0.0289908	-0.0168138	0.0861676	0.0148326	-0.0273921	0.0090871	0.013701
0.441667	-0.0296336	0.106037	-0.0362504	0.0165442	-0.0399061	0.000126143	0.0028196	0.020585		-0.0195116	0.0123817	0.024131	0.00148202	-0.0507935	-0.00342023	-0.00544027	-0.00588154	0.00844868
0.45	-0.0152628	0.00874162	0.0564398	-0.00718191	-0.00200949	0.0390468	0.0132957	0.0105599		-0.0203623	-0.00771426	-0.0463319	0.0213847	0.00782146	-0.012952	0.000673208	-0.00821158	0.007607
0.458333	-0.00329233	0.008683	-0.0104023	-0.0022246	0.019177	-0.00738444	0.000759399	0.004144		-0.00515243	0.0151584	0.00328283	0.00772651	0.00253349	0.0122034	0.00282623	0.0055112	0.00237983
0.466667	-0.0169744	-0.0159315	0.0116326	0.00309942	-0.026375	0.00479972	-0.00662486	0.00563277		0.0025039	0.000960395	-0.00304385	0.0170214	0.0666468	0.00831644	0.00493087	0.0139051	0.00843703
0.475	-0.0236972	0.0306284	0.0918375	0.0100494	0.000626086	0.0471567	0.0261001	0.0150662		-0.0144641	-0.00400083	-0.00446167	0.00357223	-0.0676702	0.00424005	0.0149737	-0.00968727	0.0095002
0.483333	-0.0199863	-0.022173	-0.00389589	-0.00471209	-0.0378547	0.035712	-0.00881834	0.00938412		0.0183553	-0.00408327	0.0350099	-0.00644117	0.0563998	0.00746782	0.0113899	0.0168712	0.00781775
0.491667	0.00776331	-0.0571188	-0.0339447	-0.00187998	0.0639004	-0.009337	-0.0051028	0.0153594		0.0100007	0.0169083	-0.016152	-0.0303871	0.0142802	-0.02137	0.00274329	-0.00342523	0.0066335
0.5	-0.0529322	0.0342389	0.0561411	-0.0148874	-0.0134349	0.00891265	0.00300636	0.0144849		-0.00315682	-0.0109443	0.0203992	0.0161919	-0.136519	0.0138476	0.00250829	-0.0139533	0.0193152
0.508333	0.039306	0.059512	-0.00281305	-0.000775408	-0.0197657	0.00938629	0.0141417	0.0110227		-0.0098313	0.00848093	-0.034597	0.0396871	0.0695934	0.0149008	0.0140855	0.0146171	0.0117009
0.516667	-0.0201816	0.0203833	0.0199779	-0.00825997	0.0428022	0.0226289	0.0128918	0.00855866		0.0443054	0.000780532	-0.00186234	0.0139971	0.0869042	0.0325626	0.0166671	0.0276221	0.0107974
0.525	0.00872444	0.0204868	-0.0639702	-0.017746	0.0358532	0.00671361	-0.00165637	0.0131413		-0.0155097	-0.010416	0.0190126	0.0143237	-0.140229	0.0151129	-0.0146986	-0.0189148	0.0194411
0.533333	0.00662228	0.0483186	0.0539474	-0.0128506	0.00834942	0.0101741	0.0190935	0.00977503		0.00836313	-0.00800279	0.0158782	-0.00610151	0.0723163	0.00831644	-0.00664292	0.0120181	0.00985116
0.541667	-0.00208448	-0.00451047	0.0690838	-0.0110744	0.000524195	0.0267902	0.0131215	0.0113098		0.0406119	0.000289655	0.00324716	0.0319468	-0.0429273	0.00752844	-0.00444151	0.0051793	0.00948891
0.55	0.0180531	-0.0632431	-0.00446532	-0.00448234	-0.0238006	0.0280178	-0.00832008	0.0121355		0.0297938	-0.00403831	-0.00435466	0.0161592	0.14081	-0.00639038	-0.0230964	0.021269	0.0193882
0.558333	-0.0265755	0.0415529	0.00627908	0.0320966	0.0136545	0.0282256	0.0158722	0.00908919		0.0299745	0.0190929	0.0086643	0.0115477	0.0845497	0.000398546	-0.0170037	0.0196034	0.0112661
0.566667	0.0301932	0.0327664	0.0050002	0.000987485	-0.0225371	-0.0134451	0.00549419	0.00836465		0.000160925	-0.00974522	-0.00770749	0.0354936	0.238388	-0.00599638	0.0203683	0.0387088	0.0313652
0.575	-0.0052917	-0.0456944	-0.0631627	0.014609	-0.004713	0.00417142	-0.0166802	0.0114129		0.0449788	-0.00251322	-0.0265404	0.00310193	0.0623981	-0.0128687	-0.00447607	0.00915435	0.0112812
0.583333	0.0106981	0.0244627	-0.0141175	-0.0135	0.0255622	0.00514286	0.00637472	0.00652023		0.0389743	-0.00508376	0.0245902	0.00516601	0.0564129	0.0726521	-0.0164369	0.0251821	0.0114893
0.591667	0.00928982	-0.0303836	0.00917287	-0.00677543	0.038611	0.005602	0.00425278	0.00842152		0.0484596	0.00577549	0.00553439	-0.0163566	0.0290654	-0.0143386	0.000265413	0.0083436	0.00813535
0.6	-0.00391938	-0.0378873	0.0458028	0.0133631	0.0379997	0.0544111	0.018295	0.0130422		0.0427918	0.00701205	0.000768208	-0.0162782	0.100953	0.0300925	-0.00929013	0.0222927	0.0141785
0.608333	0.0104206	-0.0669501	-0.0100569	-0.00367822	-0.0273803	0.0449045	-0.00879009	0.0139524		0.051593	0.000293402	-0.00615146	0.0332597	0.10778	0.0120291	0.0227633	0.0316524	0.0136069
0.616667	0.00586673	-0.0527152	-0.0182155	-0.0030464	0.040676	0.0050897	-0.00372412	0.0114887		0.0594443	0.0204194	0.00898085	-0.00369124	0.120566	-0.0140355	0.00178601	0.0276385	0.0165578
0.625	0.0236503	0.00893473	-0.0496459	-0.0115162	-0.0510394	-0.018283	-0.0163166	0.0112773		0.0576508	0.0137045	-0.00019038	0.00826866	-0.062185	0.013643	-0.0102578	0.00294768	0.0125172
0.633333	-0.0164861	0.0461599	-0.0307802	0.00446467	-0.00270235	0.00235902	0.000502486	0.0096914		0.0388077	-0.00451419	-0.016415	-0.00324054	-0.135901	0.010044	0.000379457	-0.0158342	0.0194943
0.641667	-0.0276034	0.0265731	0.000486812	-0.00138513	-0.0343021	0.0316474	-0.000763891	0.0100622		0.0490977	0.0104594	0.00519109	0.0353042	0.00832132	-0.0163844	0.000355266	0.0131921	0.0077102
0.65	0.0185877	0.0215627	-0.0173707	0.0169596	-0.0669888	0.0301298	0.000480034	0.0137374		0.06256	-0.0229727	0.00923053	0.0343309	0.108069	0.0412155	-0.0113879	0.031578	0.0158001
0.658333	-0.0292995	-0.00595534	-0.0157885	0.00206113	0.00997288	-0.0021599	-0.00686154	0.00518838		0.0582888	0.00259415	-0.00587057	-0.0446332	-0.0980563	0.0215533	-0.0436348	-0.0156798	0.0178962
0.666667	0.0139619	0.0132142	0.0232358	0.00830415	-0.0469434	0.0471229	0.0098159	0.0115765		0.0834767	-0.01984	-7.57953e-06	0.0250556	-0.109408	0.0475725	-0.00162151	0.00360391	0.021254
0.675	-0.0130219	0.044453	0.000846203	0.0036252	0.0245365	0.0169694	0.0129014	0.00754766		0.0733037	0.00926034	0.0366194	0.0036898	0.0401675	0.0119912	-0.0240572	0.0215678	0.0109671
0.683333	0.013011	-0.0441805	0.0248507	0.0272939	0.0110937	0.00409409	0.00602715	0.00972624		0.0677564	-0.0269447	-0.00602662	-0.00817212	0.0272238	-0.00101076	-0.0139763	0.00554997	0.0111958
0.691667	-0.0267913	0.0756331	-0.0117978	0.0165133	-0.0588511	0.0280999	0.00380102	0.0174932		0.0771354	-0.00474652	0.0220087	0.025735	-0.0806929	0.0348736	-0.031712	0.00608591	0.0178388
0.7	-0.00397078	0.0316629	0.00988699	0.00645731	-0.000515093	0.0279308	0.0119087	0.00549558		0.0856283	0.00315997	0.006814	0.000280153	0.127222	0.00353539	-0.026065	0.0286535	0.0194405
0.708333	-0.016666	0.070233	0.0505869	0.00615687	-0.0355588	0.0214351	0.0160312	0.0148971		0.0611422	0.000409564	0.0210813	-0.0153376	-0.034114	0.0209396	-0.030492	0.00337558	0.0118412
0.716667	-0.00505527	-0.00628983	-0.0099682	0.00698309	0.0171528	0.0121025	0.00248751	0.00413927		0.0811692	-0.0260041	0.0132343	0.0339586	-0.161262	0.0206744	-0.00290364	-0.00587619	0.0266468
0.725	-0.0155301	-0.0115141	-0.0279331	0.0109816	-0.0357626	0.0106961	-0.0115104	0.00721312		0.104698	0.0474363	0.0115044	0.0259832	-0.177113	0.0627339	-0.0200207	0.00788893	0.0317159
0.733333	-0.0261077	0.0269456	-0.0346495	0.0301481	-0.0614663	0.0373746	-0.00462588	0.0154234		0.0863833	-0.0116001	0.027301	0.0227042	0.0274212	0.031767	-0.0256918	0.0226121	0.0125352
0.741667	-0.00790784	0.0533291	0.0380082	0.0116576	-0.00247819	0.0470069	0.0232693	0.00979523		0.101994	0.00955636	0.00638598	0.0313524	0.0138724	0.042299	-0.0225331	0.0261324	0.0137224
0.75	0.0397532	0.0918681	0.0405099	0.0137696	-0.0322032	0.0182888	0.0286644	0.0151771		0.0849938	-0.0102548	0.0307965	-0.0246456	-0.00654288	0.0592789	-0.0574065	0.0108885	0.0174422
0.758333	0.0102201	0.0302146	0.0544701	0.0391482	-0.0203227	0.0440587	0.0262982	0.0101674		0.122988	0.0132623	0.0208361	-0.0113727	-0.0421512	0.0198485	-0.0211888	0.0146032	0.0186221
0.766667	-0.0140087	0.0258386	0.00583567	0.0111142	0.0291691	0.0430389	0.0168313	0.0074998		0.105903	0.0065474	-0.00685591	-0.043059	-0.152107	0.0295773	-0.0358798	-0.0136962	0.0275329
0.775	-0.0260923	0.00471047	-0.00397991	0.0161378	-0.000902278	0.047466	0.00622329	0.00912981		0.110813	-0.000707088	0.0116337	-0.0335943	-0.106501	0.0537856	-0.0533009	-0.00255309	0.0249794
0.783333	0.0366899	0.0136142	-0.0367172	0.0150155	-0.0193377	0.0475288	0.00946559	0.012019		0.114612	0.00366959	0.0194451	-0.0123852	0.0896798	0.0410412	-0.0201174	0.0337065	0.0179907
0.791667	-0.00167844	0.0108279	-0.0202879	0.0211304	-0.0268845	0.0426813	0.00429813	0.00973507		0.125232	-0.0110492	0.00587324	-0.0218173	0.108977	-0.00667073	-0.0366124	0.0234189	0.0229184
0.8	-0.0122407	0.0158487	-0.0390742	0.0176532	-0.0392608	0.0579489	0.00014586	0.0140819		0.140598	0.0109128	0.00795984	-0.0613548	0.00437507	0.0976181	-0.0302985	0.0242586	0.024769
0.808333	0.00366691	-0.0149349	-0.049926	0.0130008	-0.00708366	0.0474032	-0.00131227	0.0120012		0.100275	0.000139769	0.00297965	-0.0380686	-0.0767071	0.047724	-0.0308653	0.000782428	0.0205153
0.816667	-0.0187065	0.0394597	-0.0749806	0.0159168	1.15476e-06	0.0505302	0.00203679	0.0169237		0.12234	0.00712071	0.0295883	0.00047611	-0.0737475	0.05668	-0.0440633	0.0140563	0.0226343
0.825	-0.0119323	0.0083623	-0.0200825	0.000492638	0.0425236	0.0498149	0.0115298	0.0106823		0.12749	-0.00125417	0.0420142	-0.0406422	-0.13498	0.0607942	-0.0463269	0.00101359	0.0298728
0.833333	0.0159612	-0.00247248	-0.0136368	0.033643	-0.0107449	0.060293	0.0138405	0.0107755		0.142374	-0.0155795	0.00937766	-0.0545421	-0.236596	0.0380104	-0.0424045	-0.0227657	0.0401955
0.841667	-0.042298	-0.000658639	-0.00410126	0.0145693	0.0302016	0.0694903	0.0112005	0.0139513		0.126916	0.00805376	0.0396512	0.0235925	0.0173977	0.0235764	-0.0523748	0.0266875	0.018581
0.85	-0.016666	0.0354044	0.0230211	0.0448301	0.0376533	0.0398926	0.0273559	0.00848208		0.143799	0.0172118	0.0253749	0.0236709	0.0925211	0.0833886	-0.0295935	0.0509104	0.0204166
0.858333	-0.00334887	-0.0285456	0.120215	0.0144102	0.00946343	0.089968	0.0336937	0.0216395		0.145131	0.00636004	0.00328283	-0.0146126	-0.0123044	0.0799639	-0.0482173	0.0228006	0.0232815
0.866667	-0.00374977	0.0379769	0.0735599	0.0156032	0.00955853	0.0380319	0.0284968	0.0102418		0.139428	0.00599282	-0.00661961	0.00727581	0.0211861	0.0655526	-0.0422801	0.0272194	0.0206626
0.875	-0.0445955	0.0105865	-0.00945012	0.0279213	0.0693006	0.0496505	0.0172356	0.0153253		0.126072	-0.0194241	0.0080936	-0.0279311	-0.0507277	0.0454055	-0.0578973	0.00337015	0.0225988
0.883333	-0.0261334	0.0187522	-0.0464627	0.0289375	-0.0398654	0.0525166	-0.00204254	0.0152324		0.138655	0.00189344	-0.0212124	-0.0299887	-0.118248	0.0634689	-0.0317362	0.000404657	0.0284265
0.891667	-0.0201508	0.0845747	-0.0510041	0.036992	0.0203793	0.08296	0.0256252	0.0203351		0.157527	-0.00563459	-0.00394002	0.00577348	-0.0403885	0.0543917	-0.0553434	0.0160551	0.0250483
0.9	0.0281682	0.0291284	0.0104237	0.0144853	0.0138787	0.0822689	0.0297255	0.0100271		0.154365	-0.00121295	-0.00385976	-0.0151351	-0.00833184	0.0676059	-0.039346	0.0220122	0.0234174
0.908333	-0.0381245	0.00801401	0.0540968	0.0149537	-0.0343836	0.0739705	0.0130878	0.0169098		0.146847	-0.00162139	0.0143579	-0.0239075	-0.189846	0.0603927	-0.0462786	-0.00572227	0.036125
0.916667	-0.00392966	0.053236	-0.0684276	0.0503883	0.0714335	0.0748163	0.0295861	0.0207626		0.159728	0.0184708	-6.55406e-05	0.00630256	-0.0502673	0.0473755	-0.0648816	0.0166661	0.025924
0.925	-0.0291813	0.00504497	-0.00546881	0.0146665	-0.00559606	0.0743813	0.00897443	0.0131262		0.154854	-0.013972	0.0239482	-0.00667632	-0.136637	0.0475498	-0.0489742	0.00287033	0.0313195
0.933333	-0.00475202	0.0932646	0.0584561	0.0265428	0.048345	0.0700702	0.0486545	0.0127868		0.146181	0.0131986	0.00819615	-0.037337	-0.0819688	0.0331233	-0.0481171	0.00475368	0.0259424
0.941667	-0.022623	0.032825	-0.0300474	0.0335237	0.0789531	0.0589397	0.0252618	0.0162399		0.146563	-0.00341628	0.0145317	0.0170018	-0.1032	0.0407533	-0.0349674	0.0110381	0.0266012
0.95	-0.0215385	0.0468427	-0.0757554	0.0243823	-0.0343361	0.0553536	-0.000841921	0.0191705		0.155333	0.0400207	0.0200291	-0.0369843	-0.137335	0.0327748	-0.0406178	0.00474581	0.0315989
0.958333	-0.0419742	-0.0280318	0.0324913	0.0432306	-0.0407416	0.0586062	0.00393008	0.0170572		0.161181	-0.0052374	0.000375856	0.00999961	0.0346954	0.0860633	-0.0630673	0.0320016	0.0253653
0.966667	0.00465375	-0.0903128	-0.12944	0.0302497	-0.00734858	0.0692051	-0.0204988	0.0279732		0.133381	0.00891935	0.0389646	0.0014167	0.0106233	0.0359722	-0.0631122	0.0237379	0.0206209
0.975	-0.0191382	-0.0287491	0.0068345	0.0171937	0.0400511	0.0360841	0.00871269	0.0105222		0.162723	0.00369207	0.0129534	-0.0144427	0.0108864	0.0811838	-0.0554989	0.0287853	0.025095
0.983333	0.00566628	-0.036432	-0.00384922	0.0277048	-0.00888374	0.0411395	0.00422427	0.0102822		0.191041	-0.0129977	0.0140056	-0.011314	0.0399965	0.03526	-0.0681474	0.0268349	0.0283693
0.991667	-0.00434084	0.0281008	0.0206827	0.0445119	-0.0316394	0.0662473	0.0205938	0.0129772		0.178043	-0.0110193	0.00949804	-0.0187081	-0.224389	0.0668861	-0.0556855	-0.00791064	0.0427971
1	0.0525975	0.0530049	0.0290281	0.0927861	0.0215817	0.131131	0.0633549	0.0154614		0.193299	0.0573138	0.053067	-0.00605579	-0.0755364	0.0792895	-0.0232312	0.0397351	0.0302986
1.00833	0.137121	0.102224	0.118638	0.291017	0.154386	0.297171	0.183426	0.0326141		0.321202	0.222968	0.181602	0.0919684	0.0503094	0.227623	0.0883769	0.16915	0.0338649
1.01667	0.299723	0.27099	0.25431	0.441026	0.454217	0.411101	0.355228	0.0336003		0.408431	0.327765	0.353497	0.229981	0.0073216	0.379715	0.192824	0.271362	0.0490842
1.025	0.417881	0.336716	0.357974	0.546998	0.651057	0.531376	0.473667	0.0457735		0.505936	0.447906	0.436778	0.347568	0.389792	0.568297	0.348129	0.434915	0.0286443
1.03333	0.556757	0.425688	0.462724	0.665444	0.765066	0.632789	0.584745	0.0478156		0.579157	0.544594	0.513733	0.520872	0.363339	0.735171	0.467049	0.531988	0.0395855
1.04167	0.652064	0.578509	0.665146	0.74302	0.842273	0.705478	0.697748	0.0334849		0.697504	0.655378	0.638046	0.602227	0.488448	0.828095	0.588013	0.64253	0.0366949
1.05	0.752099	0.697816	0.754172	0.798686	0.979513	0.794861	0.796191	0.0361334		0.759995	0.725352	0.714662	0.642235	0.50643	0.900856	0.655292	0.700689	0.0422823
1.05833	0.822154	0.769414	0.825971	0.868384	1.015	0.878869	0.863299	0.0312622		0.837356	0.808045	0.827508	0.817185	0.960893	0.957016	0.724451	0.847493	0.0296135
1.06667	0.846722	0.825099	0.868482	0.951925	1.09469	0.944023	0.921823	0.0369396		0.907568	0.913643	0.871643	0.956243	1.05619	0.959691	0.846828	0.930258	0.0241546
1.075	0.962521	0.894159	0.949139	0.981244	1.1194	0.954352	0.976803	0.0282143		0.977928	0.969712	0.934656	0.962827	0.909276	0.9429	0.916989	0.944898	0.0092415
1.08333	1	1	1	1	0.987297	1	0.997883	0.00193265		1	1	1	1	0.996356	0.970132	1	0.995213	0.00389912
1.09167	0.933522	0.94524	0.865788	0.939275	1	0.900188	0.930669	0.0168654		0.988285	0.950485	0.905635	0.939214	1	1	0.956228	0.962835	0.012319
1.1	0.877484	0.851227	0.834955	0.85349	0.899291	0.818083	0.855755	0.0108588		0.944027	0.867579	0.893445	0.889637	0.93782	0.968632	0.913385	0.916361	0.0124425
1.10833	0.776153	0.863996	0.779768	0.801756	0.749063	0.757013	0.787958	0.0155001		0.949312	0.800918	0.828453	0.853934	1.04758	0.936248	0.884304	0.900107	0.0295648
1.11667	0.816444	0.788446	0.833924	0.727463	0.746033	0.70339	0.769283	0.0192939		0.907752	0.753996	0.80258	0.750338	1.01796	0.922837	0.877741	0.861885	0.0344129
1.125	0.704459	0.747979	0.659484	0.677165	0.670056	0.630783	0.681654	0.0150491		0.887792	0.688023	0.779859	0.758307	0.947528	0.930679	0.826331	0.831217	0.0335345
1.13333	0.663212	0.713982	0.616814	0.615075	0.590086	0.562743	0.626985	0.0201485		0.865011	0.631722	0.778615	0.655423	0.923969	0.891976	0.77498	0.788814	0.039765
1.14167	0.636819	0.695481	0.571181	0.587337	0.585548	0.516259	0.598771	0.0227765		0.836977	0.600254	0.709771	0.625827	0.782325	0.863486	0.79942	0.745437	0.0359271
1.15	0.628899	0.546536	0.604469	0.472131	0.443594	0.462496	0.526354	0.0292936		0.824471	0.508752	0.687683	0.582318	0.804661	0.798817	0.748791	0.707928	0.0425535
1.15833	0.539277	0.506524	0.569734	0.412952	0.427977	0.384413	0.47348	0.028064		0.823904	0.468942	0.640177	0.492916	1.07544	0.818472	0.696783	0.716662	0.0739911
1.16667	0.510114	0.433457	0.548418	0.366777	0.387357	0.3383	0.430737	0.031035		0.787002	0.420994	0.609663	0.399582	0.653414	0.798931	0.673511	0.620442	0.0557288
1.175	0.497742	0.428533	0.402141	0.286218	0.392275	0.284649	0.381926	0.0310574		0.774762	0.384972	0.592498	0.3709	0.865328	0.794764	0.640926	0.632021	0.0688315
1.18333	0.478144	0.363589	0.391383	0.237966	0.300709	0.224535	0.332721	0.0362283		0.744789	0.350094	0.574672	0.337581	0.778931	0.748082	0.602659	0.590973	0.0648867
1.19167	0.429903	0.316778	0.466085	0.210701	0.304064	0.189225	0.319459	0.0417434		0.741248	0.334727	0.541635	0.342747	0.877469	0.757697	0.590294	0.597974	0.0730989
1.2	0.376855	0.301684	0.327155	0.1558	0.321617	0.191356	0.279078	0.0320958		0.699298	0.284841	0.507812	0.247258	0.74648	0.733709	0.568065	0.541066	0.0725839
1.20833	0.339849	0.248441	0.304756	0.149663	0.260496	0.143745	0.241158	0.0298478		0.724049	0.24882	0.510175	0.22403	0.594799	0.704962	0.548353	0.507884	0.070342
1.21667	0.3386	0.216692	0.210142	0.112863	0.210012	0.172038	0.210058	0.0276181		0.648277	0.228147	0.494147	0.211561	0.83089	0.743127	0.5512	0.529621	0.0838123
1.225	0.382812	0.189788	0.283468	0.100036	0.173257	0.126835	0.209366	0.0394497		0.660296	0.23971	0.471448	0.191116	0.679223	0.700992	0.508579	0.493052	0.0731122
1.23333	0.314936	0.0666846	0.221377	0.0589509	0.142472	0.111011	0.152572	0.0369185		0.663199	0.183855	0.484761	0.188026	0.705952	0.674457	0.503513	0.486252	0.0776809
1.24167	0.350488	0.0771159	0.221176	0.0743442	0.13483	0.0927615	0.158453	0.0406117		0.657996	0.187576	0.445424	0.148071	0.752478	0.690361	0.491697	0.481943	0.0841735
1.25	0.318395	0.0901404	0.276747	0.0521909	0.125137	0.0861402	0.158125	0.0414567		0.625141	0.158963	0.448014	0.124047	0.660399	0.674715	0.491818	0.454728	0.0805572
1.25833	0.279698	0.0630742	0.19685	0.0224471	0.120083	0.0804758	0.127105	0.0355222		0.599035	0.130563	0.459522	0.124778	0.702992	0.694506	0.460269	0.453095	0.0849895
1.26667	0.292707	0.093344	0.182054	-0.00368705	0.111973	0.0587125	0.122517	0.0385393		0.598829	0.120322	0.407044	0.1512	0.621029	0.696855	0.428264	0.431935	0.0795832
1.275	0.182392	0.0224799	0.181475	0.0029978	0.142261	0.0491092	0.0967859	0.0303495		0.566262	0.139118	0.399893	0.114255	0.76704	0.704144	0.409333	0.442863	0.0894199
1.28333	0.196141	0.00407597	0.170824	0.00353241	0.151982	0.0698044	0.0993933	0.0317885		0.579469	0.122312	0.367301	0.0803873	0.715712	0.636232	0.388677	0.41287	0.0865424
1.29167	0.19722	0.0142107	0.153643	-0.011989	0.0420617	0.0400521	0.0725332	0.0310263		0.578136	0.0881079	0.413349	0.108964	0.64418	0.615615	0.379574	0.403989	0.0808512
1.3	0.168484	-0.0182108	0.145088	-0.0462218	0.117414	0.0516901	0.0697071	0.033002		0.547961	0.115144	0.381956	0.102393	0.598996	0.643112	0.354076	0.391948	0.0772339
1.30833	0.182341	0.0174729	0.15468	-0.0575061	0.140156	0.0239	0.0768404	0.0355802		0.54352	0.0746257	0.385349	0.111316	0.674079	0.666842	0.354812	0.401506	0.08552
1.31667	0.194501	0.00159315	0.0306663	-0.0638596	0.147906	0.0574366	0.061374	0.0355224		0.544937	0.0666517	0.327254	0.0613207	0.608493	0.672434	0.341476	0.374652	0.0867486
1.325	0.137691	-0.0424115	0.00899084	-0.0505871	0.0742933	0.0467265	0.0291172	0.0268812		0.536203	0.0644109	0.36887	0.0298631	0.501878	0.617145	0.310453	0.346975	0.0801797
1.33333	0.180197	-0.0253041	0.0369113	-0.0672086	0.10033	0.0192312	0.0406928	0.0331207		0.503051	0.0680007	0.34709	0.0498768	0.409194	0.608242	0.306278	0.32739	0.0730609
1.34167	0.114789	-0.0215006	0.100514	-0.0747683	0.102327	0.0516708	0.0455053	0.0288908		0.523978	0.0352806	0.339359	0.0491518	0.611124	0.597264	0.289182	0.349334	0.0848721
1.35	0.124487	-0.00091037	0.0830721	-0.057188	0.0857662	0.046596	0.0469706	0.0246976		0.4998	0.0568342	0.31271	0.0451673	0.657005	0.620426	0.268063	0.35143	0.0876894
1.35833	0.118273	0.0586844	0.0458168	-0.0736284	0.0430127	0.00391526	0.032679	0.023811		0.497007	0.0420704	0.30996	0.0109337	0.568807	0.581951	0.269922	0.325807	0.0829303
1.36667	0.14353	-0.0197143	0.0422509	-0.0913369	0.113698	0.0196372	0.0346775	0.0321519		0.488699	0.0413772	0.3172	0.0194774	0.687299	0.587838	0.235816	0.339672	0.0911867
1.375	0.151322	0.0291318	0.0539147	-0.105745	0.112978	0.047872	0.0482456	0.0328827		0.492523	0.0391626	0.290806	0.0306796	0.614544	0.603795	0.232266	0.329111	0.0866148
1.38333	0.158775	-0.0078347	0.0314178	-0.0878508	0.03694	0.0157031	0.024525	0.029804		0.472461	0.00956011	0.288657	0.039772	0.449025	0.609947	0.217911	0.29819	0.0791456
1.39167	0.145761	-0.032494	0.022419	-0.0939481	0.0229334	0.0113244	0.0126659	0.029497		0.455596	0.0366333	0.293231	0.00373553	0.479806	0.563993	0.192244	0.28932	0.0774894
1.4	0.0871059	-0.0369941	0.0518984	-0.0806623	0.0602595	0.0178248	0.016572	0.023838		0.461841	0.0329536	0.290288	-0.0268337	0.62508	0.558242	0.193751	0.305046	0.0889735
1.40833	0.0389154	-0.00887956	0.0408413	-0.100942	0.00489192	0.000561119	-0.004102	0.0192743		0.479373	0.01632	0.268116	0.00649852	0.558533	0.574055	0.174425	0.29676	0.0854102
1.41667	0.112712	-0.0369665	0.0164494	-0.148739	0.0764941	0.00471272	0.00411045	0.0342526		0.46472	0.00481996	0.285335	-0.000719227	0.703979	0.585444	0.175026	0.316943	0.0972265
1.425	0.157325	-0.114996	0.117074	-0.115377	0.0757605	-0.0170216	0.0171276	0.0438631		0.471157	0.0144164	0.270475	0.00597597	0.468362	0.58902	0.152034	0.281634	0.0820136
1.43333	0.0567967	-0.0326354	0.0746147	-0.128274	0.101179	0.00389593	0.0125962	0.0314522		0.460888	0.0195425	0.306749	-0.0199034	0.49342	0.542187	0.133729	0.276659	0.0816692
1.44167	0.121265	-0.016328	0.0869367	-0.115637	0.00773128	-0.00137211	0.0137659	0.0311031		0.437054	-0.0066838	0.253902	-0.0286888	0.27097	0.619949	0.107319	0.23626	0.0826718
1.45	0.0995081	0.00995545	-0.00490405	-0.104128	0.109711	0.00917364	0.019886	0.0291621		0.456252	-0.0182025	0.265173	0.0131349	0.496183	0.582625	0.138933	0.2763	0.0844607
1.45833	0.0540623	-0.0492738	0.0112312	-0.108661	0.053426	0.00225269	-0.00616042	0.0235205		0.405411	-0.000845732	0.275557	0.028609	0.403393	0.602908	0.0820111	0.256721	0.0798878
1.46667	0.0844281	-0.0476048	0.06177	-0.112112	0.0462393	0.0093138	0.00700579	0.0277435		0.415396	-0.0217436	0.260893	0.00625031	0.412325	0.51272	0.127954	0.244828	0.0743423
1.475	0.0619416	-0.0822747	0.0757256	-0.111414	0.0362064	0.0101258	-0.00161482	0.0289401		0.417676	-0.0220246	0.246184	0.0298239	0.429609	0.523578	0.11084	0.247955	0.075193
1.48333	0.0170714	-0.0781849	-0.000432669	-0.11524	0.0253924	0.0079847	-0.0239015	0.0217086		0.435292	0.00220445	0.240027	-0.0457501	0.34954	0.554151	0.0869288	0.231771	0.0795376
1.49167	0.0595619	0.0167074	-0.0199658	-0.110176	0.0495745	-0.00945782	-0.00229272	0.0229006		0.453512	-0.0173932	0.241935	-0.0195833	0.291294	0.518001	0.0854152	0.221883	0.0756928
1.5	0.0940908	-0.0945371	0.0531679	-0.141087	-0.0286234	0.0451413	-0.0119745	0.034367		0.426704	-0.0490978	0.24688	-0.0259193	0.664819	0.533579	0.066781	0.266249	0.0990813
1.50833	0.0757521	-0.054136	0.0501248	-0.118394	0.0961658	0.0266065	0.0126865	0.0308171		0.406758	-0.0399735	0.278656	-0.0302957	0.515125	0.556636	0.0692312	0.250877	0.0886444
1.51667	0.0854817	-0.0753883	-0.00934743	-0.111104	0.0390661	-0.0221398	-0.015572	0.0268656		0.429167	-0.0317335	0.266943	-0.0290285	0.618516	0.533936	0.0511154	0.262702	0.0952406
1.525	0.0692092	-0.0532222	-0.0695898	-0.145081	0.0593968	-0.00323767	-0.0237541	0.0305808		0.395579	-0.015572	0.249698	-0.021458	0.696941	0.607644	0.0267065	0.277077	0.104765
1.53333	0.0222163	-0.148618	0.0775599	-0.149013	-0.0477517	-0.0196556	-0.0442104	0.0340508		0.416517	-0.0284285	0.219005	0.0584402	0.581948	0.520646	0.0312475	0.257053	0.0873474
1.54167	0.0350606	-0.12491	-0.0104536	-0.128203	-0.0132243	-0.00492924	-0.04111	0.0255148		0.416673	-0.0178578	0.230174	-0.0122154	0.431885	0.572752	0.0334385	0.236407	0.0847005
1.55	0.0601735	-0.0955199	-0.0215107	-0.140782	-0.0406533	5.31637e-06	-0.0397145	0.0264661		0.402455	-0.048798	0.22765	0.0218877	0.487027	0.516842	0.0272317	0.233471	0.0833186
1.55833	0.0501612	-0.119872	0.0124447	-0.137168	-0.0100657	-0.0108642	-0.035894	0.0280597		0.395735	-0.0202298	0.216116	0.013873	0.460377	0.536019	-0.00312827	0.228395	0.0830587
1.56667	0.0057074	-0.0534911	-0.05001	-0.150577	0.0724592	0.0301105	-0.0243002	0.029194		0.412185	-0.0316773	0.222019	0.00515295	0.378098	0.563023	0.00794441	0.222392	0.0825644
1.575	0.0249661	-0.0782401	0.0193618	-0.134936	0.0871587	0.0485776	-0.00551871	0.0312255		0.378986	-0.030497	0.213254	0.00167798	0.549207	0.580716	-0.00276195	0.241512	0.0926494
1.58333	0.0119008	-0.161298	-0.0304115	-0.138997	0.121014	-0.00744727	-0.0342064	0.0387595		0.360133	-0.0425028	0.212861	-0.0219544	0.553943	0.553613	-0.0119166	0.229168	0.0929285
1.59167	0.013489	-0.122834	-0.0268456	-0.132056	0.0465042	-0.0110769	-0.0388032	0.0272238		0.365808	-0.0362001	0.204328	-0.0593822	0.53946	0.592407	-0.0186625	0.226822	0.0971611
1.6	0.0421483	-0.158563	-0.0190463	-0.124655	0.0358124	0.0401391	-0.0306941	0.0333589		0.397539	-0.0381299	0.204279	-0.0328823	0.501471	0.623859	-0.0244028	0.233105	0.0972275
1.60833	0.0392135	-0.165194	0.0261436	-0.158009	0.0257932	-0.00216956	-0.039037	0.0357475		0.389822	-0.0218897	0.192236	-0.0227382	0.605323	0.594149	-0.0267873	0.244302	0.100232
1.61667	0.0393831	-0.136659	-0.0639515	-0.121076	0.0939446	-0.00951099	-0.0329783	0.033898		0.377593	-0.0327115	0.219264	-0.0331501	0.345212	0.562766	-0.0403724	0.1998	0.0846226
1.625	0.015365	-0.0675708	-0.0734124	-0.121704	0.0433931	0.0139922	-0.0316561	0.024192		0.399222	-0.0313176	0.212072	0.0034024	0.561875	0.559333	-0.0390315	0.237937	0.0946669
1.63333	-0.0242369	-0.102055	0.0115906	-0.157726	0.109289	0.0314444	-0.0219488	0.0357681		0.369005	-0.0420232	0.189499	-0.0202104	0.390857	0.598468	-0.0603406	0.203608	0.090196
1.64167	0.0426058	-0.101361	-0.0326892	-0.141568	0.00884529	0.00909148	-0.0358461	0.0266931		0.380989	-0.0523841	0.208117	-0.0432484	0.595378	0.60853	-0.0592278	0.234022	0.104784
1.65	0.0147071	-0.0481013	0.000939551	-0.120758	0.0928578	-0.0164658	-0.0128035	0.0263647		0.383378	-0.0487718	0.177991	-0.0255992	0.576239	0.576548	-0.0779726	0.223116	0.101395
1.65833	0.00875528	-0.149404	0.00154632	-0.165922	0.0485556	0.00231069	-0.0423597	0.0339639		0.370543	-0.0093705	0.156849	-0.0503616	0.426545	0.552446	-0.0734246	0.196175	0.0889466
1.66667	0.0115513	-0.0530118	-0.0410065	-0.148695	-0.017232	0.0118995	-0.0394157	0.0222688		0.386838	-0.0362376	0.201354	-0.0274412	0.59038	0.594157	-0.0504464	0.236943	0.101355
1.675	0.00599009	-0.0983993	-0.0667893	-0.147445	0.0693753	0.011276	-0.0376653	0.0299755		0.354522	-0.0447474	0.174259	-0.0410863	0.385688	0.548642	-0.0766835	0.185799	0.0873343
1.68333	0.0258244	-0.0944785	-0.00208027	-0.148006	0.0761816	-0.00610851	-0.0247778	0.030578		0.374471	-0.0475802	0.175619	-0.0584938	0.642325	0.575821	-0.0831184	0.225578	0.108008
1.69167	0.0118546	-0.0296732	-0.0542386	-0.153423	0.0749861	0.023146	-0.0212246	0.0293244		0.380255	-0.0375304	0.165146	-0.0272126	0.289057	0.591884	-0.0688594	0.184677	0.0873533
1.7	0.0138231	-0.153018	0.0424656	-0.156736	0.0037915	0.00256684	-0.0411845	0.0332579		0.397223	-0.0633258	0.170309	-0.0194723	0.472045	0.575381	-0.0994889	0.204667	0.0970743
1.70833	0.0614739	-0.118703	-0.0352516	-0.147409	0.0114469	0.00340296	-0.0375067	0.0300665		0.381663	-0.0441216	0.195437	0.0366955	0.508837	0.577897	-0.100218	0.222313	0.0952031
1.71667	0.0121938	-0.101717	0.0310024	-0.150542	0.0179068	-0.0362427	-0.0378997	0.0274544		0.385445	-0.0408691	0.155377	-0.0113205	0.625672	0.616873	-0.117287	0.230556	0.10956
1.725	0.034084	-0.00998303	-0.0167406	-0.130531	0.037531	0.0118995	-0.0122901	0.0231084		0.395919	-0.0527026	0.204831	-0.0176695	0.291254	0.594271	-0.116748	0.185594	0.0917293
1.73333	-0.00148313	0.00853817	-0.0320591	-0.1564	0.0716848	0.0262585	-0.0139102	0.0289786		0.385388	-0.0315949	0.206508	-0.0177805	0.289676	0.546468	-0.112597	0.180867	0.0855608
1.74167	-0.0250747	-0.0306284	-0.0691324	-0.149786	-0.00260046	-0.000893633	-0.0463526	0.0210147		0.405167	-0.0362151	0.168641	-0.0648886	0.411167	0.597218	-0.116229	0.19498	0.0980669
1.75	-0.0091311	-0.0598051	-0.0246146	-0.135175	0.0497375	-0.015794	-0.0324637	0.022936		0.399921	-0.0696285	0.18842	-0.0326014	0.478688	0.590664	-0.125215	0.204321	0.1013
1.75833	0.0216869	-0.033332	-0.0230043	-0.180944	-0.0221975	0.0329571	-0.0341389	0.0285955		0.406067	-0.0641314	0.17298	-0.0202496	0.375493	0.563448	-0.120587	0.187574	0.0932471
1.76667	0.00162129	-0.0556533	-0.0409458	-0.144012	0.0736208	-0.00485675	-0.0283709	0.0269413		0.394756	-0.0477339	0.154976	0.000267089	0.4151	0.563584	-0.133761	0.192456	0.093752
1.775	0.0468769	-0.0837644	-0.0651884	-0.148023	0.0417153	-0.016084	-0.0374113	0.0283704		0.404532	-0.0535344	0.172057	-0.0477228	0.386293	0.557871	-0.131625	0.183981	0.0946763
1.78333	0.0136329	-0.0153487	-0.142532	-0.145235	0.013933	-0.00192308	-0.0462456	0.0284781		0.395405	-0.0484458	0.189111	-0.0449271	0.447065	0.594384	-0.152022	0.197224	0.101062
1.79167	-0.0568538	-0.0643638	0.00517756	-0.1528	0.0831238	0.0149781	-0.0284563	0.0302879		0.396355	-0.054119	0.149372	-0.0353644	0.242807	0.570471	-0.131522	0.162571	0.0903816
1.8	0.000331206	-0.0413425	-0.0880447	-0.144471	0.0588873	0.00998076	-0.0341098	0.0273453		0.411554	-0.0549246	0.162805	-0.0225031	0.358919	0.559045	-0.145203	0.181385	0.0938455
1.80833	-0.00717799	-0.0529946	0.0361552	-0.15986	-0.00776294	0.0192602	-0.02873	0.0264581		0.409059	-0.0496974	0.145363	-0.0115295	0.295016	0.594255	-0.155924	0.17522	0.0948289
1.81667	-0.0398412	-0.0456426	-0.022939	-0.159219	0.0418308	0.0307919	-0.0325032	0.026826		0.416081	-0.0587168	0.178232	-0.0158536	0.450972	0.581375	-0.160233	0.198836	0.100902
1.825	-0.0233426	-0.0203075	-0.0330159	-0.130187	-0.0241334	0.0337256	-0.0328768	0.0198819		0.421947	-0.0584732	0.131609	0.0271197	0.455891	0.563281	-0.154296	0.198154	0.0983112
1.83333	0.00919216	-0.103544	0.0104844	-0.133713	0.057685	0.00556334	-0.025722	0.02798		0.420118	-0.0479212	0.161347	-0.0487548	0.531765	0.545771	-0.151054	0.20161	0.103622
1.84167	-0.0104469	0.0044415	-0.0968241	-0.148284	0.0650348	-0.0114104	-0.0329149	0.0285537		0.442279	-0.0735293	0.156305	-0.056887	0.309788	0.576685	-0.146116	0.172646	0.0979297
1.85	-0.0215025	0.0290974	0.0192778	-0.129917	0.0603546	0.021324	-0.00356101	0.0250447		0.430231	-0.0585631	0.154031	-0.0133454	0.186994	0.550158	-0.151155	0.156907	0.0904163
1.85833	-0.00490621	-0.0377666	-0.0902384	-0.138577	0.0235583	0.0143353	-0.0389324	0.0238415		0.446784	-0.0684406	0.160652	0.0030758	0.408852	0.574275	-0.160019	0.195026	0.0996352
1.86667	-0.00824706	-0.108137	-0.0716481	-0.142483	-0.010283	0.0118705	-0.0548213	0.0232205		0.425194	-0.0559514	0.173631	-0.0368406	0.264591	0.614395	-0.165303	0.174245	0.098738
1.875	0.00101994	0.00133452	-0.0734077	-0.12952	0.0317028	-0.0080079	-0.0294797	0.0223742		0.41506	-0.0673989	0.149033	-0.0390419	0.232679	0.567297	-0.175059	0.154653	0.0947328
1.88333	-0.00667943	-0.0315802	-0.0806796	-0.144498	0.103801	-0.00716212	-0.0277997	0.0310106		0.438284	-0.0571205	0.160861	0.00146896	0.272233	0.592831	-0.160572	0.178284	0.0958401
1.89167	0.0185722	-0.0543601	-0.0182249	-0.1201	0.0190208	0.0227207	-0.0220618	0.0210909		0.442729	-0.0421319	0.135376	-0.0533859	0.162396	0.58486	-0.1794	0.150063	0.0970951
1.9	-0.00747096	-0.0175522	-0.0371512	-0.158234	0.0152372	0.011479	-0.032282	0.0240908		0.456319	-0.0506004	0.175294	0.0389686	0.2781	0.587353	-0.18826	0.18531	0.0969345
1.90833	-0.00592903	-0.0452875	-0.065039	-0.134459	-0.0207371	-0.00259004	-0.0456736	0.018496		0.455649	-0.0543101	0.13213	-0.0272844	0.450472	0.600294	-0.178086	0.196981	0.106153
1.91667	-0.00999458	-0.0334733	-0.0667987	-0.151554	0.0122009	0.0295595	-0.0366766	0.0244963		0.480986	-0.0625876	0.184344	-0.034672	0.278416	0.58314	-0.1813	0.178332	0.10084
1.925	0.025845	-0.0480393	-0.0152891	-0.152225	0.0693549	0.00899481	-0.0185598	0.028483		0.470547	-0.0453207	0.140481	-0.0779589	0.456312	0.632777	-0.177723	0.199873	0.111561
1.93333	0.0109911	-0.0507635	-0.0616785	-0.149468	0.00665124	0.029487	-0.0357968	0.0247588		0.459424	-0.0438181	0.155079	-0.042445	0.333203	0.600878	-0.177482	0.183548	0.101679
1.94167	0.0221135	-0.0127762	-0.0952279	-0.148107	0.0454309	0.00883049	-0.0299561	0.0280941		0.475509	-0.0692238	0.150214	-0.0662407	0.281296	0.580973	-0.182361	0.167167	0.102236
1.95	-0.00839612	-0.0605534	-0.0976363	-0.143459	0.0531203	0.027172	-0.0382921	0.0281923		0.490035	-0.0533134	0.12505	-0.0396559	0.195992	0.588474	-0.184044	0.160363	0.10089
1.95833	0.031324	-0.0593361	-0.0980143	-0.116194	0.0418036	0.0135814	-0.0311393	0.025671		0.475321	-0.0522642	0.154847	-0.0635822	0.513678	0.618471	-0.191046	0.207918	0.114012
1.96667	-0.0404271	-0.000544843	-0.0282271	-0.123135	0.0641245	0.00551018	-0.0204499	0.0231101		0.498127	-0.0517171	0.143152	-0.0324446	0.445658	0.628071	-0.193272	0.205368	0.111351
1.975	0.0132988	-0.0320836	0.0126268	-0.176124	-0.0188283	0.0136491	-0.0312435	0.0274211		0.505383	-0.0639515	0.141449	-0.0390157	0.390068	0.573805	-0.213416	0.184903	0.107728		p=0.098
1.98333	0.0288466	0.0132728	-0.0779445	-0.124814	0.0739332	0.0279259	-0.00979667	0.0280537		0.511494	-0.0526576	0.122915	-0.0324512	0.393949	0.613743	-0.198359	0.19409	0.109552
1.99167	-0.0335861	0.0356975	-0.108152	-0.125305	0.068567	0.031773	-0.0218342	0.030116		0.504068	-0.0660574	0.14724	-0.0249199	0.354302	0.592846	-0.207454	0.185718	0.106842
2	0.0205356	-0.00513807	-0.0806189	-0.0136193	0.0483382	0.0941921	0.0106149	0.022152		0.562207	0.0383495	0.181857	0.00419929	0.393422	0.6378	-0.167428	0.235772	0.106053
2.00833	0.242954	0.171108	0.0933964	0.148664	0.314559	0.269695	0.206729	0.0309071		0.635686	0.214061	0.32346	0.165034	0.644088	0.692665	-0.0137137	0.380183	0.0973978
2.01667	0.276424	0.262835	0.189284	0.314553	0.565931	0.40287	0.335316	0.0495045		0.727002	0.405218	0.417335	0.256082	0.484199	0.720631	0.110578	0.445864	0.0791415
2.025	0.431624	0.430322	0.359215	0.442979	0.786253	0.505747	0.49269	0.0563361		0.795314	0.577831	0.528781	0.481531	0.681538	0.78996	0.27381	0.589823	0.0648632
2.03333	0.529778	0.535601	0.309554	0.578514	0.856925	0.61684	0.571202	0.0656626		0.900613	0.75663	0.679029	0.633534	0.921877	0.856607	0.434612	0.740415	0.0607877
2.04167	0.636336	0.642921	0.445922	0.680695	1.06593	0.718416	0.69837	0.0757312		0.952371	0.938712	0.768677	0.761684	0.885901	0.861865	0.550921	0.817161	0.0486748
2.05	0.739332	0.655704	0.60383	0.75559	1.15469	0.854641	0.793964	0.07332		0.987778	1.06311	0.836001	0.873399	1.04182	0.884028	0.666406	0.907506	0.0481607
2.05833	0.82513	0.701819	0.705458	0.819301	1.1816	0.933758	0.861177	0.0667984		1.07713	1.1998	0.919474	0.962487	1.2197	0.929822	0.781377	1.01283	0.055988
2.06667	0.915965	0.775635	0.892738	0.896029	1.35536	0.951181	0.964485	0.0746871		1.13799	1.29209	0.952356	1.04097	1.02072	0.989771	0.875726	1.04423	0.0475072
2.075	1.01188	0.734175	0.841859	0.923816	1.246	1.00557	0.960549	0.0651546		1.18015	1.39992	1.06833	1.17592	1.39731	1.01535	0.947678	1.16924	0.0619983
2.08333	1.02427	0.874497	1.01252	0.944445	1.31273	1.00233	1.02847	0.0559084		1.1994	1.45265	1.04164	1.21267	1.30362	1.01737	1.02218	1.17851	0.0574186
2.09167	0.973474	0.803864	0.909826	0.866148	1.18065	0.912251	0.941035	0.0485032		1.1867	1.38032	1.03991	1.17088	1.18803	0.983013	0.999122	1.13543	0.0489813
2.1	0.901173	0.739589	0.846717	0.784547	1.09958	0.837517	0.868188	0.0470124		1.17481	1.31879	1.00588	1.13889	1.29705	0.988748	0.971015	1.12788	0.0507569
2.10833	0.835312	0.674346	0.684175	0.705959	0.954869	0.784126	0.773131	0.0405517		1.16727	1.25943	1.01061	1.08552	1.17942	0.97123	0.937186	1.08724	0.0419913
2.11667	0.838483	0.603186	0.620772	0.595984	0.88991	0.68458	0.705486	0.0476591		1.13602	1.16872	1.00373	1.07465	1.23839	0.945673	0.934649	1.07169	0.0405653
2.125	0.775367	0.553512	0.582416	0.538891	0.849378	0.616656	0.652703	0.0479465		1.14941	1.08971	1.03092	1.01261	1.20221	0.936793	0.903283	1.04642	0.0379688
2.13333	0.74313	0.584337	0.658812	0.500098	0.673324	0.5469	0.617767	0.0335297		1.12784	1.0766	0.957724	0.93393	1.18066	0.924632	0.850768	1.00745	0.0425136
2.14167	0.694169	0.493627	0.640819	0.410553	0.634293	0.493606	0.561178	0.0412283		1.13496	0.986859	0.936822	0.827506	1.16839	0.946674	0.852143	0.97905	0.0456515
2.15	0.674283	0.342923	0.647353	0.347509	0.507527	0.423232	0.490471	0.0541139		1.09753	0.925454	0.915497	0.877671	1.15044	0.936589	0.823915	0.961014	0.041452
2.15833	0.570645	0.306643	0.468755	0.284111	0.462824	0.321539	0.402419	0.0428371		1.09169	0.890782	0.932484	0.799974	1.13963	0.925776	0.765404	0.935106	0.0485437
2.16667	0.532888	0.189416	0.375831	0.228617	0.454727	0.293522	0.345833	0.0496347		1.06827	0.858912	0.880547	0.739064	1.23061	0.935998	0.737252	0.92152	0.0622899
2.175	0.501356	0.180115	0.310814	0.201807	0.346295	0.245071	0.297576	0.0440329		1.0647	0.813958	0.900539	0.696267	1.22558	0.856682	0.737034	0.899252	0.0655387
2.18333	0.493538	0.245941	0.34694	0.154664	0.274033	0.215584	0.28845	0.0443174		1.07662	0.76448	0.881666	0.678611	1.00378	0.90081	0.747063	0.864718	0.0503775
2.19167	0.453967	0.169018	0.370179	0.104768	0.299696	0.15939	0.259503	0.0510538		1.06056	0.710551	0.874211	0.578889	0.855015	0.879731	0.711291	0.810035	0.0547417
2.2	0.468821	0.154128	0.296401	0.0625915	0.211099	0.147902	0.22349	0.0532472		1.0483	0.669138	0.879098	0.588144	1.17808	0.930163	0.647782	0.848672	0.0777741
2.20833	0.421715	0.169805	0.323206	0.0499199	0.214855	0.113795	0.215549	0.051092		1.06747	0.653958	0.839983	0.498742	1.27563	0.906637	0.625927	0.838336	0.0950655
2.21667	0.342244	0.000513807	0.280331	0.00824672	0.243813	0.0856472	0.160133	0.054952		1.05603	0.604031	0.814872	0.553675	0.843084	0.858865	0.644817	0.767911	0.0617842
2.225	0.315383	0.0175626	0.161681	-0.0458242	0.154393	0.114742	0.119656	0.0468784		1.02882	0.581327	0.852953	0.456821	1.05304	0.89759	0.627735	0.785469	0.0811276
2.23333	0.300442	0.0583189	0.317946	-0.0379773	0.253098	0.0434739	0.155884	0.0568499		1.03399	0.539063	0.799847	0.46878	1.16486	0.833027	0.616562	0.779447	0.0900626
2.24167	0.292136	0.0898611	0.258446	-0.060917	0.0790957	0.0641594	0.120464	0.0492238		1.02613	0.541828	0.838556	0.441843	0.799175	0.925352	0.609159	0.740293	0.0748784
2.25	0.240662	0.0213178	0.265316	-0.0938641	0.0837555	0.0563395	0.0955877	0.0508108		1.0301	0.517558	0.820222	0.42629	1.12603	0.867881	0.576999	0.766441	0.0931905
2.25833	0.202925	0.00044484	0.175244	-0.100173	0.200353	0.0119913	0.0817975	0.0477447		0.991897	0.501651	0.762016	0.319807	1.04017	0.81482	0.563842	0.713458	0.092484
2.26667	0.212804	0.0378493	0.222441	-0.115911	0.142553	0.035219	0.0891593	0.0481604		0.9906	0.458788	0.794202	0.392298	1.06385	0.845559	0.533807	0.725586	0.0928899
2.275	0.21816	-0.0470116	0.103637	-0.141864	0.0774722	0.0236487	0.0390069	0.0465778		0.973706	0.457536	0.793765	0.3751	0.774117	0.858887	0.499915	0.676147	0.0801587
2.28333	0.222369	0.0133452	0.127081	-0.143371	0.105818	0.0180133	0.0572094	0.0466117		0.996551	0.427506	0.757366	0.323812	0.904777	0.833664	0.497527	0.677315	0.0908235
2.29167	0.188714	0.0643018	0.107441	-0.165692	0.0387129	0.0202462	0.0422872	0.044072		1.00876	0.413754	0.733722	0.279956	0.914919	0.863843	0.492965	0.67256	0.097465
2.3	0.170792	-0.00720365	0.049364	-0.148121	-0.000474336	0.0222857	0.0144405	0.038313		1.00525	0.405612	0.727748	0.248257	1.05317	0.839058	0.507148	0.683749	0.107294
2.30833	0.0990969	-0.0928543	0.0863533	-0.177436	0.0811335	0.026563	0.00380943	0.0423555		0.957316	0.364131	0.751637	0.269166	0.995357	0.822344	0.475841	0.662256	0.101999
2.31667	0.0943324	-0.0169349	0.213662	-0.188605	0.0273147	0.0185304	0.0247165	0.0493943		0.986123	0.379108	0.713766	0.253567	0.873115	0.86898	0.475299	0.649994	0.0985444
2.325	0.110461	-0.0662018	-0.00355517	-0.184832	0.0173294	-0.030356	-0.0261924	0.0364636		0.997125	0.366787	0.732982	0.284287	0.848583	0.826996	0.451135	0.643985	0.0959798
2.33333	0.145884	-0.0446874	0.108094	-0.17573	0.00489192	0.00898515	0.00790626	0.0426791		0.985141	0.342513	0.723664	0.206708	0.85412	0.810872	0.426501	0.62136	0.103071
2.34167	0.114043	-0.00992786	0.0659007	-0.185212	0.0842174	0.00980677	0.0131381	0.0401054		0.942142	0.343772	0.727489	0.196982	1.01105	0.840536	0.422448	0.640631	0.111408
2.35	0.112738	-0.0689778	0.0649252	-0.204295	0.0644098	0.0392015	0.00133367	0.0438096		0.984163	0.309572	0.758877	0.203076	0.957104	0.80675	0.414506	0.633436	0.111719
2.35833	0.044929	-0.0269973	0.0141623	-0.209725	0.0597161	0.014983	-0.0171553	0.0368771		0.942755	0.312978	0.687951	0.190469	0.75849	0.821412	0.39573	0.587112	0.100002
2.36667	0.0486758	0.00610707	0.119049	-0.238046	-0.0553324	-0.000632648	-0.0200299	0.0453076		0.963087	0.296749	0.709775	0.151193	1.00577	0.829633	0.400019	0.622319	0.118766
2.375	0.0337191	-0.106531	0.0172802	-0.215194	-0.00951546	0.0123248	-0.0446527	0.0362753		0.929342	0.275735	0.707698	0.19011	0.97039	0.827307	0.391172	0.613108	0.112892
2.38333	0.0840426	-0.108531	0.139861	-0.237737	0.0291759	-0.000371663	-0.0155933	0.0511843		0.933397	0.289753	0.704015	0.0994997	0.993291	0.836732	0.341908	0.5998	0.123392
2.39167	0.0483726	-0.0978406	0.0562064	-0.225604	-0.0445592	-0.0253344	-0.0481265	0.0389798		0.956295	0.264539	0.709847	0.160214	0.879955	0.844173	0.368252	0.597611	0.113984
2.4	0.0540418	-0.044715	0.032552	-0.222953	0.0598995	0.0163217	-0.0174755	0.040038		0.916617	0.248036	0.712615	0.146216	1.15951	0.874034	0.356067	0.630442	0.134307
2.40833	0.0562981	-0.11381	0.134642	-0.24565	-0.0664046	-0.0283744	-0.043883	0.0495129		0.919651	0.258379	0.684727	0.144877	0.951751	0.805978	0.324922	0.584326	0.117221
2.41667	0.0342896	-0.104658	-0.0028924	-0.237352	-0.015201	0.0123055	-0.0522514	0.0381789		0.9113	0.223361	0.707658	0.162866	1.00266	0.860024	0.338172	0.600863	0.122868
2.425	0.0463527	-0.113251	0.0522531	-0.20908	0.0285238	-0.00881019	-0.0340019	0.0392193		0.929739	0.247441	0.701496	0.148652	0.753215	0.865093	0.334015	0.568521	0.11108
2.43333	0.0139824	-0.123665	-0.018785	-0.210069	-0.0159618	0.0119188	-0.0570967	0.033668		0.908797	0.217227	0.659782	0.0723988	0.864591	0.817305	0.327701	0.552543	0.119473
2.44167	0.0388178	-0.116579	-0.0176321	-0.232041	-0.0476702	-0.00614234	-0.0635412	0.0362617		0.912707	0.190611	0.695044	0.141245	0.838151	0.836929	0.318678	0.561909	0.116646
2.45	0.010842	-0.116862	0.0147738	-0.234418	0.0401869	-0.0812336	-0.0611185	0.0389963		0.925659	0.223496	0.661859	0.0996238	1.06778	0.883149	0.3005	0.594581	0.134809
2.45833	0.0623682	-0.116138	-0.00988885	-0.250607	0.00527231	-0.123054	-0.0720079	0.0422751		0.914703	0.204989	0.704287	0.145073	0.866249	0.785527	0.297272	0.559728	0.115926
2.46667	0.0282042	-0.134876	0.0268344	-0.250819	0.017703	-0.0689238	-0.0636462	0.0419577		0.886417	0.191507	0.689712	0.099983	0.735049	0.854887	0.279111	0.533809	0.116275
2.475	0.0346957	-0.136266	-0.00164153	-0.246507	-0.015955	-0.0641826	-0.0716427	0.0387723		0.89894	0.183162	0.669827	0.0890356	0.828864	0.868351	0.272503	0.544383	0.122813
2.48333	0.0359703	-0.12291	0.0297142	-0.22647	0.0132809	-0.0479677	-0.0530637	0.0387854		0.914653	0.192376	0.687732	0.108011	0.879955	0.826716	0.273153	0.554657	0.122651
2.49167	0.0494622	-0.105475	0.0257609	-0.255109	0.0539015	-0.0242905	-0.0426251	0.0446934		0.931997	0.164703	0.66033	0.0866188	0.89553	0.825678	0.27138	0.548034	0.127316
2.5	0.0224168	-0.121886	0.032734	-0.226187	-0.0199083	-0.0141072	-0.0544897	0.037406		0.914696	0.163298	0.70974	0.0554485	0.716988	0.855864	0.256102	0.524591	0.124206
2.50833	0.0136278	-0.022673	-0.0435503	-0.248362	0.0163648	-0.0115505	-0.0493573	0.0372919		0.903839	0.164036	0.660348	0.102295	1.13682	0.824852	0.240996	0.576169	0.142669
2.51667	0.002567	-0.139969	0.00514023	-0.256351	-0.00856448	-0.0273933	-0.0707618	0.0394829		0.914015	0.170231	0.701531	0.0908122	0.899173	0.86035	0.248246	0.554908	0.129337
2.525	0.0169326	-0.0879886	0.00421141	-0.238439	-0.0179384	-0.0124108	-0.0559388	0.0359786		0.883081	0.136742	0.64588	0.0519213	0.892465	0.879587	0.248374	0.534007	0.132025
2.53333	0.0351634	-0.14449	0.0232265	-0.250346	-0.044892	-0.0067803	-0.0646865	0.0415939		0.883035	0.155602	0.673808	0.064345	1.00438	0.86257	0.209506	0.550464	0.138339
2.54167	-0.0119374	-0.0674605	0.00520557	-0.245071	0.0239184	-0.00745693	-0.050467	0.0373149		0.874351	0.162204	0.64753	0.0601058	0.759647	0.84609	0.21112	0.508721	0.12286
2.55	-0.0161469	-0.125786	-0.0238771	-0.252635	-0.00577946	-0.000332998	-0.0707596	0.0374423		0.902208	0.127352	0.666327	0.0496678	0.951974	0.895325	0.195831	0.541241	0.140863
2.55833	0.00875528	-0.0482634	-0.0215154	-0.255608	0.0661284	0.0132817	-0.039537	0.0419573		0.88054	0.118224	0.659162	0.0745739	0.77851	0.831292	0.205525	0.506832	0.125405
2.56667	0.0447182	-0.136214	-0.0425234	-0.22818	0.000850246	-0.0014446	-0.0604656	0.0381861		0.88636	0.116219	0.673666	0.05053	0.800938	0.854523	0.203223	0.512208	0.130308
2.575	-0.0191331	-0.103672	-0.0413892	-0.229952	-0.00156117	-0.0193269	-0.0691723	0.0322197		0.8736	0.0912218	0.658462	0.0689108	0.941806	0.891794	0.188999	0.530685	0.139712
2.58333	-0.0162445	-0.1113	0.00436543	-0.248857	0.0202775	-0.0213858	-0.0621907	0.0381018		0.904735	0.112573	0.655595	0.0839276	0.904593	0.85447	0.167738	0.526233	0.135989
2.59167	-0.0357088	-0.0869196	-0.0175994	-0.251628	0.076039	-0.0119662	-0.0546304	0.0409859		0.893329	0.105008	0.635077	0.0489101	0.841545	0.889786	0.170257	0.511987	0.136185
2.6	-0.00141117	-0.136976	-0.0771463	-0.220147	-0.00240347	0.0173995	-0.0701142	0.0349577		0.890486	0.0748992	0.663001	0.0466697	0.991608	0.858615	0.159706	0.526426	0.146138
2.60833	0.0264309	-0.128517	-0.0940424	-0.23403	-0.0175173	-0.00973814	-0.0762356	0.0358855		0.891759	0.0956734	0.655938	0.0540703	0.841479	0.863797	0.165834	0.509793	0.135532
2.61667	0.00885294	-0.125879	-0.0227896	-0.243016	-0.0601417	-0.0152188	-0.0763655	0.0351026		0.877612	0.117358	0.631234	0.0498311	0.538486	0.802712	0.156835	0.453438	0.119913
2.625	-0.0200839	-0.107158	0.0213548	-0.24367	-0.015004	-0.0236429	-0.0647007	0.03628		0.860559	0.0792497	0.623935	0.0847049	0.935834	0.844931	0.153942	0.511879	0.137214
2.63333	0.0526386	-0.0850541	-0.0632794	-0.233888	0.0283268	0.0039346	-0.0495536	0.0390148		0.857589	0.0857285	0.635202	0.0666965	0.75574	0.859956	0.130086	0.484428	0.13059
2.64167	-0.0268273	-0.132307	-0.035457	-0.23103	0.0387809	-0.0257936	-0.0687723	0.035997		0.886087	0.0786351	0.616623	-0.00241752	0.932914	0.844514	0.149325	0.500811	0.144399
2.65	-0.0189018	-0.0853437	-0.104829	-0.247196	-0.0624648	-0.023754	-0.0904149	0.0312485		0.876467	0.0840235	0.611973	0.01531	0.820893	0.872101	0.140862	0.488804	0.137897
2.65833	-0.027588	-0.158477	-0.0480216	-0.243052	-0.0294114	-0.0221398	-0.0881149	0.0341671		0.882589	0.0683679	0.672948	0.0739142	0.574266	0.908645	0.133438	0.473453	0.131404
2.66667	-0.0725712	-0.106937	-0.0363764	-0.23889	-0.00337483	-0.0183652	-0.0794191	0.032317		0.856614	0.0939497	0.637248	0.0219334	0.776498	0.894832	0.127591	0.486952	0.136223
2.675	-0.0123537	-0.122434	-0.0858137	-0.225555	0.0179068	-0.0199311	-0.0746969	0.0335916		0.860566	0.0603415	0.627444	0.0703413	0.829206	0.902591	0.100227	0.49296	0.139539
2.68333	0.0390902	-0.116272	-0.0461267	-0.240922	0.00235144	-0.0357545	-0.0662723	0.0373237		0.866248	0.0592961	0.619178	0.0340958	0.891952	0.87323	0.112793	0.493828	0.143015
2.69167	0.0257371	-0.10173	-0.00557616	-0.233402	-0.00390467	-0.0350102	-0.0589811	0.0357023		0.843807	0.0625636	0.637948	-0.0035606	0.792375	0.863744	0.104433	0.471616	0.139297
2.7	-0.00547673	-0.0711606	-0.0236344	-0.243829	0.00580894	-0.0384755	-0.0627946	0.0345448		0.832932	0.0661421	0.619102	0.0129259	0.62191	0.899712	0.0948256	0.44965	0.133367
2.70833	0.0155552	-0.116286	-0.0609924	-0.245354	-0.00435978	-0.0371223	-0.0747598	0.0355691		0.873398	0.0648568	0.605102	0.033534	0.793414	0.860698	0.11064	0.477377	0.137145
2.71667	-0.0192667	-0.112293	0.00590568	-0.236106	0.044643	-0.0318301	-0.0581578	0.0378131		0.855047	0.083705	0.606667	0.0601189	0.88206	0.905735	0.104502	0.499691	0.140788
2.725	0.0225144	-0.0430874	-0.062752	-0.223496	-0.0285555	-0.00161376	-0.0561651	0.0325503		0.849145	0.0639613	0.639651	0.00947053	0.690272	0.884376	0.110381	0.463894	0.135434
2.73333	-0.00634021	-0.0425494	-0.0602409	-0.245305	0.0168811	-0.0175967	-0.0591919	0.0354443		0.851074	0.0554402	0.615718	0.0430053	0.893688	0.916131	0.0741178	0.492739	0.146544
2.74167	0.0166551	-0.0640673	0.0256909	-0.224013	0.00769732	-0.0116569	-0.0416157	0.0353663		0.844073	0.0664756	0.592449	0.0156758	0.748085	0.904311	0.101074	0.467449	0.137484
2.75	-0.014682	-0.104379	-0.0137115	-0.25962	0.00112875	-0.0130246	-0.0673814	0.0378706		0.829129	0.0343138	0.601339	-0.0121566	0.804108	0.906501	0.0718508	0.462155	0.144898
2.75833	-0.0344701	-0.0691398	0.00584501	-0.245146	0.0821592	-0.0158568	-0.0461014	0.0409433		0.834407	0.0653665	0.569902	0.0261465	0.651402	0.923056	0.0521937	0.446068	0.136444
2.76667	0.0329533	-0.166601	0.0321366	-0.235819	0.00118988	-0.0247061	-0.0601411	0.0422937		0.827286	0.0500219	0.632906	-0.000464483	1.00071	0.905129	0.0645347	0.49716	0.155323
2.775	-0.0082522	-0.0956992	-0.0821545	-0.215199	0.0593492	-0.00905668	-0.058502	0.0354948		0.860187	0.0349658	0.624581	-0.0102493	0.723144	0.939369	0.0512744	0.460468	0.146741
2.78333	-0.0185677	-0.120783	-0.0682362	-0.217863	-0.00805502	0.00166306	-0.0719736	0.0316404		0.864171	0.0399008	0.599226	0.00994736	0.764133	0.875496	0.0242217	0.453871	0.144034
2.79167	-0.0390497	-0.0639466	-0.0578466	-0.236208	-0.0117163	-0.0285098	-0.0728794	0.0306576		0.846788	0.0408001	0.577722	-0.00656527	0.718383	0.909994	0.067448	0.450653	0.141394
2.8	-0.00809287	-0.115755	-0.0615618	-0.252542	0.00760901	-0.0272483	-0.0762652	0.0361072		0.818077	0.0348721	0.580718	0.048982	0.74502	0.928307	0.0458106	0.457398	0.1403
2.80833	0.0171331	-0.0924163	-0.0588827	-0.229876	0.0376533	-0.0347251	-0.0601857	0.0357594		0.854537	0.0436929	0.601936	0.00830785	0.781983	0.896128	0.034579	0.460166	0.144844
2.81667	-0.000799542	-0.0410322	0.0123234	-0.236605	-0.0521602	-0.0235172	-0.0569652	0.0340024		0.835226	0.0226227	0.583995	0.00120768	0.668121	0.879542	0.0233681	0.430583	0.140108
2.825	0.00152363	-0.0818954	-0.0389342	-0.227627	-0.0231892	-0.0385819	-0.0681174	0.0308337		0.838863	0.024485	0.576759	-0.0243647	0.889308	0.879239	0.0372884	0.460225	0.151199
2.83333	-0.0170772	-0.107655	-0.0058282	-0.205015	-0.0153504	-0.0431298	-0.0656758	0.0289454		0.852095	0.0340103	0.606952	0.00343506	0.893491	0.88727	0.0136777	0.470133	0.152142
2.84167	-0.00540477	-0.016166	0.00750194	-0.207069	0.0391205	-0.0152817	-0.0328832	0.0327026		0.811622	0.0318219	0.587946	-0.0324642	0.787021	0.949129	0.020472	0.450792	0.150146
2.85	0.0376356	-0.125617	0.0588155	-0.198966	-0.00656742	-0.032903	-0.0446004	0.0370561		0.839696	0.0295587	0.585774	0.0147026	0.793598	0.956455	0.0130488	0.461833	0.149902
2.85833	-0.0409051	-0.0460668	-0.0107383	-0.207767	-0.0120695	-0.0261271	-0.057279	0.0279985		0.816372	0.0286556	0.596631	0.0191377	0.865749	0.937028	0.0219961	0.469367	0.150476
2.86667	-0.0116701	-0.0689122	0.0271144	-0.192794	-0.069604	-0.0314289	-0.0578824	0.0281464		0.819761	0.010332	0.573732	0.0178705	0.584197	0.939301	0.0105294	0.422246	0.141222
2.875	-0.0320904	-0.0394287	-0.0126333	-0.219957	-0.037189	-0.0272242	-0.0614205	0.0291617		0.831171	0.0203819	0.571819	0.00165185	0.632473	0.862517	0.0210561	0.420153	0.13754
2.88333	-0.0775619	-0.0971406	-0.0394056	-0.190647	-0.00253253	-0.0105018	-0.0696315	0.0260216		0.821186	0.00326864	0.594696	0.00170411	0.728446	0.930679	0.00544925	0.440775	0.147418
2.89167	-0.0467028	-0.0170901	-0.0389295	-0.196616	0.0357309	-0.00823506	-0.045307	0.0296623		0.820711	0.0239529	0.57436	-0.00584023	0.810291	0.945105	0.0147076	0.454755	0.150269
2.9	-0.0145073	-0.10493	0.00306789	-0.197915	0.0135798	-0.00207773	-0.0504637	0.0313181		0.811438	0.0282284	0.574454	0.000312813	0.545984	0.956652	0.000130633	0.416743	0.14191
2.90833	-0.0483886	-0.000793125	-0.000871407	-0.216361	-0.0397703	-0.011507	-0.0529486	0.0307533		0.806096	0.0116061	0.562817	0.0110839	0.749163	0.940945	-0.0160499	0.437952	0.147847
2.91667	-0.0209731	-0.044753	-0.0553915	-0.206186	0.0985093	0.0110344	-0.0362932	0.0372477		0.817857	0.0277863	0.57527	-0.01829	0.980887	0.932762	-0.0117196	0.472079	0.161197
2.925	-0.0405145	-0.0674501	0.0528786	-0.202046	-0.00379598	-0.0167702	-0.046283	0.0321682		0.806313	-0.0196977	0.553454	0.00502231	0.705623	0.953667	-0.0353545	0.424147	0.150251
2.93333	-0.0651751	-0.0828747	-0.00988885	-0.192595	-0.000555849	-0.0317479	-0.0638062	0.0262929		0.831508	0.0168671	0.569469	0.0241085	0.642733	0.92542	-0.0176361	0.427496	0.143365
2.94167	-0.0371068	-0.0161073	-0.0954426	-0.197526	-0.0112884	-0.0103084	-0.0612966	0.0276145		0.819902	0.00719566	0.575912	-0.0158667	0.756688	0.950045	-0.0201071	0.43911	0.151863
2.95	-0.00669999	-0.0182074	-0.0485211	-0.190448	0.000524195	-0.0194478	-0.0471333	0.0269001		0.812877	0.0308552	0.579287	-0.00241752	0.664411	0.911752	-0.0141595	0.426086	0.142813
2.95833	-0.0625847	-0.0568878	0.0134669	-0.190916	0.00671917	-0.0185826	-0.0514642	0.028029		0.798539	-0.0099738	0.578391	0.00749137	0.852003	0.935861	-0.0248693	0.448206	0.154424
2.96667	-0.0440661	-0.0562291	-0.0221362	-0.192542	-0.015758	-0.0235365	-0.0590446	0.0250281		0.811924	0.00269158	0.594847	-0.0362331	0.742047	0.972268	-0.0307789	0.436681	0.154948
2.975	-0.0241598	-0.0644294	-0.0592655	-0.196554	-0.0105276	-0.0144552	-0.0615652	0.0260655		0.792045	-0.0101761	0.561707	-0.00117646	0.799991	0.972859	-0.0272124	0.441148	0.154382		p=0.0127
2.98333	-0.0413677	-0.0819885	-0.0238538	-0.207029	0.047822	-0.0143392	-0.0534594	0.0321493		0.816422	-0.00977145	0.601134	-0.00164022	0.634578	0.884338	-0.0151652	0.415699	0.143095
2.99167	0.0103692	-0.0378183	-0.0120545	-0.201617	-0.0193445	0.0134412	-0.0411707	0.0301465		0.817414	0.00762658	0.562037	0.0132982	0.720277	0.929595	-0.0318087	0.431206	0.147543
3	0.0018166	-0.00501738	0.04942	-0.0694355	-0.000854729	0.0859614	0.0103151	0.0197511		0.846923	0.0892396	0.59746	0.0208426	0.534843	0.974064	0.00483756	0.438316	0.140892
3.00833	0.154514	0.196805	0.082386	0.111126	0.127929	0.291197	0.16066	0.0279066		0.910449	0.332463	0.650579	0.174309	0.858146	1.04612	0.107246	0.582759	0.132335
3.01667	0.294979	0.222027	0.191842	0.268346	0.154094	0.410821	0.257018	0.0338667		0.965391	0.552841	0.691923	0.3528	0.860369	1.07666	0.231233	0.675889	0.110284
3.025	0.39727	0.312319	0.337493	0.377606	0.312419	0.566479	0.383931	0.0357229		1.05403	0.779993	0.73238	0.525791	0.92001	1.10501	0.358527	0.782249	0.0952785
3.03333	0.507199	0.357865	0.313642	0.548867	0.423677	0.674097	0.470891	0.0495598		1.07618	0.974471	0.823856	0.615604	0.961261	1.17047	0.495298	0.873878	0.0856166
3.04167	0.62543	0.445009	0.501347	0.651756	0.519265	0.809737	0.59209	0.0492195		1.18183	1.18309	0.861901	0.756739	1.08024	1.19745	0.579967	0.977316	0.0860803
3.05	0.689851	0.455564	0.607326	0.718697	0.574116	0.883629	0.654864	0.0542968		1.22229	1.35397	0.919853	0.853411	1.0682	1.22925	0.701874	1.04984	0.0822293
3.05833	0.804309	0.628555	0.691269	0.789588	0.656919	0.953105	0.753958	0.0448876		1.26114	1.5223	0.93165	0.97382	1.07835	1.26847	0.793797	1.1185	0.0867535
3.06667	0.924821	0.730393	0.7775	0.866904	0.676408	1.02782	0.833974	0.0487793		1.31536	1.64386	0.955415	1.03669	1.14103	1.2698	0.860893	1.17472	0.092105
3.075	0.956297	0.746431	0.779245	0.918156	0.758233	1.02526	0.863937	0.0439849		1.39112	1.77726	0.961442	1.12403	1.33761	1.29085	0.983851	1.2666	0.0984886
3.08333	1.02154	0.81335	0.840094	0.863652	0.81072	1.06518	0.902423	0.0416368		1.38536	1.86494	0.996629	1.21182	1.27551	1.4128	1.03715	1.31203	0.101786
3.09167	0.925283	0.725913	0.823063	0.79558	0.860898	0.951491	0.847038	0.0312334		1.3945	1.8256	1.02384	1.13164	1.2418	1.35233	1.01342	1.2833	0.0985714
3.1	0.869239	0.760045	0.661225	0.738297	0.601824	0.839044	0.744946	0.038031		1.36926	1.7819	1.04519	1.08761	1.29006	1.30127	0.996392	1.26738	0.0938831
3.10833	0.825145	0.680481	0.732048	0.649692	0.619926	0.77997	0.714544	0.02941		1.35648	1.75168	1.01344	1.10482	1.12829	1.30723	1.01464	1.23951	0.0917812
3.11667	0.775192	0.609006	0.618168	0.59028	0.57379	0.714685	0.646854	0.0297518		1.3557	1.69511	1.01867	1.06024	1.16624	1.31462	1.00364	1.2306	0.0866698
3.125	0.697797	0.592858	0.64628	0.503169	0.462722	0.626651	0.588246	0.0332749		1.361	1.65615	1.03842	1.03849	1.16019	1.28493	0.94473	1.21199	0.0856113
3.13333	0.661613	0.502693	0.628656	0.447357	0.399862	0.59236	0.538757	0.0390851		1.34514	1.59564	0.996161	1.01244	1.16733	1.26684	0.975045	1.19409	0.0795678
3.14167	0.625394	0.476179	0.516852	0.353354	0.37981	0.487536	0.473187	0.0366544		1.3385	1.56372	0.982719	0.996029	1.16833	1.31377	0.930478	1.18479	0.0814737
3.15	0.546771	0.387376	0.412013	0.291573	0.363521	0.462853	0.410685	0.0325738		1.33037	1.52876	1.03741	1.00073	1.05312	1.25059	0.889567	1.15579	0.0779912
3.15833	0.495157	0.352544	0.397651	0.214094	0.283441	0.341514	0.3474	0.0358545		1.31325	1.51252	1.03297	0.920363	1.29355	1.22099	0.883944	1.16823	0.0806365
3.16667	0.468805	0.312888	0.488124	0.208991	0.25623	0.291541	0.337763	0.0427414		1.31429	1.49116	1.00597	0.917881	1.04157	1.20007	0.888575	1.12279	0.0776478
3.175	0.432277	0.233258	0.270063	0.133682	0.283876	0.261609	0.269128	0.0359494		1.27144	1.43124	0.990396	0.891597	1.14401	1.12697	0.869461	1.10359	0.0714683
3.18333	0.37077	0.15547	0.408405	0.108564	0.239492	0.201791	0.247415	0.0444135		1.26872	1.41509	0.970484	0.856181	0.890294	1.20576	0.841924	1.06406	0.0803939
3.19167	0.405612	0.182081	0.268957	0.0322822	0.149353	0.153958	0.198707	0.0471866		1.27646	1.37544	0.976887	0.839159	1.05017	1.22685	0.853639	1.08552	0.0739557
3.2	0.32647	0.115458	0.194773	0.0397358	0.202846	0.132861	0.168691	0.0363195		1.26216	1.36676	1.00603	0.789248	1.13687	1.18742	0.850273	1.08554	0.0746085
3.20833	0.313261	0.127124	0.297573	-0.0144765	0.125769	0.101877	0.158521	0.046689		1.26255	1.35783	1.00618	0.802854	1.11919	1.20473	0.810551	1.08056	0.0759253
3.21667	0.289052	0.126717	0.27249	-0.0281643	0.127249	0.0809736	0.14472	0.0446402		1.26337	1.33351	0.986785	0.739919	1.15275	1.12169	0.809169	1.05817	0.0781524
3.225	0.291242	0.0856506	0.176635	-0.0614693	0.142302	0.0292454	0.110601	0.0455967		1.27278	1.29039	1.01899	0.709729	1.06539	1.18323	0.785272	1.04654	0.0798145
3.23333	0.206107	0.131366	0.188882	-0.104662	0.141045	0.0699929	0.105455	0.042307		1.25625	1.26368	0.954237	0.708769	1.09288	1.17324	0.805706	1.03639	0.0768271
3.24167	0.223582	0.0577878	0.158838	-0.100447	0.0949975	0.0383557	0.0788523	0.0414451		1.22134	1.26959	0.990668	0.706365	0.957407	1.16919	0.769205	1.01197	0.0770211
3.25	0.195653	0.0170591	0.254049	-0.151602	0.0745378	0.0197677	0.068244	0.0537738		1.24461	1.2298	0.976026	0.652627	1.21011	1.18051	0.746261	1.03428	0.0865168
3.25833	0.186966	0.0207799	0.17411	-0.12101	0.0638121	0.0182163	0.0571458	0.0425428		1.19857	1.2376	0.983401	0.62213	0.999921	1.16973	0.755447	0.995257	0.0817417
3.26667	0.185938	-0.00091037	0.152323	-0.152212	0.15315	0.0232282	0.0602528	0.0480615		1.22343	1.22054	0.998083	0.643097	1.13945	1.11926	0.758519	1.01462	0.0803595
3.275	0.173752	0.00847954	0.0765844	-0.170349	0.0590096	0.0187383	0.0277025	0.0422868		1.21815	1.18448	1.01368	0.587916	1.0903	1.09721	0.74039	0.990304	0.0828037
3.28333	0.125423	-0.0300905	0.126008	-0.177524	0.0618082	0.00241218	0.018006	0.0427882		1.20473	1.14684	0.993437	0.597792	1.0047	1.14333	0.725685	0.973786	0.0803426
3.29167	0.0848495	0.0134521	0.139408	-0.194225	0.092423	0.00949262	0.0242333	0.0439845		1.24484	1.13378	0.993575	0.545994	1.06816	1.08626	0.728906	0.971647	0.0861845
3.3	0.139927	-0.0522566	0.175272	-0.208598	0.0653268	-0.0321587	0.0145855	0.0528544		1.22983	1.13195	0.973967	0.560168	0.998277	1.09877	0.71502	0.958284	0.0836849
3.30833	0.114403	-0.0761055	0.0961502	-0.216463	0.0912547	-0.00201007	0.00120499	0.048104		1.19586	1.12756	0.968264	0.543675	0.99708	1.15601	0.696853	0.955043	0.0864219
3.31667	0.0689008	-0.0453944	0.125704	-0.22081	0.0542683	-0.0237589	-0.00684832	0.0455201		1.21186	1.10358	0.982951	0.481472	1.19426	1.14891	0.705209	0.975463	0.097664
3.325	0.0749812	-0.0318216	0.0774152	-0.206093	0.0118477	-0.0280941	-0.0169607	0.0388393		1.18728	1.08799	1.02506	0.497344	1.36836	1.09937	0.679418	0.992116	0.105367
3.33333	0.106663	-0.0856231	0.0210654	-0.216228	0.0322802	-0.0412449	-0.0305147	0.0418539		1.18616	1.07186	0.98456	0.429883	0.918431	1.11583	0.709795	0.916645	0.0926637
3.34167	0.0226635	-0.147311	0.0776439	-0.244757	0.00627085	-0.0302255	-0.0526192	0.044873		1.17	1.0581	0.974537	0.428635	0.996804	1.16321	0.680174	0.924494	0.0956619
3.35	0.0394911	-0.0945612	0.0975504	-0.26099	0.000789112	-0.0337246	-0.0419075	0.0467659		1.15616	1.04102	0.993927	0.423384	0.905882	1.13692	0.68841	0.906528	0.0928161
3.35833	0.0640797	-0.140138	0.0431283	-0.233208	-0.0138832	-0.0348507	-0.0524787	0.0424507		1.18886	1.02245	0.98349	0.405976	1.01188	1.04365	0.678958	0.905038	0.0938191
3.36667	0.023306	-0.0584464	0.0673475	-0.258454	0.0515919	-0.0380647	-0.0354533	0.0446786		1.19495	1.0184	0.990089	0.441	1.16702	1.10271	0.666026	0.940027	0.098533
3.375	0.0416292	-0.0784953	0.00738525	-0.269535	0.0656461	-0.0421197	-0.0459149	0.0453482		1.16598	1.0155	0.997762	0.384023	1.19571	1.11423	0.657455	0.932951	0.105409
3.38333	0.0109397	-0.0208316	0.165751	-0.244046	0.0460287	-0.0492484	-0.0152345	0.0502042		1.17307	1.02271	1.01182	0.390888	1.01236	1.15236	0.656709	0.917133	0.100486
3.39167	-0.0124257	-0.0988682	-0.00738712	-0.25491	0.0291216	-0.0584119	-0.067147	0.0380683		1.1613	0.990404	0.963043	0.408452	0.92998	1.08338	0.667329	0.88627	0.0914049
3.4	0.00105591	-0.133093	0.130876	-0.248411	0.080332	-0.0380792	-0.0345533	0.0519859		1.15452	0.961498	1.0064	0.394441	1.07924	1.16985	0.645581	0.915933	0.101355
3.40833	0.0178527	-0.148525	0.00711454	-0.266623	0.0542615	-0.0389057	-0.0624708	0.0455092		1.14571	0.973631	1.0205	0.336588	1.08784	1.13285	0.647267	0.90634	0.106027
3.41667	0.00771191	-0.107041	0.0332474	-0.277695	-0.0518342	-0.0595477	-0.0758598	0.0413124		1.14338	0.965489	0.999336	0.329997	0.980361	1.06261	0.613275	0.870634	0.101757
3.425	-0.00897691	-0.0467909	0.105952	-0.237803	0.0238776	-0.0389588	-0.0337834	0.0425852		1.1732	0.941185	1.01453	0.312701	1.00392	1.0754	0.623398	0.877762	0.105848
3.43333	-0.0234351	-0.0901473	0.00593835	-0.275195	-0.0355452	-0.05369	-0.078679	0.0378032		1.14857	0.940323	0.988122	0.352767	0.89578	1.11197	0.623677	0.865887	0.0993653
3.44167	-0.0328306	-0.0842954	0.00887883	-0.255772	-0.0331474	-0.054502	-0.0752781	0.0348609		1.17922	0.951636	0.971256	0.30402	1.08978	1.07578	0.634138	0.886548	0.108537
3.45	0.00182688	-0.0496772	-0.0249459	-0.270039	0.108637	-0.0445362	-0.0464556	0.0462034		1.13659	0.906351	1.01309	0.318011	0.95471	1.10026	0.61623	0.863606	0.1032
3.45833	-0.029536	-0.0357389	-0.0505467	-0.265744	-0.0520312	-0.0399351	-0.078922	0.0342598		1.12777	0.927035	1.01183	0.271125	0.808383	1.10654	0.624389	0.839581	0.107101
3.46667	0.0149744	-0.0635466	0.000267443	-0.262055	0.0285238	-0.0337971	-0.0526055	0.0402378		1.13276	0.887271	0.955401	0.271302	1.03565	1.15155	0.616126	0.864294	0.111209
3.475	0.0112686	0.0024311	-0.0627427	-0.277364	-0.0243576	-0.0881111	-0.0731459	0.0398801		1.12386	0.880027	0.996001	0.257813	1.00421	1.11969	0.619437	0.857291	0.110398
3.48333	0.00611858	-0.0959371	0.0291868	-0.27443	0.0276136	-0.0543087	-0.0602929	0.0432389		1.16213	0.898576	1.01539	0.328299	1.30337	1.14897	0.604342	0.923011	0.120989
3.49167	0.0079432	-0.107775	0.00919154	-0.269075	0.0194148	-0.0297035	-0.0616675	0.0417022		1.13123	0.895661	0.968028	0.268643	1.11709	1.15477	0.599268	0.876383	0.115643
3.5	0.00585131	-0.0688605	-0.0781311	-0.250108	0.0674326	-0.0390265	-0.0604737	0.0399869		1.11793	0.847918	1.00891	0.232639	0.969022	1.12047	0.593608	0.841498	0.113454
3.50833	0.0115924	-0.0959199	-0.0601616	-0.259161	0.0623992	-0.0518148	-0.0655109	0.0411458		1.11707	0.883171	1.01383	0.2885	1.08238	1.15778	0.596155	0.876985	0.112723
3.51667	-0.00615004	-0.106282	-0.0926515	-0.285374	0.0301473	-0.0544633	-0.0857957	0.041186		1.11819	0.816146	0.977636	0.238204	0.97018	1.10956	0.573536	0.829065	0.11238
3.525	-0.0106319	-0.043915	-0.0472609	-0.264644	0.0159641	-0.0437436	-0.0657052	0.0374822		1.12904	0.85186	1.02862	0.263418	0.903028	1.1587	0.594551	0.847031	0.112227
3.53333	-0.0181	-0.0510083	-0.0508314	-0.269963	0.0523663	-0.0696053	-0.067857	0.0402607		1.115	0.825896	0.965442	0.237453	0.797268	1.16187	0.580828	0.811966	0.112642
3.54167	0.00324031	-0.0267766	-0.021464	-0.269857	0.067419	-0.0665846	-0.0523372	0.0429971		1.09648	0.825416	1.0431	0.207145	0.941898	1.12207	0.559325	0.827919	0.117408
3.55	0.0093258	-0.0794125	0.0156326	-0.279096	0.00515004	-0.0579431	-0.0643905	0.0418461		1.11427	0.830591	0.977631	0.211156	0.932374	1.12125	0.561679	0.821279	0.115383
3.55833	-0.00650468	-0.0553946	0.00472483	-0.305248	0.0451117	-0.0286692	-0.0576633	0.0469089		1.12237	0.787986	0.982349	0.24117	1.01747	1.1169	0.550254	0.831215	0.11543
3.56667	0.00246421	-0.0553084	-0.0180288	-0.263946	0.0229334	-0.0573148	-0.0615334	0.0387837		1.0847	0.7812	0.982933	0.219641	1.11836	1.16224	0.561143	0.844316	0.121853
3.575	-0.0362896	-0.0647018	-0.0646096	-0.261622	0.066665	-0.0404764	-0.066839	0.039931		1.07596	0.797879	0.973806	0.188516	0.936215	1.1691	0.538984	0.811495	0.119717
3.58333	-0.0378059	-0.0379459	-0.100768	-0.240684	0.0297194	-0.0450195	-0.0720839	0.0344341		1.10053	0.795184	1.02231	0.220555	0.869103	1.20539	0.562767	0.825119	0.119223
3.59167	-0.0197704	-0.0558671	0.000206767	-0.268059	0.0411855	-0.0292057	-0.0552517	0.0406887		1.10604	0.796946	0.98604	0.202273	1.05938	1.16156	0.563745	0.839427	0.121932
3.6	0.0133862	-0.108617	-0.12649	-0.286179	-0.0480506	-0.0495771	-0.100921	0.0385613		1.10124	0.759628	1.00174	0.220836	0.983926	1.16706	0.534432	0.824125	0.119823
3.60833	-0.00833958	-0.0591844	-0.0712	-0.248703	0.0377212	-0.0584796	-0.0680308	0.0363503		1.11565	0.76599	0.965955	0.199947	0.942411	1.1553	0.558444	0.814815	0.118815
3.61667	-0.00169386	-0.0271111	-0.0454919	-0.263941	-0.0137813	-0.0479	-0.0666532	0.0366291		1.0953	0.762423	0.989897	0.151494	0.808831	1.15177	0.521386	0.783014	0.123277
3.625	-0.0686444	-0.016428	-0.00204293	-0.275813	0.0226753	-0.0438209	-0.0640124	0.0404516		1.08556	0.753876	0.988791	0.151317	1.03315	1.17406	0.528848	0.816515	0.128254
3.63333	0.00995285	-0.0773608	-0.00648631	-0.287791	-0.0223945	-0.0485573	-0.0721062	0.0410329		1.10177	0.726023	1.01335	0.202841	0.967575	1.15865	0.548875	0.817013	0.120916
3.64167	0.00169324	0.00373459	-0.0546307	-0.272199	0.0168335	-0.0785513	-0.0638533	0.040512		1.06488	0.73176	0.975161	0.173029	0.906947	1.17105	0.521874	0.792101	0.121607
3.65	-0.0336529	-0.00792436	-0.0972582	-0.267047	-0.0197929	-0.056962	-0.0804396	0.0360486		1.0898	0.727672	0.985635	0.124295	1.02134	1.24632	0.512951	0.815429	0.136215
3.65833	0.0185157	-0.0828988	-0.0432049	-0.264573	0.00262315	-0.036262	-0.0676333	0.0383539		1.10191	0.716659	1.00451	0.153427	0.965089	1.17696	0.535435	0.807713	0.127528
3.66667	-0.0298701	-0.0670501	-0.0109157	-0.251106	-0.0250708	-0.0554831	-0.0732493	0.0333648		1.08532	0.71262	0.998324	0.180116	1.07996	1.14357	0.514772	0.816383	0.126856
3.675	0.00928468	-0.0616776	-0.127746	-0.265527	0.0736411	-0.075318	-0.0745572	0.0436073		1.08647	0.680724	0.95656	0.182664	0.936426	1.19391	0.528191	0.794992	0.123667
3.68333	-0.026925	-0.0640087	-0.0656551	-0.256307	-0.0364011	-0.0336086	-0.0804842	0.0326658		1.08101	0.676598	0.944545	0.139775	0.955934	1.10464	0.517626	0.774305	0.123158
3.69167	-0.0611096	-0.0364596	-0.0833587	-0.256435	0.0264996	-0.0505969	-0.07691	0.0355678		1.0835	0.677479	0.96315	0.172696	0.872484	1.19012	0.518912	0.782621	0.123706
3.7	-0.0972627	-0.0725227	-0.0920354	-0.282145	-0.0341323	-0.063506	-0.106934	0.0330759		1.06665	0.680143	0.973186	0.169959	0.869669	1.12145	0.518739	0.771399	0.119007
3.70833	-0.00610892	-0.0359975	-0.0415013	-0.273662	0.00686181	-0.0626119	-0.0688366	0.0385439		1.08472	0.669123	0.98518	0.12291	0.939741	1.21587	0.466358	0.783414	0.134983
3.71667	-0.0631912	-0.0425253	0.0406873	-0.255052	-0.0264497	-0.0764876	-0.070503	0.0369813		1.08452	0.663348	0.966155	0.135308	0.94791	1.21083	0.504	0.787438	0.131414
3.725	-0.00424832	-0.0526497	-0.0674054	-0.252666	0.0095857	-0.0497607	-0.0695241	0.0352531		1.06943	0.681604	0.944723	0.133472	1.14963	1.21278	0.491165	0.811829	0.13842
3.73333	-0.0671334	-0.00834851	-0.0576925	-0.255286	0.0404722	-0.0608865	-0.0681458	0.0374752		1.05809	0.650754	0.971577	0.0931637	1.01002	1.22244	0.48276	0.784115	0.13846
3.74167	-0.0285594	-0.0607327	-0.109594	-0.264052	0.00934116	-0.0442317	-0.0829714	0.0361234		1.07456	0.652313	0.993771	0.122472	1.16149	1.20902	0.473882	0.812503	0.142645
3.75	-0.0672978	-0.0571602	-0.00475003	-0.257212	-0.0364826	-0.018283	-0.073531	0.0346416		1.05833	0.643515	0.958567	0.136967	0.705913	1.22823	0.490805	0.746047	0.129634
3.75833	-0.0263699	-0.0441805	-0.0116998	-0.264993	-0.0741823	-0.0528056	-0.0790385	0.0348865		1.06779	0.640318	1.0069	0.119095	1.12615	1.16865	0.481637	0.801507	0.13904
3.76667	-0.0235533	-0.015559	-0.0342808	-0.246281	0.00692974	-0.0493451	-0.0603483	0.0346643		1.0904	0.600692	0.977551	0.12163	0.983886	1.23082	0.481765	0.78382	0.138109
3.775	-0.0514519	-0.0193488	0.00936424	-0.26251	-0.0341187	-0.0616694	-0.0699557	0.036372		1.08539	0.609258	0.969218	0.157464	1.01568	1.19168	0.497323	0.78943	0.131714
3.78333	-0.0213689	-0.0530842	-0.000736052	-0.266849	-0.00944753	-0.0421777	-0.0656105	0.0374622		1.09357	0.63701	0.987735	0.124615	0.916011	1.21245	0.485393	0.779541	0.134298
3.79167	-0.0321316	-0.00460702	-0.0113824	-0.233318	-0.00752519	-0.0550529	-0.0573362	0.032907		1.0645	0.626469	0.984988	0.140187	0.91067	1.21518	0.488856	0.775835	0.131474
3.8	-0.0705307	-0.00892783	8.54137e-05	-0.254199	0.0205628	-0.063506	-0.0627526	0.0374537		1.05568	0.627514	1.00534	0.114758	1.03239	1.16749	0.492143	0.785044	0.134703
3.80833	-0.0238103	0.0179557	-0.0478956	-0.225273	0.00016418	-0.0348024	-0.0522768	0.0328063		1.0644	0.60897	0.974943	0.11112	1.04451	1.216	0.48492	0.78641	0.138681
3.81667	-0.065612	0.0270835	0.00257781	-0.244289	0.0378163	-0.074071	-0.052749	0.0390669		1.05421	0.601955	0.982023	0.17527	0.912485	1.23194	0.498578	0.779496	0.128921
3.825	-0.0735375	-0.0394114	-0.0322831	-0.270198	0.0159233	-0.0565222	-0.0760048	0.0371924		1.07017	0.59666	0.983098	0.140788	0.956828	1.24188	0.490546	0.782853	0.135223
3.83333	-0.0727974	-0.0944129	0.0444072	-0.258282	-0.0184547	-0.0370643	-0.0727673	0.038311		1.0564	0.577272	0.936078	0.125902	0.838151	1.22913	0.496739	0.751381	0.131654
3.84167	-0.070834	0.00354837	-0.00707907	-0.249582	0.0201824	-0.0212167	-0.0541635	0.0375006		1.05626	0.573143	0.974689	0.191789	0.875891	1.22819	0.515629	0.773655	0.126385
3.85	-0.0519145	-0.0686364	-0.0177955	-0.241236	-0.0259539	-0.0352084	-0.0734574	0.0313824		1.04972	0.588799	1.01232	0.0756778	1.15377	1.16825	0.4949	0.79192	0.14499
3.85833	-0.0292893	-0.0288732	-0.0661546	-0.249754	0.0341278	-0.0479532	-0.0646494	0.0360679		1.03073	0.568328	0.996986	0.139037	0.989819	1.23395	0.512401	0.781606	0.134564
3.86667	0.00526538	-0.0384804	-0.10551	-0.232872	-0.0983508	-0.0599295	-0.0883129	0.0304319		1.05006	0.564656	1.00702	0.0725099	0.925955	1.19706	0.489934	0.758171	0.139052
3.875	-0.0432437	0.0142349	-0.0357137	-0.254455	-0.006581	-0.0898365	-0.0692659	0.0362947		1.05093	0.569156	0.982233	0.0747046	0.867472	1.23305	0.519199	0.756678	0.138012
3.88333	-0.0151086	-0.0118417	0.0303583	-0.273149	0.0253041	-0.0668021	-0.0518732	0.0424455		1.04621	0.595465	0.979179	0.114281	0.983741	1.27231	0.482124	0.781902	0.139997
3.89167	-0.0711013	-0.0141625	-0.00924942	-0.251027	0.047822	-0.0714274	-0.0615242	0.0383816		1.05115	0.566878	0.99765	0.0748222	0.935571	1.23557	0.50382	0.766494	0.140722
3.9	-0.0599428	0.0301388	-0.0677835	-0.242818	0.000381548	-0.0554154	-0.0659065	0.035381		1.05313	0.527795	0.994699	0.0446709	0.885046	1.26158	0.506364	0.753326	0.145536
3.90833	-0.0169795	-0.0276352	-0.0280264	-0.235859	-0.0181422	-0.0660917	-0.0654556	0.0318231		1.05635	0.534446	0.98563	0.0689043	0.835744	1.24752	0.514402	0.749	0.140706
3.91667	-0.0136695	-0.0285318	-0.0532912	-0.240025	-0.0168312	-0.0390362	-0.0652308	0.0323736		1.05683	0.55389	1.03417	0.103726	0.928126	1.22844	0.489841	0.770718	0.139704
3.925	-0.0207984	0.01249	0.0150865	-0.229549	0.0667669	-0.06585	-0.0369757	0.0387657		1.03122	0.508853	1.00201	0.0725752	0.817328	1.2861	0.529439	0.749646	0.142873
3.93333	-0.0627748	0.0592327	-0.0704813	-0.242884	0.0788308	-0.0822873	-0.0533939	0.0432336		1.02286	0.510303	0.976789	0.123008	0.744823	1.23946	0.51668	0.733418	0.133139
3.94167	-0.0284566	0.0500531	-0.048395	-0.255361	0.0553823	-0.0517761	-0.0464256	0.042059		1.07077	0.552815	1.01246	0.0830915	0.987043	1.19777	0.525896	0.775691	0.139804
3.95	-0.0728128	-0.00134831	-0.0474522	-0.221309	0.0170577	-0.0883721	-0.0690395	0.0316381		1.05817	0.513781	0.982629	0.119357	0.884046	1.25904	0.491946	0.758424	0.13893
3.95833	-0.0376465	0.0118383	-0.0255527	-0.248146	0.00636594	-0.0556329	-0.058129	0.0359971		1.02519	0.529208	1.00189	0.0914785	0.762239	1.27078	0.508071	0.741264	0.139308
3.96667	-0.0652573	-0.0400804	-0.016722	-0.227579	0.0244482	-0.0723601	-0.0662584	0.0322445		1.04324	0.528856	1.00543	0.0648545	1.12979	1.22416	0.506778	0.786159	0.149054
3.975	-0.11977	-0.0291939	0.0153245	-0.216485	0.0604089	-0.0662125	-0.0593212	0.0369748		1.02415	0.513129	0.994347	0.0977883	0.870655	1.25023	0.502189	0.750355	0.138693
3.98333	-0.00109251	0.0833506	-0.0735711	-0.247399	0.0587922	-0.0542507	-0.0390285	0.0443559		1.04704	0.497432	0.991391	0.0813932	0.838809	1.29497	0.496639	0.749668	0.14473
3.99167	-0.0792889	-0.00181039	0.0565892	-0.213383	0.00755467	-0.0976274	-0.054661	0.0360115		1.00982	0.525037	1.00771	0.0867429	0.917563	1.24458	0.487571	0.754145	0.140398
4	-0.0309545	0.0328147	-0.0817951	-0.096873	0.0682545	0.0165151	-0.0153397	0.0245115		1.07445	0.556026	0.979259	0.123433	1.04488	1.26597	0.526726	0.795822	0.14116
4.00833	0.0917214	0.119614	0.0624001	0.104468	0.123513	0.264316	0.127672	0.0262705		1.09562	0.783707	0.957305	0.23032	0.769223	1.31519	0.507618	0.808425	0.126836
4.01667	0.230896	0.208213	0.215356	0.27888	0.233617	0.393914	0.260146	0.0260915		1.15703	0.922955	1.02067	0.390757	1.07674	1.42479	0.537778	0.932961	0.125416
4.025	0.419227	0.354682	0.295692	0.378012	0.381888	0.506602	0.389351	0.026246		1.16911	1.11223	1.09898	0.596838	1.03239	1.41613	0.579283	1.00071	0.107357
4.03333	0.4848	0.494472	0.450038	0.519305	0.386664	0.598169	0.488908	0.0262861		1.21058	1.26489	1.04962	0.693674	0.974507	1.47985	0.613337	1.04092	0.10875
4.04167	0.568471	0.422812	0.483023	0.67314	0.481287	0.723394	0.558688	0.0442536		1.25934	1.4146	0.998547	0.755067	1.15605	1.51619	0.637954	1.10539	0.114578
4.05	0.657887	0.590934	0.589487	0.718525	0.676156	0.826764	0.676625	0.0331598		1.29519	1.57798	1.05838	0.885163	0.881205	1.57191	0.638209	1.12972	0.127143
4.05833	0.773357	0.606082	0.668721	0.779979	0.684145	0.899395	0.73528	0.0387723		1.34459	1.711	1.06748	0.918266	1.37881	1.57954	0.657238	1.2367	0.130943
4.06667	0.768531	0.686153	0.771427	0.840513	0.818709	0.955608	0.806824	0.0336211		1.3802	1.79468	1.05902	1.01775	1.09943	1.58839	0.702385	1.23455	0.130887
4.075	0.857022	0.633993	0.816781	0.885341	0.889625	0.991325	0.845681	0.0442504		1.44512	1.88298	1.08837	1.02088	1.09115	1.61527	0.737953	1.26882	0.13819
4.08333	0.848752	0.778835	0.723852	0.875219	0.886575	0.980774	0.849001	0.0333537		1.45346	1.98764	1.06385	1.09247	1.23522	1.6473	0.751984	1.31885	0.144129
4.09167	0.835322	0.666511	0.726289	0.782139	0.794431	0.901913	0.784434	0.0306335		1.45041	1.99856	1.08478	1.07451	1.21485	1.59043	0.772343	1.31227	0.141186
4.1	0.764655	0.581847	0.679951	0.718914	0.799207	0.828731	0.728884	0.0334614		1.42919	2.01106	1.08066	1.13544	1.28989	1.58933	0.77141	1.32957	0.139575
4.10833	0.728286	0.589333	0.628987	0.616701	0.743221	0.749647	0.676029	0.0268298		1.43081	1.97475	1.06942	1.04088	1.27826	1.59039	0.754981	1.30564	0.141013
4.11667	0.65963	0.631786	0.518579	0.535316	0.570774	0.640541	0.592771	0.0220879		1.44042	1.95691	1.13628	1.01672	1.15773	1.58278	0.74567	1.29093	0.140351
4.125	0.613901	0.480082	0.597053	0.490184	0.596953	0.576256	0.559071	0.0218353		1.44414	1.95103	1.10637	1.02725	1.43496	1.61916	0.747412	1.3329	0.141013
4.13333	0.584579	0.508476	0.527424	0.426119	0.516514	0.51809	0.513534	0.0189568		1.43346	1.9461	1.1074	1.01725	1.01722	1.60812	0.732783	1.26605	0.145747
4.14167	0.512108	0.419067	0.442444	0.327127	0.479751	0.431917	0.435402	0.0235128		1.39289	1.9475	1.11484	0.98335	1.26007	1.54783	0.727479	1.28199	0.13931
4.15	0.475353	0.442233	0.39577	0.265267	0.356823	0.363587	0.383172	0.0274488		1.42687	1.95883	1.10234	1.02564	1.26366	1.56288	0.726656	1.29527	0.140225
4.15833	0.465033	0.328602	0.353133	0.204573	0.34838	0.297079	0.3328	0.0315689		1.4206	1.89242	1.10532	0.92231	1.22666	1.54452	0.742743	1.26494	0.136514
4.16667	0.413203	0.252279	0.310501	0.135294	0.377521	0.254137	0.290489	0.0372308		1.40968	1.90987	1.10888	0.909827	1.36816	1.51458	0.708561	1.27565	0.140631
4.175	0.363445	0.18924	0.256905	0.101914	0.233291	0.198736	0.223922	0.0322169		1.38573	1.8989	1.12277	0.917855	1.14548	1.53918	0.720567	1.24721	0.138564
4.18333	0.379086	0.167629	0.315379	0.0649244	0.257643	0.124945	0.218268	0.0446066		1.44306	1.87137	1.09126	0.879467	1.06989	1.51793	0.697513	1.22436	0.142194
4.19167	0.321104	0.184905	0.327043	-0.00329383	0.204517	0.0952022	0.188246	0.0478819		1.41923	1.85815	1.1359	0.920585	1.35842	1.49939	0.66689	1.26551	0.137937
4.2	0.273361	0.202954	0.279146	-0.00970475	0.228631	0.0730184	0.174567	0.0436825		1.41639	1.86821	1.09254	0.919089	1.19577	1.43956	0.68467	1.23089	0.135532
4.20833	0.282859	0.042977	0.239879	-0.0542675	0.184145	0.07138	0.127829	0.0481048		1.36337	1.82778	1.09914	0.815121	1.23567	1.45443	0.696379	1.21313	0.13534
4.21667	0.272112	0.0131176	0.210259	-0.0803088	0.181972	0.00867583	0.100971	0.0518794		1.40337	1.84276	1.11041	0.889088	1.04342	1.50182	0.697126	1.21257	0.137513
4.225	0.176563	0.110241	0.252835	-0.100403	0.0745378	0.00903831	0.0871355	0.046373		1.37806	1.81955	1.11824	0.805023	1.29778	1.49116	0.704563	1.23063	0.136387
4.23333	0.169928	0.017166	0.219613	-0.130178	0.137072	-0.00453293	0.0681779	0.0486673		1.35039	1.83843	1.05784	0.835154	1.12265	1.46941	0.681989	1.19369	0.137778
4.24167	0.178609	0.00887266	0.192406	-0.132148	0.116918	-0.026504	0.0563589	0.0476613		1.36669	1.82754	1.10918	0.782553	1.35419	1.56756	0.659159	1.23813	0.146058
4.25	0.145843	0.0732641	0.207487	-0.167928	0.137826	-0.0557586	0.0567889	0.0528739		1.38269	1.79204	1.09543	0.733433	1.12289	1.50721	0.666994	1.18581	0.142536
4.25833	0.172745	0.0237076	0.157751	-0.179579	0.0517686	-0.0285678	0.0329708	0.0484511		1.36038	1.78509	1.10136	0.758444	1.04629	1.47735	0.65111	1.16857	0.140529
4.26667	0.144317	-0.050798	0.130339	-0.166518	0.0898011	-0.0713404	0.0126333	0.0472347		1.34396	1.76525	1.1153	0.746497	1.30252	1.43715	0.661419	1.19601	0.13626
4.275	0.0857798	-0.0482324	0.125807	-0.162215	-0.00140494	-0.0730754	-0.0122235	0.0395359		1.34135	1.77786	1.13142	0.67106	1.18997	1.44969	0.667457	1.17555	0.141439
4.28333	0.0960491	0.0410322	0.0502275	-0.188813	0.0681458	-0.0877486	-0.00351784	0.0412821		1.33734	1.76243	1.08962	0.696201	1.26748	1.4337	0.666264	1.179	0.138663
4.29167	0.071003	-0.0127279	0.0390863	-0.215495	0.046905	-0.0691268	-0.0233926	0.0397438		1.31614	1.74309	1.10331	0.702472	1.1475	1.45337	0.67376	1.16281	0.13549
4.3	0.130439	-0.0719951	0.0103351	-0.219122	0.082234	-0.114819	-0.030488	0.0485019		1.311	1.71392	1.07538	0.644005	1.39132	1.41123	0.658371	1.17217	0.140717
4.30833	0.0923947	-0.0149349	0.0206874	-0.214333	0.0937748	-0.109816	-0.0220379	0.0450511		1.34115	1.77151	1.1066	0.60919	1.21197	1.45346	0.640926	1.16211	0.147857
4.31667	0.0820638	-0.0335561	0.0611259	-0.232169	0.0290876	-0.0668408	-0.0267148	0.0429894		1.34672	1.75779	1.11656	0.650864	1.34228	1.41965	0.65177	1.18366	0.143452
4.325	0.0578452	-0.140042	0.178544	-0.206981	0.0682749	-0.0963805	-0.0231232	0.0548785		1.30043	1.70516	1.12504	0.604441	1.16191	1.42779	0.650319	1.1393	0.139626
4.33333	-0.00153967	0.00545187	0.0464189	-0.227977	0.10732	-0.101025	-0.0285585	0.0444066		1.34374	1.76037	1.11269	0.589359	1.13141	1.45935	0.649721	1.14952	0.147919
4.34167	-0.00216158	-0.0574016	0.0564818	-0.258277	0.0921785	-0.109686	-0.0464776	0.0473649		1.31144	1.7238	1.0837	0.594689	1.05137	1.44463	0.648657	1.12261	0.14362
4.35	0.0307997	-0.0329492	0.0233338	-0.253934	0.0415047	-0.0977337	-0.0481631	0.042301		1.28284	1.74943	1.13908	0.601188	1.14256	1.45784	0.623387	1.14233	0.146385
4.35833	0.0683509	-0.00291387	0.0275018	-0.243379	0.0852703	-0.104461	-0.0282718	0.0465646		1.26397	1.72043	1.11002	0.564264	1.18906	1.43082	0.636219	1.13068	0.144618
4.36667	0.048902	0.0282628	0.0582788	-0.25214	0.103747	-0.119101	-0.0220084	0.0506083		1.24519	1.7283	1.11252	0.588987	1.21671	1.48479	0.624123	1.14295	0.14655
4.375	0.0315039	-0.0349734	-0.0656178	-0.251712	0.027634	-0.104887	-0.0663419	0.0391711		1.27162	1.71378	1.1452	0.543427	1.15964	1.42614	0.639848	1.12852	0.145263
4.38333	0.0141829	-0.0379459	0.0197306	-0.27231	0.096913	-0.0922482	-0.0452795	0.047663		1.26855	1.73684	1.11031	0.573794	1.42464	1.4128	0.604345	1.16161	0.152081
4.39167	0.0278547	-0.0527877	0.0740126	-0.251579	0.0874032	-0.105036	-0.0366888	0.0479953		1.23998	1.74742	1.09856	0.533825	1.17244	1.45267	0.632037	1.12528	0.150064
4.4	0.00498269	-0.0187971	0.0161507	-0.252317	0.0429176	-0.14374	-0.0584671	0.0429132		1.25121	1.71669	1.13044	0.554564	1.38509	1.44833	0.616679	1.15757	0.150821
4.40833	-0.00550243	0.0319285	-0.016848	-0.244488	0.0195235	-0.119444	-0.055805	0.0398157		1.28414	1.71104	1.10719	0.477886	1.17352	1.45943	0.616949	1.11859	0.153853
4.41667	-0.00402218	-0.0692192	0.0534527	-0.274492	0.00834263	-0.0958005	-0.0636231	0.0434519		1.2645	1.6991	1.08546	0.527411	1.23797	1.46566	0.598633	1.12553	0.150753
4.425	0.0415316	-0.03597	0.00887416	-0.262647	0.0559529	-0.0704221	-0.04378	0.0436751		1.25643	1.69198	1.10345	0.541493	1.31565	1.46278	0.615708	1.14107	0.148989
4.43333	-0.0322343	-0.0230696	0.00701186	-0.277978	0.0431825	-0.104751	-0.0646398	0.043031		1.24515	1.68446	1.11812	0.509187	1.23475	1.50271	0.606792	1.12874	0.15185
4.44167	0.00188856	-0.0624052	0.00348796	-0.259731	0.0492824	-0.116839	-0.0640526	0.0417778		1.28107	1.68092	1.12113	0.467219	1.24017	1.49552	0.599179	1.12646	0.156042
4.45	-0.0211941	-0.0312078	-0.0450765	-0.261622	0.0935031	-0.108652	-0.0623748	0.0438131		1.23727	1.68705	1.11936	0.47995	1.19055	1.48707	0.606795	1.11543	0.153058
4.45833	-0.00879702	-0.00693123	0.00642376	-0.273498	0.0403839	-0.0859072	-0.054721	0.0428215		1.24636	1.65649	1.14443	0.46652	1.14612	1.45841	0.606125	1.10349	0.150427
4.46667	0.0100145	-0.0385942	-0.0390462	-0.273688	0.0599878	-0.0996718	-0.0634997	0.0432561		1.25461	1.67792	1.11011	0.465077	1.25868	1.45329	0.610873	1.11865	0.153059
4.475	0.0344747	-0.0205661	0.0417374	-0.291944	0.0468846	-0.131836	-0.0535416	0.050267		1.24619	1.67686	1.09854	0.451255	1.34003	1.44364	0.609667	1.12374	0.155656
4.48333	-0.0044385	-0.106531	0.0213408	-0.268872	0.0537181	-0.108903	-0.0689475	0.0442025		1.26677	1.65014	1.09634	0.431104	1.09254	1.45393	0.611012	1.08598	0.152594
4.49167	0.027685	-0.127862	-0.0687916	-0.252193	0.0671133	-0.122948	-0.0794994	0.0431883		1.23377	1.65963	1.11254	0.458382	1.16432	1.48273	0.612003	1.10334	0.151966
4.5	-0.0129397	-0.0382769	-0.137659	-0.272672	0.0587107	-0.0893194	-0.0820261	0.0428135		1.23639	1.67813	1.11651	0.416545	1.16398	1.46514	0.570647	1.09248	0.158916
4.50833	-0.0248331	-0.0118934	0.0297142	-0.260279	0.0307586	-0.10826	-0.0574654	0.0415795		1.23496	1.63853	1.11046	0.407936	1.22148	1.43951	0.598304	1.09302	0.154436
4.51667	-0.0535284	-0.022411	-0.0254734	-0.257146	0.0989305	-0.114287	-0.0623192	0.0439972		1.23063	1.67994	1.09771	0.375211	1.25964	1.43307	0.598909	1.09644	0.160747
4.525	-0.01387	-0.0663536	-0.0348129	-0.24428	0.0802437	-0.095525	-0.062433	0.0400197		1.21233	1.6616	1.09967	0.33404	1.21762	1.48821	0.593162	1.08666	0.165054
4.53333	-0.02766	0.0127176	-0.0805535	-0.271854	0.078824	-0.112581	-0.0668512	0.0451521		1.21253	1.6292	1.10606	0.408739	1.02726	1.45765	0.585172	1.06094	0.15374
4.54167	-0.0115982	-0.0408908	-0.0533238	-0.276993	0.0798497	-0.107873	-0.0684716	0.0444902		1.23902	1.66625	1.1348	0.377654	1.29643	1.48536	0.587743	1.11246	0.163593
4.55	-0.0471654	0.0462392	-0.0102296	-0.267874	0.0128598	-0.107366	-0.0622559	0.0423811		1.23877	1.62103	1.10808	0.331369	1.1568	1.4861	0.588524	1.07581	0.162342
4.55833	-0.0354056	-0.0859713	-0.0316577	-0.272919	0.0144765	-0.0970571	-0.0847558	0.037513		1.26679	1.65584	1.18059	0.405094	1.24117	1.4115	0.573249	1.10489	0.157818
4.56667	-0.0273567	-0.0291905	0.00470616	-0.265978	-0.00189402	-0.123214	-0.0738211	0.0390352		1.22971	1.63458	1.12911	0.358222	1.08661	1.50499	0.590408	1.07623	0.161221
4.575	-0.0272848	0.0129935	-0.0184769	-0.287561	-0.0115193	-0.128622	-0.0767451	0.0425844		1.23566	1.63491	1.09056	0.352963	1.07401	1.50993	0.560825	1.06555	0.163744
4.58333	0.031987	-0.0309146	-0.0140242	-0.275756	0.0375921	-0.0948677	-0.0576639	0.0436778		1.21909	1.6496	1.09335	0.34312	1.19605	1.49426	0.604653	1.08573	0.162742
4.59167	-0.0377699	-0.0693467	-0.0244839	-0.260756	-0.0136251	-0.115621	-0.0869337	0.0345758		1.22941	1.63344	1.09984	0.296338	1.37845	1.46666	0.576308	1.09721	0.171032
4.6	-0.0788469	-0.0312181	-0.060535	-0.277488	0.0954119	-0.117419	-0.0783491	0.045312		1.2584	1.62396	1.13059	0.329344	1.25355	1.44726	0.577127	1.0886	0.163578
4.60833	-0.00979927	0.0112451	-0.0181268	-0.259647	0.0493232	-0.120488	-0.0579154	0.0424239		1.23448	1.64052	1.14956	0.382801	1.29814	1.45678	0.567803	1.1043	0.161418
4.61667	-0.0371891	-0.0288698	-0.0222668	-0.258591	0.032647	-0.0748492	-0.0648531	0.0376439		1.22344	1.59703	1.07169	0.35378	1.31696	1.48707	0.585801	1.09082	0.161664
4.625	-0.0547105	-0.0368114	0.00989632	-0.293981	-0.0410677	-0.108966	-0.0876067	0.0402705		1.23474	1.60093	1.09327	0.354067	1.18418	1.48669	0.567115	1.07443	0.160455
4.63333	-0.0157408	-0.0440185	0.0196372	-0.251327	0.0948073	-0.125616	-0.0537096	0.0450912		1.22997	1.63226	1.09788	0.338763	1.35168	1.47655	0.582006	1.1013	0.166176
4.64167	-0.0289603	-0.0586533	0.011838	-0.265346	0.0422859	-0.115761	-0.0690995	0.0412876		1.21908	1.56806	1.08355	0.354818	1.29205	1.49971	0.564551	1.08312	0.161003
4.65	-0.0499922	-0.0488393	0.0174342	-0.245972	-0.0142296	-0.127428	-0.0781712	0.0355382		1.24399	1.61595	1.12792	0.346856	1.03679	1.51179	0.565743	1.06415	0.163191
4.65833	-0.0557642	-0.0166487	0.0365006	-0.27508	0.0416678	-0.132474	-0.0669664	0.0449588		1.23343	1.59999	1.09814	0.369326	1.32545	1.54818	0.567561	1.10601	0.16516
4.66667	-0.0662185	-0.021342	-0.0650997	-0.252759	0.0381763	-0.112446	-0.079948	0.0367864		1.22029	1.5867	1.09147	0.334282	1.43806	1.52371	0.561769	1.10804	0.170282
4.675	-0.0445389	-0.0525808	-0.023163	-0.264153	0.0225938	-0.0951287	-0.0761618	0.0372		1.23528	1.6084	1.08502	0.282229	1.41474	1.48953	0.576892	1.09887	0.173215
4.68333	-0.0525467	0.0350113	-0.0563156	-0.239049	0.0364713	-0.106921	-0.0638916	0.0382144		1.22893	1.59579	1.10794	0.323674	1.29492	1.56675	0.55946	1.09678	0.169822
4.69167	-0.00755319	-0.0382114	-0.0944531	-0.25993	0.105907	-0.0985698	-0.0654684	0.0450979		1.22011	1.60008	1.14265	0.300486	1.38418	1.48418	0.57646	1.10116	0.169512
4.7	-0.046379	0.00946233	0.051539	-0.2499	0.0389643	-0.077314	-0.0456046	0.0416213		1.25782	1.55019	1.11865	0.276449	1.20851	1.53399	0.575036	1.07438	0.167654
4.70833	-0.0267708	-0.0511669	-0.0812536	-0.239495	0.08705	-0.103722	-0.0692264	0.0397481		1.21441	1.58713	1.0881	0.305378	1.26492	1.54456	0.551408	1.07942	0.169319
4.71667	-0.0385203	-0.0587499	-0.0824718	-0.244682	-0.00702932	-0.0809098	-0.0853939	0.0309343		1.22213	1.57255	1.12495	0.25456	1.22646	1.5077	0.547779	1.06516	0.170968
4.725	-0.0276343	-0.0425184	-0.00248633	-0.22924	0.00706559	-0.0964191	-0.0652055	0.0328992		1.22801	1.57457	1.10404	0.288271	1.31698	1.55371	0.565387	1.09014	0.171345
4.73333	0.00661714	0.0122762	-0.103863	-0.227535	-0.00287217	-0.0934371	-0.0681355	0.0348162		1.21581	1.56269	1.09482	0.25379	1.28979	1.5267	0.527382	1.06728	0.173916
4.74167	-0.0412906	-0.0541256	0.0416721	-0.219851	0.00544892	-0.1126	-0.0634578	0.0346622		1.22952	1.5619	1.13579	0.304379	1.36407	1.53851	0.573868	1.10115	0.169227
4.75	-0.00848349	-0.0588947	-0.0282038	-0.233314	0.0335776	-0.111063	-0.0677303	0.0352411		1.22741	1.57652	1.10929	0.280877	1.25306	1.5589	0.581574	1.08395	0.169954
4.75833	-0.00695184	-0.051898	0.0247294	-0.242901	-0.0163218	-0.108014	-0.0668929	0.0363011		1.21267	1.56286	1.0857	0.265253	1.18268	1.59629	0.544071	1.06422	0.173627
4.76667	-0.0193438	-0.0144694	-0.0828126	-0.250929	0.0808075	-0.10046	-0.0645346	0.0415133		1.21138	1.54605	1.14202	0.267533	1.35728	1.5343	0.54723	1.08654	0.172924
4.775	-0.035827	-0.0676157	-0.0257954	-0.249361	0.0442354	-0.110971	-0.0742225	0.0372377		1.19967	1.57966	1.06674	0.239837	1.31506	1.54727	0.536966	1.06931	0.177149
4.78333	-0.0352976	-0.0659535	0.084841	-0.242142	0.0821796	-0.0779327	-0.0423841	0.0451771		1.2239	1.55402	1.10585	0.234945	1.37746	1.55082	0.574662	1.08881	0.176425
4.79167	-0.0455001	-0.0188488	0.0114879	-0.234387	0.0944065	-0.127878	-0.0534532	0.0426929		1.21934	1.51589	1.11423	0.237277	1.43085	1.56776	0.56547	1.09297	0.177588
4.8	-0.0158385	0.0284284	0.0327387	-0.230672	0.0436309	-0.114413	-0.0426875	0.0406205		1.21631	1.50619	1.1272	0.221359	1.27826	1.54017	0.545298	1.06211	0.173466
4.80833	-0.0405556	-0.0157418	-0.0464954	-0.253934	0.0171392	-0.108091	-0.0746131	0.0361753		1.20622	1.54007	1.13522	0.219569	1.33369	1.57229	0.556028	1.08044	0.177984
4.81667	0.000547077	-0.0275766	-0.0506214	-0.229063	0.0362132	-0.0791023	-0.0582672	0.0345573		1.21081	1.51605	1.08872	0.237669	1.36233	1.58798	0.547116	1.07867	0.177198
4.825	-0.00216158	0.0349941	-0.0488104	-0.236005	0.0763718	-0.107216	-0.0471378	0.0419345		1.22936	1.52939	1.07067	0.225729	1.34853	1.5367	0.548878	1.06989	0.175905
4.83333	-0.0443282	-0.01359	-0.0156998	-0.242906	-0.000549056	-0.124968	-0.0736735	0.0351386		1.21742	1.51165	1.12077	0.226107	1.35812	1.56653	0.544209	1.07783	0.177114
4.84167	-0.0594494	-0.0761676	7.14115e-05	-0.214943	-0.0129865	-0.101687	-0.077527	0.028859		1.20376	1.52845	1.12982	0.253567	1.33601	1.5941	0.551833	1.08536	0.175574
4.85	-0.0888232	0.0293491	-0.0896177	-0.234304	0.0321715	-0.107622	-0.0764743	0.0369715		1.20582	1.52419	1.09054	0.242411	1.17421	1.57877	0.559567	1.05364	0.171335
4.85833	-0.00548701	0.00723813	-0.0671254	-0.220934	0.0558306	-0.126133	-0.059435	0.0377239		1.20982	1.51917	1.08655	0.212952	1.31844	1.50897	0.529919	1.05512	0.175002
4.86667	-0.026339	-0.0217316	-0.00127747	-0.234834	-0.0865246	-0.0922337	-0.0771567	0.0318805		1.18375	1.51735	1.15709	0.257114	1.41078	1.62148	0.534108	1.09738	0.179775
4.875	-0.00600098	0.0198143	0.0165334	-0.229302	0.0219824	-0.0920597	-0.0448388	0.0373335		1.1959	1.52372	1.08728	0.263829	1.30807	1.64785	0.545084	1.08168	0.177114
4.88333	-0.0297313	-0.0508255	0.00104223	-0.217081	0.0120311	-0.101402	-0.0643278	0.0317066		1.19202	1.5094	1.14248	0.182572	1.31661	1.57038	0.557321	1.06725	0.179269
4.89167	0.0311852	-0.00588292	-0.0527824	-0.257416	0.0180494	-0.128071	-0.0658195	0.0410929		1.21128	1.51449	1.12642	0.234697	1.32562	1.61985	0.538116	1.08149	0.178891
4.9	-0.0406533	-0.0244834	-0.0420053	-0.237131	0.00345865	-0.113601	-0.0757359	0.0328081		1.23015	1.50649	1.10079	0.217773	1.42629	1.57407	0.542495	1.08544	0.18076
4.90833	-0.0758453	-0.00480703	-0.0334313	-0.225096	0.0786474	-0.10739	-0.0613204	0.0382675		1.18328	1.489	1.09282	0.239432	1.17999	1.65023	0.536613	1.05305	0.175546
4.91667	-0.023137	0.123128	0.0356558	-0.20638	0.052509	-0.134509	-0.0254555	0.0461042		1.2105	1.50651	1.13494	0.254795	1.33562	1.5666	0.528585	1.07679	0.174323
4.925	-0.0439582	0.0330216	0.0487246	-0.216869	-0.0296763	-0.102412	-0.0518616	0.0363854		1.21698	1.50268	1.15784	0.224363	1.25319	1.60781	0.539091	1.07171	0.177067
4.93333	-0.0648153	0.0546601	0.0261669	-0.216648	0.0203318	-0.138795	-0.0531833	0.039971		1.22108	1.51428	1.10454	0.186015	1.27693	1.58327	0.541254	1.06105	0.180029
4.94167	0.00269036	0.0491531	-0.0585327	-0.215769	-0.0240111	-0.113664	-0.0600221	0.0350735		1.21816	1.50819	1.15047	0.19964	1.52607	1.58767	0.536817	1.10386	0.18791
4.95	-0.00864796	0.0308491	0.00338061	-0.213414	-0.0422564	-0.124606	-0.0591157	0.0345316		1.20951	1.50271	1.15055	0.182827	1.36684	1.56103	0.540152	1.07337	0.181274
4.95833	-0.0421387	0.0822368	-0.029632	-0.236773	0.0544789	-0.119821	-0.0486082	0.0436611		1.22013	1.47339	1.1093	0.190979	1.27041	1.61704	0.547468	1.06125	0.17908
4.96667	-0.0602358	0.0326768	-0.0208806	-0.216772	0.023178	-0.0983089	-0.0567237	0.0345682		1.19967	1.46314	1.15124	0.220078	1.38368	1.5695	0.527282	1.07352	0.177436
4.975	-0.0410747	0.0448978	-0.0102949	-0.187912	0.0884969	-0.107733	-0.0356033	0.037621		1.20854	1.49515	1.12729	0.225134	1.44883	1.60659	0.540774	1.09319	0.182096
4.98333	-0.0426475	0.00893128	-0.0259028	-0.195847	0.0344539	-0.153193	-0.0623675	0.034255		1.23779	1.48973	1.12639	0.209536	1.36067	1.65734	0.529515	1.08728	0.184468
4.99167	-0.0507221	0.106555	-0.00312577	-0.202143	0.0162765	-0.153937	-0.0478495	0.0424991		1.18989	1.44165	1.13894	0.176602	1.32232	1.58513	0.546663	1.05731	0.178268
5	-0.0101591	0.0494565	0.00201306	-0.105436	0.0509806	-0.0564352	-0.0115966	0.022759		1.1924	1.49606	1.12264	0.186021	1.31563	1.61132	0.536717	1.06583	0.181734
5.00833	0.17737	0.158704	0.0587735	0.100682	0.0529505	0.118628	0.111185	0.0189609		1.2422	1.57538	1.14274	0.338717	1.32466	1.68174	0.552724	1.12259	0.175686
5.01667	0.272029	0.284894	0.133373	0.252003	0.208137	0.211766	0.227034	0.0206549		1.28303	1.62655	1.12368	0.442581	1.37335	1.74691	0.546805	1.16327	0.175821
5.025	0.442952	0.370148	0.215025	0.369825	0.306163	0.362485	0.344433	0.0286498		1.33387	1.66801	1.15299	0.565838	1.39069	1.79577	0.587816	1.21357	0.169399
5.03333	0.527373	0.431839	0.408256	0.50844	0.415343	0.444488	0.455956	0.0186286		1.30448	1.70424	1.11969	0.728012	1.5681	1.87789	0.612715	1.27359	0.168815
5.04167	0.567792	0.550763	0.456559	0.625228	0.486884	0.586396	0.545604	0.0235113		1.32937	1.78641	1.13306	0.824403	1.41762	1.87958	0.598709	1.28131	0.164789
5.05	0.67435	0.618107	0.480167	0.654579	0.583721	0.64753	0.609742	0.0264309		1.37978	1.81348	1.1709	0.872811	1.33147	1.87392	0.621649	1.29486	0.160327
5.05833	0.762538	0.727603	0.546159	0.661365	0.605777	0.710572	0.669002	0.0303027		1.36333	1.91844	1.10661	0.942095	1.37207	1.96077	0.627614	1.32728	0.171469
5.06667	0.847108	0.68535	0.6406	0.678862	0.70311	0.785209	0.723373	0.0287822		1.36027	1.9503	1.13257	0.937326	1.55674	1.9569	0.656021	1.3643	0.173163
5.075	0.84519	0.74589	0.643358	0.701103	0.785968	0.792246	0.752293	0.0268164		1.3933	1.96733	1.13697	0.983638	1.52917	1.98073	0.6652	1.37948	0.172341
5.08333	0.918365	0.778773	0.743637	0.655847	0.699089	0.787534	0.763874	0.0337169		1.39702	2.04432	1.15158	1.02199	1.5871	2.00125	0.684325	1.41251	0.176552
5.09167	0.811016	0.72832	0.638	0.577626	0.730328	0.691472	0.696127	0.030207		1.36651	2.01613	1.11517	0.99595	1.53065	2.01263	0.709111	1.39231	0.174638
5.1	0.772694	0.71144	0.604614	0.513773	0.580766	0.652392	0.63928	0.0347835		1.33733	2.03756	1.15217	1.04059	1.65709	1.98142	0.703861	1.41572	0.174264
5.10833	0.747818	0.686805	0.555349	0.452756	0.591845	0.572593	0.601194	0.0386827		1.38537	2.06498	1.18912	1.00698	1.45484	1.98551	0.69527	1.39744	0.174015
5.11667	0.688978	0.567481	0.64803	0.361506	0.487142	0.488773	0.540318	0.0446896		1.36129	2.05967	1.14324	0.973023	1.61946	1.88079	0.698995	1.39092	0.172322
5.125	0.583443	0.605224	0.445058	0.30307	0.437501	0.456899	0.471866	0.0411128		1.37068	2.03904	1.15988	1.0392	1.64372	1.95912	0.681636	1.41332	0.174021
5.13333	0.560818	0.527501	0.506649	0.267069	0.32394	0.389299	0.429213	0.0447036		1.3674	2.02911	1.18083	0.961011	1.60666	1.92077	0.700754	1.39522	0.171445
5.14167	0.50392	0.509021	0.407005	0.20194	0.354059	0.345647	0.386932	0.0428182		1.36136	2.04306	1.14988	0.966361	1.44583	1.90255	0.703408	1.36749	0.168918
5.15	0.492952	0.469361	0.382543	0.135829	0.328328	0.298689	0.351284	0.0485064		1.37498	2.01538	1.16342	0.923211	1.56439	1.87514	0.691969	1.37264	0.169722
5.15833	0.430021	0.376066	0.333675	0.083839	0.206358	0.229368	0.276554	0.0474372		1.36886	2.0098	1.18657	0.974578	1.37225	1.85886	0.677278	1.34974	0.16384
5.16667	0.422794	0.345137	0.388895	0.0683353	0.223869	0.156002	0.267506	0.0524093		1.31791	2.03903	1.1392	0.973559	1.33293	1.91191	0.705579	1.34573	0.168615
5.175	0.382637	0.239758	0.298515	0.0216297	0.128309	0.0972224	0.194679	0.0505501		1.33049	1.9623	1.16752	0.912375	1.40546	1.83104	0.678654	1.32683	0.161721
5.18333	0.386065	0.277159	0.269461	0.00898899	0.114764	0.0889675	0.190901	0.0529624		1.35728	1.98783	1.16428	0.887194	1.77846	1.78786	0.661627	1.37493	0.174985
5.19167	0.364504	0.203668	0.262688	-0.0266886	0.142234	0.0679485	0.169059	0.0520211		1.32341	1.96972	1.1766	0.889519	1.63645	1.85569	0.657808	1.35846	0.171624
5.2	0.318889	0.120993	0.265797	-0.0755592	0.109486	0.0286412	0.128041	0.0545504		1.33745	2.01017	1.13164	0.872759	1.64401	1.84668	0.677907	1.36009	0.174704
5.20833	0.24355	0.0560843	0.179095	-0.10954	0.122515	-0.00173942	0.0816607	0.0475915		1.32544	1.98649	1.16629	0.849355	1.66861	1.78115	0.688551	1.35227	0.169934
5.21667	0.271819	0.0337527	0.207253	-0.126714	0.0973342	-0.0276591	0.0759643	0.0551892		1.35122	1.94173	1.16296	0.867285	1.59157	1.74637	0.667557	1.33267	0.162709
5.225	0.237316	0.0254145	0.100743	-0.128773	0.102687	-0.080702	0.0427808	0.0499367		1.34142	1.98736	1.13982	0.8785	1.48464	1.78455	0.656484	1.32468	0.166367
5.23333	0.190091	0.017697	0.185858	-0.156635	0.0717324	-0.0636896	0.0408424	0.051294		1.31497	1.94181	1.16315	0.86492	1.43636	1.77875	0.676262	1.31089	0.160113
5.24167	0.189228	0.0235041	0.138068	-0.157143	0.0344539	-0.0822679	0.0243072	0.0484557		1.33531	1.99482	1.19162	0.81936	1.4304	1.80976	0.645439	1.3181	0.17082
5.25	0.180264	0.00868645	0.108043	-0.174405	0.0485148	-0.0901748	0.0134881	0.0483203		1.35286	1.95453	1.14813	0.788863	1.49535	1.73783	0.641296	1.30269	0.167772
5.25833	0.168571	0.0360424	0.13966	-0.178359	0.0322938	-0.0611813	0.0228378	0.0479261		1.3116	1.96256	1.13107	0.836637	1.43035	1.80765	0.676217	1.30801	0.165722
5.26667	0.163431	-0.00704157	0.124285	-0.177493	0.0206782	-0.0957328	0.00468788	0.0480655		1.3067	1.95053	1.16874	0.804422	1.51748	1.82601	0.663641	1.31965	0.169771
5.275	0.181354	-0.00934853	0.151188	-0.188813	0.117155	-0.117066	0.0224117	0.0567404		1.30952	1.95921	1.1801	0.721571	1.53188	1.78355	0.645968	1.30454	0.174894
5.28333	0.111078	-0.0285904	0.0826987	-0.175386	0.0841631	-0.10276	-0.00479947	0.0435443		1.30464	1.92255	1.19315	0.763271	1.73349	1.7782	0.619513	1.33069	0.178437
5.29167	0.180048	-0.0520807	0.0490093	-0.213807	0.0812626	-0.116752	-0.0120533	0.0533875		1.2818	1.94558	1.15036	0.744453	1.44996	1.80624	0.673093	1.29307	0.170209
5.3	0.100654	-0.0231006	0.0561831	-0.229792	0.098489	-0.121541	-0.0198514	0.0496471		1.31602	1.92017	1.16511	0.745961	1.63542	1.77517	0.635009	1.31327	0.174338
5.30833	0.0999964	-0.0516463	0.0840336	-0.243343	0.093211	-0.145702	-0.0272417	0.0538539		1.32152	1.91722	1.2048	0.71402	1.5523	1.76104	0.651242	1.30316	0.170885
5.31667	0.0852658	-0.0710537	0.0461948	-0.221968	0.0170781	-0.112112	-0.0427658	0.0426907		1.2952	1.91639	1.14347	0.751533	1.51362	1.81017	0.645297	1.29653	0.171413
5.325	0.0586213	-0.019673	-0.0151584	-0.23099	0.0280619	-0.124523	-0.0506102	0.0402543		1.29282	1.9079	1.17143	0.694451	1.29502	1.80836	0.653491	1.2605	0.170133
5.33333	0.0825983	-0.0601775	0.0162487	-0.247329	0.0392224	-0.148553	-0.0529984	0.0467359		1.3095	1.93051	1.16502	0.692243	1.45204	1.82417	0.637003	1.28721	0.176214
5.34167	0.102618	-0.0343458	0.00824872	-0.249763	0.0524546	-0.126452	-0.0412066	0.0479332		1.2898	1.92363	1.16601	0.657977	1.56851	1.77604	0.638372	1.28862	0.178126
5.35	0.0618491	-0.0399459	0.117868	-0.261896	0.0881029	-0.126776	-0.0267996	0.054627		1.32364	1.91836	1.17309	0.701721	1.45249	1.82401	0.635476	1.28983	0.174712
5.35833	0.0557482	-0.0602155	-0.0131234	-0.259885	0.0755975	-0.14677	-0.0581081	0.0475638		1.30719	1.8886	1.14832	0.636141	1.46571	1.85136	0.622558	1.27427	0.180474
5.36667	0.0538721	-0.04866	-0.0755221	-0.246198	0.0158282	-0.12926	-0.0716565	0.0400477		1.3259	1.89133	1.17296	0.653039	1.59075	1.78825	0.62714	1.29277	0.178448
5.375	0.0615458	0.0282663	0.00879015	-0.254195	0.0541732	-0.129956	-0.0385625	0.0471934		1.32613	1.87996	1.20251	0.669564	1.52211	1.77632	0.658931	1.29079	0.170867
5.38333	0.0185106	0.059074	-0.0136275	-0.221349	0.0135527	-0.157635	-0.0502457	0.0417992		1.27674	1.88806	1.1873	0.637917	1.72674	1.83602	0.61885	1.31023	0.187903
5.39167	0.0518368	-0.0401356	-0.0342341	-0.251354	-0.0319451	-0.132126	-0.0729929	0.0391431		1.28402	1.89783	1.18114	0.647212	1.58577	1.79332	0.645985	1.29075	0.17786
5.4	0.0856924	-0.00494152	-0.0121245	-0.241589	0.0515172	-0.15373	-0.0458625	0.0470067		1.31762	1.91425	1.13761	0.640798	1.5431	1.84551	0.640967	1.29141	0.182333
5.40833	0.0348807	0.00675191	-0.00354117	-0.256161	0.0666922	-0.143846	-0.0492038	0.0464		1.32779	1.89516	1.15681	0.630758	1.5216	1.74662	0.629787	1.27265	0.175889
5.41667	-0.0100974	-0.00881059	0.0593383	-0.261043	0.0377687	-0.145494	-0.054723	0.0460891		1.28457	1.87325	1.15803	0.616369	1.6581	1.79111	0.625551	1.28671	0.182915
5.425	0.0380468	-0.0467565	-0.0266869	-0.235554	0.0263841	-0.134228	-0.0631324	0.0389553		1.29763	1.86222	1.15195	0.617107	1.54157	1.80153	0.634501	1.27236	0.177959
5.43333	0.0188755	0.00615534	-0.0430882	-0.262121	0.000626086	-0.124214	-0.0672944	0.0405574		1.29283	1.85818	1.17786	0.561886	1.79458	1.78763	0.633886	1.30098	0.191527
5.44167	0.0240461	0.012221	-0.076983	-0.231608	0.00727617	-0.138162	-0.0672017	0.0381305		1.33258	1.89092	1.20744	0.572931	1.70339	1.72153	0.649234	1.29686	0.183575
5.45	-0.0578612	-0.039477	-0.00475936	-0.253775	0.0139263	-0.156658	-0.0831008	0.0382361		1.27795	1.86189	1.18372	0.550018	1.69751	1.82109	0.638413	1.29008	0.189454
5.45833	0.0381445	-0.00685881	-0.0830553	-0.246361	0.0779002	-0.155407	-0.0626062	0.0458853		1.29234	1.87399	1.1783	0.563447	1.93521	1.79563	0.636454	1.32505	0.200605
5.46667	0.037173	-0.0130935	0.0437164	-0.229691	0.0258271	-0.15922	-0.0492146	0.0433679		1.30211	1.86749	1.20876	0.55832	1.663	1.77211	0.632217	1.28629	0.18515
5.475	0.00155961	0.0367872	-0.0502247	-0.255922	0.0622973	-0.161395	-0.0611496	0.0462085		1.27584	1.8761	1.1826	0.518697	1.68649	1.7976	0.640321	1.28252	0.190954
5.48333	0.0341354	-0.0381873	0.000654839	-0.279525	0.00692295	-0.163135	-0.0731889	0.0457284		1.25636	1.85209	1.16277	0.547601	1.5444	1.78658	0.643189	1.25614	0.181044
5.49167	-0.022181	0.0544222	-0.0546494	-0.235055	0.042775	-0.157118	-0.0619676	0.0425463		1.29907	1.84091	1.18463	0.518567	1.54587	1.83766	0.606301	1.26186	0.188284
5.5	0.000732108	0.00837264	0.00151364	-0.252909	0.0327693	-0.169273	-0.0631323	0.0440482		1.28094	1.84989	1.17231	0.549025	1.71532	1.82205	0.653827	1.29191	0.188719
5.50833	-0.00432028	-0.0227627	-0.0257767	-0.240396	0.0692395	-0.168234	-0.065375	0.0429615		1.28265	1.84151	1.21926	0.497619	1.55176	1.82163	0.63794	1.26462	0.186751
5.51667	0.0278238	0.0601361	0.0206921	-0.254221	0.0727853	-0.138061	-0.0351408	0.0489887		1.28747	1.84946	1.2017	0.515764	1.67669	1.7979	0.63559	1.28065	0.189272
5.525	-0.042113	-0.0298077	-0.0719001	-0.243896	0.0092053	-0.153333	-0.0886407	0.0348686		1.29555	1.84635	1.22266	0.51404	1.83324	1.81482	0.659771	1.31234	0.195899
5.53333	-0.0202536	0.0193729	-0.056619	-0.243825	0.079938	-0.163483	-0.0641449	0.0446813		1.29216	1.84866	1.2136	0.533623	1.54741	1.82385	0.644399	1.27196	0.183827
5.54167	-0.0285491	-0.0137418	-0.0265329	-0.253426	0.00172651	-0.158075	-0.0797663	0.0382779		1.318	1.84671	1.18572	0.524628	1.74205	1.81868	0.599607	1.29077	0.195243
5.55	0.00233058	0.00755193	-0.0466074	-0.239159	-0.0347165	-0.177847	-0.0814079	0.0381892		1.27565	1.84163	1.25553	0.510911	1.75084	1.8603	0.647986	1.30612	0.194865
5.55833	0.00253103	0.0497462	-0.0791907	-0.249215	0.0128802	-0.159853	-0.0705169	0.043058		1.2896	1.84434	1.19865	0.473189	1.79335	1.82396	0.646759	1.29569	0.198712
5.56667	-0.00220784	0.107917	-0.0279891	-0.237869	0.0294816	-0.153846	-0.0474189	0.0471588		1.28638	1.83178	1.21033	0.460661	1.7476	1.87123	0.603298	1.28733	0.202355
5.575	-0.0119683	0.0497772	-0.00822259	-0.248928	0.10611	-0.145895	-0.0431877	0.0488784		1.28227	1.83058	1.18384	0.483268	1.6736	1.8452	0.623335	1.27458	0.19444
5.58333	-0.0200377	-0.0447805	-0.0441197	-0.23782	0.111687	-0.149926	-0.0641662	0.0444597		1.28023	1.85405	1.18435	0.465018	1.73332	1.79918	0.641804	1.27971	0.196148
5.59167	-0.00354932	-0.0193488	-0.0372492	-0.224517	0.133132	-0.158761	-0.0517156	0.046864		1.30183	1.80305	1.18427	0.498311	1.69165	1.86551	0.639913	1.28351	0.192522
5.6	-0.00432028	0.0650294	-0.0435129	-0.246679	0.0640906	-0.139661	-0.0508422	0.0456723		1.29878	1.80135	1.21242	0.45686	1.66885	1.84351	0.62967	1.27306	0.194077
5.60833	-0.0321675	0.0282353	-0.00107677	-0.227897	-0.00860524	-0.127969	-0.0615801	0.0363118		1.27624	1.82187	1.21217	0.432463	1.75072	1.86295	0.642139	1.28551	0.201252
5.61667	-0.0566637	-0.105141	-0.0438303	-0.230826	0.0447924	-0.17152	-0.0938648	0.0365259		1.26579	1.81588	1.18611	0.448185	1.87467	1.86177	0.644319	1.29953	0.206111
5.625	0.00610316	0.00747607	-0.0179635	-0.246193	0.0644981	-0.172279	-0.0597264	0.0451736		1.26764	1.82113	1.20709	0.418563	1.72152	1.85372	0.610113	1.2714	0.20267
5.63333	-0.0349584	-0.0210316	-0.0163719	-0.228418	0.0515444	-0.139965	-0.0648668	0.0376785		1.30018	1.81131	1.22476	0.434945	1.76106	1.78996	0.631322	1.27908	0.197542
5.64167	-0.0351589	-0.0078278	-0.0677555	-0.228555	0.0467351	-0.179789	-0.0787253	0.0392457		1.27786	1.80375	1.21581	0.38849	1.76528	1.88659	0.627192	1.28071	0.207159
5.65	-0.0216207	-0.0304215	-0.0907472	-0.232757	0.0428089	-0.164933	-0.082945	0.0378447		1.27369	1.80704	1.24206	0.385531	1.61209	1.80903	0.637632	1.25244	0.195709
5.65833	-0.0668147	0.0654328	-0.0880494	-0.257818	0.0297805	-0.166276	-0.0806241	0.0448768		1.28542	1.77242	1.18025	0.419131	1.74175	1.85312	0.628212	1.26862	0.199957
5.66667	-0.0204591	-0.0473289	-0.0060149	-0.198732	0.0446498	-0.155035	-0.0638199	0.034873		1.26535	1.80405	1.20638	0.445553	1.76034	1.83998	0.602033	1.27481	0.201034
5.675	-0.0254344	-0.0266283	-0.0195971	-0.205492	-0.00800068	-0.158553	-0.0739509	0.0317794		1.28138	1.79203	1.2043	0.441412	1.73457	1.88711	0.649517	1.28433	0.199168
5.68333	-0.0572599	-0.0591913	-0.103485	-0.229465	0.0228587	-0.167987	-0.0990883	0.0333238		1.26103	1.80208	1.16168	0.427074	1.59513	1.8887	0.640528	1.25375	0.196309
5.69167	0.0294994	-0.0114382	-0.134598	-0.209654	0.0193469	-0.174473	-0.0802194	0.0391849		1.27097	1.80564	1.20299	0.467696	1.91749	1.93605	0.612743	1.31622	0.212612
5.7	-0.0507992	0.0726192	-0.0102576	-0.237507	0.0200465	-0.162197	-0.0613492	0.0436196		1.28576	1.76243	1.20038	0.395493	1.60864	1.86312	0.609346	1.24645	0.197505
5.70833	-0.0394609	0.00522773	0.00379601	-0.228427	0.0311594	-0.143213	-0.0618196	0.0381258		1.24905	1.8054	1.16082	0.415585	1.62323	1.8752	0.616807	1.24944	0.19917
5.71667	-0.0231421	-0.0355941	-0.0491512	-0.243025	0.00482399	-0.147616	-0.0822841	0.0351462		1.26245	1.79834	1.19759	0.35941	1.78091	1.87789	0.626204	1.27183	0.209889
5.725	-0.0242574	0.0283939	0.0100737	-0.227124	0.0302492	-0.14662	-0.0548808	0.0399383		1.26564	1.78534	1.22705	0.411652	1.78065	1.90676	0.642253	1.28848	0.205143
5.73333	-0.0547671	0.0342044	-0.0736738	-0.226302	0.0133285	-0.151767	-0.0764962	0.0368596		1.28462	1.76293	1.20314	0.350533	1.83472	1.90734	0.626269	1.28137	0.213411
5.74167	-0.0199811	-0.0219041	-0.0882594	-0.235271	-0.0731566	-0.143203	-0.0969626	0.0304913		1.26244	1.78329	1.19436	0.378281	1.70537	1.90328	0.62017	1.26388	0.205883
5.75	0.0231004	0.0075209	-0.0440823	-0.215119	-0.0106634	-0.167093	-0.0677228	0.0370155		1.27886	1.76766	1.23721	0.363512	1.83054	1.86894	0.63436	1.28301	0.209291
5.75833	-0.0269764	0.0315181	-0.0433122	-0.221835	0.0192178	-0.159041	-0.0667382	0.0379134		1.30129	1.7826	1.20913	0.357039	1.91853	1.88309	0.614658	1.29519	0.217708
5.76667	-0.048512	0.0966268	-0.0785279	-0.214594	0.0285918	-0.167948	-0.0640606	0.0435599		1.25655	1.7657	1.20747	0.399059	1.72518	1.85469	0.616327	1.26071	0.201225
5.775	-0.0139214	0.0409977	-0.010771	-0.21857	-0.00283141	-0.158978	-0.0606791	0.0383529		1.2576	1.74405	1.30954	0.326052	1.6821	1.95435	0.600582	1.26775	0.21207
5.78333	-0.0359915	0.0301043	-0.0540379	-0.210286	0.0199242	-0.159558	-0.0683075	0.0362101		1.27243	1.76509	1.21939	0.399163	2.05004	2.00337	0.628706	1.33403	0.227449
5.79167	0.00906881	0.056536	-0.0208199	-0.211589	-0.0539399	-0.135871	-0.0594359	0.0367638		1.27834	1.76951	1.20821	0.351598	1.87849	1.92076	0.632556	1.29135	0.216359
5.8	-0.0151138	-0.0304008	-0.00543614	-0.223086	0.0172207	-0.13925	-0.0660109	0.0351551		1.28363	1.7307	1.22443	0.342963	1.6372	1.93447	0.640165	1.25622	0.204322
5.80833	0.0130213	0.00988303	-0.0454032	-0.222953	0.0656325	-0.141125	-0.0534907	0.0405151		1.26609	1.73748	1.24534	0.347993	1.87395	1.91107	0.633886	1.28797	0.21416
5.81667	-0.0310676	0.0310836	0.0612472	-0.247121	0.0489971	-0.160776	-0.0496061	0.0472101		1.28532	1.76687	1.24663	0.316319	1.53461	1.91875	0.595156	1.23767	0.20683
5.825	-0.0145176	0.0596085	-0.0826539	-0.210498	-0.0111797	-0.164976	-0.0707028	0.0380985		1.30558	1.73025	1.22874	0.321728	2.02616	1.92026	0.586775	1.30278	0.228924
5.83333	0.00443274	0.00773125	-0.00389589	-0.209261	0.03173	-0.168736	-0.0563331	0.0388454		1.26375	1.72767	1.27613	0.349547	1.82761	1.91307	0.626539	1.28347	0.211603
5.84167	0.00170866	0.0513014	-0.00374187	-0.197694	0.0268596	-0.143416	-0.0441636	0.037756		1.27968	1.73665	1.22617	0.313445	1.65221	1.90594	0.625547	1.24852	0.20689
5.85	-0.0454384	0.0319664	-0.017086	-0.216935	-0.0354909	-0.187962	-0.0784911	0.0372915		1.28007	1.75221	1.30659	0.325275	1.64008	1.91851	0.643666	1.26663	0.205844
5.85833	-0.0284001	0.0650639	-0.0105423	-0.197446	0.0427071	-0.156774	-0.0475654	0.0397783		1.30622	1.72295	1.21922	0.372984	1.99082	1.85331	0.645999	1.30164	0.214566
5.86667	-0.0333959	0.018366	-0.065011	-0.198745	0.00591762	-0.164672	-0.0729234	0.0335094		1.26684	1.73677	1.24449	0.320624	1.97898	1.96794	0.63625	1.30741	0.225943
5.875	-0.05322	0.0268249	-0.0626353	-0.195507	0.0393379	-0.169906	-0.0691842	0.0362839		1.26528	1.70843	1.26869	0.320082	1.69371	1.89044	0.615777	1.25177	0.206266
5.88333	-0.0516215	0.0934888	-0.0761755	-0.20919	0.0621682	-0.151236	-0.0554276	0.0438659		1.26849	1.71157	1.24754	0.321094	1.9008	1.89232	0.614723	1.2795	0.217117
5.89167	-0.0149699	0.097282	0.0151005	-0.176393	-0.036503	-0.202882	-0.0530609	0.0430217		1.25194	1.74083	1.26269	0.31419	1.99956	1.89019	0.592474	1.29313	0.22623
5.9	-0.0245196	0.053098	0.0195672	-0.180732	0.0359483	-0.175855	-0.0454156	0.0395494		1.23958	1.70845	1.25317	0.307547	1.71935	1.89878	0.625557	1.25035	0.208476
5.90833	-0.0181257	0.0654397	-0.0990645	-0.208598	-0.0117299	-0.188484	-0.0767604	0.0402246		1.25105	1.72627	1.26488	0.296227	2.05127	1.92417	0.616976	1.30441	0.230938
5.91667	-0.0148208	0.109203	-0.060493	-0.191853	0.000897795	-0.172148	-0.054869	0.0422243		1.28214	1.7283	1.28759	0.310604	1.57782	1.95577	0.611727	1.25057	0.208329
5.925	-0.028801	0.0744296	-0.0122646	-0.208152	0.0574812	-0.168234	-0.04759	0.0434181		1.26808	1.70275	1.25602	0.329155	1.69174	1.93402	0.639084	1.26012	0.206468
5.93333	-0.0290785	0.0494876	-0.0540239	-0.166244	0.0367906	-0.160578	-0.0539411	0.0347736		1.22529	1.72586	1.26509	0.312603	1.8187	1.95374	0.633641	1.27642	0.216638
5.94167	-0.0299215	0.0368562	-0.108133	-0.190567	-0.00753198	-0.176914	-0.0793686	0.0348892		1.25375	1.70836	1.28181	0.264985	1.79702	1.9368	0.635963	1.26839	0.217921
5.95	-0.0419639	0.0726641	-0.0859584	-0.173976	0.0465246	-0.166996	-0.0582844	0.0388614		1.26584	1.72034	1.26059	0.291825	1.86073	1.99284	0.602175	1.28491	0.224774
5.95833	-0.0146101	0.125479	-0.0298561	-0.172262	0.0100136	-0.157765	-0.0398334	0.0414977		1.28074	1.70158	1.25567	0.293967	1.69104	1.98555	0.629324	1.26255	0.213742
5.96667	-0.0384072	0.128266	-0.0581499	-0.19054	-0.0126062	-0.146968	-0.0530677	0.0416586		1.26085	1.68244	1.27013	0.320526	1.81831	1.94644	0.628644	1.27534	0.213859
5.975	-0.0735683	0.0869748	-0.0146309	-0.170808	0.0467283	-0.148495	-0.0456333	0.038768		1.24351	1.69915	1.25752	0.284294	1.68018	1.94315	0.655337	1.25188	0.209641
5.98333	-0.00974273	0.111379	-0.0734451	-0.172633	0.0217922	-0.129637	-0.0420478	0.038862		1.27006	1.70748	1.24487	0.258303	1.94446	1.97448	0.599427	1.28558	0.231
5.99167	0.0216458	0.07404	0.0105498	-0.182782	0.0249576	-0.245737	-0.0495542	0.0488042		1.25788	1.66737	1.26837	0.255129	1.85889	1.99942	0.63654	1.27766	0.224414
6	-0.0255115	0.188971	-0.0471768	-0.0935593	0.0366072	-0.146156	-0.014471	0.0437115		1.25875	1.70518	1.26386	0.306482	1.82458	1.97213	0.636392	1.28105	0.217549		p=0.0002

## Sheet: 4d
	Glucose + Etox.					mean	SE		FA (PA) + Etox.					mean	SE
time (min.)	c1	c2	c3	c4	c5				c1	c2	c3	c4	c5
0.00833333	-0.0239675	0.0756385	-0.00570753	0.0372191	-0.0590031	0.00483588	0.0210503		-0.0755722	0.0220414	0.00014233	-0.011895	0.0538118	-0.00229432	0.0191916
0.0166667	-0.0415046	0.0685523	-0.0146141	0.0578165	-0.0392244	0.00620513	0.0212832		-0.119325	0.0429145	0.00689829	0.00740717	0.0411979	-0.00418152	0.0266777
0.025	0.000141128	0.0281493	-0.0938786	0.0301376	0.00474829	-0.00614047	0.0203449		-0.106042	0.000964463	-0.00114298	-0.00600506	-0.0181684	-0.0260788	0.0181248
0.0333333	-0.0315199	0.0351208	0.0572466	0.0151599	0.0327607	0.0217536	0.0133284		-0.0820759	0.00695632	-0.00109291	0.0592251	-0.0296315	-0.00932378	0.0207239
0.0416667	-0.028633	0.0366847	-0.0322174	0.0125358	0.0177651	0.00122702	0.0121141		-0.0948799	0.0349324	0.0142274	-0.000291628	-0.0239221	-0.0139868	0.0200191
0.05	-0.0132957	0.0273415	-0.0563183	0.0625255	0.0670578	0.0174622	0.0209548		-0.0957742	0.0172592	0.0119639	-0.0489404	0.00463984	-0.0221703	0.0195681
0.0583333	-0.0119326	0.0640727	-0.0916133	0.0733574	-0.0253226	0.00171231	0.0273119		-0.097774	0.00225145	0.00837056	-0.0175128	-0.0215911	-0.0252512	0.0169937
0.0666667	-0.0133068	0.0412503	0.0523733	-0.0512814	0.0573723	0.0172816	0.019026		-0.146015	0.00327119	0.00435882	-0.0464403	-0.00546601	-0.0380582	0.02553
0.075	-0.0348333	0.00742929	-0.00537602	0.0416405	0.0257899	0.00693007	0.0117582		-0.0597765	0.0167529	-0.000986074	0.0230548	-0.0496367	-0.0141183	0.0153017
0.0833333	-0.0133622	-0.0199988	0.00102216	0.0605364	-0.106804	-0.0157213	0.024013		-0.105733	0.0460932	0.012251	0.0444893	-0.0200716	-0.00459418	0.0250845
0.0916667	-0.0425131	0.0534176	0.0177967	0.0403704	-0.0299764	0.00781904	0.0169708		-0.111334	-0.0323564	-0.00219905	-0.00926253	0.0491056	-0.0212093	0.0234052
0.1	-0.0592357	0.0366332	-0.0572576	0.0233557	-0.0222996	-0.0157608	0.0178101		-0.0645973	0.0115205	-0.0105174	-0.000703407	-0.0765906	-0.0281776	0.0158907
0.108333	-0.0466688	0.0369196	-0.0364387	-0.0373701	0.0351075	-0.00969009	0.0167671		-0.129227	0.00618272	-0.00666259	-0.000284275	-0.081223	-0.0422429	0.0240477
0.116667	0.00504487	0.027691	0.0168353	0.0403105	0.00384338	0.018745	0.00619193		-0.102928	-0.0067293	-0.00553419	-0.00173285	-0.0848228	-0.0403495	0.0197258
0.125	0.00446861	0.0247408	-0.0747504	0.0180116	-0.0989484	-0.0252956	0.0229221		-0.121951	0.0028	-0.00273655	-0.0378517	-0.0859735	-0.0491426	0.0215747
0.133333	-0.0192633	0.0296673	0.0231451	-0.00848099	0.0405966	0.0131329	0.0102851		-0.0669387	0.0071251	0.00666682	0.0276505	-0.0172832	-0.00855589	0.0145234
0.141667	-0.0281177	-0.0142015	-0.101945	0.0353259	-0.0255115	-0.0268901	0.0196657		-0.0866528	0.0388496	0.000754384	0.00416441	-0.146092	-0.0377953	0.030487
0.15	-0.0417374	-0.0296742	-0.0536662	-0.0305043	-0.0491088	-0.0409382	0.00431344		-0.101229	0.00589438	-0.00307596	-0.012292	-0.146918	-0.0515242	0.027389
0.158333	-0.0111015	0.0143264	0.0383725	0.00263848	-0.0310205	0.00264308	0.0104599		-0.100481	0.00220925	-0.0169929	0.0160472	-0.0825213	-0.0363478	0.0208342
0.166667	-0.0111402	-0.00868497	-0.0158739	0.0126436	0.0321442	0.00181774	0.00806995		-0.0894006	-0.0147677	0.00108044	-0.0261675	-0.0830229	-0.0424557	0.0164643
0.175	-0.0298964	0.0541223	-0.0423617	0.0624775	-0.00537477	0.00779339	0.0192314		-0.0737593	0.00118248	0.00450015	-0.044727	-0.0845572	-0.0394722	0.0165194
0.183333	-0.0478657	0.0240477	-0.0958014	-0.0655402	0.0429335	-0.0284452	0.0237827		-0.101237	0.00509968	0.00696283	0.00938518	-0.203541	-0.0566661	0.0378339
0.191667	-0.0497828	0.0240534	-0.0290349	0.0366559	0.00903418	-0.00181485	0.0145722		-0.0820108	0.0398763	0.00139871	0.024996	-0.0823295	-0.0196139	0.0234924
0.2	-0.0180387	-0.0178563	0.0270348	-0.0479743	-0.0376134	-0.0188896	0.0115019		-0.0792793	0.0558054	0.0160557	-0.0328957	-0.0535463	-0.018772	0.0217666
0.208333	-0.0110183	0.0561043	-0.0583185	-0.0309117	0.0209074	-0.00464735	0.0178379		-0.0537363	-0.0123836	0.00147661	-0.0377341	-0.175938	-0.055663	0.0282342
0.216667	-0.0148028	-0.0179365	0.00404997	0.0317432	-0.0508191	-0.00955305	0.012151		-0.101001	0.0371406	0.00472939	0.0186576	-0.0815476	-0.0244043	0.0249987
0.225	-0.0223662	0.000663933	-0.0250789	0.0308086	-0.0108738	-0.00536928	0.00906179		-0.0851732	-0.00872658	0.00884573	-0.0461609	-0.128846	-0.0520122	0.022463
0.233333	-0.00187024	0.0211261	-0.0319412	0.078282	0.0451112	0.0221416	0.0169492		-0.0620853	-0.0286854	-0.00750389	-0.0403665	-0.0766053	-0.0430493	0.010891
0.241667	-0.0110017	0.0656193	-0.0128571	-0.0728733	-0.0458769	-0.0153979	0.0208057		-0.128097	-0.00141259	0.00522349	-0.00572564	-0.131295	-0.0522614	0.0283218
0.25	-0.0198562	-0.0658955	-0.011299	-0.0651568	0.013867	-0.0296681	0.0140012		-0.0881161	0.00481134	-0.00561876	0.0233415	-0.0567624	-0.0244689	0.018539
0.258333	-0.023009	-0.0263173	-0.115537	-0.0119079	-0.0672766	-0.0488096	0.0171195		-0.10618	-0.0100487	0.00211537	-0.0492198	-0.125143	-0.0576952	0.0226445
0.266667	-0.0361355	-0.0456166	0.00108846	-0.00280144	-0.0580485	-0.0283027	0.0105073		-0.0513055	-0.00324109	-0.00546742	-0.018329	-0.145369	-0.0447425	0.0237751
0.275	-0.00871885	-0.0504858	-0.00821597	-0.00132763	0.0584363	-0.00206239	0.0156047		-0.104245	0.0063726	-0.00866679	-0.0449549	-0.0537971	-0.0410583	0.0172846
0.283333	-0.00850829	-0.00293929	0.0116305	0.0284002	0.0245171	0.01062	0.00651162		-0.0842709	-0.0175807	-0.00635323	-0.0287632	-0.143009	-0.0559954	0.0228495
0.291667	0.0241279	0.00374586	-0.0339192	-0.0100507	0.0010491	-0.0030094	0.0084936		-0.090555	0.00796902	-0.00640108	-0.0193511	-0.0658651	-0.0348407	0.0166709
0.3	-0.00532779	0.0175057	0.00148628	0.0294786	-0.00803978	0.0070206	0.0064007		-0.103766	-0.00388106	0.01303	0.0083925	-0.139896	-0.045224	0.0285429
0.308333	-0.0118218	0.0120006	-0.0602191	0.011721	0.00436047	-0.00879177	0.0121327		-0.0897339	-0.00897976	-0.00615515	0.0234298	-0.139675	-0.0442227	0.0271665
0.316667	0.00922274	-0.00917762	0.0436656	0.034547	-0.0112418	0.0134032	0.00999524		-0.0959368	-0.00265737	0.0106819	0.0310477	-0.058046	-0.0229821	0.0209928
0.325	-0.0322956	0.0041354	0.013697	0.0476675	-0.035913	-0.000541733	0.0138682		-0.100684	0.022583	-0.00106954	0.000921649	-0.0934828	-0.0343464	0.0232293
0.333333	-0.00652463	0.0231597	-0.00401682	-0.0471595	0.0390056	0.000892875	0.0131705		-0.0876934	-0.00878988	-0.0168082	0.0190987	0.00136466	-0.0185656	0.0163623
0.341667	-0.0300626	0.0355562	0.00645896	-0.0115484	0.0303741	0.00615566	0.0110927		-0.169501	-0.00623701	-0.00378372	0.0295403	-0.0412275	-0.0382418	0.0310123
0.35	-0.0233525	0.0275306	0.0136638	-0.01585	-0.0837638	-0.0163544	0.0172282		-0.0250958	-0.0400432	0.000880133	0.0202532	-0.00227935	-0.009257	0.00942541
0.358333	-0.008874	-0.0389543	0.0114316	-0.0703091	-0.0581678	-0.0329747	0.0135898		-0.0319409	0.0278575	-0.00445475	-0.00824043	-0.0340575	-0.0101672	0.010054
0.366667	-0.00839193	-0.0248336	0.0439419	0.00257857	0.0131908	0.00529715	0.0103119		-0.0631584	-0.0237273	-0.0114756	-0.00113725	-0.0264006	-0.0251798	0.00940601
0.375	-0.00369321	-0.0249654	0.0521192	-0.0362677	-0.0916694	-0.0208953	0.02087		-0.0744829	-0.0327081	0.000729902	-0.0482124	-0.116099	-0.0541545	0.0176159
0.383333	0.0261116	0.0214183	-0.0314107	-0.0131301	-0.0736507	-0.0141323	0.0164017		-0.076499	-0.0667955	-0.0129178	-0.0338369	0.0282448	-0.0323609	0.0169554
0.391667	-0.0244441	0.0210173	-0.00266867	-0.0505505	0.0610218	0.000875167	0.0171132		-0.0427939	-0.0089235	0.0222898	-0.0166084	-0.037731	-0.0167534	0.0103997
0.4	-0.00509507	0.000784231	-0.0312229	-0.0231831	-0.0841218	-0.0285677	0.0134682		-0.0173159	0.0310292	-0.00742154	-0.00560063	-0.0563494	-0.0111316	0.0124976
0.408333	-0.0365122	-0.000613522	0.0250015	1.43786e-05	0.0389459	0.00536721	0.0115436		-0.0360626	-0.0273913	0.0103046	-0.0626394	0.0623391	-0.0106899	0.019386
0.416667	-0.0050452	-0.0352595	-0.0470139	-0.0451824	-0.10227	-0.0469541	0.0140799		-0.108985	-0.0263435	0.00515895	-0.0229836	0.0165161	-0.0273274	0.0196625
0.425	-0.0183158	-0.0595483	-0.0227914	0.0131109	0.0948316	0.0014574	0.0232854		-0.0762226	-0.000603827	-0.0126351	0.0300329	0.069155	0.00194528	0.0215735
0.433333	-0.0069402	-0.0330483	-0.0495223	0.0154954	-0.019555	-0.0187141	0.00992821		-0.0379324	-0.0204712	-0.00912528	-0.00549769	-0.018729	-0.0183511	0.00505328
0.441667	-0.00859695	-0.019529	-0.0623408	-0.0497836	0.0276395	-0.0225222	0.0142095		-0.0455254	0.030129	-0.00107621	0.00814249	-0.0670011	-0.0150662	0.0160025
0.45	0.014808	-0.0389142	-0.04024	0.0133745	-0.0249546	-0.0151853	0.0109572		-0.0375341	-0.00109612	-0.0126763	-0.0376826	-0.0987792	-0.0375537	0.0150952
0.458333	-0.0163986	-0.0673791	-0.00485665	0.0319948	0.0937377	0.00741964	0.023973		-0.0269006	-0.00358569	-0.00671712	0.0288859	-0.023214	-0.0063063	0.00884546
0.466667	0.0128354	-0.0144765	0.0173657	-0.0601242	-0.0989285	-0.0286656	0.019969		-0.0398672	0.018933	0.00535814	-0.0149539	-0.00207281	-0.00652056	0.00892612
0.475	-0.0330104	-0.0360901	0.0494008	0.0065926	-0.138098	-0.0302411	0.0278385		-0.0613049	-0.0186919	0.0045046	0.00570858	-0.0340132	-0.0207594	0.0112476
0.483333	-0.0152405	-0.00423393	0.0464835	0.0160825	0.0129323	0.0112048	0.00940015		-0.0103163	0.00512782	0.00956239	-0.0464329	-0.0131229	-0.0110364	0.00881675
0.491667	-0.0112621	0.00481136	-0.0852814	0.00817425	-0.091908	-0.0350932	0.0197779		-0.0590286	0.0309519	0.0123066	0.0231504	-0.0238778	-0.00329952	0.0150273
0.5	-0.0275304	0.02037	0.0283387	0.0464454	0.00713487	0.0149517	0.0110747		-0.0246081	0.000626894	0.00413292	0.000502517	0.0576034	0.00765152	0.0120809
0.508333	0.00997077	-0.0548223	-0.00483455	0.0233557	0.018312	-0.00160367	0.0126431		-0.0281851	0.000310423	-0.0131915	-0.00185786	-0.0454468	-0.0176742	0.00768244
0.516667	-0.00990461	-0.0441214	0.00623795	0.00195549	-0.0776482	-0.0246962	0.014237		-0.040542	0.0193971	0.0112906	-0.00569623	0.0366983	0.00422956	0.0117254
0.525	0.0264496	-0.0356375	-0.0707391	-0.0417436	0.027739	-0.0187863	0.0175738		0.0467125	-0.000547565	0.00831047	0.0192826	-0.0710877	0.00053406	0.0175217
0.533333	0.0340684	-0.0479882	0.00258027	-0.0609151	-0.010307	-0.0165123	0.0153932		-0.0311036	0.0294539	0.00166134	-0.00427706	0.00853465	0.000853846	0.00877545
0.541667	0.0372821	-0.0446542	0.0267917	-0.0289466	0.114093	0.0209132	0.0251158		0.00956044	-0.0226091	0.00200409	0.0407539	-0.0637997	-0.00681807	0.0156275
0.55	0.00266226	-0.0486928	0.0407815	-0.0125549	0.0137377	-0.000813251	0.0132427		-0.0350627	-0.0482222	0.00163797	-0.0481756	-0.135057	-0.0529759	0.0200863
0.558333	0.0399251	0.0911799	0.0832371	0.0240986	0.0503219	0.0577525	0.0114411		-0.0150721	0.0290812	-0.00532832	0.0503131	0.0553609	0.0228709	0.0127783
0.566667	0.0688821	-0.019592	-0.0144042	-0.017899	0.0456582	0.012529	0.0166808		0.0293152	0.0264087	-0.00289791	0.057806	0.0421126	0.0305489	0.00897557
0.575	0.0575564	0.0320274	0.0439087	0.00281821	0.00123804	0.0275098	0.00998402		0.0153405	0.0517827	-0.0146182	0.0157236	0.0736252	0.0283708	0.0138186
0.583333	0.0573182	0.0152258	-0.0290239	-0.0176713	0.0676743	0.0187046	0.0173232		0.0513951	-0.0141629	-0.0101235	-0.0270573	0.0494302	0.00989634	0.015007
0.591667	0.0351987	0.0107862	-0.0157634	-0.0317264	-0.0558409	-0.0114692	0.014242		0.0238034	-0.0441291	-0.0163898	-0.0338516	0.099089	0.00570437	0.0233105
0.6	0.0693864	0.0207652	0.0634016	-0.00860082	-0.0328602	0.0224185	0.0177834		-0.0105765	-0.00167983	-0.00110626	0.0117603	0.0527201	0.0102236	0.010022
0.608333	0.0774762	0.0147618	-0.044616	-0.0567572	0.0649099	0.0111549	0.0245141		0.033819	-0.0495092	-0.000422985	-0.0158289	0.0105263	-0.00428315	0.0124333
0.616667	0.033819	0.00805369	0.0442071	-0.0483937	-0.00215289	0.00710665	0.0145009		-0.0303069	0.00883404	-0.00302922	-0.0299397	-7.37654e-06	-0.0108898	0.00723649
0.625	0.0169967	-0.0146827	0.0601197	-0.0035683	0.0200323	0.0157795	0.011468		0.0305184	-0.0005335	0.00023692	-0.0123288	0.0282743	0.00923346	0.00763378
0.633333	0.0208698	-0.0347496	0.0372012	0.0647661	-0.00265009	0.0170875	0.0151905		0.0332012	-0.02711	0.000764399	2.50009e-06	0.0812525	0.0176221	0.0165978
0.641667	0.0194513	-0.0647555	0.0182387	0.0374228	0.00959105	0.00398967	0.0158961		0.0196899	-0.00308637	-0.00203769	-0.0637791	0.0240549	-0.00503169	0.0140302
0.65	0.0108407	-0.0236994	0.0407815	0.0902403	-0.0717912	0.00927438	0.0246654		0.0622562	0.0037916	-0.0081816	-0.0325648	-0.0226828	0.00052371	0.0148738
0.658333	0.0213519	-0.0259564	0.0428479	0.0577086	-0.0432617	0.0105381	0.0174496		0.0115522	-0.00310746	0.00844623	-0.0273073	-0.0599343	-0.0140701	0.0119372
0.666667	0.0155505	-0.0521814	-0.0156197	0.00763505	0.0762063	0.00631814	0.0188412		0.0533137	-0.0132064	-0.00623861	-0.00857868	0.0162358	0.00830515	0.0110417
0.675	0.0267432	-0.000103686	0.00665786	-0.0106857	-0.0601069	-0.00749904	0.0129698		0.0133569	0.0139398	-0.00715669	0.0118117	-0.023568	0.00167675	0.00664787
0.683333	0.00446861	0.0225353	0.0306151	0.0222893	0.0297676	0.0219352	0.00420597		0.00929216	-0.0279258	-0.00433456	0.00925282	0.0346623	0.00418939	0.00913088
0.691667	0.0316913	0.0181416	-0.0536441	-0.013885	0.00376383	-0.00278648	0.0132352		0.0377862	0.0202833	0.00190059	-0.0274985	0.0177553	0.0100454	0.00981772
0.7	0.0498268	-0.0215626	0.0371791	0.0575888	0.0575214	0.0361107	0.0133195		0.0420461	0.0301501	-0.00110626	-0.0353443	-0.0299119	0.00116677	0.0138784
0.708333	0.0331375	-0.0298002	0.015686	0.0126915	0.0436793	0.0150788	0.0112504		0.0145357	-0.0168212	-0.00259188	0.041401	0.0097149	0.0092477	0.0086759
0.716667	0.00553801	0.0481474	0.0238965	-0.0128305	0.0920373	0.0313577	0.0162958		0.0643699	0.0263665	-0.01001	-0.0318221	-0.0768414	-0.00558741	0.0216333
0.725	0.0403407	0.0317754	-0.104432	0.0308326	-0.0692057	-0.0141378	0.0270435		0.0847181	0.0185462	-0.00355893	0.06249	-0.0233025	0.0277786	0.0180261
0.733333	0.00672932	-0.0288836	0.027952	-0.000261212	-0.0457576	-0.00804424	0.0117152		0.0632643	-0.0216527	0.0047383	0.0422981	-0.0132556	0.0150785	0.01459
0.741667	0.00188653	-0.0129126	0.0175978	-0.0530188	0.0292604	-0.00343734	0.0127876		0.0193565	-0.00652535	0.00705297	-0.00630654	0.109593	0.0246342	0.0194764
0.75	0.0101592	0.00209033	0.0109896	-0.072406	-0.00727408	-0.0112882	0.0139811		0.106944	-0.00906415	6.56567e-06	0.0171796	0.0499613	0.0330055	0.0188294
0.758333	0.00873514	-0.0650706	0.00144208	0.0182752	0.0445146	0.0015793	0.0162673		0.0429729	0.0104938	-0.00768639	-0.00243876	0.0434109	0.0173505	0.00980026
0.766667	0.00255144	-0.0240889	0.0281177	0.00985176	-0.0038036	0.00252569	0.00763419		0.0891162	0.017421	0.000496209	0.00289231	-0.0644783	0.00908948	0.0219072
0.775	-0.018615	0.00960611	-0.00926576	-0.043445	-0.0333176	-0.0190074	0.00828436		0.106115	-0.012046	-0.0014913	0.0106058	0.0676355	0.0341638	0.0202573
0.783333	0.0135447	-0.0452442	0.00609429	-0.0174197	-0.0477265	-0.0181503	0.0113168		0.0915714	0.00915755	0.00439666	-0.0112405	0.0373031	0.0262376	0.0162041
0.791667	0.038756	0.0604007	-0.0402842	-0.0639825	0.0419391	0.00736581	0.0222301		0.156551	-0.0222434	-0.000639986	0.0427025	0.0748202	0.050238	0.0281465
0.8	-0.0129355	0.091896	0.00141998	0.0146207	0.0130615	0.0216125	0.0163255		0.111692	-0.0300216	-0.00220907	0.0285697	0.0971268	0.0410316	0.0246683
0.808333	0.0126027	0.025096	0.0768942	-0.0234707	-0.0795177	0.00232089	0.0232795		0.0355587	-0.0247752	-0.0196682	0.0483939	0.136488	0.0351995	0.0261082
0.816667	-0.0021085	0.00497176	0.042218	0.0535029	-0.116301	-0.00354333	0.0269349		0.148543	0.0134756	-0.00560541	-0.00461531	0.0735662	0.0450729	0.026498
0.825	-0.0261008	0.0379679	-0.0996248	0.000697363	-0.0599876	-0.0294096	0.0212813		0.0938314	-0.03441	0.0154982	0.0566295	0.166466	0.0596031	0.0305836
0.833333	0.0339686	0.0106945	0.0328473	-0.0188696	-0.000581728	0.0116118	0.0090098		0.0878399	-0.00143368	-0.000148117	-0.00206375	0.0129458	0.019428	0.0154952
0.841667	0.0193793	-0.0705585	-0.045069	-0.0464046	0.0240597	-0.0237186	0.0170935		0.104782	-0.0274617	0.00907275	-0.00732128	0.0807952	0.0319734	0.0230527
0.85	0.0154286	-0.0231093	0.00585118	-0.00655186	0.00950155	0.000224032	0.00612952		0.120895	-0.00944392	0.00349193	0.0239666	0.0573673	0.0392553	0.020859
0.858333	0.0194846	-0.0149118	-0.018758	0.0215703	0.0255513	0.00658726	0.00861409		0.128382	-0.0241211	0.0194187	0.0274446	0.124361	0.055097	0.0271892
0.866667	0.0124642	0.0869236	-0.00847013	-0.00602464	0.0204301	0.0210646	0.015515		0.166997	-0.000470206	-0.00365908	0.00843662	0.137875	0.0618359	0.033385
0.875	-0.0293921	-0.0334435	0.00979618	0.0521249	0.0280472	0.00542653	0.0147442		0.138349	-0.0201617	-0.00148128	0.0240401	0.0729908	0.0427473	0.0255484
0.883333	0.0286826	-0.0325728	0.0687058	0.0155073	0.0448726	0.0250391	0.0151306		0.142381	0.0394473	0.00241472	0.0452541	0.216745	0.0892484	0.035233
0.891667	0.00645227	-0.00590665	0.0460746	-0.00467066	0.0544587	0.0192817	0.0115378		0.148031	-0.0355633	-0.000257174	-0.0158436	0.107483	0.0407701	0.0326624
0.9	0.00356543	0.0561845	-0.0169126	-0.0152869	-0.0262672	0.000256639	0.0132345		0.203645	0.00231474	0.00492414	-0.00658596	0.255708	0.0920012	0.0508369
0.908333	-0.0128967	-0.0374878	0.0267475	0.0498603	0.0713437	0.0195134	0.0178429		0.21697	0.00916458	0.00971819	-0.0162407	0.17787	0.0794964	0.0436154
0.916667	-0.00838085	-0.0353339	0.0663963	-0.0651088	0.0402088	-0.000443696	0.0215241		0.165786	-0.00405688	0.00615715	0.035489	0.0717368	0.0550224	0.0274282
0.925	-0.0168585	-0.0158628	-0.0315765	-0.0411325	0.0143642	-0.0182132	0.00842025		0.183565	-0.0245642	0.00446677	-0.00371086	0.121499	0.0562512	0.0364825
0.933333	0.0164481	-0.0567986	0.0355988	-0.0675412	0.0152791	-0.0114028	0.0188776		0.229831	0.00649216	0.000687615	0.0188708	0.0994726	0.0710708	0.0389155
0.941667	-0.00212512	0.00151748	-0.00844803	-0.0145799	0.0496955	0.00521197	0.0102461		0.191736	0.0167107	-0.0123336	-0.0205938	0.11697	0.0584977	0.0369811
0.95	0.0402022	-0.0268214	0.136146	-0.000968161	0.0699615	0.0437041	0.025469		0.211954	-0.00980962	0.00456915	0.0247828	0.128831	0.0720655	0.0380978
0.958333	0.00971035	0.0230223	0.0877567	0.0153516	0.0192368	0.0310155	0.0128397		0.186451	-0.0122992	0.00296668	0.0260181	0.0777708	0.0561816	0.0321668
0.966667	0.0261725	-0.00437714	0.0800767	0.0166097	0.0537526	0.0344469	0.013189		0.190947	0.0308042	-0.00179732	0.0217827	0.0326264	0.0548726	0.0309172
0.975	-0.00530008	0.0525756	0.0979894	-0.0517726	0.137671	0.0462326	0.0305552		0.254122	0.0151213	-0.00567997	0.0320918	0.163029	0.0917367	0.044886
0.983333	-0.0157669	0.00392345	0.0112327	0.000254022	0.0494767	0.00982399	0.00970694		0.157738	0.0140875	0.0115443	0.0531146	0.115539	0.0704046	0.0257676
0.991667	0.00363747	-0.0226339	0.0311345	0.0274895	-0.017427	0.00444013	0.00991096		0.272072	-0.0169197	0.00741909	-0.00438736	0.18445	0.0885268	0.0526196
1	0.02292	-0.037906	0.14092	0.0651735	0.203938	0.0790091	0.0381821		0.258122	0.0379142	0.0259398	0.0441364	0.211729	0.115568	0.0441516
1.00833	0.204813	0.190598	0.136334	0.264521	0.274411	0.214136	0.0226856		0.252935	0.166584	0.125252	0.087057	0.146668	0.155699	0.0247335
1.01667	0.394374	0.242217	0.356856	0.353189	0.386769	0.346681	0.0244461		0.380544	0.302533	0.233592	0.220326	0.355306	0.29846	0.0284946
1.025	0.475693	0.433211	0.453635	0.482789	0.376686	0.444403	0.0170277		0.50165	0.502444	0.34292	0.377788	0.404728	0.425906	0.0291519
1.03333	0.600353	0.474474	0.511782	0.481111	0.543657	0.522276	0.0206329		0.577751	0.610537	0.448389	0.407362	0.418995	0.492607	0.0378405
1.04167	0.709926	0.638595	0.70891	0.689146	0.673437	0.684003	0.0118192		0.667176	0.703383	0.54198	0.553029	0.673116	0.627737	0.0298479
1.05	0.800709	0.751968	0.708756	0.772734	0.723973	0.751628	0.0147747		0.705507	0.784055	0.643601	0.669018	0.688253	0.698087	0.0213128
1.05833	0.856245	0.79103	0.86471	0.817272	0.771704	0.820192	0.0161142		0.84197	0.831307	0.735908	0.772022	0.661756	0.768593	0.0295373
1.06667	0.932406	0.897437	0.944229	0.861893	0.769357	0.881064	0.0280996		0.848888	0.928661	0.819867	0.816744	0.71081	0.824994	0.031273
1.075	0.943654	0.992713	0.81495	0.849791	1	0.920222	0.0335924		0.88739	0.931579	0.903755	0.914953	0.902172	0.90797	0.006576
1.08333	1	1	1	1	0.916251	0.98325	0.0149815		1	1	0.993122	0.948175	1	0.988259	0.00904198
1.09167	0.903105	0.879478	0.897607	0.821058	0.899098	0.880069	0.0136865		0.965848	0.973811	1	0.983228	0.895829	0.963743	0.0160155
1.1	0.835905	0.817559	0.820354	0.802306	0.851913	0.825607	0.00757195		0.999886	0.988235	0.991892	0.985353	0.893866	0.971846	0.0175726
1.10833	0.742933	0.75411	0.699308	0.658615	0.800443	0.731082	0.0216727		0.940776	0.947916	0.963962	0.986948	0.94174	0.956269	0.00780075
1.11667	0.686399	0.638572	0.656134	0.542448	0.713024	0.647315	0.0260741		0.986391	0.953465	0.951528	1	0.915199	0.961317	0.0132807
1.125	0.570166	0.602001	0.56436	0.444829	0.693703	0.575012	0.0357214		1.01721	0.888377	0.928252	0.928152	0.805746	0.913548	0.0306138
1.13333	0.495978	0.466711	0.462442	0.341303	0.59114	0.471515	0.0357598		1.01795	0.876499	0.899164	0.944587	0.986265	0.944893	0.02351
1.14167	0.436973	0.46517	0.385786	0.191634	0.60172	0.416257	0.0595323		0.964637	0.895551	0.883082	0.900651	0.800789	0.888942	0.0234228
1.15	0.431393	0.39884	0.33575	0.19016	0.440776	0.359384	0.0412612		1.04514	0.891345	0.870385	0.912358	0.699067	0.88366	0.0494815
1.15833	0.372354	0.403824	0.313008	0.150319	0.425094	0.33292	0.0441896		0.989895	0.882702	0.843945	0.927763	0.794298	0.887721	0.0301412
1.16667	0.310972	0.280392	0.200327	0.00626908	0.443371	0.248266	0.0644642		0.993066	0.846709	0.8097	0.943484	0.881341	0.89486	0.029504
1.175	0.288753	0.227461	0.207311	0.147012	0.460972	0.266302	0.048008		0.940898	0.82144	0.806026	0.96019	0.739903	0.853692	0.037527
1.18333	0.270273	0.210894	0.122267	0.0783659	0.351667	0.206693	0.044124		1.05277	0.791861	0.816603	0.8961	0.827551	0.876977	0.042238
1.19167	0.20007	0.234209	0.104211	0.0779106	0.397181	0.202716	0.050634		0.994935	0.84365	0.774335	0.897276	0.688017	0.839643	0.0467799
1.2	0.188583	0.190065	0.0530253	0.0307487	0.37592	0.167669	0.055208		1.00992	0.790855	0.766287	0.850414	0.749522	0.833399	0.042331
1.20833	0.160452	0.0470304	-0.0326042	0.0430784	0.312497	0.106091	0.0537601		0.956678	0.818676	0.739612	0.891497	0.780179	0.837328	0.0348372
1.21667	0.124469	0.0976359	0.0616115	-0.0745388	0.232746	0.0883847	0.0444921		1.03289	0.771086	0.747983	0.950432	0.571173	0.814713	0.0725783
1.225	0.0871229	0.0884417	0.00462459	-0.0388678	0.166071	0.0614784	0.0320162		1.05833	0.787304	0.71964	0.83284	0.651119	0.809847	0.0620039
1.23333	0.0692035	0.0657626	-0.00571858	-0.0820277	0.167881	0.0430201	0.0373124		0.986351	0.719804	0.726645	0.86729	0.607391	0.781496	0.0588058
1.24167	0.0653082	0.0889401	0.00713303	0.013758	0.148261	0.0646801	0.0232202		1.04922	0.843256	0.707603	0.909813	0.737823	0.849544	0.0551989
1.25	0.0499875	0.0224208	0.0114095	-0.0512334	0.232537	0.0530243	0.0427888		1.07251	0.752632	0.725298	0.855326	0.709822	0.823117	0.0602015
1.25833	0.0584208	0.0418862	-0.0243606	-0.0321818	0.194203	0.0475935	0.0364338		1.06399	0.768618	0.694992	0.901284	0.744005	0.834577	0.0597049
1.26667	0.0398365	0.048325	-0.0308251	-0.133695	0.0902573	0.00277977	0.0351309		1.10126	0.749306	0.690497	0.847363	0.695969	0.816879	0.068399
1.275	0.043765	0.054065	-0.0567604	-0.109934	0.126235	0.0114741	0.0376418		1.08527	0.78902	0.673666	0.829141	0.591296	0.793679	0.0752774
1.28333	0.084962	0.0392167	-0.0886628	0.0291431	0.158543	0.0446404	0.0361325		1.10381	0.779743	0.680958	0.901365	0.621598	0.817494	0.0767988
1.29167	0.0326665	0.0131291	-0.101747	-0.0741913	0.152308	0.00443321	0.0400977		1.05631	0.741303	0.655325	0.818663	0.515981	0.757515	0.0805131
1.3	0.0249757	0.0336257	-0.0471244	-0.0767675	0.0882585	0.0045936	0.0264972		1.08478	0.723229	0.645554	0.819972	0.595235	0.773755	0.0773905
1.30833	0.0174233	0.0758333	-0.0388477	-0.144503	0.0825009	-0.00151859	0.0375443		1.14615	0.708052	0.659934	0.782007	0.686733	0.796574	0.0802455
1.31667	0.0256073	0.0613631	-0.0201835	-0.0349377	0.139958	0.0343614	0.0280954		1.1171	0.725571	0.641996	0.868334	0.570037	0.784607	0.086585
1.325	-0.0158722	0.0835553	-0.0381846	-0.104003	0.184835	0.0220661	0.0452715		1.06341	0.715556	0.634992	0.703894	0.645292	0.752629	0.0709068
1.33333	0.00988212	0.00438173	-0.0653686	-0.13669	0.0309807	-0.0313629	0.027652		1.04832	0.71595	0.637076	0.776323	0.622897	0.760114	0.0690635
1.34167	0.045383	0.109746	-0.0874142	-0.0621852	0.0488303	0.010872	0.0331092		1.07191	0.720296	0.62262	0.800589	0.500874	0.743257	0.0860528
1.35	0.0275079	0.0167896	-0.0770599	-0.0778818	0.132977	0.00446655	0.0350003		1.11851	0.725332	0.61984	0.743263	0.61524	0.764438	0.082587
1.35833	0.00574857	-0.00818659	-0.1526	-0.114835	0.00308763	-0.0533571	0.0298989		1.10444	0.697623	0.621085	0.777301	0.63197	0.766484	0.0795759
1.36667	-0.0127637	-0.0293362	-0.0272779	-0.145593	0.0286837	-0.0372575	0.0259593		1.08322	0.687559	0.6181	0.776809	0.6221	0.757558	0.0772335
1.375	0.0231028	0.00258298	-0.0835023	-0.13572	0.0242486	-0.0338576	0.028837		1.10569	0.692208	0.593582	0.697975	0.628975	0.743686	0.0828198
1.38333	0.015883	0.01577	-0.0830713	-0.0832858	0.0848378	-0.00997328	0.0290093		1.14888	0.661932	0.594858	0.761779	0.545635	0.742616	0.0964487
1.39167	0.00291714	-0.00508748	-0.133748	-0.138656	0.0470503	-0.0455048	0.0340639		1.11078	0.641699	0.592349	0.729351	0.595205	0.733877	0.08714
1.4	0.00605886	0.0453405	-0.133207	-0.121054	0.067028	-0.0271667	0.037573		1.06478	0.63686	0.579535	0.740006	0.433276	0.690891	0.0946336
1.40833	-0.0119769	0.0261328	-0.153683	-0.119113	0.0861603	-0.0344959	0.0400532		1.07908	0.698354	0.580008	0.685901	0.526338	0.713937	0.0866007
1.41667	-0.000706637	0.0295413	-0.165551	-0.179647	0.0830777	-0.0466571	0.0475692		1.08277	0.647402	0.591296	0.754271	0.589407	0.733029	0.0826596
1.425	-0.0148139	-0.0173235	-0.0831819	-0.16419	0.0577004	-0.0443617	0.0333985		1.12674	0.724192	0.558432	0.686872	0.549692	0.729186	0.0940722
1.43333	0.0208809	0.0126651	-0.117294	-0.100157	0.119761	-0.0128288	0.0389388		1.08722	0.635496	0.553943	0.683408	0.675521	0.727118	0.083098
1.44167	0.0290372	-0.00154154	-0.173154	-0.151776	0.00611063	-0.0582648	0.0384329		1.08449	0.657325	0.55527	0.710306	0.509328	0.703344	0.0909961
1.45	-0.00234676	0.0467268	-0.0939007	-0.110581	0.156495	-0.000721448	0.0436909		1.14126	0.642311	0.550637	0.644539	0.694287	0.734607	0.0932668
1.45833	-0.0222665	0.0384147	-0.190614	-0.158845	0.0842113	-0.0498199	0.048257		1.08679	0.63371	0.527245	0.661886	0.661196	0.714165	0.0862093
1.46667	0.0130737	0.0694231	-0.155253	-0.103644	0.0785333	-0.0195732	0.0419942		1.16313	0.661264	0.541199	0.674768	0.542035	0.716479	0.103041
1.475	0.00542719	-0.00647377	-0.0521081	-0.117112	0.0674257	-0.0205681	0.0275192		1.13351	0.704831	0.541591	0.6981	0.627869	0.74118	0.0916028
1.48333	0.0367779	0.0488578	-0.120908	-0.117243	0.144094	-0.00168422	0.0459798		1.0846	0.673641	0.515029	0.626509	0.531708	0.686297	0.0928671
1.49167	0.0118381	0.0380309	-0.0814248	-0.113697	0.0616781	-0.0167149	0.0306924		1.10589	0.637416	0.524616	0.637561	0.658348	0.712766	0.0903858
1.5	0.0203656	-0.04816	-0.176536	-0.133947	0.053872	-0.0568809	0.0392763		1.15484	0.717054	0.522159	0.640606	0.667525	0.740437	0.0969964
1.50833	0.00411953	0.0318384	-0.0920001	-0.155119	0.0371361	-0.034805	0.0339875		1.16504	0.712518	0.503938	0.668305	0.678265	0.745613	0.099183
1.51667	0.0174012	-0.00277316	-0.0831708	-0.0748384	0.033417	-0.0219928	0.0214727		1.14433	0.625988	0.525487	0.61998	0.516114	0.68638	0.104432
1.525	-0.0180553	0.0338548	-0.125383	-0.13191	-0.00899441	-0.0500976	0.0297492		1.17113	0.641256	0.521114	0.635098	0.572751	0.708269	0.105352
1.53333	0.0104251	0.0360431	-0.138202	-0.0875874	0.0662225	-0.0226197	0.0346446		1.18943	0.6111	0.510462	0.595979	0.603998	0.702195	0.110161
1.54167	-0.000169165	-0.00764239	-0.134632	-0.135768	0.0454991	-0.0465426	0.0333804		1.17901	0.624609	0.504502	0.638289	0.707476	0.730778	0.1044
1.55	0.0199943	0.0621135	-0.142942	-0.13995	0.160204	-0.00811605	0.0527682		1.20337	0.650764	0.518122	0.609465	0.522576	0.700859	0.11464
1.55833	0.00551031	-0.0457541	-0.148346	-0.107082	0.0297576	-0.0531829	0.0298934		1.18343	0.602583	0.480207	0.58539	0.535795	0.67748	0.114728
1.56667	-0.00561592	0.0375955	-0.119162	-0.091218	0.0246165	-0.0307568	0.0281719		1.25439	0.609151	0.505565	0.587604	0.49875	0.691092	0.127459
1.575	0.0286382	-0.00362098	-0.0994259	-0.120886	0.0765643	-0.0237461	0.0336897		1.2003	0.59811	0.497316	0.639047	0.541032	0.69516	0.115
1.58333	0.00256806	0.0223234	-0.091326	-0.132113	0.00248104	-0.0392133	0.0272888		1.1811	0.62501	0.469334	0.607509	0.599203	0.696432	0.111165
1.59167	0.0116718	0.0587795	-0.031466	-0.127009	0.0908142	0.000558144	0.0340343		1.19994	0.634047	0.489352	0.554904	0.67769	0.711186	0.113064
1.6	0.00767682	0.00888432	-0.102763	-0.0850712	0.0323828	-0.0277781	0.0245974		1.1944	0.63129	0.481033	0.542676	0.526854	0.675251	0.118113
1.60833	0.0442083	0.0201523	-0.0149788	-0.175177	-0.00800994	-0.0267611	0.0344994		1.25306	0.655237	0.488858	0.556669	0.556552	0.702075	0.125468
1.61667	-0.0223828	-0.00725858	-0.091757	-0.166658	0.0446538	-0.0486805	0.0327981		1.27107	0.633977	0.46993	0.507476	0.548586	0.686208	0.133035
1.625	0.0115001	0.0856175	-0.195122	-0.117399	0.0250441	-0.0380719	0.045912		1.18531	0.638267	0.467038	0.564515	0.702991	0.711625	0.111589
1.63333	0.0119267	0.0437136	-0.0677334	-0.079775	-0.0297477	-0.0243232	0.0209111		1.28678	0.653971	0.475598	0.536315	0.491314	0.688795	0.136601
1.64167	0.0398476	0.0208855	-0.00160783	-0.0586504	-0.0144239	-0.00278981	0.0150142		1.2851	0.629392	0.462745	0.562338	0.653377	0.718591	0.13008
1.65	-0.012592	0.0417487	-0.16396	-0.073736	0.0644624	-0.0288154	0.0370001		1.28358	0.632767	0.476451	0.551198	0.632162	0.715232	0.129715
1.65833	-0.00271246	0.0210631	-0.102863	-0.0752218	0.0218919	-0.0275684	0.0231251		1.17664	0.645229	0.444297	0.552316	0.547051	0.673107	0.11613
1.66667	0.0272031	0.033471	-0.100343	-0.119616	-0.0176756	-0.0353921	0.0284861		1.27262	0.595515	0.448958	0.528491	0.701265	0.709369	0.131272
1.675	0.0251862	0.0266942	-0.135892	-0.108029	0.0217029	-0.0340676	0.0323431		1.29398	0.63257	0.459641	0.502836	0.727349	0.723275	0.134469
1.68333	0.0146473	0.0542998	-0.111703	-0.128914	0.0144636	-0.0314412	0.0331818		1.25097	0.646579	0.442117	0.545543	0.61167	0.699376	0.127213
1.69167	0.0243385	0.00858071	-0.0486715	-0.0944532	0.0260087	-0.0168394	0.0211801		1.28479	0.602653	0.446297	0.482982	0.602183	0.683781	0.137283
1.7	0.05452	0.00514934	-0.120941	-0.156964	0.0445345	-0.0347403	0.039096		1.30893	0.612443	0.439746	0.529021	0.534378	0.684904	0.141664
1.70833	0.0333868	-0.0434455	-0.124068	-0.142765	0.125708	-0.0302369	0.044725		1.30154	0.611761	0.431802	0.488806	0.486372	0.664056	0.144962
1.71667	0.00340475	0.0313973	-0.08737	-0.086545	-0.0449124	-0.036805	0.0213213		1.30809	0.616789	0.428685	0.487005	0.623266	0.692766	0.141605
1.725	0.0128354	-0.0171689	-0.0302505	-0.15718	0.0494369	-0.0284654	0.0312875		1.2804	0.594116	0.452609	0.530058	0.573858	0.686209	0.134629
1.73333	0.0119821	0.0153747	-0.0484947	-0.0943693	0.0532853	-0.0124444	0.0234113		1.33081	0.561997	0.433816	0.469504	0.474392	0.654103	0.152488
1.74167	-0.00604811	0.0578114	-0.032571	-0.0777021	0.0256507	-0.00657183	0.020899		1.30655	0.644329	0.432242	0.473519	0.620566	0.695441	0.141449
1.75	-0.0119658	0.0168584	-0.150114	-0.152783	0.037693	-0.0520622	0.0369716		1.32886	0.593173	0.440637	0.521748	0.558795	0.688644	0.144944
1.75833	0.0166753	-0.0588895	-0.0510142	-0.170924	0.0393934	-0.0449517	0.0328706		1.33851	0.657888	0.428158	0.452275	0.631321	0.70163	0.148247
1.76667	-0.0164429	0.0155179	-0.107548	-0.0231352	0.00734369	-0.0248529	0.019574		1.43956	0.638063	0.426804	0.434253	0.56418	0.700571	0.169054
1.775	0.00843593	-0.0176329	-0.0531358	-0.0584947	0.129417	0.00171792	0.0305687		1.44982	0.619771	0.422612	0.496821	0.586235	0.715051	0.167176
1.78333	-0.0206873	0.0397151	-0.0696893	-0.0753296	0.000551896	-0.0250879	0.0193801		1.461	0.621438	0.417324	0.418899	0.488186	0.68137	0.177465
1.79167	0.0100539	0.0132781	-0.0695015	-0.121389	0.0135587	-0.0308	0.0247255		1.46233	0.629363	0.406997	0.481637	0.579316	0.711928	0.171292
1.8	-0.00998219	-0.035649	-0.0587052	-0.14249	-0.0435799	-0.0580812	0.0201516		1.43652	0.642015	0.425568	0.474203	0.603983	0.716459	0.164923
1.80833	-0.0361576	0.00142009	-0.0929504	-0.102062	0.024358	-0.0410784	0.0223803		1.48193	0.643316	0.407641	0.412326	0.659116	0.720865	0.176901
1.81667	-0.0160883	0.00447338	-0.0896132	-0.126721	0.0792691	-0.029736	0.0323914		1.47018	0.640208	0.422735	0.494924	0.503662	0.706342	0.17367
1.825	0.020288	-0.00545983	-0.0133765	-0.15869	-0.00250093	-0.0319478	0.028779		1.54409	0.620115	0.419633	0.485122	0.602346	0.734261	0.184099
1.83333	0.0244049	-0.0190765	-0.0933924	-0.113816	-0.0594009	-0.0522562	0.0223703		1.50091	0.589151	0.413719	0.418863	0.600634	0.704655	0.181605
1.84167	-0.0230865	0.0135588	-0.0695567	-0.0820756	-0.0284947	-0.037931	0.0153747		1.60407	0.596809	0.399105	0.420914	0.516527	0.707484	0.202958
1.85	0.0290926	0.0734674	-0.11441	-0.0813087	0.0262772	-0.0133764	0.0320877		1.55883	0.609109	0.410798	0.397053	0.499266	0.695012	0.196106
1.85833	0.0396148	-0.0245185	-0.0671477	-0.095268	0.0720199	-0.0150599	0.0281483		1.52293	0.604735	0.411229	0.409296	0.708243	0.731286	0.184321
1.86667	-0.00506736	-0.029319	-0.0993707	-0.0870482	0.0463443	-0.0348922	0.0239981		1.54414	0.628133	0.399398	0.412245	0.556744	0.708131	0.190902
1.875	0.00454064	0.0441833	-0.0402953	-0.0665946	0.134409	0.0152486	0.0315813		1.60134	0.646368	0.409965	0.442121	0.536945	0.727348	0.198873
1.88333	-0.00615339	-0.0652424	-0.145937	-0.103428	0.0137079	-0.0614106	0.0265488		1.61423	0.601078	0.383374	0.442871	0.50378	0.709066	0.204945
1.89167	0.0288322	-0.0126319	-0.105813	-0.106687	0.0356544	-0.0321291	0.0280565		1.57397	0.574748	0.409657	0.366545	0.591945	0.703373	0.198658
1.9	0.00419156	-0.0457369	-0.110222	-0.0325772	-0.0360224	-0.0440734	0.0166192		1.61601	0.63814	0.373165	0.410796	0.587917	0.725205	0.20423
1.90833	-0.0200445	-0.028202	-0.0202609	-0.0995936	0.00134742	-0.0333507	0.0154492		1.64507	0.624216	0.391187	0.415024	0.579006	0.730901	0.20836
1.91667	-0.0192688	-0.00492708	-0.102365	-0.103008	0.0584164	-0.0342307	0.0275962		1.64288	0.647986	0.389946	0.335102	0.441301	0.691443	0.217951
1.925	0.0142705	0.00146592	-0.121052	-0.088546	-0.0267843	-0.0441291	0.0233925		1.66997	0.616107	0.381077	0.379405	0.592712	0.727855	0.215407
1.93333	-0.0117885	-0.0264204	-0.00696727	-0.169198	0.0524002	-0.0323948	0.0328708		1.69678	0.68073	0.385844	0.324389	0.547155	0.72698	0.223915
1.94167	0.0260229	-0.0324239	-0.0793695	-0.157527	-0.0503319	-0.058726	0.0269314		1.63098	0.614672	0.386313	0.373508	0.647077	0.730509	0.207571
1.95	-0.0176453	0.00619193	-0.121239	-0.0988746	0.00686638	-0.0449402	0.0243096		1.68865	0.638773	0.37549	0.428047	0.577561	0.741705	0.216032
1.95833	-0.00635286	-0.0438236	-0.0692915	-0.159528	0.0197837	-0.0518425	0.0276873		1.70464	0.626466	0.404206	0.377074	0.462619	0.715001	0.224651
1.96667	0.0105747	-0.0466993	-0.0673466	-0.156569	0.0764848	-0.0367111	0.0349018		1.6524	0.625031	0.392533	0.322345	0.535027	0.705468	0.216972
1.975	0.0120542	-0.00830689	-0.0550365	-0.0234707	-0.0423866	-0.0234293	0.0106699		1.77132	0.630193	0.404622	0.463835	0.567012	0.767397	0.22721		p=0.0078
1.98333	-0.00149345	-0.0314042	-0.0369028	-0.115218	-0.0467918	-0.0463621	0.016814		1.73123	0.624131	0.387145	0.427473	0.577059	0.749407	0.223092
1.99167	0.00821983	0.0511664	-0.121063	-0.120898	0.0328104	-0.0299528	0.0337927		1.76431	0.660954	0.392352	0.389479	0.585999	0.758619	0.229884
2	0.0335586	0.00640389	-0.00712198	-0.0406172	0.0809894	0.0146425	0.0182811		1.7361	0.678339	0.401111	0.366243	0.598997	0.756158	0.225311
2.00833	0.179291	0.0859899	0.263966	0.105817	0.305656	0.188144	0.0383925		1.7853	0.755551	0.459255	0.434054	0.620507	0.810933	0.224003
2.01667	0.318868	0.180613	0.27716	0.200848	0.339913	0.26348	0.028204		1.82226	0.803387	0.560984	0.516476	0.849681	0.910558	0.212028
2.025	0.472972	0.214108	0.389145	0.429816	0.419913	0.385191	0.0400937		1.79587	0.888251	0.662764	0.586817	0.948645	0.976469	0.192895
2.03333	0.586579	0.436425	0.547321	0.495837	0.51816	0.516864	0.0225406		1.78969	0.988298	0.755269	0.631215	0.930366	1.01897	0.181405
2.04167	0.699232	0.516601	0.719132	0.725716	0.609884	0.654113	0.0359198		1.85738	0.974225	0.852665	0.790486	0.957098	1.08637	0.175033
2.05	0.766898	0.576985	0.79033	0.828127	0.612261	0.71492	0.045064		1.84723	1.01626	0.933491	0.884276	1.11982	1.16022	0.15772
2.05833	0.832647	0.63199	0.895331	0.947961	0.700803	0.801746	0.0529522		1.88298	1.09256	1.01571	0.885371	1.22462	1.22025	0.156144
2.06667	0.917024	0.737343	0.910459	0.873983	0.772162	0.842194	0.0329657		1.9635	1.05931	1.11376	0.954337	1.28488	1.27516	0.16118
2.075	0.924105	0.825046	0.94708	0.890435	0.863985	0.89013	0.0193051		1.93318	1.03399	1.1831	0.991404	1.46654	1.32164	0.155687
2.08333	0.959634	0.860322	1.01546	0.838157	0.85607	0.905928	0.0310098		1.91259	1.12605	1.26826	1.12711	1.64251	1.41531	0.139608
2.09167	0.840215	0.823041	0.847571	0.79447	0.782583	0.817576	0.0113146		1.89163	1.07702	1.29141	1.06885	1.62091	1.38996	0.143633
2.1	0.803645	0.780707	0.868987	0.669879	0.755555	0.775755	0.0290602		1.92692	1.14057	1.29137	1.12112	1.54793	1.40558	0.135092
2.10833	0.720049	0.622355	0.713496	0.50093	0.702334	0.651833	0.0372274		1.97031	1.12427	1.29322	1.08572	1.49556	1.39382	0.144277
2.11667	0.661104	0.659011	0.654476	0.423129	0.574066	0.594357	0.0409782		1.91371	1.09341	1.28435	1.06319	1.62394	1.39572	0.146256
2.125	0.608354	0.552014	0.588384	0.289312	0.652057	0.538024	0.0574593		1.92088	1.10779	1.27816	1.05579	1.49789	1.3721	0.140815
2.13333	0.545481	0.489471	0.392759	0.191981	0.628937	0.449726	0.0670949		2.00137	1.12228	1.26602	1.02209	1.53863	1.39008	0.157261
2.14167	0.494045	0.507097	0.346888	0.101551	0.472209	0.384358	0.0681755		1.93512	1.05879	1.25611	1.06018	1.50529	1.3631	0.147409
2.15	0.437566	0.413202	0.350193	0.101144	0.488229	0.358067	0.060786		1.97271	1.11283	1.25954	1.05035	1.51062	1.38121	0.150056
2.15833	0.360098	0.369482	0.310599	-0.0191451	0.47198	0.298603	0.0748259		1.97934	1.09242	1.24746	0.997736	1.49649	1.36269	0.157185
2.16667	0.349709	0.30939	0.169375	-0.0475669	0.431935	0.242568	0.0751903		1.96201	1.09277	1.2312	1.02969	1.61854	1.38684	0.15783
2.175	0.288509	0.303667	0.0821652	-0.0456617	0.401328	0.206001	0.0729844		1.96573	1.01983	1.22763	1.04339	1.40807	1.33293	0.154794
2.18333	0.246259	0.219028	0.00764135	-0.0919729	0.249462	0.126084	0.0632077		1.96854	1.09659	1.20782	0.971543	1.57724	1.36435	0.162587
2.19167	0.209966	0.209857	0.100288	-0.0251842	0.308897	0.160765	0.0509936		1.96981	1.12179	1.18903	0.965896	1.39161	1.32763	0.156066
2.2	0.171262	0.126588	0.0451022	-0.0871441	0.227326	0.0966269	0.0489804		1.98749	1.07698	1.18185	0.981279	1.34741	1.315	0.15988
2.20833	0.152268	0.124806	0.0701645	-0.123163	0.211406	0.0870964	0.0512319		1.98102	1.09775	1.17973	0.978713	1.40267	1.32798	0.15862
2.21667	0.110057	0.20072	-0.0844195	-0.114392	0.238265	0.0700462	0.0647614		1.95022	1.09102	1.16053	0.958219	1.37443	1.30689	0.155953
2.225	0.129301	0.169007	-0.0144263	-0.132652	0.302344	0.0907147	0.0673359		1.931	1.06406	1.16548	0.966587	1.33422	1.29227	0.152834
2.23333	0.11132	0.0881037	-0.0429695	-0.122899	0.247284	0.0561679	0.0574387		2.00352	1.06448	1.14313	0.934564	1.41338	1.31182	0.16979
2.24167	0.0543649	0.089742	-0.0667278	-0.113457	0.27284	0.0473525	0.0605193		1.98495	1.11927	1.14243	0.993882	1.22712	1.29353	0.158172
2.25	0.078612	0.138348	-0.16028	-0.102745	0.227356	0.0362582	0.065325		1.97122	1.08955	1.13099	0.913666	1.26846	1.27478	0.163763
2.25833	0.055329	0.0568891	-0.0173988	-0.227575	0.240313	0.0215114	0.0674767		1.92813	1.09591	1.14943	0.991397	1.24133	1.28124	0.149103
2.26667	0.0388114	0.0760395	-0.124753	-0.191581	0.259117	0.0115268	0.0710021		2.00618	1.07462	1.14833	0.978595	1.26345	1.29423	0.164555
2.275	0.0563319	0.106664	-0.08737	-0.24356	0.221221	0.0106574	0.0720766		2.05244	1.03802	1.11941	1.01379	1.26616	1.29796	0.173256
2.28333	0.0305443	0.0592722	0.0267143	-0.117147	0.160433	0.0319632	0.0397561		2.0498	1.07502	1.10283	0.983779	1.15151	1.27259	0.175497
2.29167	0.0195012	0.0299251	-0.102255	-0.126565	0.175448	-0.000789182	0.0483858		2.04397	1.07659	1.11868	1.00797	1.235	1.29644	0.17038
2.3	0.0299016	0.0780846	-0.0532132	-0.170516	0.136726	0.00419654	0.0479602		1.92843	1.10932	1.10363	0.971882	1.1113	1.24491	0.154653
2.30833	0.0403573	-0.0357464	-0.0937571	-0.137062	0.14675	-0.0158917	0.045058		1.99806	1.11918	1.09709	0.937564	1.14415	1.25921	0.168342
2.31667	0.0285052	0.0131578	-0.0237418	-0.172613	0.218973	0.0128563	0.0560241		1.9959	1.15378	1.09644	0.963948	1.12655	1.26733	0.165502
2.325	-0.0147806	0.0134499	-0.157186	-0.164297	0.149375	-0.0346879	0.0523057		2.02075	1.05025	1.09587	0.927307	1.10363	1.23956	0.176944
2.33333	0.0142041	-0.00485834	-0.0574786	-0.223118	0.184129	-0.0174243	0.0585479		2.06611	1.15101	1.10173	0.963175	1.1912	1.29464	0.175907
2.34167	0.00114404	-0.0306939	-0.0997685	-0.231134	0.138615	-0.0443674	0.0542925		1.98031	1.06765	1.08627	0.99336	1.18621	1.26276	0.162792
2.35	0.00359314	-0.00698934	-0.0730597	-0.245225	0.137621	-0.036812	0.055749		2.07539	1.09036	1.08391	1.01677	1.14688	1.28266	0.178217
2.35833	0.0145143	-0.010352	-0.0462293	-0.180066	0.169303	-0.010566	0.0501932		2.08388	1.10848	1.05675	0.983132	1.14073	1.2746	0.182523
2.36667	0.0170244	0.0312713	-0.103725	-0.179515	0.180092	-0.0109703	0.0551665		2.00658	1.06784	1.08013	0.960124	1.20946	1.26483	0.16959
2.375	0.00915625	0.0325545	-0.124577	-0.166167	0.0952293	-0.0307606	0.0440962		2.01481	1.09749	1.07279	0.951793	1.1524	1.25786	0.171784
2.38333	0.0213353	-0.0362333	-0.100299	-0.181995	0.0393835	-0.0515617	0.0364462		2.09912	1.10145	1.05432	0.917689	1.21665	1.27784	0.188578
2.39167	-0.0136503	0.014905	-0.12587	-0.192408	0.142881	-0.0348282	0.0520086		2.10409	1.12145	1.05838	0.916453	1.10411	1.2609	0.191275
2.4	0.0166698	-0.0528746	-0.105316	-0.157288	0.0822225	-0.0433172	0.0380963		2.11256	1.10648	1.06123	1.00443	1.07812	1.27256	0.18842
2.40833	-0.010974	-0.0436173	-0.0360851	-0.143544	0.111667	-0.0245108	0.0365489		2.06613	1.12672	1.04855	0.940241	1.20645	1.27762	0.180652
2.41667	0.0034934	-0.0605049	-0.147097	-0.106999	0.0685295	-0.0485156	0.0344597		2.11684	1.18329	1.04374	0.987823	1.00842	1.26802	0.192237
2.425	0.0101702	0.0908706	-0.0758333	-0.205756	0.122605	-0.0115886	0.0532194		2.0946	1.16938	1.04683	0.943895	1.18722	1.28838	0.184544
2.43333	-0.00886291	0.00640389	-0.123858	-0.150961	0.129397	-0.0295763	0.0449976		2.11391	1.16824	1.01726	0.980581	1.07986	1.27197	0.190401
2.44167	-0.0145646	0.00247414	-0.156545	-0.228438	0.185313	-0.0423523	0.0639628		2.11758	1.09801	1.03938	0.970323	1.02616	1.25029	0.19478
2.45	-0.0312982	-0.0179136	-0.000259684	-0.173308	0.137571	-0.0170417	0.0441859		2.16485	1.09137	1.04715	0.987448	0.9283	1.24382	0.207412
2.45833	-0.0111624	-0.0305678	-0.0697998	-0.219188	0.128045	-0.0405346	0.0498616		2.16345	1.11292	1.03067	0.97722	0.978992	1.25265	0.204852
2.46667	-0.0139994	0.0135645	-0.117968	-0.1521	0.0578993	-0.0425207	0.0356332		2.1359	1.16691	1.03587	0.958381	1.10967	1.28135	0.193639
2.475	0.0313145	-0.0273312	-0.128024	-0.1359	0.0596395	-0.0400602	0.0358437		2.13593	1.1183	1.04341	1.00632	1.12077	1.28494	0.191297
2.48333	0.0164094	0.0483594	-0.113283	-0.161098	0.158653	-0.010192	0.0513984		2.11264	1.18264	1.03994	0.97136	1.02926	1.26717	0.191595
2.49167	0.00263456	0.0339522	-0.100089	-0.129106	0.11294	-0.0159336	0.0396645		2.14669	1.07475	1.02157	1.04356	1.09908	1.27713	0.194798
2.5	-0.00894049	0.00790475	-0.155175	-0.177058	0.019018	-0.0628503	0.0380433		2.15105	1.15045	1.01207	0.915424	0.987607	1.24332	0.205813
2.50833	-0.00195335	-0.00639357	-0.119759	-0.201155	0.144999	-0.0368522	0.0525678		2.12957	1.15598	1.00148	0.963036	1.01955	1.25392	0.197952
2.51667	-0.018892	0.00828856	-0.113979	-0.196949	0.015995	-0.0611073	0.0367647		2.11924	1.18521	1.00844	1.03044	1.06536	1.28174	0.189251
2.525	0.000263029	-0.0564263	-0.14744	-0.176591	0.0732132	-0.0613962	0.041289		2.01308	1.14199	1.00014	0.989588	0.998112	1.22858	0.177241
2.53333	0.00512244	-0.00184515	-0.156678	-0.225347	0.126792	-0.0503911	0.0561208		2.1203	1.10804	1.00427	1.00385	0.905595	1.22841	0.201478
2.54167	0.00160394	-0.00775696	-0.197653	-0.12635	0.102777	-0.0454758	0.0470389		2.2204	1.11918	1.01059	0.915093	1.02065	1.25718	0.217312
2.55	-0.0425574	-0.0298518	-0.141196	-0.125511	0.085693	-0.0506847	0.0362714		2.1644	1.1671	0.979694	0.93591	1.10302	1.27002	0.203402
2.55833	-0.000279984	-0.0994014	-0.0657885	-0.183026	0.144562	-0.0407867	0.049107		2.15007	1.1673	0.986496	0.96158	0.99193	1.25148	0.203586
2.56667	0.0193073	-0.0254523	-0.0851046	-0.133323	0.116897	-0.0215351	0.0386703		2.08766	1.19461	0.991452	0.919674	1.11889	1.26246	0.189433
2.575	-0.0268322	-0.0047896	-0.19257	-0.13312	0.147287	-0.0420049	0.0523137		2.20123	1.15836	0.994379	0.961506	1.12854	1.2888	0.206788
2.58333	-0.00335521	0.0511778	-0.118864	-0.145833	0.0708863	-0.0291975	0.0393896		2.14598	1.20088	0.995148	0.905203	0.997669	1.24898	0.205202
2.59167	-0.0210419	-0.0478736	-0.0694573	-0.173715	0.0635078	-0.0497161	0.0342991		2.11598	1.17933	0.996047	0.964653	1.06068	1.26334	0.193471
2.6	-0.0127693	-0.0276749	-0.162623	-0.15307	0.155083	-0.040211	0.0516804		2.23606	1.16312	0.98196	0.979044	1.05295	1.28263	0.215279
2.60833	0.0132455	0.0262589	-0.178436	-0.168994	0.145735	-0.0324382	0.0555846		2.17239	1.19233	0.967995	0.955616	0.994409	1.25655	0.208367
2.61667	-0.0471786	-0.000722363	-0.192437	-0.215425	0.0808999	-0.0749727	0.0506386		2.22985	1.216	0.977097	0.914196	1.06165	1.27976	0.217214
2.625	0.00497838	-0.0440527	-0.170513	-0.163626	0.176423	-0.0393582	0.0569889		2.16266	1.16837	0.958153	0.965573	1.00446	1.25184	0.20649
2.63333	-0.0283948	-0.0253835	-0.114532	-0.0981198	0.053156	-0.0426548	0.0267761		2.22141	1.22439	0.983698	0.950719	1.10037	1.29612	0.211332
2.64167	-0.0380194	-0.00156445	-0.156413	-0.135336	0.133961	-0.0394743	0.0466405		2.26682	1.20238	0.965222	0.937086	1.03468	1.28124	0.224204
2.65	-0.0332486	0.0197742	-0.11462	-0.192072	0.173151	-0.0294031	0.0555642		2.18175	1.16292	0.968429	0.972455	1.07868	1.27285	0.205796
2.65833	-0.0069402	-0.0262886	-0.142158	-0.0907267	0.134121	-0.0263986	0.0418011		2.20667	1.1819	0.95916	0.977536	1.07599	1.28025	0.210179
2.66667	-0.0325117	-0.0283738	-0.123096	-0.144766	0.0953387	-0.0466818	0.0380345		2.18539	1.1809	0.963423	0.988331	1.19661	1.30293	0.201908
2.675	-0.0528359	-0.0217345	-0.124002	-0.168563	0.108445	-0.0517381	0.0426287		2.2045	1.24754	0.947107	1.02611	1.02666	1.29038	0.209253
2.68333	-0.0690986	-0.0117153	-0.154302	-0.26103	0.0867769	-0.0818738	0.0532433		2.13893	1.23832	0.957229	0.955896	1.06446	1.27097	0.199477
2.69167	0.0068623	-0.0822217	-0.13208	-0.151488	0.0601069	-0.0597642	0.0363072		2.22193	1.23033	0.958278	0.952271	1.00655	1.27387	0.216813
2.7	-0.038712	-0.0281619	-0.127627	-0.161781	0.118041	-0.0476481	0.0435134		2.17465	1.22219	0.941699	0.969801	1.01891	1.26545	0.207992
2.70833	0.02333	-0.0227713	-0.0749714	-0.222723	0.0242188	-0.0545833	0.0409774		2.19847	1.26868	0.942358	0.904071	1.18118	1.29895	0.210428
2.71667	-0.0045576	0.0204788	-0.0670262	-0.138596	0.132052	-0.0115297	0.0404547		2.20119	1.2131	0.946288	0.934792	1.07857	1.27479	0.212041
2.725	-0.0548251	0.0192758	-0.120842	-0.139434	0.110832	-0.0369987	0.0414058		2.20952	1.2751	0.957595	0.971154	1.09622	1.30192	0.20926
2.73333	-0.0306776	-0.00732732	-0.145937	-0.258717	0.0629608	-0.0759396	0.0507373		2.23709	1.25915	0.929448	0.905409	1.16463	1.29915	0.218279
2.74167	-0.038302	-0.0643545	-0.184591	-0.191305	0.0685494	-0.0820007	0.0435241		2.23064	1.25689	0.950604	0.974426	1.11689	1.30589	0.212545
2.75	-0.00246312	-0.0285228	-0.112189	-0.131203	0.126126	-0.0296504	0.0410522		2.24681	1.30991	0.9287	0.946616	1.16104	1.31862	0.216966
2.75833	-0.0103645	-0.0689144	-0.129328	-0.102481	0.0809994	-0.0460178	0.0335008		2.24211	1.28056	0.928864	0.911556	1.1245	1.29752	0.219758
2.76667	-0.0398978	0.0225124	-0.155308	-0.1489	0.0236022	-0.0595982	0.0353201		2.20159	1.31205	0.942481	0.9538	1.13291	1.30857	0.208637
2.775	-0.0341684	-0.0183318	-0.124776	-0.12472	0.155172	-0.0293648	0.0457797		2.23608	1.27593	0.934861	0.867209	1.0852	1.27986	0.222852
2.78333	-0.0279016	-0.0669839	-0.109493	-0.191353	0.064711	-0.0662041	0.0380224		2.30835	1.3114	0.915619	0.956756	1.10019	1.31846	0.229843
2.79167	-0.0292425	-0.0506233	-0.132688	-0.163159	0.115277	-0.0520872	0.0435284		2.30555	1.329	0.914126	0.977661	1.05593	1.31645	0.230043
2.8	0.00123824	0.0286419	-0.100896	-0.206379	0.166956	-0.0220877	0.0562242		2.30189	1.29203	0.937445	0.911725	1.18092	1.3248	0.227786
2.80833	-0.0415434	-0.0514596	-0.219997	-0.198351	0.16275	-0.0697202	0.0614161		2.28462	1.28464	0.917081	0.944065	1.06304	1.29869	0.227962
2.81667	-0.00557159	-0.0296513	-0.140379	-0.136607	0.165902	-0.0292613	0.050008		2.19564	1.30895	0.905866	0.917211	1.14004	1.29354	0.212556
2.825	-0.0565262	0.00300116	-0.174535	-0.143592	0.169969	-0.0403367	0.0547868		2.2589	1.32801	0.922945	0.986213	1.21469	1.34215	0.215342
2.83333	-0.00936714	-0.0015129	-0.15649	-0.0845439	0.128423	-0.0246983	0.0425061		2.35749	1.29428	0.899601	0.959969	1.10684	1.32364	0.239063
2.84167	0.00486756	-0.0218204	-0.145572	-0.110593	0.124177	-0.0297884	0.0423816		2.24518	1.32079	0.905671	0.917549	1.13738	1.30531	0.221076
2.85	-0.0351547	-0.0206919	-0.0881877	-0.144503	0.101743	-0.0373589	0.0367126		2.38707	1.30269	0.903324	0.921865	1.19366	1.34172	0.243694
2.85833	-0.036008	-0.0998253	-0.244529	-0.119592	0.166439	-0.066703	0.0602706		2.27006	1.27907	0.912824	0.886202	1.07831	1.28529	0.228968
2.86667	-0.0130519	-0.0730332	-0.152015	-0.0760845	0.170725	-0.0286919	0.0487575		2.35221	1.33833	0.895923	0.932983	1.07558	1.31901	0.24126
2.875	-0.0177063	-0.0215913	-0.149451	-0.201658	0.171212	-0.0438389	0.0577877		2.29467	1.34818	0.890969	0.893232	1.15514	1.31644	0.23187
2.88333	-0.0452392	-0.0305907	-0.18216	-0.121401	0.115575	-0.0527633	0.0448735		2.30937	1.39821	0.89344	0.895526	1.12295	1.3239	0.235444
2.89167	-0.027885	-0.0734628	-0.166999	-0.175657	0.0614792	-0.0765048	0.0397155		2.26853	1.36741	0.901513	0.939557	1.12968	1.32134	0.224324
2.9	-0.00299505	-0.0484178	-0.144622	-0.163974	0.103274	-0.0513469	0.0436528		2.2865	1.35866	0.875431	0.938395	1.1149	1.31478	0.229853
2.90833	-0.00510061	0.00611746	-0.187166	-0.130855	0.129487	-0.0375035	0.0497803		2.30308	1.32934	0.870241	0.880386	1.26513	1.32963	0.233634
2.91667	-0.0368502	-0.0702262	-0.202791	-0.167616	0.161914	-0.063114	0.0572044		2.30877	1.35367	0.870256	0.888143	1.19784	1.32373	0.235153
2.925	-0.0220836	-0.0525595	-0.196714	-0.184583	0.137979	-0.0635922	0.0547122		2.28357	1.39136	0.892637	0.868856	1.11828	1.31094	0.233239
2.93333	0.00540503	-0.0847537	-0.200294	-0.156809	0.188256	-0.049639	0.0616568		2.33056	1.33139	0.872132	0.877746	1.21337	1.32504	0.239064
2.94167	-0.0160052	-0.0569991	-0.17795	-0.0594532	0.101236	-0.0418344	0.0401019		2.23032	1.37747	0.864714	0.917409	1.12807	1.3036	0.222426
2.95	-0.019967	-0.0409765	-0.146909	-0.0884262	0.190474	-0.0211611	0.051194		2.31274	1.35399	0.85911	0.941579	1.14839	1.32316	0.234241
2.95833	-0.0202662	-0.0381237	-0.123284	-0.0963464	0.0511572	-0.0453726	0.0273272		2.3454	1.39301	0.873342	0.869944	1.1149	1.31932	0.245022
2.96667	-0.0128469	-0.0525251	-0.180116	-0.182726	0.113536	-0.0629355	0.0497355		2.34213	1.40169	0.853166	0.901041	1.07683	1.31497	0.245267
2.975	0.0211967	-0.0250685	-0.173287	-0.0846398	0.15904	-0.0205516	0.049579		2.29719	1.41537	0.859639	0.913005	0.989599	1.29496	0.240633		p=0.0007
2.98333	-0.00652463	0.0746131	-0.117814	-0.0519524	0.0618272	-0.0079701	0.0320586		2.27087	1.43667	0.850012	0.811104	1.26672	1.32708	0.236661
2.99167	0.0226651	-0.0293648	-0.144213	-0.0831181	0.115694	-0.0236674	0.0398329		2.37243	1.3765	0.859083	0.85001	1.16817	1.32524	0.250364
3	-0.0159498	-0.0203711	-0.052296	-0.0836692	0.219043	0.00935135	0.0481445		2.3758	1.40628	0.87157	0.899887	1.20974	1.35266	0.245485
3.00833	0.142366	0.0632707	0.081889	0.0898209	0.399378	0.155345	0.0558167		2.2788	1.43979	0.94588	0.973367	1.1916	1.36589	0.219065
3.01667	0.287711	0.112713	0.191851	0.294417	0.513318	0.280002	0.0601529		2.37251	1.47365	1.01841	0.988015	1.29843	1.4302	0.225593
3.025	0.438691	0.329611	0.330766	0.415689	0.450988	0.393149	0.0235424		2.34739	1.49818	1.12123	1.11662	1.55998	1.52868	0.200799
3.03333	0.546833	0.353963	0.422982	0.527962	0.608582	0.492064	0.0408455		2.35601	1.47807	1.2384	1.21324	1.51052	1.55925	0.186168
3.04167	0.639677	0.455741	0.610496	0.651654	0.708579	0.61323	0.0379881		2.34329	1.52129	1.31964	1.37617	1.69788	1.65165	0.165362
3.05	0.652145	0.575266	0.796816	0.745498	0.743811	0.702707	0.0353128		2.40498	1.61316	1.40637	1.43679	1.74606	1.72147	0.162463
3.05833	0.757506	0.726378	0.762925	0.853446	0.790707	0.778192	0.0191472		2.32009	1.53512	1.4851	1.50652	2.0159	1.77255	0.150837
3.06667	0.780329	0.728779	0.933421	0.962628	0.980539	0.877139	0.0458479		2.36888	1.57573	1.54422	1.57882	2.08056	1.82964	0.150011
3.075	0.807042	0.811447	0.988928	0.849947	0.903204	0.872113	0.0303436		2.33393	1.70882	1.60487	1.71489	2.1519	1.90288	0.128005
3.08333	0.890389	0.84206	0.930316	0.93526	0.926344	0.904874	0.0157316		2.34296	1.69059	1.6585	1.74694	2.30923	1.94964	0.138125
3.09167	0.760426	0.754649	0.851648	0.801575	0.914411	0.816542	0.0268438		2.33495	1.67487	1.66959	1.83167	2.37105	1.97643	0.140043
3.1	0.709067	0.793665	0.756162	0.637922	0.77772	0.734907	0.0251484		2.35011	1.6838	1.65536	1.74945	2.42162	1.97207	0.152049
3.10833	0.661586	0.632975	0.66988	0.505543	0.844525	0.662902	0.048454		2.29162	1.74938	1.65374	1.81659	2.32419	1.9671	0.126662
3.11667	0.610394	0.567934	0.492002	0.414119	0.802163	0.577322	0.058532		2.35851	1.75175	1.66649	1.80543	2.33033	1.9825	0.133692
3.125	0.537741	0.548176	0.505462	0.411962	0.696905	0.540049	0.0411231		2.32755	1.69586	1.63608	1.79515	2.4516	1.98125	0.151839
3.13333	0.497552	0.503443	0.447845	0.28984	0.654533	0.478642	0.052347		2.35946	1.73774	1.62193	1.81194	2.4254	1.99129	0.149249
3.14167	0.464783	0.491143	0.327793	0.115738	0.561526	0.392197	0.0705149		2.31409	1.80614	1.62306	1.79181	2.30138	1.9673	0.127615
3.15	0.391094	0.392424	0.245777	0.0778147	0.599702	0.341362	0.0775664		2.38494	1.79457	1.58176	1.76932	2.27886	1.96189	0.13986
3.15833	0.275377	0.363633	0.246927	0.0323783	0.596132	0.302889	0.0816691		2.40588	1.77511	1.58325	1.74341	2.38983	1.9795	0.155524
3.16667	0.296188	0.36345	0.16396	-0.0487412	0.499456	0.254863	0.0833698		2.32449	1.77933	1.57549	1.74081	2.44114	1.97225	0.1539
3.175	0.219286	0.265189	0.0697998	-0.133875	0.54131	0.192342	0.0998489		2.36913	1.79748	1.56924	1.74789	2.29674	1.9561	0.142098
3.18333	0.215346	0.233837	0.075535	-0.0645816	0.486459	0.189319	0.0820643		2.42733	1.7712	1.55435	1.74947	2.13495	1.92746	0.139747
3.19167	0.113431	0.238059	0.0341954	-0.132461	0.504994	0.151644	0.0955602		2.36133	1.75987	1.54229	1.7477	2.33211	1.94866	0.149466
3.2	0.143995	0.182017	0.00150838	-0.170121	0.453554	0.122191	0.0924914		2.41318	1.78071	1.55416	1.80343	2.16697	1.94369	0.136858
3.20833	0.116396	0.0944394	-0.0326263	-0.136595	0.442367	0.0967962	0.087414		2.3823	1.83446	1.52608	1.79787	2.32039	1.97222	0.14667
3.21667	0.0972684	0.147199	-0.0506495	-0.0968137	0.477459	0.114893	0.0905611		2.39669	1.86776	1.52262	1.75156	2.19506	1.94674	0.139761
3.225	0.0913673	0.144993	-0.0858781	-0.146468	0.314615	0.063726	0.0739937		2.33897	1.83028	1.52949	1.78082	2.25292	1.9465	0.136056
3.23333	0.0579498	0.120997	-0.0589704	-0.156054	0.376328	0.0680501	0.0810672		2.29668	1.88089	1.51066	1.83244	2.22744	1.94962	0.127871
3.24167	0.0373818	0.0880636	-0.0955804	-0.139842	0.39905	0.0578147	0.0849405		2.36545	1.8892	1.50716	1.74954	2.23653	1.94958	0.140667
3.25	0.0882533	0.0680654	-0.0699766	-0.229732	0.378635	0.047049	0.0899759		2.37765	1.83582	1.50884	1.79284	2.2078	1.94459	0.138789
3.25833	0.0524477	0.0507654	-0.0752919	-0.193091	0.341882	0.0353425	0.0797292		2.33012	1.90227	1.47908	1.70052	2.13978	1.91035	0.135489
3.26667	0.028411	0.0759249	-0.0930388	-0.213544	0.357375	0.0310255	0.0857282		2.3736	1.9313	1.476	1.71616	2.0308	1.90557	0.135026
3.275	0.028677	0.0554799	-0.128643	-0.180138	0.321994	0.0194739	0.0786595		2.374	1.92374	1.47036	1.74808	2.30967	1.96517	0.152251
3.28333	-0.01923	0.0466351	-0.0646503	-0.164573	0.356341	0.0309045	0.0789966		2.38681	1.90796	1.46539	1.73103	2.18722	1.93568	0.145687
3.29167	0.0108518	0.0863279	-0.0962766	-0.190251	0.305934	0.0233173	0.0758715		2.36815	1.87999	1.44609	1.75338	2.10593	1.91071	0.139848
3.3	-0.00382619	0.0736908	-0.116499	-0.141915	0.291823	0.0206549	0.0699098		2.40162	1.90791	1.46463	1.70857	2.15869	1.92829	0.147078
3.30833	-0.0251865	0.0692168	-0.179663	-0.201646	0.264835	-0.0144886	0.0767993		2.34546	1.99491	1.47724	1.79054	2.14385	1.9504	0.133403
3.31667	-0.023491	0.00173516	-0.127472	-0.170372	0.305477	-0.00282467	0.074594		2.39619	1.97472	1.43089	1.73547	2.1442	1.93629	0.148589
3.325	0.000988893	0.0109466	-0.181099	-0.291165	0.223478	-0.0473702	0.0790993		2.33469	1.9601	1.42195	1.78369	2.11454	1.92299	0.138276
3.33333	0.0107908	0.0298964	-0.0828614	-0.230223	0.303617	0.00624393	0.0781965		2.35164	1.92649	1.43684	1.75464	2.18147	1.93022	0.143526
3.34167	-0.017529	0.0463773	-0.13955	-0.21092	0.32793	0.00126175	0.0834146		2.3805	2.00631	1.44295	1.74918	2.15365	1.94652	0.145236
3.35	0.020626	0.0733643	-0.0914475	-0.197224	0.284892	0.0180422	0.0728297		2.35812	1.97527	1.43589	1.71967	2.07697	1.91318	0.140556
3.35833	-0.0273808	0.084025	-0.141263	-0.245477	0.282277	-0.00956361	0.0817917		2.39471	2.00908	1.40959	1.7489	2.03915	1.92029	0.146599
3.36667	0.000634272	0.0572386	-0.0887734	-0.214766	0.222991	-0.00453524	0.0653923		2.36213	1.94753	1.42094	1.74038	2.07163	1.90852	0.141406
3.375	-0.0190084	-0.0150551	-0.0697446	-0.194612	0.265402	-0.00660365	0.0673933		2.36315	2.06754	1.43422	1.735	2.14786	1.94955	0.146412
3.38333	-0.0387951	-0.031725	-0.126079	-0.158019	0.21781	-0.0273617	0.059017		2.39029	2.05867	1.4413	1.64333	1.99806	1.90633	0.148494
3.39167	-0.0345508	0.0416742	-0.168082	-0.271993	0.227108	-0.0411689	0.0770106		2.46789	2.05986	1.40644	1.67034	2.16263	1.95343	0.167224
3.4	-0.0153181	-0.0589124	-0.117151	-0.23105	0.324012	-0.0196838	0.0833932		2.33651	2.06076	1.42755	1.74425	2.16105	1.94602	0.144418
3.40833	-0.005289	0.00703402	-0.108189	-0.20439	0.244569	-0.0132529	0.0670801		2.39123	2.13332	1.40746	1.69985	2.03295	1.93296	0.153707
3.41667	-0.0308549	0.0264593	-0.136732	-0.218768	0.220823	-0.0278146	0.0672612		2.388	2.13233	1.39311	1.61935	2.04571	1.9157	0.160975
3.425	0.0175951	-0.0369952	-0.143053	-0.250773	0.338173	-0.0150106	0.0890536		2.3566	2.13499	1.40625	1.66972	2.05006	1.92353	0.152352
3.43333	0.0344673	-0.0814541	-0.134677	-0.185662	0.28707	-0.016051	0.0752468		2.41063	2.11499	1.40037	1.71316	1.8874	1.90531	0.153822
3.44167	0.00837498	-0.0836996	-0.190105	-0.238994	0.293932	-0.0420986	0.0843489		2.37906	2.13181	1.40828	1.76172	2.04382	1.94494	0.148961
3.45	0.0090676	-0.0335409	-0.139716	-0.269142	0.198896	-0.0468869	0.0697804		2.42205	2.12286	1.39175	1.70977	1.91001	1.91129	0.156994
3.45833	0.00602562	-0.0194946	-0.0862428	-0.207697	0.361342	0.0107867	0.0850832		2.37455	2.12847	1.40223	1.66668	2.03779	1.92194	0.154427
3.46667	-0.0273143	-0.0310891	-0.168115	-0.235352	0.196162	-0.0531418	0.0662495		2.403	2.1332	1.39435	1.65385	1.94896	1.90667	0.15822
3.475	-0.041017	-0.0292102	-0.116886	-0.244039	0.236594	-0.0389115	0.0704724		2.38591	2.12588	1.39616	1.66355	2.04534	1.92337	0.156881
3.48333	0.00389235	0.0112101	-0.126179	-0.258346	0.253956	-0.0230931	0.076061		2.36174	2.14614	1.38364	1.67752	1.97509	1.90883	0.154293
3.49167	-0.0274196	0.0151398	-0.18616	-0.199297	0.242948	-0.0309578	0.0719967		2.42405	2.19177	1.37553	1.70047	2.00235	1.93884	0.16463
3.5	-0.010165	0.0533546	-0.172502	-0.259843	0.349539	-0.00792342	0.0942527		2.39242	2.18865	1.39397	1.60384	2.06101	1.92798	0.166323
3.50833	0.00828632	-0.0198212	-0.0697777	-0.179862	0.266725	0.00110997	0.0659748		2.38296	2.23358	1.37388	1.67641	1.91369	1.9161	0.163733
3.51667	-0.0371993	-0.0433195	-0.232329	-0.185206	0.270374	-0.045536	0.0785552		2.4495	2.21441	1.3737	1.6269	1.96137	1.92517	0.173548
3.525	-0.0147419	0.0110554	-0.130654	-0.210225	0.36006	0.00309875	0.0874528		2.38213	2.18973	1.39164	1.71566	2.00892	1.93762	0.156664
3.53333	-0.0320961	0.0156325	-0.101614	-0.277541	0.307704	-0.0175829	0.0852678		2.44204	2.27757	1.37667	1.65438	2.05775	1.96168	0.176232
3.54167	-0.0288768	-0.0347324	-0.184868	-0.16945	0.245623	-0.0344606	0.0690862		2.46507	2.21832	1.38621	1.59191	2.06049	1.9444	0.178374
3.55	-0.0135506	-0.0686852	-0.180083	-0.20409	0.194829	-0.0543159	0.0639347		2.41365	2.22708	1.37843	1.71493	1.93847	1.93451	0.164028
3.55833	-0.0399144	-0.0231437	-0.0843532	-0.198507	0.216656	-0.0258523	0.0607445		2.44473	2.25485	1.38002	1.71465	1.96584	1.95202	0.169492
3.56667	-0.00670748	-0.0335466	-0.168845	-0.151357	0.237797	-0.0245316	0.0651541		2.49122	2.28155	1.36986	1.73452	1.86726	1.94888	0.178065
3.575	-0.0377479	-0.0154561	-0.101128	-0.136055	0.20357	-0.0173634	0.0530415		2.47696	2.3784	1.35727	1.64085	1.98236	1.96717	0.190546
3.58333	-0.0105418	-0.0388971	-0.0913481	-0.23957	0.311533	-0.0137648	0.0808622		2.43052	2.26414	1.3685	1.61918	2.08335	1.95314	0.178315
3.59167	-0.0220171	-0.0369436	-0.125825	-0.312853	0.200696	-0.0593885	0.0743511		2.32234	2.28273	1.37484	1.60746	2.06797	1.93107	0.168478
3.6	-0.0343956	-0.02225	-0.210195	-0.221081	0.254374	-0.0467095	0.0770803		2.45499	2.32942	1.35697	1.65758	1.91329	1.94245	0.183001
3.60833	-0.0394988	-0.0753074	-0.107161	-0.244039	0.177129	-0.0577755	0.0609768		2.39324	2.34359	1.35801	1.73119	1.85108	1.93542	0.174175
3.61667	-0.00866344	-0.0159086	-0.196183	-0.200915	0.215463	-0.0412414	0.0684406		2.43642	2.32189	1.35782	1.61584	1.98764	1.94392	0.183137
3.625	-0.0392218	0.0378247	-0.197874	-0.200963	0.264288	-0.0271891	0.0771132		2.47561	2.32965	1.34747	1.67803	1.95688	1.95753	0.185168
3.63333	-0.00971622	-0.0240774	-0.106244	-0.156593	0.182717	-0.0227827	0.0518743		2.44028	2.35308	1.35174	1.68919	1.82362	1.93158	0.183636
3.64167	-0.0156062	-0.0155764	-0.0867622	-0.171714	0.26041	-0.00584979	0.0648512		2.36781	2.3354	1.35927	1.67558	1.77771	1.90315	0.175051
3.65	-0.0525367	-0.0136287	-0.15007	-0.16903	0.260927	-0.0248677	0.0690012		2.53851	2.33915	1.35468	1.6269	1.79813	1.93147	0.197781
3.65833	-0.0261895	0.0131291	-0.213411	-0.209183	0.132977	-0.0605353	0.0598398		2.48412	2.31447	1.36019	1.63691	1.9223	1.9436	0.185967
3.66667	-0.0332431	-0.0579558	-0.155352	-0.173212	0.247801	-0.0343924	0.067555		2.44782	2.36642	1.34625	1.64461	2.00172	1.96136	0.187727
3.675	0.0150906	-0.0401802	-0.138754	-0.22059	0.311592	-0.0145683	0.081433		2.49826	2.40404	1.34424	1.6274	1.92031	1.95885	0.197813
3.68333	-0.00380403	-0.0347955	-0.125615	-0.203096	0.205161	-0.0324299	0.0616717		2.46051	2.43141	1.33352	1.64221	1.96495	1.96652	0.196573
3.69167	-0.0254581	-0.0223302	-0.186503	-0.21346	0.248358	-0.0398787	0.0735461		2.50304	2.45166	1.34179	1.69444	1.84193	1.96657	0.200305
3.7	-0.0503702	-0.0657809	-0.131362	-0.233111	0.231175	-0.0498898	0.0691253		2.44398	2.3763	1.33912	1.64531	1.97969	1.95688	0.188935
3.70833	-0.00408662	-0.0604133	-0.179563	-0.148888	0.216438	-0.0353028	0.0628302		2.48356	2.44134	1.34256	1.69683	1.87921	1.9687	0.196209
3.71667	0.00797049	-0.0671214	-0.112001	-0.215737	0.242362	-0.0289055	0.0687654		2.48418	2.45252	1.34056	1.65513	2.01746	1.98997	0.199279
3.725	-0.0459706	0.00383179	-0.188205	-0.176723	0.240671	-0.0332791	0.0696176		2.49334	2.44742	1.33454	1.61536	2.06827	1.99179	0.203832
3.73333	-0.0283393	-0.110572	-0.130367	-0.168743	0.283401	-0.0309241	0.0732212		2.46386	2.45601	1.34533	1.63807	1.9683	1.97432	0.19803
3.74167	-0.0298631	-0.061622	-0.131726	-0.222926	0.234506	-0.0423263	0.068636		2.4785	2.45743	1.35447	1.57656	1.95079	1.96355	0.202977
3.75	-0.0669099	-0.090929	-0.127118	-0.245381	0.170904	-0.0718869	0.0608228		2.46249	2.47409	1.35121	1.62192	1.99925	1.98179	0.200088
3.75833	-0.00787663	-0.0660673	-0.148324	-0.213317	0.215035	-0.0441098	0.0658613		2.49505	2.48522	1.33048	1.65435	1.99983	1.99299	0.204744
3.76667	-0.0300016	-0.0147514	-0.143064	-0.185518	0.225725	-0.0295219	0.0640612		2.4832	2.53159	1.33865	1.56743	1.97774	1.97972	0.21345
3.775	-0.0369167	0.0114106	-0.220516	-0.18686	0.193556	-0.0478652	0.066647		2.43837	2.51668	1.33441	1.57902	1.91038	1.95577	0.207616
3.78333	-0.00149899	-0.0593478	-0.12451	-0.168887	0.195446	-0.0317596	0.0568174		2.4576	2.49131	1.32919	1.66113	2.01329	1.9905	0.201527
3.79167	0.00188653	-0.0387997	-0.19099	-0.152435	0.293395	-0.0173886	0.0763652		2.48591	2.47412	1.32267	1.58082	1.95056	1.96282	0.208894
3.8	-0.0105474	-0.00935521	-0.193896	-0.153418	0.27999	-0.0174452	0.0743516		2.59708	2.59314	1.33515	1.62841	1.92583	2.01592	0.227391
3.80833	-0.0317969	-0.00424539	-0.196769	-0.201682	0.26941	-0.0330167	0.0768254		2.48363	2.51972	1.32701	1.62	1.87741	1.96555	0.210752
3.81667	-0.0279626	-0.0730733	-0.114819	-0.175189	0.22841	-0.0325268	0.0622503		2.51083	2.51211	1.33457	1.55854	1.91184	1.96558	0.21566
3.825	0.00249049	-0.0474096	-0.125306	-0.257986	0.252306	-0.0351811	0.075361		2.49713	2.5952	1.31777	1.54867	1.98443	1.98864	0.2254
3.83333	-0.018349	0.00549878	-0.114101	-0.183145	0.240085	-0.0140024	0.0643703		2.45682	2.60592	1.31022	1.54724	1.85085	1.95421	0.225244
3.84167	-0.0432113	-0.036325	-0.155385	-0.223166	0.247195	-0.0421785	0.0719289		2.45499	2.61509	1.32986	1.64157	1.80925	1.97015	0.218616
3.85	-0.0197453	-0.0680723	-0.115372	-0.241726	0.20186	-0.0486112	0.0650224		2.63471	2.61522	1.31494	1.56785	1.89681	2.00591	0.240657
3.85833	-0.0309547	-0.0197639	-0.137274	-0.215174	0.282098	-0.0242135	0.0756678		2.54396	2.66773	1.30704	1.55601	2.02407	2.01976	0.238135
3.86667	-0.034174	-0.0101744	-0.0844526	-0.20306	0.237121	-0.0189479	0.0645192		2.50318	2.53837	1.31148	1.65961	1.93195	1.98892	0.213258
3.875	-0.03188	-0.00321426	-0.137041	-0.194696	0.222404	-0.0288856	0.0641889		2.54883	2.6443	1.31633	1.61541	1.83942	1.99286	0.232996
3.88333	0.000440339	-0.0576693	-0.20898	-0.175525	0.301101	-0.0281264	0.0811206		2.49088	2.62643	1.33179	1.63107	1.79647	1.97533	0.223998
3.89167	-0.0305391	-0.0518034	-0.143484	-0.215413	0.257497	-0.0367486	0.0721551		2.47415	2.68075	1.30312	1.57004	2.08499	2.02261	0.233531
3.9	0.00224669	-0.0160117	-0.176757	-0.10326	0.321934	0.00563048	0.0763282		2.55939	2.66422	1.32236	1.58725	1.86549	1.99974	0.236791
3.90833	-0.0491955	-0.0435543	-0.193586	-0.137242	0.194352	-0.0458452	0.0592931		2.52631	2.71529	1.30493	1.60272	2.09732	2.04931	0.238905
3.91667	-0.0256631	-0.0839116	-0.0870716	-0.220482	0.166767	-0.0500722	0.0562738		2.51458	2.70234	1.31997	1.65751	1.88936	2.01675	0.232263
3.925	0.0170576	-0.0394814	-0.199178	-0.203275	0.288075	-0.0273605	0.0805199		2.54266	2.72542	1.29685	1.61194	1.87284	2.00994	0.243426
3.93333	-0.00635286	-0.0394756	-0.188227	-0.131358	0.205241	-0.0320346	0.0604237		2.53715	2.753	1.31839	1.54914	1.93616	2.01877	0.247041
3.94167	-0.0193021	-0.0264147	-0.0958125	-0.171607	0.296865	-0.00325411	0.0714913		2.5998	2.74755	1.30695	1.64647	1.89669	2.03949	0.247124
3.95	-0.0588146	-0.0890901	-0.210295	-0.210848	0.264438	-0.060922	0.0778323		2.55524	2.75947	1.29103	1.61204	1.97746	2.03905	0.247477
3.95833	-0.0095777	-0.00655397	-0.118853	-0.143353	0.314834	0.00729947	0.0731203		2.54494	2.74037	1.28998	1.56891	1.93442	2.01572	0.248044
3.96667	-0.0637349	0.0258178	-0.133583	-0.141124	0.296428	-0.00323922	0.0721958		2.51513	2.74489	1.28269	1.62595	2.07131	2.04799	0.242341
3.975	-0.00797082	-0.0222443	-0.141473	-0.166203	0.292888	-0.00900058	0.0730956		2.57525	2.75917	1.28566	1.57753	2.00896	2.04132	0.251996
3.98333	0.00901219	-0.0208179	-0.1386	-0.152076	0.218625	-0.0167711	0.0597468		2.58851	2.69974	1.28984	1.53422	2.02695	2.02785	0.249327
3.99167	-0.013074	-0.0558305	-0.153882	-0.157695	0.301081	-0.0158801	0.0751597		2.53053	2.74593	1.30758	1.57101	2.02994	2.037	0.244574
4	0.0165922	0.0139311	-0.0238081	-0.0702492	0.367846	0.0608624	0.0700744		2.65345	2.74911	1.30888	1.57693	1.93366	2.04441	0.256073
4.00833	0.16822	0.0849416	0.100034	0.0361047	0.475431	0.172946	0.0702299		2.5899	2.73835	1.36502	1.6934	1.93281	2.06389	0.234473
4.01667	0.286276	0.246823	0.334788	0.242462	0.611396	0.344349	0.0615371		2.53188	2.8206	1.4357	1.68584	2.15865	2.12653	0.229654
4.025	0.392762	0.298666	0.448685	0.266918	0.657328	0.412872	0.0619003		2.57222	2.79204	1.53667	1.80043	2.16461	2.17319	0.20846
4.03333	0.489701	0.399929	0.58235	0.509473	0.705845	0.537459	0.0457592		2.48191	2.74869	1.60726	1.8086	2.37999	2.20529	0.191553
4.04167	0.592036	0.502091	0.703971	0.578574	0.714894	0.618313	0.0360235		2.57887	2.87195	1.66365	1.95333	2.38183	2.28993	0.193516
4.05	0.653447	0.532744	0.804695	0.703537	0.835466	0.705978	0.0486981		2.54774	2.80332	1.70488	2.07241	2.59445	2.34456	0.178599
4.05833	0.666147	0.725777	0.958075	0.717688	0.878891	0.789315	0.0493323		2.49424	2.79801	1.74826	2.08338	2.76599	2.37797	0.181529
4.06667	0.737786	0.773965	0.924493	0.885966	0.951274	0.854697	0.0376097		2.58943	2.804	1.78026	2.16005	2.83298	2.43335	0.181402
4.075	0.817254	0.728051	1.00756	0.834346	0.94316	0.866074	0.0440002		2.63009	2.74922	1.80296	2.30534	3.00389	2.4983	0.185115
4.08333	0.790419	0.80322	1.15673	0.889632	0.973758	0.922751	0.0600809		2.59851	2.78124	1.83618	2.28601	3.18902	2.53819	0.204225
4.09167	0.741343	0.776571	0.940792	0.806368	0.956236	0.844262	0.0392258		2.55565	2.78452	1.83777	2.2247	3.12627	2.50578	0.199041
4.1	0.679051	0.670325	0.913111	0.661072	0.883933	0.761498	0.0502681		2.49763	2.77912	1.86476	2.31711	3.05668	2.50306	0.181631
4.10833	0.657713	0.597946	0.779324	0.45106	0.770024	0.651213	0.0542104		2.54399	2.82526	1.86143	2.28026	3.10907	2.524	0.193067
4.11667	0.533197	0.51734	0.842753	0.360319	0.78667	0.608056	0.0805463		2.59886	2.93834	1.8742	2.31055	3.09449	2.56329	0.196248
4.125	0.522159	0.512872	0.756847	0.269434	0.735249	0.559312	0.0793827		2.50286	2.79538	1.87236	2.31435	3.01865	2.50072	0.17716
4.13333	0.445639	0.475539	0.543729	0.206527	0.711533	0.476593	0.0731023		2.56391	2.8251	1.85579	2.28641	3.12837	2.53191	0.195975
4.14167	0.42532	0.407765	0.533309	0.201147	0.605479	0.434604	0.0614001		2.58592	2.8129	1.88352	2.34611	3.13449	2.55259	0.189501
4.15	0.302799	0.394847	0.411025	0.00781478	0.655229	0.354343	0.0934076		2.57532	2.86222	1.87254	2.33799	3.20647	2.57091	0.203056
4.15833	0.280375	0.368817	0.266	0.00709585	0.568487	0.298155	0.0810279		2.48705	2.889	1.87226	2.25182	3.05563	2.51115	0.191337
4.16667	0.258388	0.260921	0.252993	-0.119424	0.648487	0.260273	0.108616		2.55455	2.8623	1.84007	2.29031	3.11245	2.53194	0.198363
4.175	0.251567	0.259357	0.278873	-0.113685	0.532669	0.241756	0.0922501		2.53655	2.89938	1.84969	2.3061	3.0969	2.53772	0.197029
4.18333	0.185924	0.277889	0.13766	-0.175776	0.51467	0.188073	0.0999329		2.55437	2.8378	1.87211	2.25721	3.25191	2.55468	0.211724
4.19167	0.163959	0.167575	0.21498	-0.14261	0.455195	0.17182	0.085114		2.5982	2.88456	1.83767	2.30838	3.14999	2.55576	0.203949
4.2	0.110184	0.174862	0.137881	-0.191197	0.485683	0.143483	0.0961741		2.57604	2.84999	1.84904	2.29722	3.08688	2.53184	0.193133
4.20833	0.114008	0.146345	0.0795794	-0.183768	0.526941	0.136621	0.101756		2.62791	2.87058	1.84201	2.27328	3.26921	2.5766	0.219126
4.21667	0.121737	0.174381	0.0180508	-0.193234	0.440915	0.11237	0.0925559		2.50376	2.91017	1.82	2.33387	3.19927	2.55342	0.212881
4.225	0.0694252	0.0793047	-0.00667996	-0.203767	0.397579	0.0671724	0.0867601		2.53512	2.89497	1.82751	2.27033	3.12742	2.53107	0.205042
4.23333	0.0274192	0.0754323	-0.0517103	-0.252199	0.388718	0.0375322	0.093119		2.54924	2.88404	1.83215	2.3138	3.1646	2.54877	0.205953
4.24167	0.030101	0.0056019	-0.0322616	-0.226737	0.369497	0.0292403	0.086172		2.57782	2.91524	1.83094	2.23184	3.17584	2.54634	0.213921
4.25	0.0281395	0.105037	0.0251341	-0.283868	0.349211	0.0447308	0.0905497		2.56207	2.82958	1.81267	2.2526	3.18558	2.5285	0.210908
4.25833	0.0410389	0.109265	0.000447541	-0.213496	0.385636	0.0645781	0.0865025		2.56826	2.92075	1.84006	2.32644	3.20616	2.57233	0.211645
4.26667	0.00783751	-0.00653679	-0.0368144	-0.241463	0.432383	0.0310813	0.0983643		2.56767	2.89592	1.82249	2.2374	3.16152	2.537	0.211668
4.275	0.0292976	0.00281212	-0.0895911	-0.233818	0.312229	0.00418586	0.0802404		2.58764	2.91045	1.82067	2.26061	3.02905	2.52168	0.19723
4.28333	-0.00311695	0.0129687	-0.0776677	-0.306969	0.232686	-0.0284198	0.0776002		2.57278	2.87395	1.80591	2.36126	3.14241	2.55126	0.204519
4.29167	0.0364565	0.0135931	-0.084972	-0.301745	0.384592	0.00958485	0.0994456		2.6062	2.85829	1.81933	2.30128	3.14464	2.54595	0.204691
4.3	-0.00188686	0.0238758	-0.209676	-0.281675	0.354819	-0.0229085	0.0994285		2.57846	2.87347	1.81798	2.25036	3.04154	2.51236	0.196532
4.30833	-0.00498425	-0.0343773	-0.17595	-0.253876	0.373415	-0.0191546	0.096793		2.5834	2.90959	1.80637	2.3178	3.26139	2.57571	0.222721
4.31667	0.0138162	-0.0442475	-0.081469	-0.272065	0.323167	-0.0121597	0.086372		2.61153	2.8598	1.81493	2.29274	3.01257	2.51832	0.191334
4.325	-0.00151562	-0.0310662	-0.124046	-0.186608	0.286016	-0.011444	0.0727538		2.59732	2.98526	1.8071	2.22258	3.13496	2.54944	0.218447
4.33333	-0.0183379	0.00585395	-0.152026	-0.319886	0.277723	-0.0413346	0.0881809		2.55613	2.92602	1.80122	2.27842	3.01899	2.51615	0.199006
4.34167	0.0142872	0.0409754	-0.169154	-0.35243	0.287567	-0.0357507	0.0961264		2.5562	2.93319	1.83288	2.34711	3.13288	2.56045	0.204108
4.35	-0.0311154	0.00394636	-0.114112	-0.28497	0.270553	-0.0311396	0.080886		2.55016	2.93978	1.80621	2.26613	3.02678	2.51781	0.200785
4.35833	-0.022815	-0.0393267	-0.0968843	-0.282969	0.269062	-0.0345867	0.0794828		2.6757	2.93313	1.81113	2.22452	3.12838	2.55457	0.214371
4.36667	-0.00211404	0.00102483	-0.114742	-0.287534	0.280577	-0.0245577	0.0828384		2.56226	2.92488	1.78512	2.31506	3.09328	2.53612	0.207376
4.375	-0.0149912	-0.0299262	-0.166933	-0.268746	0.228221	-0.050475	0.074982		2.60628	2.9926	1.78164	2.2826	3.18987	2.5706	0.225233
4.38333	-0.0123759	-0.0109305	-0.139439	-0.286264	0.228907	-0.0440205	0.0759928		2.60658	2.92159	1.80494	2.30716	3.10128	2.54831	0.20584
4.39167	-0.00816475	0.0379851	-0.0979452	-0.301949	0.302404	-0.0135339	0.0878199		2.58363	2.96328	1.80827	2.3677	3.08337	2.56125	0.20388
4.4	-0.0112677	-0.0432393	-0.140611	-0.211951	0.287219	-0.0239698	0.0765018		2.6202	2.96218	1.76308	2.28649	3.09322	2.54503	0.215265
4.40833	0.00418602	0.0371487	-0.0929946	-0.215641	0.266864	-8.7408e-05	0.0714879		2.59065	2.95161	1.76835	2.30234	3.26049	2.57469	0.231258
4.41667	0.00165381	-0.0205945	-0.170513	-0.315608	0.217213	-0.0575698	0.0799301		2.55926	2.95806	1.76427	2.30092	3.0916	2.53482	0.213371
4.425	-0.0161714	-0.0227198	-0.176315	-0.210429	0.255528	-0.0340214	0.0736619		2.61043	2.97599	1.76193	2.31535	2.86119	2.50498	0.194725
4.43333	-0.0256132	-0.0629797	-0.138511	-0.273695	0.230538	-0.0540521	0.0740963		2.64654	2.97983	1.75567	2.30839	3.02464	2.54301	0.210565
4.44167	-0.0311763	-0.0276635	-0.0977242	-0.262348	0.270384	-0.0297055	0.0771515		2.63246	2.97166	1.78983	2.29213	2.9848	2.53418	0.20167
4.45	0.0025736	-0.0232926	-0.152523	-0.26641	0.192303	-0.0494697	0.0691465		2.66943	2.93974	1.76817	2.32444	2.96583	2.53352	0.199986
4.45833	0.00320527	-0.0498671	-0.135914	-0.272041	0.330576	-0.0248084	0.089706		2.60562	2.96863	1.77075	2.32513	3.13987	2.562	0.217567
4.46667	-0.0508578	-0.0513966	-0.109703	-0.240852	0.283799	-0.033802	0.0774858		2.62482	3.00568	1.7748	2.24429	3.02012	2.53394	0.212355
4.475	-0.0339911	-0.0281389	-0.125825	-0.294292	0.285937	-0.0392622	0.0844841		2.64811	2.96315	1.77537	2.296	3.01093	2.53871	0.205593
4.48333	-0.0373379	-0.0620459	-0.224218	-0.263821	0.210093	-0.075466	0.0750421		2.64589	2.97531	1.78276	2.33261	3.04835	2.55698	0.207278
4.49167	-0.0454387	-0.0122825	-0.156126	-0.299289	0.169034	-0.0688203	0.0695862		2.63633	2.97489	1.75665	2.27308	3.03007	2.5342	0.211971
4.5	-0.0324009	-0.104758	-0.190901	-0.328489	0.193467	-0.0926164	0.077695		2.67592	3.00181	1.77072	2.31751	3.17176	2.58754	0.224575
4.50833	-0.0322679	-0.0136287	-0.17848	-0.273611	0.292858	-0.041026	0.0860918		2.52458	3.02193	1.76519	2.29336	3.12143	2.5453	0.221954
4.51667	-0.0412996	-0.0245185	-0.149352	-0.275073	0.245265	-0.0489954	0.0770532		2.6695	2.99109	1.76472	2.3458	3.16374	2.58697	0.222445
4.525	-0.0268821	-0.0548967	-0.182171	-0.250701	0.271617	-0.0486068	0.0804329		2.67373	3.0384	1.76326	2.3398	3.1718	2.5974	0.227366
4.53333	-0.0146477	-0.0292388	-0.166988	-0.275217	0.3298	-0.0312582	0.0913414		2.62943	2.95626	1.77702	2.22468	3.14576	2.54663	0.221771
4.54167	-0.0471287	-0.0414462	-0.0666615	-0.243152	0.233541	-0.0329695	0.0682971		2.64781	2.96486	1.73351	2.29082	3.04463	2.53633	0.215334
4.55	-0.0424743	-0.0138177	-0.127483	-0.355809	0.33162	-0.0415928	0.0992307		2.58252	2.99741	1.75706	2.3199	2.91884	2.51515	0.201287
4.55833	-0.0529245	-0.0245414	-0.0387814	-0.295838	0.209894	-0.0404382	0.0716399		2.57124	3.04043	1.76146	2.23075	3.12946	2.54667	0.22807
4.56667	-0.0667326	-0.0564377	-0.221422	-0.32656	0.137263	-0.106778	0.0707506		2.68365	2.98975	1.73236	2.312	2.94776	2.5331	0.209112
4.575	-0.0225491	-0.0553779	-0.222737	-0.25958	0.243644	-0.0633199	0.0799711		2.5769	3.01973	1.73177	2.25965	3.04224	2.52606	0.220419
4.58333	-0.0404242	-0.0207205	-0.165419	-0.283556	0.170824	-0.0678591	0.0681139		2.63113	3.03639	1.73451	2.3353	3.07989	2.56344	0.222186
4.59167	-0.00582093	-0.0300236	-0.177652	-0.274989	0.294489	-0.0387993	0.0865588		2.60358	3.04397	1.74917	2.26132	3.07888	2.54739	0.223716
4.6	-0.0334038	-0.0511102	-0.205466	-0.288361	0.234227	-0.0688226	0.080069		2.59225	3.02843	1.7389	2.35065	3.0032	2.54269	0.212924
4.60833	-0.0522264	0.00705693	-0.156998	-0.24217	0.282128	-0.0324419	0.0801014		2.62767	3.00704	1.73108	2.3033	3.13534	2.56089	0.227019
4.61667	-0.00907901	0.00931969	-0.112543	-0.26726	0.216438	-0.032625	0.0709328		2.6921	3.05383	1.74033	2.26443	3.00447	2.55103	0.220698
4.625	-0.0399587	-0.0694242	-0.119129	-0.355353	0.229434	-0.0708861	0.0835225		2.66129	3.05056	1.74325	2.32938	3.0319	2.56327	0.218523
4.63333	-0.053523	0.0114049	-0.149042	-0.263294	0.251272	-0.0406366	0.0773079		2.71419	3.09086	1.72648	2.25593	3.07884	2.57326	0.233334
4.64167	-0.0549137	-0.00752209	-0.10357	-0.268255	0.228728	-0.0411064	0.0720076		2.64415	3.02283	1.70063	2.28849	2.97876	2.52697	0.219403
4.65	-0.0372326	-0.0242837	-0.194349	-0.300151	0.182916	-0.0746201	0.0736087		2.62974	3.12245	1.70985	2.26947	2.98719	2.54374	0.228872
4.65833	-0.0352101	-0.0280244	-0.198294	-0.289391	0.315938	-0.0469964	0.0924914		2.56418	2.99449	1.72487	2.24885	3.1496	2.5364	0.230469
4.66667	-0.0250314	-0.0684275	-0.0824083	-0.289128	0.199423	-0.0531144	0.0696732		2.65805	3.06919	1.71961	2.32669	2.97461	2.54963	0.219175
4.675	-0.00399796	-0.0421508	-0.117416	-0.208152	0.337069	-0.0069296	0.0830137		2.64086	3.03845	1.70487	2.27998	3.12267	2.55737	0.233382
4.68333	-0.0199005	-0.0530694	-0.0585395	-0.289487	0.293335	-0.0255323	0.0832414		2.70347	3.05523	1.68383	2.28108	2.94563	2.53385	0.224197
4.69167	-0.0544815	-0.0522215	-0.159894	-0.285461	0.259913	-0.058429	0.0808046		2.71673	3.09312	1.7058	2.29	3.07281	2.57569	0.234357
4.7	-0.0607373	-0.0454676	-0.0887181	-0.250078	0.321129	-0.0247745	0.0839574		2.6889	3.00724	1.70151	2.35447	2.90157	2.53074	0.210549
4.70833	-0.0610254	-0.105359	-0.154258	-0.234825	0.145616	-0.0819702	0.0570513		2.63047	3.08554	1.69645	2.34489	3.00165	2.5518	0.2252
4.71667	-0.0320684	-0.0224735	-0.0351347	-0.335619	0.194839	-0.0460913	0.075564		2.64577	3.10481	1.69708	2.31844	3.00341	2.5539	0.228348
4.725	-0.0405848	-0.0621318	-0.181807	-0.282262	0.318543	-0.0496484	0.0910775		2.67017	3.06652	1.68136	2.31608	2.9002	2.52686	0.220041
4.73333	-0.0415656	-0.0793345	-0.162966	-0.241678	0.198717	-0.0653654	0.0666673		2.64813	3.09171	1.7024	2.31519	2.96484	2.54445	0.223479
4.74167	-0.0233082	-0.00228624	-0.0883313	-0.285497	0.268584	-0.0261678	0.0796425		2.69329	3.04218	1.70239	2.3162	3.08788	2.56839	0.230087
4.75	-0.053595	-0.0227599	-0.12061	-0.281723	0.276341	-0.0404693	0.0813585		2.7173	3.07248	1.69289	2.3008	2.99084	2.55486	0.227327
4.75833	-0.0439925	-0.0421795	-0.164866	-0.303111	0.343901	-0.0420498	0.0963739		2.67879	3.08807	1.68912	2.273	3.03287	2.55237	0.232987
4.76667	-0.0334924	0.0237727	-0.155297	-0.302548	0.184736	-0.0565657	0.073612		2.60011	3.07388	1.67867	2.33782	2.97343	2.53278	0.224411
4.775	-0.0774543	-0.0879444	-0.117073	-0.29422	0.225337	-0.070271	0.0748577		2.74289	3.06943	1.69422	2.23297	3.04408	2.55672	0.235267
4.78333	-0.0298964	-0.073354	-0.133395	-0.218385	0.190354	-0.0529352	0.0613139		2.68761	3.08822	1.68274	2.33685	2.93699	2.54648	0.224133
4.79167	-0.0367339	-0.038181	-0.194382	-0.293801	0.277126	-0.0571943	0.0865687		2.73886	3.06021	1.67915	2.27216	3.03018	2.55611	0.233404
4.8	-0.0343568	0.0202554	-0.163021	-0.172433	0.300395	-0.00983208	0.0768515		2.68569	2.92978	1.67407	2.30577	3.07008	2.53308	0.224374
4.80833	-0.0550966	-0.072552	-0.207742	-0.310708	0.21962	-0.0852957	0.0799628		2.63122	2.92313	1.66943	2.34702	3.04944	2.52405	0.219864
4.81667	-0.036274	-0.102088	-0.105946	-0.239977	0.299391	-0.0369787	0.0808329		2.68735	2.91488	1.68349	2.32391	3.0572	2.53336	0.219984
4.825	-0.0546976	-0.0274401	-0.188094	-0.342245	0.250267	-0.0724419	0.0877839		2.64872	2.9826	1.67834	2.20184	2.89711	2.48172	0.216801
4.83333	-0.0515725	-0.0214824	-0.143882	-0.26587	0.215314	-0.0534986	0.0711505		2.59038	2.91159	1.66848	2.33829	2.98247	2.49824	0.212407
4.84167	-0.0624827	-0.0431648	-0.136898	-0.269297	0.166727	-0.0690231	0.063563		2.65613	2.95328	1.6731	2.39392	2.98932	2.53315	0.215295
4.85	-0.0900932	-0.0573371	-0.112454	-0.272245	0.26574	-0.0532779	0.0786366		2.67179	2.95218	1.68853	2.26489	3.06873	2.52922	0.225116
4.85833	-0.0558502	-0.0531954	-0.160181	-0.351124	0.228032	-0.0784636	0.0839311		2.68561	2.94161	1.66906	2.34866	2.86364	2.50172	0.207369
4.86667	-0.0230533	-0.0635124	-0.150379	-0.231326	0.225308	-0.0485926	0.0691804		2.73094	2.94806	1.65298	2.35802	2.91909	2.52182	0.215865
4.875	-0.0802303	-0.0420363	-0.13419	-0.369576	0.250635	-0.0750796	0.0888664		2.64885	2.96599	1.67203	2.33882	2.95633	2.5164	0.215193
4.88333	-0.0644386	-0.0170772	-0.0977463	-0.206067	0.211217	-0.0348225	0.0616479		2.75493	2.96983	1.65819	2.30178	3.02716	2.54238	0.228261
4.89167	-0.0638845	-0.00120356	-0.168071	-0.249059	0.266655	-0.0431127	0.0790373		2.63627	2.96166	1.66796	2.3192	2.94342	2.5057	0.214769
4.9	-0.0455218	-0.0618683	-0.133317	-0.281208	0.229037	-0.0585757	0.0743111		2.73663	2.92974	1.65722	2.35069	3.059	2.54666	0.225816
4.90833	-0.0206319	-0.0414119	-0.289769	-0.266901	0.239428	-0.0758571	0.0862316		2.67977	2.95863	1.65485	2.28129	2.9906	2.51303	0.223125
4.91667	-0.0683949	-0.0991436	-0.0947958	-0.31066	0.248636	-0.0648715	0.0801952		2.6893	2.99568	1.66038	2.32189	3.04715	2.54288	0.22877
4.925	-0.0778477	-0.0447802	-0.11094	-0.260227	0.19822	-0.059115	0.0663052		2.73254	2.95315	1.65912	2.37992	3.10568	2.56608	0.230298
4.93333	-0.028971	0.00226791	-0.138865	-0.273791	0.283719	-0.0311279	0.0826416		2.7793	2.96531	1.65366	2.38019	2.98393	2.55248	0.223212
4.94167	-0.0612304	-0.0505832	-0.144578	-0.249287	0.190205	-0.0630947	0.0650009		2.65936	2.96489	1.646	2.37599	3.10846	2.55094	0.231816
4.95	-0.0522873	-0.0520898	-0.178083	-0.297396	0.186178	-0.0787355	0.0719084		2.70556	2.99181	1.65112	2.38686	3.06133	2.55934	0.229348
4.95833	-0.0581607	-0.0834075	-0.183265	-0.295407	0.264796	-0.0710889	0.083914		2.70588	3.01193	1.65099	2.33975	3.09523	2.56076	0.235525
4.96667	-0.0628484	-0.070484	-0.139318	-0.262815	0.211973	-0.0646985	0.0696856		2.68496	2.98109	1.65647	2.31541	3.00929	2.52945	0.225062
4.975	-0.083505	-0.0328821	-0.106819	-0.257806	0.254126	-0.0453773	0.07489		2.71716	3.0284	1.65511	2.34116	3.20285	2.58894	0.246568
4.98333	-0.0457878	-0.0580245	-0.154523	-0.356647	0.223408	-0.0783149	0.083853		2.69324	2.94626	1.65809	2.27468	3.02378	2.51921	0.225262
4.99167	-0.0283615	-0.0797985	-0.12787	-0.254332	0.196808	-0.0587107	0.0662438		2.62467	2.95486	1.6361	2.30417	3.09702	2.52336	0.233307
5	-0.00640273	-0.0364796	-0.0924089	-0.158354	0.347023	0.0106755	0.0787		2.68948	2.98741	1.64571	2.34834	2.99746	2.53368	0.225218
5.00833	0.113509	0.0283841	0.193829	-0.105836	0.422061	0.130389	0.0788897		2.75901	3.03043	1.65375	2.36772	3.21309	2.6048	0.247843
5.01667	0.238341	0.267154	0.366724	0.12276	0.476027	0.294201	0.053503		2.68831	2.97975	1.65295	2.41648	3.27585	2.60267	0.24814
5.025	0.301696	0.322199	0.435678	0.250119	0.550827	0.372104	0.0482956		2.66695	3.00973	1.65627	2.46822	3.24562	2.60936	0.244684
5.03333	0.413269	0.354828	0.655349	0.448076	0.523819	0.479068	0.046391		2.62067	3.02639	1.70184	2.56303	3.47171	2.67673	0.262355
5.04167	0.509654	0.424235	0.830664	0.548307	0.661792	0.59493	0.0628088		2.61236	3.03397	1.68129	2.59003	3.62526	2.70858	0.284592
5.05	0.525057	0.564766	0.88964	0.599543	0.796266	0.675054	0.0635936		2.7191	3.01843	1.67748	2.72584	3.70219	2.76861	0.291809
5.05833	0.617791	0.643819	1.0004	0.687013	0.835694	0.756943	0.0640383		2.65576	2.99704	1.684	2.71514	3.82796	2.77598	0.307642
5.06667	0.65281	0.678225	0.974805	0.709312	0.862066	0.775443	0.055177		2.72986	3.04383	1.70416	2.73213	3.99707	2.84141	0.328283
5.075	0.665892	0.830998	1.11322	0.665457	0.884241	0.831962	0.0740661		2.74146	3.04056	1.73854	2.74767	4.05653	2.86495	0.331572
5.08333	0.694372	0.826942	1.32115	0.701871	0.947674	0.898401	0.103247		2.66857	3.08086	1.72461	2.81065	4.22414	2.90176	0.359395
5.09167	0.613973	0.767194	0.99947	0.59753	0.903562	0.776346	0.0705385		2.69649	3.01283	1.72862	2.81133	4.17021	2.8839	0.349073
5.1	0.570925	0.620046	0.978584	0.472856	0.823612	0.693205	0.0818061		2.66092	3.11245	1.75565	2.86593	4.2495	2.92889	0.359442
5.10833	0.509692	0.684738	0.866909	0.354064	0.792477	0.641576	0.0837772		2.68457	2.98449	1.74496	2.86354	4.26531	2.90857	0.360705
5.11667	0.463636	0.610972	0.71858	0.240916	0.815597	0.56994	0.0902623		2.66521	3.05919	1.75099	2.79597	4.31566	2.9174	0.369546
5.125	0.395881	0.574711	0.669317	0.152236	0.659227	0.490274	0.0873866		2.6756	3.02845	1.75232	2.81663	4.17387	2.88938	0.347169
5.13333	0.401367	0.457592	0.616408	0.0615429	0.685569	0.444496	0.0972326		2.56126	3.04523	1.75244	2.89268	4.117	2.87372	0.342369
5.14167	0.327877	0.421359	0.44138	-0.0380291	0.657805	0.362078	0.101688		2.65958	3.08312	1.76036	2.83767	4.29083	2.92631	0.364689
5.15	0.26025	0.397746	0.449458	-0.0617059	0.638663	0.336882	0.104344		2.59779	2.99724	1.73974	2.83152	4.11316	2.85589	0.341392
5.15833	0.253518	0.22612	0.336766	-0.152747	0.613365	0.255405	0.109946		2.6727	3.07554	1.73855	2.80448	4.20189	2.89863	0.354146
5.16667	0.191747	0.241301	0.22329	-0.150194	0.552865	0.211802	0.0997537		2.65788	3.09481	1.7588	2.87045	4.24454	2.92529	0.358015
5.175	0.106023	0.25352	0.282056	-0.198626	0.538506	0.196296	0.108046		2.62827	3.05652	1.71975	2.84453	4.35815	2.92144	0.380438
5.18333	0.0829395	0.145818	0.194879	-0.178832	0.451873	0.139336	0.090602		2.68635	3.08171	1.73022	2.8689	4.04798	2.88303	0.332533
5.19167	0.0977006	0.198652	0.0730707	-0.260706	0.426456	0.107035	0.0993776		2.71643	3.03218	1.7352	2.86427	4.20906	2.91143	0.353395
5.2	0.0659122	0.113195	0.157474	-0.277541	0.478573	0.107522	0.107742		2.68552	3.06248	1.73949	2.80293	4.22946	2.90398	0.357547
5.20833	0.0543205	0.112765	0.0391681	-0.265715	0.452132	0.0785341	0.102253		2.73987	3.07807	1.75705	2.89315	4.38463	2.97056	0.376456
5.21667	0.0377032	0.132322	0.0783197	-0.303794	0.393273	0.0675647	0.0998387		2.64987	3.06388	1.70459	2.90444	4.01855	2.86826	0.332541
5.225	0.0445574	0.0678134	0.00775185	-0.355929	0.445181	0.041875	0.113622		2.73181	3.05943	1.73851	2.87139	4.04204	2.88864	0.329071
5.23333	0.0196951	0.0604465	0.00675732	-0.287474	0.412186	0.0423222	0.099533		2.73963	3.07822	1.73292	2.84344	4.1973	2.9183	0.352367
5.24167	0.0327829	0.0407863	-0.0294548	-0.34294	0.414702	0.0231754	0.107797		2.6989	3.05021	1.74472	2.87761	4.18582	2.91145	0.349334
5.25	-0.017396	0.0672061	-0.0402621	-0.346439	0.334633	-0.000451583	0.0976602		2.67143	3.0284	1.73723	2.93327	4.11629	2.89733	0.340658
5.25833	0.0134671	0.0283154	-0.0312781	-0.330658	0.377561	0.0114815	0.100636		2.70853	2.94626	1.71726	2.92804	4.2333	2.90668	0.358659
5.26667	-0.0246934	0.0244544	-0.158634	-0.336493	0.380942	-0.0228848	0.106226		2.77959	2.95486	1.70489	2.94955	4.06076	2.88993	0.334372
5.275	-0.0301457	-0.0344575	-0.115781	-0.413551	0.322232	-0.0543404	0.104994		2.65788	2.98741	1.73386	2.91523	4.14413	2.8877	0.344876
5.28333	-0.0138886	0.0208913	-0.137771	-0.274593	0.335806	-0.0139111	0.0909527		2.66795	3.03043	1.71817	3.02401	4.0512	2.89835	0.335154
5.29167	0.0170798	0.0119949	-0.0496439	-0.304321	0.341842	0.00339034	0.0921542		2.68582	2.97975	1.7231	2.9508	4.13044	2.89398	0.343727
5.3	0.00297809	-0.0324067	-0.0460194	-0.331221	0.370491	-0.00723565	0.0999772		2.7513	3.00973	1.71613	3.01864	4.08242	2.91564	0.337442
5.30833	-0.0420975	-0.0192598	-0.0223826	-0.361273	0.311025	-0.0267974	0.0951438		2.74709	3.02639	1.74874	3.01567	4.16306	2.94019	0.344405
5.31667	-0.0104532	-0.0344231	-0.00514396	-0.385836	0.366851	-0.013801	0.106549		2.71056	3.03397	1.72343	2.96519	4.20367	2.92736	0.354301
5.325	-0.0204435	-0.0482173	-0.0896242	-0.370475	0.351299	-0.0354922	0.102983		2.67902	3.01843	1.73676	2.96731	4.27942	2.93619	0.364239
5.33333	-0.0264776	-0.000481766	-0.0538099	-0.339597	0.393651	-0.00534307	0.104641		2.72755	2.99704	1.74458	2.87098	4.23576	2.91518	0.355421
5.34167	-0.00977717	0.00797922	-0.0949837	-0.325889	0.287528	-0.0270286	0.0881826		2.70825	3.04383	1.72761	2.97413	4.10284	2.91133	0.339625
5.35	-0.0155121	-0.0100655	-0.149097	-0.369337	0.340848	-0.0406328	0.103325		2.69138	3.04056	1.71602	3.0068	4.15509	2.92197	0.349247
5.35833	-0.0733374	-0.0820269	-0.0951605	-0.313943	0.338899	-0.0451138	0.0947414		2.69606	3.08086	1.7588	3.03214	4.15095	2.94376	0.343476
5.36667	-0.0478934	-0.041177	-0.0884308	-0.347241	0.323187	-0.0403111	0.0956475		2.67512	3.01283	1.73472	2.9703	3.99335	2.87726	0.323664
5.375	-0.0733263	-0.0641826	-0.240871	-0.322378	0.364694	-0.067213	0.10618		2.68569	3.11245	1.74624	3.09501	4.01923	2.93172	0.329114
5.38333	-0.0685001	-0.0241462	-0.137903	-0.339417	0.279851	-0.0580232	0.0896615		2.68632	2.98449	1.73039	3.02997	4.27281	2.94079	0.364086
5.39167	-0.0200889	-0.0342856	-0.124532	-0.404109	0.25696	-0.0652113	0.0949014		2.77728	3.05919	1.7208	3.07067	4.15078	2.95575	0.346927
5.4	-0.036684	-0.0381867	-0.12261	-0.321012	0.402521	-0.0231944	0.105871		2.71919	3.02845	1.7347	3.04558	4.21553	2.94869	0.3548
5.40833	-0.0267823	-0.0445282	-0.129096	-0.387178	0.313352	-0.0548465	0.100483		2.77333	3.04523	1.74523	3.08874	4.15558	2.96162	0.34431
5.41667	-0.017806	-0.0473237	-0.112499	-0.289487	0.35643	-0.0221371	0.0945743		2.73036	3.08312	1.72583	3.0486	4.07799	2.93318	0.337357
5.425	-0.0399532	-0.00548274	-0.151075	-0.37365	0.251918	-0.0636487	0.0910541		2.7856	2.99724	1.73648	3.10205	4.18998	2.96227	0.349961
5.43333	-0.0331544	-0.0157998	-0.08737	-0.248041	0.278876	-0.0210977	0.0764338		2.72742	3.07554	1.71428	3.07043	4.17495	2.95252	0.352549
5.44167	-0.0469902	-0.016596	-0.21919	-0.327459	0.296805	-0.0626859	0.0951216		2.67674	3.09481	1.73703	3.18974	3.95893	2.93145	0.325001
5.45	-0.0472395	-0.0444193	-0.200415	-0.379138	0.308132	-0.0726161	0.10133		2.75298	3.05652	1.72832	3.07479	4.07581	2.93768	0.33615
5.45833	-0.0383685	-0.0529949	-0.174248	-0.277289	0.305596	-0.047461	0.0880133		2.72188	3.08171	1.72724	3.09664	4.13199	2.95189	0.345434
5.46667	-0.00750538	-0.0456624	-0.160479	-0.390557	0.32263	-0.0563148	0.103665		2.76239	3.03218	1.7197	3.08037	4.14165	2.94726	0.345981
5.475	-0.0429398	-0.0134568	-0.182525	-0.314099	0.316356	-0.0473329	0.0944197		2.76606		1.7309	3.13709	4.11977	2.93846	0.382287
5.48333	-0.0288657	-0.0343429	-0.134157	-0.272748	0.283729	-0.037277	0.081965		2.71942		1.71787	3.14719	4.23913	2.9559	0.404468
5.49167	-0.0298908	-0.0397449	-0.20593	-0.357474	0.294618	-0.0676844	0.0972752		2.83555		1.69979	3.11402	3.89942	2.8872	0.35275
5.5	-0.0654471	-0.0352595	-0.134931	-0.318652	0.23386	-0.064086	0.0798567		2.79269		1.72081	3.14714	4.11808	2.94468	0.383328
5.50833	-0.0197398	-0.0422654	-0.149086	-0.377449	0.301141	-0.0574798	0.0981909		2.74583		1.72289	3.1362	3.88989	2.8737	0.349448
5.51667	-0.0735923	-0.0930371	-0.175707	-0.357342	0.260828	-0.0877702	0.0899225		2.73502		1.7329	3.11066	4.04154	2.90503	0.369913
5.525	-0.0512456	-0.0310719	-0.18658	-0.353568	0.31727	-0.0610391	0.099085		2.77845		1.71408	3.13757	4.05968	2.92245	0.375531
5.53333	-0.0128136	-0.0869591	-0.153573	-0.369181	0.264169	-0.0716715	0.0920231		2.72261		1.72394	3.19198	4.03049	2.91725	0.372602
5.54167	-0.0500045	-0.0301095	-0.189232	-0.293405	0.296825	-0.0531853	0.0892781		2.7105		1.71965	3.23269	4.12024	2.94577	0.388615
5.55	-0.0359305	0.014842	-0.160722	-0.403749	0.316127	-0.0538867	0.105028		2.80979		1.74147	3.19876	4.07995	2.95749	0.37541
5.55833	-0.0761577	-0.105239	-0.193487	-0.344785	0.342489	-0.075436	0.102379		2.77786		1.72905	3.17722	4.13578	2.95498	0.385873
5.56667	-0.0573573	-0.0354657	-0.147584	-0.360877	0.368532	-0.0465503	0.106121		2.75088		1.75607	3.21695	4.03302	2.93923	0.368025
5.575	-0.0247377	-0.0832872	-0.101912	-0.265822	0.33518	-0.028116	0.0887669				1.74332	3.25978	4.11225	3.03845	0.438131
5.58333	-0.0246158	-0.0617308	-0.185453	-0.401796	0.211127	-0.0924938	0.0898998				1.73984	3.20148	4.07243	3.00459	0.430397
5.59167	-0.0636906	-0.053224	-0.208073	-0.382361	0.260897	-0.0892904	0.0947813				1.73275	3.18152	4.08789	3.00072	0.433772
5.6	-0.0562491	-0.00712109	-0.211499	-0.374058	0.3262	-0.0645453	0.104583				1.7401	3.22608	4.03329	2.99982	0.424747
5.60833	-0.055152	-0.0728155	-0.15817	-0.388808	0.347341	-0.0655208	0.10653				1.74533	3.20552	4.09033	3.01372	0.432411
5.61667	-0.0451284	-0.0904191	-0.123383	-0.312817	0.362804	-0.0417886	0.0992341				1.7463	3.24233	4.08068	3.0231	0.431799
5.625	-0.0142044	-0.084937	-0.2234	-0.430793	0.340778	-0.0825114	0.114017				1.73973	3.16621	4.17275	3.02623	0.446407
5.63333	-0.0841312	-0.0428383	-0.16206	-0.34439	0.31559	-0.0635658	0.0965763				1.75273	3.25186	4.03561	3.0134	0.423561
5.64167	-0.0570913	-0.0115607	-0.135417	-0.266781	0.270016	-0.0401668	0.0794342				1.74358	3.2279	4.04967	3.00705	0.426786
5.65	-0.0253029	0.0396693	-0.20783	-0.320413	0.352244	-0.0323267	0.103329				1.71989	3.22839	4.00756	2.98528	0.424685
5.65833	-0.0677189	0.025222	-0.162899	-0.385584	0.284525	-0.0612912	0.0985098				1.7242	3.14638	4.13386	3.00148	0.442322
5.66667	-0.0683893	-0.0191738	-0.245457	-0.389083	0.309434	-0.0825338	0.105522				1.74856	3.2376	4.28976	3.09197	0.466237
5.675	-0.0309935	-0.0376425	-0.0954478	-0.346415	0.291595	-0.0437807	0.0909802				1.74807	3.23206	4.07056	3.0169	0.42945
5.68333	-0.0711487	-0.0413718	-0.201929	-0.339273	0.245623	-0.08162	0.0871039				1.73757	3.23878	4.24616	3.07417	0.460953
5.69167	-0.0987925	-0.0893995	-0.16175	-0.323277	0.265452	-0.0815535	0.0861704				1.73765	3.30594	4.1541	3.0659	0.447665
5.7	-0.0632917	-0.0680436	-0.150147	-0.351471	0.261842	-0.0742223	0.0884824				1.77239	3.14442	4.1667	3.02784	0.438692
5.70833	-0.0183767	-0.00126657	-0.105526	-0.355222	0.26933	-0.0422121	0.08973				1.75563	3.22926	4.20586	3.06358	0.450405
5.71667	-0.0512789	-0.0532985	-0.224992	-0.414198	0.33163	-0.0824275	0.11021				1.74928	3.26494	4.07647	3.03023	0.431319
5.725	-0.0184765	-0.0491453	-0.21761	-0.345312	0.342757	-0.0575574	0.103975				1.75021	3.29988	4.09393	3.048	0.435253
5.73333	-0.0347059	-0.0796209	-0.0819884	-0.374753	0.291545	-0.0559046	0.0946737				1.75745	3.22954	4.30419	3.09706	0.466851
5.74167	-0.0590639	-0.0512076	-0.164027	-0.339429	0.289149	-0.0649157	0.0918181				1.73569	3.30879	4.17687	3.07378	0.451849
5.75	0.0114447	0.0151284	-0.124588	-0.401233	0.317817	-0.0362861	0.104172				1.75448	3.36536	4.09316	3.071	0.437011
5.75833	-0.0507802	-0.0336727	-0.131461	-0.34941	0.317966	-0.0494715	0.0963219				1.75251	3.37641	4.176	3.10164	0.450917
5.76667	-0.0484807	-0.0493974	-0.11293	-0.352214	0.339724	-0.0446595	0.0994059				1.78965	3.23196	4.18891	3.07017	0.44102
5.775	-0.0684447	-0.0317765	-0.156833	-0.32154	0.299928	-0.0557332	0.0912369				1.7697	3.33465	4.16695	3.09043	0.444438
5.78333	-0.0576288	-0.00791735	-0.177696	-0.332647	0.312895	-0.0525988	0.0958507				1.76644	3.29075	4.14512	3.06744	0.439989
5.79167	-0.0528137	-0.0688514	-0.18268	-0.326992	0.315013	-0.0632646	0.0952987				1.75462	3.29118	4.21542	3.08707	0.45389
5.8	-0.00200876	-0.0846506	-0.13145	-0.338698	0.404758	-0.0304098	0.109247				1.77273	3.32893	4.20929	3.10365	0.450523
5.80833	-0.0789338	-0.101063	-0.223864	-0.269285	0.298416	-0.074946	0.0894521				1.76558	3.3136	4.14118	3.07346	0.44032
5.81667	-0.0540549	-0.0986911	-0.193266	-0.368546	0.335378	-0.0758358	0.103839				1.75317	3.29293	4.15778	3.06796	0.444746
5.825	-0.0152239	-0.0114175	-0.18637	-0.312685	0.31019	-0.0431013	0.0937651				1.78502	3.33851	4.1671	3.09688	0.441569
5.83333	-0.0278795	-0.0609575	-0.163618	-0.318904	0.34403	-0.0454657	0.0981803				1.77239	3.28217	4.17005	3.07487	0.442633
5.84167	-0.0238733	-0.0691263	-0.146766	-0.332264	0.364863	-0.0414333	0.102338				1.78182	3.3414	4.14367	3.08897	0.43854
5.85	-0.0344953	-0.0820899	-0.0973264	-0.300104	0.345243	-0.0337544	0.0940126				1.78873	3.29674	4.17653	3.08733	0.44095
5.85833	-0.0696471	-0.09365	-0.150026	-0.36736	0.302484	-0.0756398	0.0967411				1.7773	3.33651	4.11495	3.07625	0.434657
5.86667	-0.0651867	-0.127351	-0.228163	-0.328885	0.342598	-0.0813975	0.102944				1.786	3.29345	4.13647	3.07197	0.434814
5.875	-0.0458765	0.0474772	-0.216052	-0.334708	0.317191	-0.0463937	0.100581				1.77974	3.22403	4.20739	3.07039	0.445882
5.88333	-0.0756147	-0.127374	-0.164999	-0.381343	0.302702	-0.0893256	0.0992617				1.77115	3.2476	4.26537	3.09471	0.45794
5.89167	-0.0747891	-0.0400657	-0.129417	-0.302081	0.252604	-0.0587496	0.0804366				1.79964	3.36391	4.10887	3.09081	0.43036
5.9	-0.03905	-0.0349788	-0.11388	-0.326512	0.39208	-0.0244683	0.10451				1.77765	3.28015	4.22524	3.09435	0.450714
5.90833	-0.0381856	-0.00531662	-0.150412	-0.39644	0.410128	-0.0360454	0.11713				1.76751	3.37316	4.25963	3.13343	0.461269
5.91667	-0.081948	-0.0819582	-0.145694	-0.356995	0.335498	-0.0662195	0.100546				1.78063	3.31646	4.15927	3.08545	0.440379
5.925	-0.0727778	-0.0728728	-0.140887	-0.250473	0.403326	-0.0267369	0.100457				1.78032	3.38905	4.14965	3.10634	0.441719
5.93333	-0.0493894	-0.0606424	-0.0971274	-0.343168	0.346605	-0.0407443	0.0990251				1.75807	3.30485	4.21745	3.09346	0.453969
5.94167	-0.0349552	-0.09019	-0.0810049	-0.30891	0.364813	-0.0300495	0.0979627				1.75947	3.35875	4.18854	3.10225	0.450842
5.95	-0.0627985	-0.0700314	-0.0869832	-0.252978	0.400522	-0.0144537	0.0979357				1.78136	3.29665	4.09983	3.05928	0.429897
5.95833	-0.0558225	-0.0373733	-0.135229	-0.308803	0.343284	-0.0387887	0.0955992				1.77534	3.40247	4.11725	3.09835	0.438254
5.96667	-0.0557504	-0.106774	-0.159595	-0.281495	0.3992	-0.0408831	0.103966				1.78075	3.34838	4.08258	3.07057	0.429339
5.975	-0.0453224	-0.149073	-0.171021	-0.348679	0.345561	-0.073707	0.103412				1.76246	3.36317	4.01255	3.04606	0.42287
5.98333	-0.0677577	-0.0315589	-0.142976	-0.184739	0.383468	-0.00871261	0.0909562				1.81248	3.35568	4.10782	3.09199	0.427285
5.99167	-0.067403	-0.0592733	-0.130842	-0.20983	0.398951	-0.0136795	0.0953794				1.80087	3.44317	4.04292	3.09565	0.423836
6	-0.0342737	-0.0663251	-0.0553017	-0.175117	0.466034	0.0270032	0.100566				1.78094	3.39083	4.14776	3.10651	0.441374		p=0.0001
