# Supplementary material for: Triglycerides are an important fuel reserve for synapse function in the brain
Source: Nat Metab. 2025 Jul 1;7(7):1392–403. doi: 10.1038/s42255-025-01321-x (PMC12286841; doi:10.1038/s42255-025-01321-x)
Supplement: Supplementary file 6 — Statistical source data. [file 42255_2025_1321_MOESM6_ESM.xlsx]

## Sheet: 5b
Etomoxir													p-Values determined by t-test
Time (hr)	Vehicle A	Vehicle B	Vehicle C	mean	SE		Etomoxir A	Etomoxir B	Etomoxir C	mean	SE
0	37.6	38.6	38.2	38.1333	0.237268		36.7	37.5	37.9	37.3667	0.288033
0.5	37	37.3	38.7	37.6667	0.427742		36.5	35.5	36	36	0.235702		0.027
1	36.3	37.5	38	37.2667	0.411861		35.4	34.6	35.6	35.2	0.249444		0.0129
1.5
2
2.5
3	36.3	37.5	37.9	37.2333	0.392523		35.2	32.3	34.9	34.1333	0.751788		0.0216

## Sheet: 5c
KLH45													p-Values determined by t-test
Time (hr)	Vehicle A	Vehicle B	Vehicle C	mean	SE		KLH 45 A	KLH 45 B	KLH 45 C	mean	SE
0	36.7	37.2	37.5	37.1333	0.190516		37.9	37.6	39.1	38.2	0.374166		0.064
0.5	35.1	37	36.5	36.2	0.46428		35.2	37.3	36	36.1667	0.499629		0.963
1	35	36.2	36.6	35.9333	0.392523		32.2	36.5	32.9	33.8667	1.08764		0.1486
1.5
2
2.5
3	34.4	35.8	36.6	35.6	0.524934		31.7	32.9	28.5	31.0333	1.07221		0.0187
