# Supplementary material for: Triglycerides are an important fuel reserve for synapse function in the brain
Source: Nat Metab. 2025 Jul 1;7(7):1392–403. doi: 10.1038/s42255-025-01321-x (PMC12286841; doi:10.1038/s42255-025-01321-x)
Supplement: Supplementary file 7 — Statistical source data. [file 42255_2025_1321_MOESM7_ESM.xlsx]

## Sheet: 1b
	Ctrl				shDDHD2						Flu. Intensity (norm. with area)
Soma#	Inten.	Area	Inten/Area		Inten.	Area	Inten/Area				Soma#	Ctrl	shDDHD2
1	4192.38	102.598	40.8622		2179.13	136.897	15.918				1	40.8622	15.918
2	5231.37	146.552	35.6964		228.613	89.504	2.55422				2	35.6964	2.55422
3	6920.99	112.955	61.2721		4320.26	116.922	36.9499				3	61.2721	36.9499
4	3441.12	64.279	53.5341		1634.46	79.744	20.4963				4	53.5341	20.4963
5	3670.49	114.967	31.9265								5	31.9265
6	4235.18	129.833	32.6202								6	32.6202
7	6059.35	103.719	58.4208								7	58.4208
8	5066.13	56.335	89.9286								8	89.9286
9	7469.07	79.759	93.6455								9	93.6455
10	2890.36	54.662	52.877								10	52.877
11	1580.52	109.901	14.3813								11	14.3813
12	7844.16	88.12	89.0167								12	89.0167
13	6098.1	97.965	62.2477								13	62.2477
14	3826.58	81.446	46.983								14	46.983
											Mean	54.5294	18.4741
											SE	6.10458	7.07891
											t-test
											p-value=0.0092

## Sheet: 1e
Astro.#		Astrocyte					Neuron#	Neuron
		Area, um	FU	FU/Area	Int. (norm.)			Area, um	FU	FU/Area	Int. (norm.)
1		8470.42	441.5	0.0521226	2.46841		1	256.96	1854.88	7.21856	10.3706
2		6254.55	117.37	0.0187655	0.656212		2	182.98	1669.41	9.12346	9.33361
3		3892.21	218.15	0.0560478	1.21967		3	155.84	1661.36	10.6607	9.28861
4		5982	225.81	0.0377482	1.2625		4	217.44	1327.83	6.10665	7.42385
5		3877.9	472.28	0.121788	2.6405		5	107.32	1519.08	14.1547	8.49312
6		7382.56	124.22	0.0168261	0.69451		6	134.84	1675.55	12.4262	9.36794
7		6091.05	170.02	0.0279131	0.950576		7	226.84	1305.81	5.75652	7.30074
8		4357.21	77.78	0.0178509	0.434865		8	136.68	1048.45	7.67084	5.86185
9		3613.26	211.2	0.0584514	1.18081		9	129.62	1248.65	9.63316	6.98116
10		8505.93	156.66	0.0184177	0.875881		10	95.17	912.9	9.59231	5.10399
11		8781.06	72.25	0.00822794	0.403947		11	86.82	953.07	10.9775	5.32858
12		4299.47	112.5	0.026166	0.628984		12	137.45	1705.76	12.41	9.53684
13		11842.6	135.84	0.0114705	0.759477		13	62.7	1041.11	16.6046	5.82081
14		18325.6	73.29	0.00399932	0.409762		14	124.49	1577.11	12.6686	8.81757
15		10767	74.11	0.00688304	0.414346		15	97.98	639.42	6.52603	3.57497
16							16	161.63	1169.33	7.23461	6.53768
17							17	130.38	284.06	2.17871	1.58817
18							18	145.46	418.91	2.8799	2.34211
19							19	89.46	296.97	3.31958	1.66035
20							20	76.2	196.21	2.57493	1.097
21							21	67.18	1442.1	21.4662	8.06273
22							22	84.07	667.89	7.94445	3.73415
23							23	123.31	1475.66	11.9671	8.25036
mean					1.00003						6.34247		t-test
SE					0.173695						0.581155		p-value < 0.0001
