# Supplementary material for: Triglycerides are an important fuel reserve for synapse function in the brain
Source: Nat Metab. 2025 Jul 1;7(7):1392–403. doi: 10.1038/s42255-025-01321-x (PMC12286841; doi:10.1038/s42255-025-01321-x)
Supplement: Supplementary file 8 — Statistical source data. [file 42255_2025_1321_MOESM8_ESM.xlsx]

## Sheet: 2a-f
	Intensity (norm)				Intensity (norm)				Intensity (norm)				Intensity (norm)				Intensity (norm)				Intensity (norm)
Line (μm)	BODIPY	DDHD2		Line (μm)	TOM20	DDHD2		Line (μm)	Catalase	DDHD2		Line (μm)	ERGIC3	DDHD2		Line (μm)	TGNP	DDHD2		Line (μm)	LysoTracker	DDHD2
0	0.27144	0.2592		0	0.25523	0.2486		0	0.22027	1.00016		0	0.76155	0.49211		0	0.15755	0.38312		0	0.40752	0.3997
0.03529	0.28484	0.28517		0.02944	0.26629	0.26813		0.03295	0.22513	0.96663		0.03529	0.71712	0.37128		0.12779	0.13246	0.46943		0.0852	0.39976	0.36564
0.07058	0.30178	0.30952		0.05888	0.27527	0.28434		0.06589	0.23099	0.97773		0.07058	0.70155	0.2915		0.25559	0.16105	0.66331		0.17039	0.37747	0.33121
0.10587	0.32198	0.32808		0.08832	0.28394	0.29071		0.09884	0.23473	0.97666		0.10587	0.72342	0.2507		0.38338	0.23026	0.88637		0.25559	0.3837	0.41087
0.14116	0.34707	0.33722		0.11776	0.2965	0.28436		0.13179	0.23449	0.96607		0.14116	0.78159	0.23817		0.51118	0.21167	1.0002		0.34079	0.38107	0.55906
0.17645	0.38111	0.34273		0.1472	0.31836	0.27151		0.16474	0.23152	0.93889		0.17645	0.86126	0.23992		0.63897	0.16307	0.93687		0.42598	0.41489	0.73871
0.21174	0.42991	0.35428		0.17664	0.35607	0.25982		0.19768	0.24467	0.90123		0.21174	0.9372	0.25593		0.76677	0.09378	0.68213		0.51118	0.44003	0.84072
0.24703	0.48969	0.38195		0.20608	0.40663	0.25502		0.23063	0.26955	0.85594		0.24703	0.98622	0.28296		0.89456	0.0702	0.4859		0.59637	0.4651	0.87195
0.28232	0.55382	0.43192		0.23552	0.46379	0.25798		0.26358	0.29732	0.81314		0.28232	1.00034	0.31471		1.02236	0.09388	0.35055		0.68157	0.49975	0.89258
0.31762	0.61565	0.51635		0.26496	0.51594	0.27482		0.29652	0.3238	0.78558		0.31762	0.97382	0.35021		1.15015	0.16412	0.28379		0.76677	0.52421	0.97785
0.35291	0.68699	0.63131		0.2944	0.5494	0.30725		0.32947	0.35293	0.76675		0.35291	0.91945	0.36643		1.27795	0.33931	0.27933		0.85196	0.5932	1
0.3882	0.76525	0.75805		0.32384	0.5619	0.35693		0.36242	0.38684	0.75595		0.3882	0.84991	0.35729		1.40574	0.66207	0.30391		0.93716	0.69402	1
0.42349	0.84563	0.88129		0.35328	0.55004	0.43169		0.39536	0.4275	0.74621		0.42349	0.77319	0.32612		1.53354	0.94092	0.29824		1.02236	0.83867	0.99928
0.45878	0.91624	0.97311		0.38271	0.52623	0.52355		0.42831	0.47507	0.73205		0.45878	0.70017	0.29042		1.66133	1.00025	0.29389		1.10755	0.97225	0.99134
0.49407	0.96437	1.00003		0.41215	0.49957	0.6365		0.46126	0.52722	0.7093		0.49407	0.64211	0.27839		1.78913	0.93931	0.28211		1.19275	0.99948	0.92539
0.52936	0.99067	0.95506		0.44159	0.48168	0.76108		0.49421	0.58234	0.66978		0.52936	0.60813	0.31357		1.91692	0.69826	0.26064		1.27795	1.00009	0.80201
0.56465	1.0002	0.86166		0.47103	0.47671	0.87416		0.52715	0.63999	0.61878		0.56465	0.58565	0.37168		2.04471	0.46573	0.23786		1.36314	0.97047	0.61363
0.59994	0.99355	0.73271		0.50047	0.49137	0.96375		0.5601	0.69848	0.57575		0.59994	0.56044	0.46705						1.44834	0.93049	0.43907
0.63523	0.98359	0.60455		0.52991	0.52701	1.00008		0.59305	0.75737	0.54128		0.63523	0.52742	0.59246						1.53354	0.81182	0.33197
0.67052	0.9709	0.49254		0.55935	0.58239	0.97088		0.62599	0.8117	0.5345		0.67052	0.4959	0.73274						1.61873	0.68804	0.2906
0.70581	0.9508	0.40311		0.58879	0.65526	0.88629		0.65894	0.8582	0.54206		0.70581	0.4914	0.83745						1.70393	0.57303	0.26581
0.7411	0.91891	0.33388		0.61823	0.736	0.76594		0.69189	0.89598	0.56106		0.7411	0.51987	0.88014						1.78912	0.47543	0.24368
0.77639	0.88103	0.28477		0.64767	0.82008	0.63769		0.72484	0.92204	0.58364		0.77639	0.57523	0.82604						1.87432	0.39278	0.21083
0.81168	0.85528	0.26177		0.67711	0.89281	0.54523		0.75778	0.94094	0.59826		0.81168	0.63202	0.71996						1.95952	0.35292	0.21484
0.84697	0.84161	0.25554		0.70655	0.95179	0.49046		0.79073	0.95736	0.59943		0.84697	0.66909	0.59816						2.04471	0.30327	0.17545
0.88226	0.83172	0.26242		0.73599	0.98999	0.47667		0.82368	0.97181	0.58931		0.88226	0.6667	0.51585
0.91755	0.81686	0.27121		0.76543	1.00014	0.50306		0.85662	0.98327	0.58161		0.91755	0.63818	0.47637
0.95285	0.78843	0.27513		0.79487	0.97919	0.57175		0.88957	0.99254	0.58215		0.95285	0.60327	0.47816
0.98814	0.7526	0.27242		0.82431	0.92647	0.68059		0.92252	0.99956	0.59217		0.98814	0.57929	0.55157
1.02343	0.71473	0.26985		0.85375	0.85706	0.81758		0.95546	1.00008	0.60928		1.02343	0.57054	0.66903
1.05872	0.67685	0.27107		0.88319	0.7812	0.97169		0.98841	0.99263	0.63315		1.05872	0.566	0.80515
1.09401	0.64518	0.27992		0.91263	0.71233	1.11068		1.02136	0.97579	0.67078		1.09401	0.5487	0.91827
1.1293	0.61859	0.2926		0.94207	0.66324	1.22534		1.05431	0.94309	0.72385		1.1293	0.52154	0.99004
1.16459	0.59118	0.3063		0.97151	0.63351	1.29459		1.08725	0.89764	0.78314		1.16459	0.49286	1.00043
1.19988	0.56486	0.31784		1.00095	0.62481	1.30618		1.1202	0.8458	0.83837		1.19988	0.47184	0.95409
1.23517	0.53948	0.32482		1.03039	0.6331	1.26249		1.15315	0.78883	0.8799		1.23517	0.47196	0.84114
1.27046	0.51737	0.32507		1.05983	0.66428	1.147		1.18609	0.72704	0.91243		1.27046	0.47407	0.70345
1.30575	0.48937	0.32424		1.08927	0.71319	0.99661		1.21904	0.6587	0.92122		1.30575	0.47046	0.57467
1.34104	0.45368	0.32704		1.1187	0.77548	0.83183		1.25199	0.58446	0.90678		1.34104	0.44395	0.48528
1.37633	0.41408	0.3361		1.14814	0.84667	0.68509		1.28494	0.50667	0.90616		1.37633	0.40326	0.44611
1.41162	0.37341	0.3561		1.17758	0.91797	0.56826		1.31788	0.43674	0.92444		1.41162	0.37309	0.46087
1.44691	0.33716	0.39124		1.20702	0.97597	0.49167		1.35083	0.3957	0.95293		1.44691	0.38632	0.46672
1.4822	0.3107	0.45334		1.23646	1.01673	0.45584		1.38378	0.39928	0.97763		1.4822	0.37309	0.44611
1.51749	0.29167	0.54084		1.2659	1.03652	0.44305		1.41672	0.40093	0.97334		1.51749	0.38632	0.46087
1.55279	0.28235	0.65352		1.29534	1.03553	0.44692		1.44967	0.4019	0.92057		1.55278	0.37309	0.46672
1.58808	0.2842	0.77176		1.32478	1.01447	0.4491		1.48262	0.40255	0.83777		1.58807	0.38632	0.44611
1.62337	0.29176	0.8779		1.35422	0.98329	0.44552		1.51556	0.39951	0.76525
1.65866	0.2987	0.94575		1.38366	0.94793	0.43195		1.54851	0.39151	0.69522
1.69395	0.29802	0.96903		1.4131	0.91163	0.4088		1.58146	0.37743	0.62746
1.72924	0.2885	0.93716		1.44254	0.87937	0.37882		1.61441	0.35541	0.57004
1.76453	0.27358	0.8525		1.47198	0.84978	0.34393		1.64735	0.33221	0.52943
1.79982	0.25628	0.74342		1.50142	0.81974	0.31065		1.6803	0.31068	0.50719
1.83511	0.23731	0.62563		1.53086	0.78683	0.2833		1.71325	0.29134	0.49695
1.8704	0.21648	0.52036		1.5603	0.75418	0.27058		1.74619	0.27396	0.48429
1.90569	0.19887	0.43827		1.58974	0.72524	0.27688		1.77914	0.2557	0.4688
1.94098	0.18394	0.37996		1.61918	0.70733	0.29851		1.81209	0.23709	0.45
1.97627	0.17343	0.34425		1.64862	0.70365	0.32976		1.84504	0.22054	0.44267
2.01156	0.16884	0.3262		1.67806	0.71565	0.3631		1.87798	0.20652	0.44634
								1.91093	0.19606	0.46838
								1.94388	0.18837	0.53081
								1.97682	0.18222	0.60098
								2.00977	0.1809	0.66177
