# Supplementary material for: Triglycerides are an important fuel reserve for synapse function in the brain
Source: Nat Metab. 2025 Jul 1;7(7):1392–403. doi: 10.1038/s42255-025-01321-x (PMC12286841; doi:10.1038/s42255-025-01321-x)
Supplement: Supplementary file 9 — Statistical source data. [file 42255_2025_1321_MOESM9_ESM.xlsx]

## Sheet: 3d
	No. of LDs in Neurons
Neuron#	Ctrl	KLH45	Atglistatin
1	4.292	13.953	1.13
2	4.425	16.908	1.016
3	4.154	17.778	1.782
4	8.032	8.563	0.58
5	2.913	28.053	0
6	3.346	22.578	2.671
7	4.31	13.158	1.666
8	2.457	22.161	4.773
9	0	21.543	2.177
10	7.752	21.687	2.894
11	3.501	23.732	4.581
12	7.576	15.901	3.065
13	2.66	16.162	2.011
14	1.873	7.645	0.678
15	0	10.204	0
16	1.94	15	0
17		32.105	1.78
18		19.73	3.089
19		14.658	3.011
20		38.128	2.817
21		27.135	2.962
22			0
23			0.956
24			0.476
25			0
26			0.628
27			1.311
28			2.928
29			3.746
30			2.609
31			0
32			2
33			1.418
34			1.922
35			2.35
36			3.756
37			2.738
38			2.47
39			1.684
mean	3.70194	19.3706	1.8891
SE	0.589256	1.2232	0.232947
one-way ANOVA
	p<0.0001
	p=0.33

## Sheet: 3e
	No. of LDs in Astrocytes
Astro.#	Ctrl	KLH45	Atglistatin
1	16.932	5.103	15.8458
2	10.734	18.799	16.6469
3	12.641	8.072	24.2762
4	21.814	40.211	33.8299
5	25.938	11.162	50.3195
6	7.152	38.143	34.0206
7	4.716	8.046	25.4973
8	3.101	30.278	26.1101
9	32.754	9.926	27.896
10	23.201	25.578	69.9891
11		10.362	25.6498
12		23.148	33.2156
13		16.958	17.7905
14			33.5682
15			22.0339
mean	15.8983	18.9066	30.446
SE	2.96124	3.46449	4.02856
one-way ANOVA
	p=0.83
	p=0.01
