# Supplementary material for: Triglycerides are an important fuel reserve for synapse function in the brain
Source: Nat Metab. 2025 Jul 1;7(7):1392–403. doi: 10.1038/s42255-025-01321-x (PMC12286841; doi:10.1038/s42255-025-01321-x)
Supplement: Supplementary file 10 — Statistical source data. [file 42255_2025_1321_MOESM10_ESM.xlsx]

## Sheet: 4c
Dist. (μm)	BODIPY	Synapsin
0	0.02347	0.05351
0.085	0.02106	0.05171
0.17	-0.00271	0.04331
0.256	0.00187	0.03985
0.341	0.03335	0.02251
0.426	0.04638	0.02926
0.511	0.02422	0.03171
0.596	-0.01626	0.03105
0.682	0.0181	0.03125
0.767	-0.0117	0.01617
0.852	-0.00917	0.0159
0.937	-0.01096	-0.00867
1.022	-0.02239	-0.01666
1.108	-0.03178	-0.0155
1.193	-0.01444	-0.02007
1.278	0.0017	-0.01968
1.363	0.000115869	-0.02243
1.448	0.00535	-0.02884
1.534	0.0145	-0.02873
1.619	-0.01675	-0.02529
1.704	-0.01598	-0.02494
1.789	-0.0074	-0.02407
1.874	-0.02284	-0.01971
1.96	0.01542	-0.02283
2.045	-0.0226	-0.02439
2.13	0.00173	-0.02611
2.215	0.03249	-0.00761
2.3	0.00568	-0.01936
2.385	-0.00872	-0.00998
2.471	-0.03663	-0.00264
2.556	0.00493	0.00123
2.641	0.00847	0.01647
2.726	-0.01788	0.06513
2.811	0.00837	0.1085
2.897	0.00947	0.19033
2.982	0.03056	0.24197
3.067	0.01872	0.35634
3.152	0.05501	0.4355
3.237	0.04819	0.56814
3.323	0.085	0.6546
3.408	0.15308	0.72393
3.493	0.19663	0.76849
3.578	0.24025	0.77294
3.663	0.45705	0.76543
3.749	0.74358	0.75127
3.834	0.8548	0.7478
3.919	0.81239	0.6787
4.004	0.80356	0.62691
4.089	0.64674	0.59914
4.175	0.47705	0.58339
4.26	0.31974	0.50976
4.345	0.24528	0.47741
4.43	0.21527	0.47158
4.515	0.17293	0.40052
4.601	0.13914	0.30964
4.686	0.16444	0.25885
4.771	0.12784	0.16507
4.856	0.10545	0.09671
4.941	0.05241	0.05099
5.027	0.03906	0.06085
5.112	0.03232	0.04583
5.197	0.03985	0.07201
5.282	0.00945	0.02486
5.367	0.01398	0.02441
5.453	-0.01454	0.02663
5.538	-0.03403	0.03464
5.623	-0.00252	0.04497
5.708	-0.00914	0.03177
5.793	-0.02414	0.02114
5.879	-0.02448	0.03622
5.964	-0.03835	0.02969
6.049	-0.00929	0.04676
6.134	0.01167	0.01841
6.219	0.00324	0.00817
6.305	0.03169	0.00273
6.39	-0.02475	0.02572
6.475	-0.03066	0.02495
6.56	0.00445	0.00568
6.645	0.000287154	0.00959
6.731	0.00195	0.02846
6.816	-0.02773	0.02767
6.901	-0.01325	0.03192
6.986	-0.02062	0.08753
7.071	0.00268	0.10979
7.156	0.01736	0.15959
7.242	0.02705	0.20774
7.327	0.02541	0.2685
7.412	0.05871	0.2775
7.497	0.04214	0.29697
7.582	0.03872	0.21462
7.668	0.04392	0.12254
7.753	0.01414	0.08328
7.838	0.04482	0.05118
7.923	0.01511	0.05186
8.008	0.01603	0.03445
8.094	0.00879	0.02635
8.179	-0.00559	0.01942
8.264	-0.02094	0.00944
8.349	-0.026	0.0172
8.434	0.01293	0.02619
8.52	-0.000337531	0.01314
8.605	0.02052	0.02299
8.69	-0.000523929	0.03441
8.775	0.0184	0.03675
8.86	0.02442	0.07527
8.946	0.00702	0.03628
9.031	-0.00856	0.02108
9.116	-0.00751	0.00738
9.201	0.00459	0.0202
9.286	-0.03687	-0.01003
9.372	0.01422	0.00273
9.457	0.00978	-0.00247
9.542	-0.01634	-0.00406
9.627	-0.00327	-0.00347
9.712	0.04943	0.00447
9.798	0.0485	0.00561
9.883	0.06796	0.00343
9.968	0.09104	-0.00969
10.053	0.06225	-0.01904
10.138	0.02484	-0.0226
10.224	-0.00447	-0.01708
10.309	-0.01424	-0.0012
10.394	-0.00835	-0.00114
10.479	0.00372	0.0034
10.564	-0.00356	-0.00332
10.65	0.01437	-0.01079
10.735	-0.00163	-0.00383
10.82	-0.02169	-0.01378
10.905	-0.00637	-0.00505
10.99	0.01812	-0.01225
11.076	0.02542	-0.0059
11.161	0.00185	0.02196
11.246	0.04169	0.01747
11.331	0.088	0.01294
11.416	0.05463	0.01165
11.502	0.04888	-0.00885
11.587	0.00721	-0.01185
11.672	0.00591	-0.00553
11.757	0.0026	0.02846
11.842	-0.00468	0.032
11.927	-0.01074	0.03864
12.013	-0.000680101	0.0431
12.098	0.0063	0.07777
12.183	-0.0181	0.09009
12.268	-0.00932	0.0917
12.353	-0.00199	0.08776
12.439	0.03968	0.04941
12.524	0.00696	0.01949
12.609	-0.01122	-0.00105
12.694	0.0329	0.00221
12.779	0.02985	0.00403
12.865	-0.015	-0.00472
12.95	0.0111	-0.01229
13.035	0.05126	-0.0153
13.12	0.01291	-0.00846
13.205	-0.01249	0.00414
13.291	-0.00542	-0.00444
13.376	0.01158	0.01924
13.461	-0.00348	0.04391
13.546	-0.01023	0.05378
13.631	-0.00974	0.0789
13.717	0.0074	0.10343
13.802	0.01886	0.13401
13.887	0.02352	0.11249
13.972	0.03156	0.11337
14.057	0.01665	0.15198
14.143	0.03365	0.13053
14.228	0.00847	0.09701
14.313	0.04036	0.11012
14.398	0.02275	0.09274
14.483	0.01993	0.0594
14.569	0.0333	0.04135
14.654	0.027	0.03428
14.739	0.04081	0.02211
14.824	0.01945	0.02425
14.909	-0.01854	0.0323
14.995	-0.03048	0.000508138
15.08	-0.000826196	-0.000206431
15.165	-0.000448363	-0.00277
15.25	0.01116	-0.00599
15.335	0.02003	0.00252
15.421	0.03058	-6.74871e-05
15.506	0.03566	-0.01034
15.591	0.00323	-0.00603
15.676	-0.01969	-0.0105
15.761	-0.01887	-0.01492
15.847	-0.00108	-0.01825
15.932	-0.00699	-0.000817785
16.017	0.00301	-0.000770147
16.102	0.00369	-0.01453
16.187	-0.00403	0.00503
16.273	-0.01191	0.02974
16.358	-0.00404	-0.00654
16.443	-0.03481	-0.01938
16.528	0.03008	-0.01663
16.613	0.0301	0.000726479
16.698	-0.00118	0.01702
16.784	-0.02197	-0.00197
16.869	-0.001	0.00575
16.954	0.02271	0.0164
17.039	-0.01386	-0.01392
17.124	-0.01247	-0.01379
17.21	-0.0039	-0.00821
17.295	-0.01732	-0.00487
17.38	0.00859	-0.01653
17.465	-0.00677	-0.00692
17.55	0.00777	0.01451
17.636	-0.03226	0.03948
17.721	-0.01697	0.02156
17.806	0.00551	0.009
17.891	0.02321	0.02112
17.976	0.01152	0.03073
18.062	0.03837	0.01778
18.147	0.05031	0.01349
18.232	0.000801008	0.02093
18.317	0.01118	0.02067
18.402	-0.0097	0.05171
18.488	-0.00496	0.03979
18.573	-0.00753	0.10067
18.658	-0.01862	0.08489
18.743	-0.03512	0.11256
18.828	-0.02773	0.14208
18.914	-0.02106	0.1452
18.999	0.00294	0.13384
19.084	0.02397	0.17147
19.169	0.03943	0.20568
19.254	0.00343	0.28882
19.34	-0.0148	0.31594
19.425	0.00433	0.29419
19.51	0.00922	0.21195
19.595	0.01701	0.20692
19.68	0.00439	0.13864
19.766	-0.02048	0.07374
19.851	0.0038	0.05092
19.936	0.03345	0.0653
20.021	0.0437	0.05701
20.106	0.08756	0.09202
20.192	0.14178	0.13701
20.277	0.09681	0.18143
20.362	0.10803	0.23322
20.447	0.09012	0.31389
20.532	0.11911	0.42969
20.618	0.11404	0.568
20.703	0.10808	0.59143
20.788	0.11985	0.76096
20.873	0.14978	0.86541
20.958	0.14702	0.9348
21.044	0.13592	0.93401
21.129	0.14131	0.85728
21.214	0.11453	0.71296
21.299	0.0909	0.62173
21.384	0.08511	0.53504
21.469	0.06351	0.51383
21.555	0.08881	0.46892
21.64	0.06311	0.35338
21.725	0.05803	0.31181
21.81	0.02332	0.27482
21.895	0.01049	0.18394
21.981	0.02508	0.13389
22.066	0.01394	0.11749
22.151	0.01193	0.11691
22.236	-0.01649	0.05657
22.321	0.00367	0.0435
22.407	0.0033	0.05059
22.492	0.01187	0.03617
22.577	-0.01162	0.04359
22.662	-0.02757	0.02859
22.747	-0.03517	0.02562
22.833	-0.00105	0.01749
22.918	-0.00699	0.0259
23.003	-0.00584	0.00867
23.088	0.0122	0.00613
23.173	0.02379	0.03882
23.259	0.0119	0.02396
23.344	0.02108	0.0173
23.429	-0.00328	0.02328
23.514	-0.03043	0.04795
23.599	-0.01914	0.04568
23.685	-0.02851	0.03471
23.77	-0.00756	0.02921
23.855	0.000251889	0.03856
23.94	0.00565	0.0121
24.025	-0.00661	0.01657
24.111	0.0016	0.00516
24.196	0.02062	0.01177
24.281	0.03172	0.01164
24.366	-0.03174	0.03254
24.451	0.00807	0.04067
24.537	-0.000544081	0.06757
24.622	0.03248	0.0712
24.707	0.05372	0.07981
24.792	0.06348	0.05492
24.877	0.01954	0.04767
24.963	-0.01421	0.03104
25.048	-0.01086	0.03632
25.133	-0.01683	0.05414
25.218	0.00309	0.10431
25.303	0.0201	0.09195
25.389	-0.01859	0.10739
25.474	-0.0203	0.06866
25.559	-0.02927	0.06855
25.644	-0.00219	0.04938
25.729	-0.00978	0.08416
25.815	0.00732	0.10379
25.9	0.01827	0.12697
25.985	0.000982368	0.182
26.07	0.02231	0.1722
26.155	0.016	0.19998
26.24	0.03405	0.23023
26.326	0.07354	0.24443
26.411	0.04225	0.25949
26.496	0.02974	0.26675
26.581	0.05093	0.30098
26.666	0.04449	0.36798
26.752	0.10761	0.44354
26.837	0.15335	0.54502
26.922	0.18827	0.67225
27.007	0.19097	0.77087
27.092	0.2084	0.88235
27.178	0.17518	0.88807
27.263	0.16573	0.93076
27.348	0.19859	0.92743
27.433	0.26534	0.95698
27.518	0.4537	0.96925
27.604	0.65341	0.93713
27.689	0.8468	0.82075
27.774	0.8237	0.79173
27.859	0.78941	0.74335
27.944	0.67682	0.71428
28.03	0.44441	0.68461
28.115	0.24526	0.69253
28.2	0.16423	0.6235
28.285	0.10497	0.58487
28.37	0.1078	0.51355
28.456	0.06184	0.46294
28.541	0.03829	0.36742
28.626	0.03706	0.31815
28.711	-0.00534	0.2342
28.796	-0.00825	0.20898
28.882	0.0053	0.10964
28.967	0.00197	0.10414
29.052	-0.00641	0.11746
29.137	0.000856423	0.05958
29.222	-0.01114	0.03445
29.308	0.01373	0.05918
29.393	0.00642	0.07461
29.478	-0.01836	0.08572
29.563	-0.00259	0.06848
29.648	-0.00808	0.06602
29.734	-0.02784	0.06471
29.819	-0.01403	0.05871
29.904	0.00799	0.10075
29.989	0.00767	0.20469
30.074	0.03421	0.30145
30.16	0.03049	0.41056
30.245	0.0704	0.47565
30.33	0.12559	0.45911
30.415	0.2613	0.46376
30.5	0.49325	0.42214
30.586	0.67574	0.41389
30.671	0.73793	0.37587
30.756	0.7902	0.33083
30.841	0.73896	0.28907
30.926	0.50859	0.17942
31.011	0.27698	0.13789
31.097	0.16789	0.09425
31.182	0.07306	0.04773
31.267	0.02116	0.04053
31.352	0.03929	0.02772
31.437	-0.00661	0.04524
31.523	-0.01177	0.01594
31.608	0.01406	0.01659
31.693	0.0174	0.01382
31.778	-0.0241	-0.0054
31.863	-0.03103	0.01377
31.949	-0.02416	0.00515
32.034	-0.02297	0.01423
32.119	-0.00693	0.0165
32.204	-0.0207	0.01748
32.289	-0.01724	0.01261
32.375	-0.01985	0.03882
32.46	-0.01153	0.02846
32.545	0.00238	0.00283
32.63	-0.01126	0.0063
32.715	0.01122	0.00662
32.801	0.00632	-0.00754
32.886	-0.00854	-0.000166733
32.971	-0.00223	-0.00759
33.056	-0.00639	-0.01246
33.141	-0.02287	-0.00357
33.227	-0.03044	0.02262
33.312	-0.00186	0.00546
33.397	-0.02748	0.02459
33.482	-0.01162	0.01438
33.567	-0.02055	0.03177
33.653	-0.02918	0.05422
33.738	-0.02261	0.02762
33.823	-0.04171	0.0163
33.908	-0.0206	0.0387
33.993	0.00825	0.02028
34.079	0.00316	0.01436
34.164	0.00178	0.01678
34.249	0.00464	0.02913
34.334	-0.01052	0.05362
34.419	0.00308	0.05861
34.505	0.00129	0.04808
34.59	0.01949	0.05148
34.675	0.03676	0.0436
34.76	0.01489	0.03974
34.845	0.01137	0.03189
34.931	-0.02271	0.06125
35.016	-0.01278	0.05994
35.101	-0.00938	0.05608
35.186	0.00199	0.03712
35.271	-0.03395	0.05433
35.357	-0.02355	0.09074
35.442	-0.00973	0.09112
35.527	0.00717	0.17665
35.612	0.03343	0.22561
35.697	0.05668	0.33607
35.783	0.01341	0.48634
35.868	0.01945	0.51582
35.953	0.05564	0.63239
36.038	0.07952	0.68987
36.123	0.06397	0.73565
36.208	0.05133	0.83397
36.294	0.10024	0.84208
36.379	0.07781	0.87282
36.464	0.09748	0.92008
36.549	0.08352	0.86144
36.634	0.09422	0.84058
36.72	0.10517	0.78395
36.805	0.08292	0.72307
36.89	0.08143	0.59437
36.975	0.07052	0.58724
37.06	0.06435	0.52494
37.146	0.07326	0.50703
37.231	0.07272	0.53698
37.316	0.09453	0.48637
37.401	0.01649	0.38562
37.486	0.01465	0.28437
37.572	-0.000327456	0.20703
37.657	0.01643	0.1599
37.742	0.01854	0.11592
37.827	-0.00365	0.09925
37.912	0.00957	0.08389
37.998	0.00599	0.0913
38.083	0.00551	0.11137
38.168	0.0154	0.14119
38.253	0.04701	0.18453
38.338	-0.000589421	0.14242
38.424	-0.01305	0.16189
38.509	-0.02089	0.11529
38.594	0.01546	0.12956
38.679	0.00617	0.14209
38.764	0.00281	0.14868
38.85	0.01082	0.09785
38.935	0.01152	0.04186
39.02	0.01196	0.07303
39.105	0.01693	0.05763
39.19	0.04832	0.06327
39.276	0.03463	0.05317
39.361	0.03203	0.04634
39.446	0.01697	0.04395
39.531	-0.03063	0.04974
39.616	-0.01827	0.07683
39.702	-0.00508	0.0755
39.787	0.01729	0.05378
39.872	-0.0215	0.06554
39.957	-0.01719	0.08227
40.042	0.01483	0.08763
40.128	0.00456	0.10027
40.213	-0.01016	0.10615
40.298	0.00663	0.08437
40.383	0.01029	0.08074
40.468	0.01488	0.04959
40.554	-0.00866	0.04686
40.639	-0.0019	0.08308
40.724	-0.00816	0.13532
40.809	-0.00284	0.16701
40.894	-0.01217	0.16904
40.979	-0.01765	0.15773
41.065	-0.00808	0.16487
41.15	0.0164	0.11818
41.235	0.01194	0.09752
41.32	-0.00126	0.05866
41.405	-0.03285	0.03651
41.491	0.04255	0.02788
41.576	-0.00214	0.04917
41.661	0.00138	0.05541
41.746	0.0083	0.06317
41.831	0.00707	0.0719
41.917	0.02259	0.12873
42.002	-0.00191	0.19606
42.087	0.00432	0.24465
42.172	0.06737	0.3489
42.257	0.06237	0.50894
42.343	0.11641	0.68309
42.428	0.12675	0.74198
42.513	0.08544	0.83674
42.598	0.15081	0.90096
42.683	0.12188	0.89836
42.769	0.12708	0.93665
42.854	0.1202	0.87604
42.939	0.13323	0.86578
43.024	0.12282	0.82884
43.109	0.11929	0.77507
43.195	0.06919	0.71546
43.28	0.09054	0.61379
43.365	0.07123	0.55312
43.45	0.0556	0.39735
43.535	0.04641	0.27138
43.621	0.03048	0.16603
43.706	0.02435	0.12504
43.791	0.02072	0.09543
43.876	0.013	0.02861
43.961	-0.00678	0.01021
44.047	-0.01456	-0.0067
44.132	0.00561	0.00387
44.217	-0.02456	0.02429
44.302	-0.02789	0.04054
44.387	-0.01445	0.04551
44.473	0.00418	0.01549
44.558	0.00625	0.000587535
44.643	-0.01175	0.00419
44.728	-0.00934	0.04196
44.813	-0.02616	0.04054
44.899	0.00844	0.03191
44.984	0.02225	0.03961
45.069	-0.00816	0.06096
45.154	-0.03559	0.0701
45.239	-0.01321	0.05667
45.325	-0.00274	0.09796
45.41	-0.01106	0.05904
45.495	-0.01961	0.04461
45.58	-0.00253	0.01389
45.665	0.01982	0.0052
45.75	0.00562	0.02364
45.836	0.00186	0.01924
45.921	-0.02937	0.01708
46.006	-0.0387	0.05758
46.091	0.01475	0.04249
46.176	0.00221	0.03942
46.262	-0.01657	0.03516
46.347	-0.01342	0.0472
46.432	0.00198	0.08655
46.517	-0.00545	0.105
46.602	-0.0234	0.1117
46.688	0.01083	0.11735
46.773	0.02945	0.20293
46.858	0.0375	0.29519
46.943	0.03472	0.31935
47.028	0.01489	0.31587
47.114	0.04381	0.36088
47.199	0.03055	0.36121
47.284	0.0339	0.40198
47.369	0.01182	0.37145
47.454	-0.00727	0.27376
47.54	0.0205	0.22742
47.625	0.02044	0.19846
47.71	-0.01871	0.11788
47.795	0.01724	0.09293
47.88	-0.03259	0.06515
47.966	-0.01269	0.0411
48.051	-0.00178	0.0444
48.136	-0.00824	0.04431
48.221	-0.02238	0.08282
48.306	0.0102	0.1007
48.392	-0.00104	0.11241
48.477	-0.00965	0.12559
48.562	-0.02434	0.17094
48.647	0.01252	0.19696
48.732	0.01711	0.20915
48.818	0.02278	0.23082
48.903	0.01836	0.21778
48.988	-0.00356	0.16123
49.073	0.00551	0.15849
49.158	-0.00265	0.09498
49.244	0.0131	0.09181
49.329	-0.01124	0.05674
49.414	-0.00396	0.04687
49.499	0.01479	0.0353
49.584	-0.00213	0.04329
49.67	0.000916877	0.0315
49.755	0.000755668	0.03206
49.84	-0.01676	0.03029
49.925	-0.02755	0.03043
50.01	-0.00336	0.02486
50.096	-0.00348	0.01846
50.181	-0.01536	0.0306
50.266	0.0107	0.05824
50.351	0.01752	0.04743
50.436	-0.00295	0.04708
50.521	-0.00278	0.04135
50.607	0.00303	0.0392
50.692	0.00294	0.07585
50.777	-0.02862	0.10293
50.862	-0.00636	0.1367
50.947	-0.00624	0.22867
51.033	0.03645	0.33243
51.118	0.00572	0.3657
51.203	0.03377	0.39651
51.288	0.06003	0.521
51.373	0.07388	0.59122
51.459	0.17581	0.71797
51.544	0.38211	0.76721
51.629	0.64715	0.80047
51.714	0.77526	0.86632
51.799	0.85094	0.88661
51.885	0.81307	0.91284
51.97	0.73952	0.92859
52.055	0.5091	0.94885
52.14	0.29021	0.94906
52.225	0.1745	0.9521
52.311	0.1309	0.90507
52.396	0.12922	0.83785
52.481	0.08528	0.77252
52.566	0.09189	0.72074
52.651	0.01671	0.6107
52.737	0.05433	0.54167
52.822	0.0481	0.46698
52.907	0.09184	0.39881
52.992	0.04227	0.34372
53.077	0.00278	0.24897
53.163	0.00598	0.1625
53.248	0.04656	0.15981
53.333	0.01727	0.1188
53.418	-0.00403	0.06355
53.503	0.01351	0.04318
53.589	0.00384	0.02493
53.674	-0.00214	0.02162
53.759	-0.01077	0.02841
53.844	-0.01269	0.04741
53.929	-0.00416	0.03825
54.015	-0.0277	0.03883
54.1	-0.03722	0.0737
54.185	-0.03934	0.05778
54.27	0.01174	0.0369
54.355	-0.02501	0.05136
54.441	-0.01551	0.03029
54.526	0.00199	0.03294
54.611	0.00977	0.06066
54.696	-0.01333	0.02267
54.781	-0.00907	0.01829
54.867	-0.00449	0.0364
54.952	-0.00935	0.05442
55.037	-0.00895	0.02606
55.122	-0.01199	0.02064
55.207	-0.01724	0.05185
55.292	0.01425	0.05309
55.378	-0.02695	0.04702
55.463	-0.00278	0.02355
55.548	0.01769	0.0256
55.633	-0.01944	0.04678
55.718	-0.00707	0.03547
55.804	-0.00647	0.04148
55.889	-0.00424	0.06919
55.974	0.00695	0.05
56.059	0.00328	0.06752
56.144	0.0091	0.06709
56.23	0.0106	0.06458
56.315	-0.03438	0.08331
56.4	-0.01715	0.08985
56.485	-0.00423	0.09306
56.57	-0.04259	0.11874
56.656	-0.0051	0.13553
56.741	-0.0116	0.13415
56.826	0.03694	0.17194
56.911	0.000947103	0.18562
56.996	-0.02316	0.20076
57.082	-0.02193	0.2503
57.167	0.02615	0.33717
57.252	0.00719	0.3916
57.337	0.0352	0.46422
57.422	0.03173	0.49067
57.508	0.03743	0.52773
57.593	0.01436	0.55949
57.678	0.0077	0.55758
57.763	0.01785	0.55516
57.848	0.02634	0.5195
57.934	0.04107	0.49343
58.019	0.06771	0.42168
58.104	0.07301	0.28278
58.189	0.0664	0.22844
58.274	0.04282	0.15642
58.36	0.02839	0.11317
58.445	0.0077	0.08999
58.53	-0.0078	0.09174
58.615	-0.00815	0.06549
58.7	-0.01663	0.05575
58.786	0.01055	0.05126
58.871	0.02367	0.03479
58.956	0.00783	0.02704
59.041	0.0079	0.01816
59.126	-0.000508816	0.01597
59.212	-0.00518	0.01337
59.297	0.00915	0.01346
59.382	0.01048	0.00612
59.467	-0.02375	0.00703
59.552	-0.03112	0.0051
59.638	-0.03332	0.01677
59.723	-0.00159	0.05605
59.808	0.00789	0.0494
59.893	0.0198	0.06326
59.978	0.01672	0.088
60.063	0.03359	0.14183
60.149	0.06112	0.22724
60.234	0.04319	0.27906
60.319	0.0394	0.3359
60.404	0.05442	0.36829
60.489	0.05596	0.31977
60.575	0.06943	0.26845
60.66	0.05647	0.28421
60.745	0.02359	0.21563
60.83	0.0237	0.16881
60.915	0.0061	0.12439
61.001	0.00302	0.08684
61.086	-0.00459	0.06634
61.171	-0.02251	0.03141
61.256	0.000342569	0.0549
61.341	0.00595	0.03837
61.427	0.01676	0.00883
61.512	0.00111	0.015
61.597	0.01583	0.02142
61.682	0.00614	0.03626
61.767	0.02672	0.02621
61.853	0.02279	0.03615
61.938	0.03804	0.03495
62.023	-0.000292191	0.02468
62.108	-0.00065995	0.01362
62.193	-0.01409	-0.000786026
62.279	0.00471	0.0281
62.364	-0.00372	0.03211
62.449	-0.00643	0.03362
62.534	-0.02413	0.04414
62.619	0.01813	0.05668
62.705	0.0744	0.07676
62.79	0.14509	0.14968
62.875	0.36772	0.26968
62.96	0.59724	0.46688
63.045	0.72612	0.65885
63.131	0.79287	0.79468
63.216	0.74159	0.83196
63.301	0.60709	0.80734
63.386	0.39698	0.64977
63.471	0.23818	0.36423
63.557	0.19472	0.21065
63.642	0.06151	0.08551
63.727	0.06504	0.03969
63.812	-0.01166	0.01162
63.897	-0.00673	0.00213
63.983	-0.00469	-0.00608
64.068	0.02871	-0.00252
64.153	-0.02205	0.00726
64.238	-0.01068	-0.00362
64.323	-0.01173	0.00413
64.409	-0.00246	-0.01342
64.494	-0.01707	-0.01386
64.579	0.01888	0.00603
64.664	0.02339	0.02104
64.749	0.000483627	0.03562
64.834	0.01228	0.05223
64.92	0.02034	0.04954
65.005	0.03025	0.04612
65.09	0.04657	0.04701
65.175	0.03908	0.05185
65.26	0.06375	0.0532
65.346	0.04894	0.07563
65.431	0.0346	0.0753
65.516	0.01639	0.04428
65.601	0.0153	0.03672
65.686	-0.0036	0.02063
65.772	-0.01199	0.01615
65.857	-0.04568	0.00069472
65.942	-0.00313	0.00069075
66.027	0.00127	-0.00563
66.112	-0.01554	0.00283
66.198	-0.00735	0.00191
66.283	-0.01176	-0.00365
66.368	-0.00835	-0.01823
66.453	-0.02681	-0.00986
66.538	-0.00893	-0.000273918
66.624	-0.00476	-0.00894
66.709	-0.02298	0.01498
66.794	-0.01251	0.02117
66.879	-0.01446	0.00177
66.964	-0.02393	-0.00864
67.05	-0.0208	-0.01205
67.135	-0.03002	-0.00814
67.22	-0.03523	0.01074
67.305	-0.00998	0.01869
67.39	-0.00309	0.01579
67.476	0.01737	0.00846
67.561	0.02112	-7.54268e-05
67.646	-0.02013	0.01661
67.731	-0.00683	0.00632
67.816	0.00335	0.00626
67.902	-0.01065	0.00924
67.987	0.00819	0.009
68.072	0.00494	0.01276
68.157	-0.01882	0.00335
68.242	-0.00538	0.03918
68.328	-0.01116	0.0529
68.413	0.02349	0.07003
68.498	0.01894	0.10719
68.583	0.00688	0.13525
68.668	0.04302	0.13578
68.754	0.03743	0.08135
68.839	0.0083	0.092
68.924	0.00598	0.08214
69.009	0.0217	0.08136
69.094	0.02147	0.09551
69.179	0.00851	0.08372
69.265	0.00334	0.0632
69.35	-0.02811	0.06882
69.435	-0.01556	0.06958
69.52	0.00207	0.05079
69.605	-0.00522	0.0344
69.691	-0.02095	0.04472
69.776	-0.00146	0.03355
69.861	-0.01095	0.02868
69.946	0.01789	0.02263
70.031	-0.01098	0.01537
70.117	-0.03144	0.00831
70.202	-0.01155	-0.00355
70.287	-0.01002	-0.00353
70.372	-0.01196	0.00984
70.457	-0.00902	0.00292
70.543	-0.00347	-0.00896
70.628	-0.01148	-7.93966e-05
70.713	0.00871	-0.00756
70.798	0.00263	-0.00839
70.883	-0.0067	-0.00863
70.969	-0.01437	-0.000162763
71.054	-0.01644	0.0011
71.139	-0.00728	0.00492
71.224	-0.02496	-0.00158
71.309	-0.02202	-0.000154823
71.395	-0.00669	-0.0065
71.48	-0.01765	-0.00124
71.565	-0.01407	0.01269
71.65	-0.00183	0.02336
71.735	-0.0047	0.02557
71.821	-0.00572	0.01705
71.906	-0.02251	0.02938
71.991	-0.01275	0.03047
72.076	-0.013	0.01125
72.161	0.01354	0.02218
72.247	-0.03018	0.03618
72.332	0.03689	0.03914
72.417	0.00262	0.01581
72.502	-0.00262	-0.000524017
72.587	0.01315	0.00156
72.673	0.02088	0.00753
72.758	0.0096	0.0187
72.843	-0.00217	0.00611
72.928	-0.01578	0.0021
73.013	-0.01854	-0.01221
73.099	-0.01994	-0.00926
73.184	0.01905	-0.01011
73.269	-7.55668e-05	-0.00658
73.354	-0.03136	0.00549
73.439	0.00951	0.03551
73.525	0.02281	0.0615
73.61	-0.01205	0.07157
73.695	-0.00556	0.05702
73.78	0.02455	0.05879
73.865	0.02269	0.04894
73.951	0.05615	0.07097
74.036	-0.00965	0.0889
74.121	0.0232	0.09702
74.206	0.0511	0.06316
74.291	0.009	0.04483
74.376	0.00585	0.02423
74.462	0.000438287	0.000809845
74.547	0.00647	0.01337
74.632	0.01577	0.00888
74.717	0.02568	0.00554
74.802	0.00593	0.01023
74.888	-0.0024	-0.00362
74.973	-0.0247	-0.00551
75.058	-0.00804	-0.00534
75.143	0.02064	0.00743
75.228	0.01683	0.01301
75.314	-0.00873	-0.000293767
75.399	-0.01881	0.0155
75.484	0.00895	0.01034
75.569	-0.00142	0.02911
75.654	-0.00784	0.03015
75.74	-0.01451	0.02963
75.825	-0.03107	0.04583
75.91	-0.02128	0.04874
75.995	-0.02284	0.03248
76.08	0.00211	0.01439
76.166	-0.00279	0.00674
76.251	0.01705	0.0144
76.336	0.00741	0.01223
76.421	0.02263	0.00551
76.506	-0.00302	0.01305
76.592	-0.00186	0.01813
76.677	0.01082	0.0304
76.762	0.04802	0.03564
76.847	0.01443	0.02892
76.932	0.00257	0.0381
77.018	0.00768	0.08672
77.103	0.01629	0.10198
77.188	-0.00463	0.06944
77.273	0.01214	0.05144
77.358	0.03515	0.04012
77.444	0.01104	0.0205
77.529	0.00314	0.02393
77.614	-0.0187	0.00966
77.699	-0.00874	0.00666
77.784	-0.03492	0.0222
77.87	-0.01201	0.03158
77.955	-0.01299	0.05558
78.04	0.00609	0.04023
78.125	-0.01135	0.0601
78.21	0.01805	0.09981
78.296	0.01778	0.1297
78.381	0.01978	0.15212
78.466	-0.00371	0.20881
78.551	0.02689	0.21164
78.636	0.067	0.27734
78.721	0.10103	0.24741
78.807	0.0803	0.2864
78.892	0.06126	0.32576
78.977	0.01606	0.35864
79.062	0.01156	0.34098
79.147	0.05934	0.26881
79.233	0.03135	0.27899
79.318	0.0119	0.22221
79.403	0.01087	0.17905
79.488	0.04216	0.13736
79.573	0.06972	0.13903
79.659	0.06249	0.12897
79.744	0.04598	0.13054
79.829	0.03158	0.06286
79.914	0.0103	0.07382
79.999	0.02189	0.06316
80.085	0.00259	0.04243
80.17	0.00872	0.00709
80.255	0.0045	0.02047
80.34	-0.01603	0.02048
80.425	-0.01623	-6.74871e-05
80.511	-0.01716	0.00391
80.596	-0.02182	0.011
80.681	-0.00174	0.03308
80.766	-0.01101	0.02698
80.851	0.00499	0.02673
80.937	0.01742	0.02683
81.022	-0.02144	0.02283
81.107	-0.000423174	0.03149
81.192	-0.00955	0.0494
81.277	0.00808	0.07524
81.363	-0.01669	0.08483
81.448	0.00777	0.07395
81.533	0.03819	0.08942
81.618	0.03406	0.10251
81.703	0.03958	0.10563
81.789	0.00782	0.09608
81.874	0.01522	0.10501
81.959	0.00957	0.0747
82.044	-0.00193	0.06838
82.129	0.00558	0.04529
82.215	0.02041	0.04659
82.3	0.01595	0.03909
82.385	0.03168	0.02805
82.47	-0.0139	0.00391
82.555	-0.00778	0.01383
82.641	0.0106	0.00206
82.726	0.00672	-0.01385
82.811	0.00559	0.0011
82.896	0.0128	0.01762
82.981	-0.00931	0.0044
83.067	0.00199	-0.00277
83.152	-0.00102	-0.000424772
83.237	-0.0189	0.00773
83.322	-0.01083	0.01653
83.407	-0.00909	0.01623
83.493	-0.03217	0.02293
83.578	-0.02642	0.02229
83.663	-0.00358	0.00583
83.748	0.01167	-0.00443
83.833	-0.0201	0.02062
83.918	-0.01069	0.01405
84.004	-0.03922	0.01468
84.089	-0.04936	0.01451
84.174	-0.01291	0.00559
84.259	-0.00591	0.01498
84.344	-0.00616	0.03374
84.43	-0.02271	0.02082
84.515	-0.00364	0.03212
84.6	-0.00681	0.03981
84.685	0.05534	0.05722
84.77	0.04811	0.08411
84.856	-0.00347	0.11655
84.941	0.03817	0.17248
85.026	0.03258	0.2344
85.111	0.00881	0.29127
85.196	0.01058	0.36302
85.282	0.03897	0.42265
85.367	0.04501	0.50478
85.452	0.09049	0.61532
85.537	0.11929	0.59908
85.622	0.15672	0.59319
85.708	0.30041	0.51365
85.793	0.48071	0.44829
85.878	0.54327	0.34877
85.963	0.47076	0.31285
86.048	0.32796	0.32588
86.134	0.1084	0.24091
86.219	0.06757	0.16688
86.304	0.03546	0.10877
86.389	0.05424	0.06667
86.474	0.03389	0.06985
86.56	0.02493	0.06115
86.645	-0.00577	0.03558
86.73	0.00963	0.02604
86.815	0.00783	0.01393
86.9	0.01664	0.00776
86.986	0.00905	0.01147
87.071	0.00369	0.0068
87.156	0.00614	0.02219
87.241	-0.00507	0.00737
87.326	-0.01772	0.00998
87.412	-0.01485	0.01264
87.497	-0.01935	0.00366
87.582	-0.03724	0.01076
87.667	0.00317	0.01599
87.752	0.02485	0.01141
87.838	-0.02281	0.03917
87.923	-0.00976	0.05468
88.008	0.00565	0.04689
88.093	-0.00242	0.04493
88.178	0.04099	0.07197
88.263	0.04301	0.09175
88.349	0.01616	0.15466
88.434	0.04041	0.17106
88.519	0.05435	0.19405
88.604	0.04516	0.19898
88.689	0.08821	0.23094
88.775	0.09146	0.20155
88.86	0.0954	0.22519
88.945	0.07443	0.20577
89.03	0.03736	0.18358
89.115	0.02732	0.17927
89.201	0.01688	0.12069
89.286	0.00573	0.05988
89.371	0.0087	0.03859
89.456	-0.02642	0.04056
89.541	-0.03744	0.03314
89.627	0.00801	0.0314
89.712	-0.00313	0.03851
89.797	0.01134	0.04609
89.882	0.00297	0.03636
89.967	-0.009	0.03636
90.053	0.01022	0.04857
90.138	0.01112	0.05826
90.223	0.02305	0.04688
90.308	0.0464	0.05975
90.393	0.0502	0.05504
90.479	0.0355	0.05557
90.564	0.04617	0.05922
90.649	0.01619	0.05351
90.734	0.05439	0.0426
90.819	0.03737	0.03605
90.905	0.04531	0.01126
90.99	0.0168	0.00942
91.075	0.02102	-0.0057
91.16	0.0046	0.00439
91.245	-0.00415	-0.00407
91.331	-0.00902	0.00201
91.416	0.0163	0.000535927
91.501	0.02033	-0.01549
91.586	0.01424	-0.02023
91.671	-0.00609	-0.00628
91.757	-0.01371	-0.01758
91.842	-0.01623	-0.02024
91.927	0.00149	-0.0082
92.012	-0.01998	0.00825
92.097	0.00107	-0.00618
92.183	0.02074	-0.00399
92.268	0.00943	-0.01004
92.353	-0.000463476	0.00794
92.438	0.00966	-0.00275
92.523	0.00506	-0.01341
92.609	-0.03119	-0.0174
92.694	-0.02398	-0.02145
92.779	-0.00526	-0.02478
92.864	0.00546	-0.0209
92.949	-0.01048	-0.0072
93.035	0.000302267	0.00977
93.12	0.00931	0.03835
93.205	0.02034	0.10602
93.29	0.06162	0.20279
93.375	0.1123	0.309
93.46	0.1854	0.42251
93.546	0.37796	0.49603
93.631	0.64419	0.56885
93.716	0.73928	0.55436
93.801	0.76787	0.66448
93.886	0.72146	0.73012
93.972	0.53524	0.69838
94.057	0.4171	0.6719
94.142	0.23504	0.62809
94.227	0.12968	0.47916
94.312	0.05422	0.36536
94.398	0.01971	0.2245
94.483	0.01038	0.14003
94.568	-0.01942	0.0326
94.653	-0.01334	0.03711
94.738	-0.01111	0.0243
94.824	-0.01871	0.03025
94.909	0.00177	0.01362
94.994	-0.01661	0.02274
95.079	-0.02726	0.03782
95.164	-0.02178	0.03573
95.25	-0.00845	0.03619
95.335	-0.0366	0.03168
95.42	-0.01046	0.03393
95.505	-0.03118	0.02989
95.59	-0.01203	0.0127
95.676	-0.0069	-0.000627233
95.761	-0.00724	0.00264
95.846	-0.01273	0.01845
95.931	-0.00691	0.01013
96.016	0.0555	0.00121
96.102	0.01711	-0.00649
96.187	-0.0155	0.00131
96.272	0.02256	-0.00983
96.357	-0.000297229	-0.0126
96.442	-0.00741	0.00127
96.528	-0.00497	0.01417
96.613	0.01846	0.02117
96.698	-0.02782	0.0403
96.783	-0.01799	0.03522
96.868	-0.02048	0.04847
96.954	-0.01832	0.03563
97.039	-0.00335	0.02372
97.124	0.00522	0.01551
97.209	0.0097	0.00767
97.294	0.01027	0.02625
97.38	0.01021	0.02287
97.465	0.00439	0.02856
97.55	-0.02775	0.05637
97.635	-0.02496	0.05955
97.72	-0.01286	0.09906
97.806	0.008	0.13395
97.891	0.0476	0.24012
97.976	0.05639	0.39711
98.061	0.05005	0.64394
98.146	0.07092	0.90378
98.231	0.05509	1.10613
98.317	0.07512	1.20088
98.402	0.14212	1.2744
98.487	0.18049	1.33798
98.572	0.16909	1.41209
98.657	0.15582	1.46669
98.743	0.17916	1.51078
98.828	0.21231	1.53868
98.913	0.2675	1.55167
98.998	0.2678	1.54922
99.083	0.4747	1.5232
99.169	0.683	1.50112
99.254	0.78509	1.45503
99.339	0.78793	1.3921
99.424	0.79877	1.27919
99.509	0.81637	1.1691
99.595	0.81884	1.06726
99.68	0.83514	0.96001
99.765	0.79321	0.84025
99.85	0.68575	0.74153
99.935	0.52372	0.63829
100.021	0.31338	0.46051

## Sheet: 4d
Dist. (μm)	MDH	TOMM20	Synapsin
0	0.09266	0.59827	0.70237
0.0707	0.12606	0.52833	0.74119
0.1414	0.19437	0.42247	0.80883
0.212	0.29599	0.37952	0.92359
0.2827	0.41658	0.40827	0.98618
0.3534	0.60557	0.41726	1.05561
0.4241	0.78082	0.44502	1.13115
0.4948	0.82623	0.48613	1.12511
0.5655	0.8801	0.51593	1.08547
0.6361	0.91215	0.51994	1.04898
0.7068	0.9499	0.51774	0.95992
0.7775	0.94667	0.50237	0.82568
0.8482	0.93226	0.54274	0.67064
0.9189	0.91366	0.60513	0.54835
0.9895	0.8721	0.58438	0.43204
1.0602	0.81001	0.62514	0.38458
1.1309	0.67853	0.68067	0.336
1.2016	0.44222	0.6494	0.31744
1.2723	0.28846	0.4855	0.2756
1.343	0.17658	0.37215	0.24343
1.4136	0.10378	0.39102	0.18461
1.4843	0.07336	0.3323	0.15286
1.555	0.05957	0.31762	0.12463
1.6257	0.03909	0.21473	0.11744
1.6964	0.03472	0.13887	0.10829
1.767	0.03818	0.10495	0.12939
1.8377	0.04569	0.07352	0.16602
1.9084	0.06088	0.03832	0.16793
1.9791	0.09252	0.05973	0.12401
2.0498	0.15651	0.12747	0.06651
2.1205	0.21678	0.22272	0.03764
2.1911	0.26365	0.25128	0.02245
2.2618	0.30622	0.2769	0.04064
2.3325	0.27207	0.242	0.05429
2.4032	0.19585	0.20154	0.0769
2.4739	0.10608	0.21585	0.07599
2.5445	0.05711	0.25302	0.06842
2.6152	0.02379	0.27625	0.06828
2.6859	0.00742	0.30288	0.05059
2.7566	0.00108	0.27423	0.02307
2.8273	-0.00768	0.26669	0.0162
2.898	-0.00667	0.23884	0.01529
2.9686	-0.00745	0.20815	0.00451
3.0393	-0.00742	0.23494	-0.00933
3.11	-0.01012	0.26158	-0.0152
3.1807	-0.01331	0.27842	-0.01177
3.2514	-0.01401	0.27059	0.01035
3.3221	-0.0143	0.21519	0.03387
3.3927	-0.01067	0.14117	0.05301
3.4634	-0.00527	0.06643	0.07495
3.5341	-0.01149	0.01578	0.13632
3.6048	-0.00478	-0.00339	0.18653
3.6755	-0.00172	-0.000191869	0.23588
3.7461	-0.0013	0.01457	0.25489
3.8168	-0.00047799	0.05361	0.25733
3.8875	0.0022	0.13517	0.29466
3.9582	0.00742	0.2426	0.35583
4.0289	0.01365	0.28661	0.3993
4.0996	0.01801	0.35569	0.46911
4.1702	0.0156	0.47478	0.50723
4.2409	0.01866	0.55856	0.55213
4.3116	0.03251	0.56018	0.54476
4.3823	0.03986	0.54267	0.59803
4.453	0.05636	0.56767	0.56632
4.5236	0.08013	0.4494	0.52242
4.5943	0.10767	0.374	0.48117
4.665	0.12523	0.36221	0.44142
4.7357	0.17443	0.39549	0.45163
4.8064	0.22669	0.35336	0.42408
4.8771	0.35496	0.35719	0.43821
4.9477	0.53101	0.32385	0.43298
5.0184	0.70542	0.28541	0.44165
5.0891	0.83773	0.22623	0.4977
5.1598	0.88898	0.12627	0.51472
5.2305	0.90456	0.08766	0.5133
5.3011	0.9154	0.08905	0.4661
5.3718	0.90492	0.12353	0.41078
5.4425	0.89352	0.20896	0.37048
5.5132	0.87465	0.27131	0.33507
5.5839	0.83567	0.26577	0.29461
5.6546	0.81045	0.31638	0.30135
5.7252	0.80626	0.32024	0.27949
5.7959	0.82517	0.25547	0.24928
5.8666	0.85154	0.26599	0.22026
5.9373	0.87312	0.27311	0.17808
6.008	0.86805	0.30916	0.12698
6.0786	0.8534	0.32546	0.1107
6.1493	0.87431	0.31998	0.10932
6.22	0.87878	0.29609	0.10136
6.2907	0.86467	0.24943	0.12732
6.3614	0.78653	0.20838	0.15286
6.4321	0.69724	0.2233	0.18698
6.5027	0.56194	0.28673	0.2215
6.5734	0.38751	0.31489	0.2733
6.6441	0.26148	0.4137	0.32549
6.7148	0.18672	0.4892	0.44344
6.7855	0.12142	0.52146	0.56804
6.8561	0.09197	0.52989	0.73411
6.9268	0.08066	0.52139	0.90257
6.9975	0.06684	0.46504	1.06946
7.0682	0.06691	0.42969	1.17212
7.1389	0.06485	0.44899	1.17998
7.2096	0.06977	0.41649	1.09221
7.2802	0.06885	0.41166	1.00856
7.3509	0.05555	0.37155	0.91423
7.4216	0.04042	0.25931	0.81216
7.4923	0.03902	0.1501	0.65526
7.563	0.0412	0.09238	0.47876
7.6336	0.02217	0.09342	0.32923
7.7043	0.02072	0.1458	0.27608
7.775	0.01206	0.20836	0.24299
7.8457	0.01598	0.26447	0.20173
7.9164	0.00958	0.3155	0.15251
7.9871	0.01282	0.27967	0.11884
8.0577	0.00682	0.22998	0.09338
8.1284	0.01025	0.16836	0.06648
8.1991	0.00428	0.13943	0.05598
8.2698	0.00432	0.07172	0.02994
8.3405	-2.17875e-05	0.03586	0.00551
8.4111	0.00173	0.07938	-0.00954
8.4818	-0.0013	0.09483	0.00068347
8.5525	-0.00631	0.12729	-0.01273
8.6232	-0.00928	0.13429	-0.0176
8.6939	-0.02009	0.12458	-0.01025
8.7646	-0.01868	0.11307	-0.00547
8.8352	-0.01485	0.10956	-0.00887
8.9059	-0.01653	0.11873	-0.00392
8.9766	-0.01813	0.21196	0.00253
9.0473	-0.01382	0.30718	-0.00725
9.118	-0.00903	0.42393	0.00958
9.1887	-0.01221	0.53976	0.01015
9.2593	-0.01054	0.67309	-0.00512
9.33	-0.00599	0.78248	0.000323955
9.4007	-0.00294	0.72833	-0.01067
9.4714	-0.00756	0.60353	-0.00718
9.5421	-0.00785	0.48788	-0.02509
9.6127	-0.00504	0.31093	-0.01483
9.6834	-0.000195643	0.19363	-0.0262
9.7541	-0.00168	0.15493	-0.01136
9.8248	-0.00555	0.19093	-0.0012
9.8955	-0.00807	0.24669	0.01391
9.9662	-0.00882	0.28464	0.01576
10.0368	-0.00269	0.29666	0.04696
10.1075	-0.00423	0.29144	0.05283
10.1782	0.00185	0.28783	0.06767
10.2489	0.00634	0.2758	0.0698
10.3196	-0.000596265	0.30127	0.10293
10.3902	-0.00218	0.30663	0.12217
10.4609	0.00227	0.2764	0.15121
10.5316	0.00606	0.21786	0.17831
10.6023	0.0114	0.18385	0.21347
10.673	0.01114	0.22812	0.24717
10.7437	0.01258	0.28192	0.28465
10.8143	0.01142	0.3879	0.30872
10.885	0.0155	0.53466	0.33449
10.9557	0.01246	0.69957	0.31653
11.0264	0.01385	0.74021	0.25249
11.0971	0.00968	0.77224	0.21406
11.1677	0.00459	0.75013	0.14158
11.2384	-0.00315	0.59938	0.09879
11.3091	-0.00618	0.50158	0.05176
11.3798	-0.00633	0.37285	0.04106
11.4505	-0.00492	0.36215	0.0275
11.5212	-0.01651	0.29216	0.01221
11.5918	-0.01232	0.22708	-0.00189
11.6625	-0.01389	0.18049	-0.0059
11.7332	-0.01201	0.18039	-0.0183
11.8039	-0.01561	0.14203	-0.02316
11.8746	-0.01503	0.1087	-0.02484
11.9452	-0.01684	0.10529	-0.03419
12.0159	-0.01577	0.11518	-0.0387
12.0866	-0.0168	0.10532	-0.03831
12.1573	-0.01458	0.11373	-0.02813
12.228	-0.01302	0.11525	-0.014
12.2987	-0.01161	0.15579	-0.01847
12.3693	-0.01354	0.18626	-0.01062
12.44	-0.01196	0.19847	0.00681
12.5107	-0.01197	0.22811	0.00585
12.5814	-0.00452	0.21295	0.01799
12.6521	0.0074	0.27081	0.03537
12.7227	0.00979	0.36788	0.06325
12.7934	0.02516	0.47047	0.10804
12.8641	0.04099	0.56234	0.12869
12.9348	0.06556	0.5431	0.19252
13.0055	0.08272	0.50739	0.26369
13.0762	0.13834	0.38799	0.32506
13.1468	0.17957	0.28611	0.36925
13.2175	0.27307	0.22888	0.41531
13.2882	0.40797	0.20135	0.43254
13.3589	0.57475	0.1854	0.42343
13.4296	0.74149	0.18143	0.35705
13.5002	0.84606	0.19377	0.3538
13.5709	0.90867	0.27124	0.35575
13.6416	0.93524	0.34434	0.3678
13.7123	0.92708	0.43471	0.38644
13.783	0.90466	0.51065	0.41741
13.8537	0.9225	0.53461	0.42956
13.9243	0.93228	0.56259	0.46551
13.995	0.95499	0.58283	0.4477
14.0657	0.99454	0.52299	0.41484
14.1364	0.99367	0.42877	0.39468
14.2071	0.98602	0.42836	0.3312
14.2778	0.94699	0.43833	0.28085
14.3484	0.8981	0.46443	0.27954
14.4191	0.77124	0.47672	0.34038
14.4898	0.58798	0.47379	0.38266
14.5605	0.35909	0.44796	0.49379
14.6312	0.22137	0.39311	0.62301
14.7018	0.12082	0.34121	0.76548
14.7725	0.06792	0.33963	0.8652
14.8432	0.04379	0.42678	0.93503
14.9139	0.03494	0.56074	0.98576
14.9846	0.01799	0.6596	1.03201
15.0553	-0.00107	0.76096	1.07321
15.1259	0.000877723	0.8064	1.11034
15.1966	-0.00141	0.69837	1.11655
15.2673	0.00312	0.52599	1.07161
15.338	0.00324	0.35716	1.02742
15.4087	-0.00134	0.28671	0.99111
15.4793	-0.00905	0.27008	0.933
15.55	-0.00989	0.29419	0.8089
15.6207	-0.00918	0.38458	0.64114
15.6914	-0.00514	0.4286	0.47718
15.7621	-0.00409	0.41838	0.39271
15.8328	-0.00175	0.44208	0.33991
15.9034	-0.00768	0.42015	0.34336
15.9741	-0.00275	0.38339	0.30052
16.0448	0.000768341	0.3036	0.23246
16.1155	0.00357	0.24133	0.2028
16.1862	0.00609	0.18648	0.19657
16.2568	-0.00763	0.13201	0.16089
16.3275	-0.00666	0.07867	0.10278
16.3982	-0.00732	0.03017	0.09374
16.4689	-0.01365	0.0503	0.07667
16.5396	-0.00939	0.06725	0.06989
16.6103	-0.01734	0.09566	0.0695
16.6809	-0.01727	0.11221	0.06374
16.7516	-0.01908	0.08246	0.05083
16.8223	-0.00883	0.04911	0.0462
16.893	-0.01571	0.02862	0.04441
16.9637	-0.01715	0.03352	0.0633
17.0343	-0.01675	0.07548	0.09617
17.105	-0.01715	0.13473	0.16196
17.1757	-0.01894	0.20449	0.24599
17.2464	-0.01135	0.23323	0.3214
17.3171	-0.01043	0.22463	0.37009
17.3878	-0.00881	0.15897	0.40868
17.4584	-0.00205	0.14408	0.42895
17.5291	0.00182	0.1365	0.40332
17.5998	-0.000903513	0.1284	0.41053
17.6705	-0.00144	0.14156	0.40223
17.7412	0.00393	0.18997	0.38355
17.8118	0.00883	0.19613	0.3544
17.8825	0.01383	0.18272	0.30431
17.9532	0.01739	0.15911	0.26496
18.0239	0.01662	0.17398	0.22013
18.0946	0.01867	0.1998	0.22059
18.1653	0.01186	0.20709	0.21393
18.2359	0.01011	0.22072	0.21821
18.3066	0.01534	0.26616	0.25997
18.3773	0.02157	0.36152	0.25933
18.448	0.025	0.41525	0.25697
18.5187	0.02906	0.47886	0.25009
18.5893	0.0371	0.52407	0.22542
18.66	0.03446	0.56033	0.21244
18.7307	0.04741	0.59737	0.18146
18.8014	0.05902	0.54367	0.17393
18.8721	0.06108	0.53531	0.16892
18.9428	0.06383	0.5435	0.17644
19.0134	0.07388	0.58656	0.18891
19.0841	0.07977	0.59238	0.21847
19.1548	0.07803	0.60854	0.23544
19.2255	0.09081	0.62595	0.27263
19.2962	0.09834	0.61215	0.31287
19.3668	0.1178	0.60608	0.43462
19.4375	0.13326	0.62137	0.59889
19.5082	0.16745	0.66003	0.79343
19.5789	0.19767	0.66869	0.89149
19.6496	0.23792	0.6183	0.96293
19.7203	0.32506	0.58567	0.96996
19.7909	0.47799	0.57321	0.93654
19.8616	0.6091	0.54024	0.82427
19.9323	0.80081	0.4831	0.72341
20.003	0.88001	0.45737	0.5723
20.0737	0.93332	0.36765	0.41672
20.1444	0.98321	0.30127	0.36067
20.215	0.99813	0.28009	0.31898
20.2857	0.99225	0.32222	0.32186
20.3564	0.99836	0.33971	0.29656
20.4271	0.99119	0.28426	0.27625
20.4978	0.95142	0.21333	0.28634
20.5684	0.89279	0.14211	0.28355
20.6391	0.80098	0.07083	0.25897
20.7098	0.68538	0.02386	0.21013
20.7805	0.49084	-0.0205	0.1863
20.8512	0.29692	-0.01777	0.16751
20.9219	0.1682	0.01147	0.15097
20.9925	0.10061	0.04296	0.13365
21.0632	0.08284	0.0985	0.13883
21.1339	0.07858	0.19655	0.13539
21.2046	0.07415	0.2414	0.14814
21.2753	0.11577	0.28608	0.16863
21.3459	0.20113	0.36098	0.17327
21.4166	0.29065	0.4338	0.14342
21.4873	0.35779	0.46418	0.14642
21.558	0.3524	0.50354	0.14997
21.6287	0.29917	0.50377	0.16117
21.6994	0.23334	0.45805	0.12994
21.77	0.14343	0.37567	0.11409
21.8407	0.07043	0.30534	0.09496
21.9114	0.03506	0.30356	0.10048
21.9821	0.01739	0.26249	0.09412
22.0528	0.00479	0.18216	0.08266
22.1234	-0.00483	0.13987	0.0565
22.1941	-0.00442	0.14671	0.04271
22.2648	-0.00888	0.13516	0.03856
22.3355	-0.00659	0.17023	0.04031
22.4062	-0.00971	0.1888	0.01236
22.4769	-0.00491	0.19626	0.02271
22.5475	-0.00525	0.1804	0.02902
22.6182	-0.00941	0.15989	0.03702
22.6889	-0.01352	0.17179	0.03796
22.7596	-0.01469	0.17921	0.03797
22.8303	-0.01146	0.24986	0.05885
22.9009	-0.01485	0.33622	0.06831
22.9716	-0.01274	0.31818	0.07809
23.0423	-0.01365	0.28165	0.08837
23.113	-0.01726	0.2518	0.07897
23.1837	-0.01665	0.18435	0.06612
23.2544	-0.01684	0.1234	0.05737
23.325	-0.02317	0.11263	0.0349
23.3957	-0.02486	0.13589	0.04001
23.4664	-0.02335	0.15572	0.0549
23.5371	-0.02136	0.1792	0.0367
23.6078	-0.02324	0.16933	0.02381
23.6784	-0.02214	0.15455	0.00831
23.7491	-0.01747	0.15102	3.517e-06
23.8198	-0.02165	0.12606	0.000273544
23.8905	-0.0157	0.10531	0.01916
23.9612	-0.01596	0.09842	0.08156
24.0319	-0.01708	0.104	0.14966
24.1025	-0.0154	0.06099	0.24559
24.1732	-0.01583	0.00333	0.3192
24.2439	-0.01432	0.01335	0.35953
24.3146	-0.0129	0.05988	0.40135
24.3853	-0.01464	0.16663	0.4225
24.4559	-0.00418	0.29364	0.43346
24.5266	-0.01065	0.39339	0.44697
24.5973	-0.0113	0.48122	0.44295
24.668	-0.00983	0.49019	0.4128
24.7387	-0.00829	0.40103	0.37883
24.8094	-0.0096	0.28756	0.32675
24.88	-0.00907	0.29532	0.23164
24.9507	-0.01245	0.30769	0.16812
25.0214	-0.01265	0.35819	0.13965
25.0921	-0.01283	0.42209	0.16774
25.1628	-0.01707	0.44309	0.20657
25.2334	-0.01259	0.49077	0.29176
25.3041	-0.00461	0.61931	0.46443
25.3748	0.00124	0.77116	0.59929
25.4455	0.00491	0.92942	0.6925
25.5162	0.01279	1.01177	0.756
25.5869	0.02942	1.02632	0.77308
25.6575	0.02326	0.96145	0.79134
25.7282	0.01831	0.80848	0.82983
25.7989	0.03075	0.70239	0.85214
25.8696	0.05009	0.66016	0.84462
25.9403	0.03687	0.63807	0.79992
26.011	0.04497	0.53699	0.7524
26.0816	0.03653	0.51027	0.67169
26.1523	0.03581	0.42751	0.55877
26.223	0.02539	0.33797	0.43136
26.2937	0.01666	0.2715	0.31341
26.3644	0.01384	0.21357	0.18068
26.435	0.00807	0.15823	0.12034
26.5057	0.00625	0.12123	0.08284
26.5764	-0.00338	0.09624	0.02586
26.6471	-0.00361	0.05848	-0.01245
26.7178	-0.00998	0.02553	-0.02208
26.7885	-0.00779	0.01638	-0.02878
26.8591	-0.01228	0.01512	-0.0239
26.9298	-0.01704	0.04089	-0.01594
27.0005	-0.02027	0.01469	0.00717
27.0712	-0.01545	0.00129	0.01213
27.1419	-0.01466	-0.000328816	0.03955
27.2125	-0.01342	0.02187	0.03703
27.2832	-0.01619	0.04203	0.05292
27.3539	-0.01435	0.07176	0.06309
27.4246	-0.00858	0.0662	0.06524
27.4953	-0.01256	0.03454	0.04372
27.566	-0.0113	-0.01467	0.03363
27.6366	-0.0052	-0.02543	0.03026
27.7073	-0.00465	-0.00112	0.03366
27.778	-0.00285	0.01969	0.02112
27.8487	-0.00483	0.00449	-0.00111
27.9194	0.000776345	-0.00914	0.00535
27.99	-0.00162	-0.03986	-0.01108
28.0607	-0.00218	-0.078	-0.01651
28.1314	-0.00768	-0.074	-0.02078
28.2021	-0.0054	-0.0379	-0.02097
28.2728	-0.01001	0.00574	-0.01813
28.3435	-0.01066	0.04224	-0.01434
28.4141	-0.00915	0.07339	-0.00294
28.4848	0.00132	0.06521	0.01156
28.5555	0.01718	0.11323	0.02286
28.6262	0.01497	0.10469	0.02895
28.6969	0.02489	0.06179	0.04685
28.7675	0.03602	0.06313	0.04568
28.8382	0.04141	0.1025	0.05635
28.9089	0.06399	0.0855	0.06736
28.9796	0.08646	0.06186	0.08791
29.0503	0.1013	0.07736	0.13709
29.121	0.13594	0.14176	0.23382
29.1916	0.16775	0.19616	0.33543
29.2623	0.24304	0.24465	0.52679
29.333	0.34633	0.27008	0.72306
29.4037	0.47058	0.26878	0.8734
29.4744	0.65027	0.20643	0.97061
29.545	0.9312	0.137	0.96753
29.6157	1.10845	0.10613	0.8834
29.6864	1.20873	0.11123	0.75398
29.7571	1.29155	0.0722	0.58609
29.8278	1.34237	0.07874	0.42978
29.8985	1.35424	0.07537	0.33656
29.9691	1.37296	0.075	0.30411
30.0398	1.38659	0.08051	0.25996
30.1105	1.40087	0.10882	0.2552
30.1812	1.38628	0.13156	0.28358
30.2519	1.38618	0.10561	0.34969
30.3225	1.36598	0.15242	0.39376
30.3932	1.33769	0.26646	0.43351
30.4639	1.27498	0.3561	0.48096
30.5346	1.16157	0.44408	0.47913
30.6053	0.98776	0.47432	0.51882
30.676	0.72873	0.46259	0.57311
30.7466	0.45091	0.35046	0.55355
30.8173	0.2769	0.28009	0.50438
30.888	0.19385	0.3059	0.43861
30.9587	0.11586	0.37424	0.31635
31.0294	0.07854	0.39708	0.20922
31.1	0.06369	0.48242	0.14063
31.1707	0.05025	0.49872	0.15063
31.2414	0.04596	0.52226	0.22663
31.3121	0.04995	0.45844	0.33969
31.3828	0.04624	0.36106	0.48781
31.4535	0.05308	0.32235	0.62932
31.5241	0.06457	0.27297	0.69252
31.5948	0.10261	0.30242	0.77957
31.6655	0.14299	0.26776	0.84882
31.7362	0.1744	0.22232	0.89078
31.8069	0.14926	0.11802	0.89961
31.8776	0.1289	0.04744	0.88604
31.9482	0.11148	-0.00151	0.77677
32.0189	0.07567	-0.04688	0.62158
32.0896	0.03656	-0.09835	0.46077
32.1603	0.01998	-0.12197	0.30376
32.231	0.00581	-0.13893	0.18371
32.3016	0.00318	-0.13346	0.09042
32.3723	0.00211	-0.09736	0.03673
32.443	-0.00736	-0.02364	0.0125
32.5137	-0.00561	0.04897	0.04613
32.5844	-0.00932	0.12637	0.07622
32.6551	-0.00649	0.25161	0.16944
32.7257	-0.01389	0.36373	0.23857
32.7964	-0.00325	0.49422	0.28873
32.8671	-0.00662	0.61231	0.32595
32.9378	-0.00463	0.72184	0.3309
33.0085	-0.00289	0.7341	0.34834
33.0791	0.00115	0.73473	0.27773
33.1498	-0.00466	0.69449	0.2645
33.2205	-0.00181	0.61947	0.19779
33.2912	-0.00542	0.59912	0.1684
33.3619	-0.00459	0.53487	0.17446
33.4326	-0.00586	0.47809	0.21852
33.5032	-0.00428	0.47764	0.28179
33.5739	-0.01417	0.49006	0.35424
33.6446	-0.01233	0.4672	0.41374
33.7153	-0.01107	0.43619	0.44227
33.786	-0.01063	0.44736	0.4207
33.8566	-0.00579	0.4997	0.3515
33.9273	-0.00475	0.45001	0.25921
33.998	-0.00608	0.40964	0.20014
34.0687	-0.00873	0.37912	0.14858
34.1394	-0.01025	0.34784	0.09371
34.2101	-0.00915	0.30845	0.11175
34.2807	-0.00769	0.24273	0.12247
34.3514	-0.00875	0.19869	0.10791
34.4221	-0.00578	0.18136	0.0981
34.4928	-0.00618	0.1664	0.09797
34.5635	-0.00052201	0.14905	0.09411
34.6341	-0.00331	0.18933	0.12914
34.7048	-0.00861	0.1923	0.1515
34.7755	-0.00687	0.21731	0.23004
34.8462	-0.01055	0.24047	0.35182
34.9169	-0.01492	0.30966	0.39009
34.9876	-0.0134	0.38491	0.44625
35.0582	-0.00858	0.45054	0.46305
35.1289	-0.0025	0.53248	0.51146
35.1996	0.000846154	0.4979	0.55264
35.2703	0.003	0.45555	0.62075
35.341	0.00563	0.4389	0.69513
35.4116	0.00723	0.4265	0.71432
35.4823	0.00276	0.38848	0.75812
35.553	0.00369	0.39221	0.8707
35.6237	0.00847	0.39404	0.93765
35.6944	0.01035	0.41082	0.96198
35.7651	0.00795	0.42878	1.01264
35.8357	0.000628279	0.43736	1.03007
35.9064	-0.000314807	0.48678	1.08246
35.9771	0.00545	0.55473	1.11259
36.0478	0.01095	0.55842	1.13295
36.1185	0.00592	0.57814	1.1375
36.1891	0.00643	0.59201	1.14748
36.2598	0.00997	0.52488	1.12694
36.3305	0.01499	0.45334	1.09735
36.4012	0.01107	0.45065	1.01359
36.4719	-0.0015	0.4674	0.92989
36.5426	-0.00123	0.46574	0.77018
36.6132	-0.00062161	0.44445	0.61205
36.6839	-0.00294	0.42422	0.49181
36.7546	-0.0053	0.42361	0.41909
36.8253	-0.00563	0.45783	0.35333
36.896	-0.0047	0.46725	0.342
36.9666	-0.00466	0.53053	0.34508
37.0373	-0.01405	0.55302	0.39064
37.108	-0.00476	0.59803	0.40289
37.1787	-0.00668	0.61304	0.36791
37.2494	-0.00731	0.60648	0.30654
37.3201	-0.0032	0.52866	0.26808
37.3907	-0.00739	0.51169	0.22012
37.4614	-0.00739	0.51062	0.16981
37.5321	-0.01236	0.43312	0.13438
37.6028	-0.01505	0.406	0.09384
37.6735	-0.01119	0.29878	0.06812
37.7441	-0.01247	0.19629	0.03802
37.8148	-0.0133	0.08913	0.03094
37.8855	-0.01101	0.10228	0.03833
37.9562	-0.01946	0.13683	0.06962
38.0269	-0.01633	0.20603	0.10082
38.0976	-0.00992	0.3015	0.11135
38.1682	-0.01135	0.34897	0.13119
38.2389	-0.00891	0.36992	0.1475
38.3096	-0.00403	0.33673	0.10935
38.3803	-0.00895	0.20848	0.08142
38.451	-0.01121	0.11113	0.04025
38.5217	-0.01251	0.03735	0.03312
38.5923	-0.0128	0.02098	0.03324
38.663	-0.00918	0.00119	0.02348
38.7337	-0.01112	0.02857	0.01845
38.8044	-0.00834	0.08769	0.02624
38.8751	-0.000933304	0.14678	0.08241
38.9457	0.00115	0.26802	0.17006
39.0164	-0.0052	0.40315	0.24612
39.0871	0.00243	0.51278	0.35436
39.1578	-0.00313	0.63783	0.43442
39.2285	0.0022	0.74698	0.51751
39.2992	0.00176	0.79543	0.61578
39.3698	0.01061	0.7802	0.7416
39.4405	0.01552	0.75546	0.83819
39.5112	0.01343	0.75359	0.89721
39.5819	0.0141	0.69785	0.94405
39.6526	0.01597	0.64965	0.89258
39.7232	0.01109	0.57969	0.77329
39.7939	0.01604	0.54593	0.60012
39.8646	0.0185	0.39142	0.44189
39.9353	0.00854	0.26576	0.31793
40.006	0.01421	0.17306	0.2479
40.0767	0.01212	0.1521	0.19112
40.1473	0.00418	0.17109	0.16249
40.218	-0.00144	0.23563	0.1408
40.2887	-0.00115	0.29128	0.1232
40.3594	-0.00292	0.25503	0.09744
40.4301	-0.00647	0.26768	0.10218
40.5007	-0.00477	0.33258	0.12669
40.5714	-0.00418	0.42824	0.16155
40.6421	-0.00503	0.53972	0.19731
40.7128	-0.00515	0.69998	0.24617
40.7835	0.00193	0.82896	0.29057
40.8542	0.00149	0.86988	0.34063
40.9248	0.000332592	0.87107	0.43375
40.9955	0.00912	0.84709	0.54826
41.0662	0.01229	0.78869	0.62091
41.1369	0.0183	0.75211	0.7923
41.2076	0.02654	0.74301	0.93478
41.2782	0.02997	0.78168	0.98624
41.3489	0.04339	0.76701	0.99922
41.4196	0.0533	0.71761	1.0184
41.4903	0.08286	0.72641	1.03509
41.561	0.15262	0.7554	1.06135
41.6317	0.22361	0.78389	1.08722
41.7023	0.34279	0.7213	1.06667
41.773	0.52352	0.67226	1.02242
41.8437	0.77677	0.51961	0.96216
41.9144	0.96524	0.40418	0.89089
41.9851	1.10487	0.36532	0.83516
42.0557	1.20758	0.256	0.75818
42.1264	1.26428	0.17442	0.67866
42.1971	1.29004	0.11672	0.52561
42.2678	1.26452	0.07929	0.42541
42.3385	1.25669	0.09482	0.34729
42.4092	1.22508	0.12277	0.30737
42.4798	1.18995	0.1906	0.33397
42.5505	1.09935	0.22641	0.41578
42.6212	0.97548	0.2644	0.46472
42.6919	0.75462	0.29498	0.4938
42.7626	0.51428	0.22862	0.44398
42.8332	0.35142	0.16129	0.40185
42.9039	0.23542	0.08965	0.39091
42.9746	0.14516	0.04857	0.41974
43.0453	0.11941	0.03953	0.4737
43.116	0.08889	0.071	0.60325
43.1867	0.05086	0.1348	0.6997
43.2573	0.03912	0.19909	0.76912
43.328	0.02361	0.2673	0.78637
43.3987	0.01708	0.23905	0.77202
43.4694	0.00367	0.2275	0.76799
43.5401	0.00414	0.19783	0.70194
43.6107	0.00146	0.1558	0.61706
43.6814	-0.00376	0.12089	0.45776
43.7521	-0.00901	0.10476	0.32781
43.8228	-0.00881	0.08207	0.23314
43.8935	-0.01338	0.08102	0.16093
43.9642	-0.00957	0.12283	0.1179
44.0348	-0.00853	0.21853	0.04952
44.1055	-0.01123	0.31963	0.0107
44.1762	-0.01231	0.44169	-0.00553
44.2469	-0.01124	0.50445	-0.03643
44.3176	-0.01352	0.53098	-0.03985
44.3883	-0.01838	0.49863	-0.03758
44.4589	-0.01601	0.42041	-0.03563
44.5296	-0.01514	0.38357	-0.03554
44.6003	-0.0117	0.32743	-0.04368
44.671	-0.01612	0.26978	-0.05189
44.7417	-0.01733	0.2287	-0.06609
44.8123	-0.01134	0.22625	-0.05793
44.883	-0.01373	0.25452	-0.04345
44.9537	-0.00962	0.2448	-0.02689
45.0244	-0.01199	0.26778	-0.00632
45.0951	-0.01301	0.28517	0.01328
45.1658	-0.01218	0.29686	0.02734
45.2364	-0.00474	0.30359	0.04813
45.3071	-0.01332	0.40324	0.06055
45.3778	-0.00945	0.52515	0.06874
45.4485	-0.00358	0.652	0.08808
45.5192	0.000596265	0.67636	0.09805
45.5898	0.00904	0.66109	0.10675
45.6605	-0.00141	0.64814	0.13678
45.7312	0.00802	0.57465	0.189
45.8019	0.01079	0.49155	0.26781
45.8726	0.02517	0.41072	0.33679
45.9433	0.03751	0.36758	0.35136
46.0139	0.04184	0.39852	0.3291
46.0846	0.06474	0.46551	0.2738
46.1553	0.08982	0.5457	0.28471
46.226	0.11435	0.57513	0.28523
46.2967	0.17098	0.60458	0.29022
46.3673	0.21894	0.547	0.2601
46.438	0.30893	0.51459	0.22467
46.5087	0.44955	0.52029	0.21154
46.5794	0.69719	0.50757	0.1945
46.6501	0.8898	0.60807	0.17871
46.7208	0.95601	0.62689	0.17456
46.7914	1.01588	0.62858	0.15938
46.8621	1.06259	0.65476	0.14143
46.9328	1.08825	0.65248	0.15498
47.0035	1.08757	0.73447	0.19371
47.0742	1.08412	0.76188	0.23565
47.1448	1.07671	0.79693	0.3007
47.2155	1.07001	0.8025	0.38915
47.2862	1.10013	0.78508	0.46095
47.3569	1.14468	0.75326	0.42922
47.4276	1.17018	0.73597	0.37672
47.4983	1.18241	0.64473	0.28634
47.5689	1.16579	0.53009	0.21257
47.6396	1.13841	0.50244	0.15243
47.7103	1.13609	0.53108	0.13705
47.781	1.11622	0.51159	0.14557
47.8517	1.05892	0.43099	0.15144
47.9223	1.00812	0.33626	0.15463
47.993	0.96367	0.30221	0.16263
48.0637	0.86061	0.28389	0.16596
48.1344	0.62316	0.23798	0.14689
48.2051	0.38401	0.20061	0.12885
48.2758	0.24276	0.15546	0.09801
48.3464	0.15931	0.09674	0.06575
48.4171	0.09907	0.08326	0.03057
48.4878	0.05658	0.04798	0.01286
48.5585	0.04035	0.07393	-0.00927
48.6292	0.03114	0.08027	-0.00594
48.6998	0.01413	0.08265	-0.00752
48.7705	0.00909	0.07681	-0.00341
48.8412	0.00353	0.09507	-0.00568
48.9119	-0.00244	0.07651	-0.00364
48.9826	-0.00408	0.02859	-0.02009
49.0533	-0.00691	-0.0399	-0.02616
49.1239	-0.006	-0.08817	-0.04474
49.1946	-0.000926634	-0.08319	-0.04102
49.2653	-0.00851	-0.07803	-0.0406
49.336	-0.01122	-0.08032	-0.02066
49.4067	-0.00666	-0.06449	-0.00399
49.4773	-0.0055	-0.01858	-0.00452
49.548	-0.00649	0.04119	0.0073
49.6187	0.000343264	0.06484	0.01245
49.6894	-0.000660293	0.04742	0.01389
49.7601	-0.00279	-0.00407	0.03787
49.8308	0.00513	-0.03086	0.08203
49.9014	0.00704	-0.02679	0.17062
49.9721	0.01607	0.01001	0.33031
50.0428	0.02965	0.08916	0.56267

## Sheet: 4f
	Ctrl			KLH45
Axon No.	Mito. Number (#)	Axon length (μm)	Density (no./μm)	Mito. Number (#)	Axon length (μm)	Density (no./μm)
1	18	108.53	16.5853	21	109.66	19.1501
2	16	90.6	17.66	16	82.58	19.3752
3	14	72.5	19.3103	21	80.92	25.9516
4	17	114.36	14.8653	12	75.4	15.9151
5	21	108.99	19.2678	30	119.25	25.1572
6	17	93.55	18.1721	15	93.54	16.0359
7	20	105.35	18.9843	23	124.34	18.4977
8	13	100.26	12.9663	20	146.43	13.6584
9	27	198.76	13.5842	28	140.4	19.943
10	26	156.69	16.5933	24	163.66	14.6645
11	28	136.76	20.4738	14	105.16	13.313
12	19	105.5	18.0095	27	143.97	18.7539
13	23	91.9	25.0272	28	133.38	20.9927
14	19	107.9	17.6089	23	180.8	12.7212
15	24	106.53	22.5289	34	148.33	22.9219
16	27	142.93	18.8904	18	121.66	14.7953
17	27	159.55	16.9226	20	187.16	10.686
18	29	153.72	18.8655	26	131.27	19.8065
19	21	130.23	16.1253	34	196.17	17.3319
20	22	130.44	16.866	20	105.86	18.8929
21	22	107.44	20.4765	28	190.19	14.7221
22	16	124.78	12.8226	23	180.6	12.7353
23	26	147.67	17.6068	15	93.58	16.0291
24	29	153.86	18.8483
mean			17.8776			17.4805		t-test
SE			0.559333			0.810913		p-value = 0.68

## Sheet: 4h
	Ctrl			KLH45
Neuron#	GM130	Neuron	Ratio (in %)	GM130	Neuron	Ratio (in %)
1	40.37	140.63	28.7065	23.95	110.17	21.7391
2	42.74	178.15	23.991	45.23	130.33	34.7042
3	40.15	174.27	23.039	36.58	142.95	25.5894
4	38.43	152.22	25.2464	29.77	129.73	22.9477
5	57.08	179.01	31.8865	62.6	210.32	29.7642
6	59.11	174.06	33.9596	49.64	180.82	27.4527
7	35.5	139.81	25.3916	53.72	197.63	27.1821
8	51.31	199.82	25.6781	62.32	243.08	25.6377
9	47.6	229.85	20.7092	39.98	154.07	25.9492
10	34.95	146.92	23.7885	42.44	175.61	24.1672
11	60.05	200.17	29.9995	30.55	131.28	23.2709
12	33.73	139.16	24.2383	37.87	130.29	29.0659
13	36.7	146.92	24.9796	45.24	170.14	26.5899
14	50.5	144.68	34.9046	30.97	134.68	22.9952
15	55.49	173.37	32.0067	50.19	180.74	27.7692
16	31.2	233.86	13.3413	68.21	247.43	27.5674
17	44.85	220.29	20.3595	24.86	121.41	20.4761
18	36.75	217.23	26.0133	34.17	160.62	21.2738
19				30.2	123.52	24.4495
20				29.08	112.41	25.8696
21				40.84	148.77	27.4518
22				27.53	142.22	19.3573
23				28.3	170.44	16.6041
mean			26.0133			25.125		t-test
SE			1.21669			0.788098		p-value = 0.53

## Sheet: 4j
	Ctrl			KLH45			Rotenone
Neuron #	sig	bkg	sig-bkg	sig	bkg	sig-bkg	sig	bkg	sig-bkg
1	2910.03	1984.09	925.94	2439.01	1450.94	988.07	2165.2	958.64	1206.56
2	2402.71	1861.14	541.57	2386.36	1510.8	875.56	3494.48	2042.29	1452.19
3	2030.48	1381.93	648.55	2365.79	1657.34	708.45	3256.04	2065.17	1190.87
4	2519.9	1984.95	534.95	2879.52	2013.21	866.31	3607.05	2073.72	1533.33
5	3543.18	2879.18	664	2729.45	2165.69	563.76	3066.62	1834.95	1231.67
6	2422.62	1922.78	499.84	3360.99	2515.14	845.85	6417.99	4015.33	2402.66
7	2515.68	1961.98	553.7	2695.38	1982.37	713.01	2920.93	1865.32	1055.61
8	2562.8	1871.17	691.63	2889.06	2064.65	824.41	5756.74	3525.96	2230.78
9	2473.03	1804.19	668.84	2731.64	2120.92	610.72	3875.6	2217.12	1658.48
10	2606.47	1963.1	643.37	2388.51	2037	351.51	3897.98	2270.32	1627.66
11							3873.64	2217.15	1656.49
mean			637.239			734.765			1567.85
SE			36.5595			56.0666			122.598
sig: CellROX Signal
bkg: Background
One way ANOVA with Tukey's multiple comparision test
p-value (ctrl vs KLH45) > 0.05
p-value (ctrl vs Rotenon) < 0.0001
