# Supplementary material for: Triglycerides are an important fuel reserve for synapse function in the brain
Source: Nat Metab. 2025 Jul 1;7(7):1392–403. doi: 10.1038/s42255-025-01321-x (PMC12286841; doi:10.1038/s42255-025-01321-x)
Supplement: Supplementary file 11 — Statistical source data. [file 42255_2025_1321_MOESM11_ESM.xlsx]

## Sheet: 5c
	BODIPY				CellMask
distance (μm)	Int (BODIPY)	Int - Bkg	Int-Bkg/peak		Int (Cell Mask)	Int - Bkg	Int-Bkg/peak
0	20	-6.98	-0.00187842		115	-9.54	-0.00306944		Base BODIPY		26.9893
0.0213	27.78	0.8	0.000215292		97.79	-26.75	-0.00860666		Base Red-C12		124.539
0.0426	20.73	-6.25	-0.00168197		101.32	-23.22	-0.00747091
0.0639	18.76	-8.22	-0.00221213		131.29	6.75	0.00217177		Peak BODIPY		3715.89
0.0852	19.46	-7.52	-0.00202375		107.69	-16.85	-0.00542139		Peak Red-C12		3108.06
0.1065	19.88	-7.1	-0.00191072		76.46	-48.08	-0.0154695
0.12779	20.36	-6.62	-0.00178154		83.55	-40.99	-0.0131883
0.14909	24.8	-2.18	-0.000586671		89.61	-34.93	-0.0112385
0.17039	31.65	4.67	0.00125677		94.52	-30.02	-0.00965877
0.19169	39.13	12.15	0.00326975		116.29	-8.25	-0.00265439
0.21299	42.97	15.99	0.00430315		181.69	57.15	0.0183877
0.23429	36.36	9.38	0.0025243		170.4	45.86	0.0147552
0.25559	31.13	4.15	0.00111683		187.23	62.69	0.0201702
0.27689	24.84	-2.14	-0.000575907		190.7	66.16	0.0212866
0.29819	24.33	-2.65	-0.000713155		179.45	54.91	0.017667
0.31949	35.18	8.2	0.00220675		207.87	83.33	0.026811
0.34079	36.03	9.05	0.00243549		225.37	100.83	0.0324415
0.36208	49.11	22.13	0.00595552		225.1	100.56	0.0323546
0.38338	77.21	50.23	0.0135177		201.61	77.07	0.0247968
0.40468	96.85	69.87	0.0188031		202.26	77.72	0.025006
0.42598	112.25	85.27	0.0229475		239.79	115.25	0.037081
0.44728	112.01	85.03	0.0228829		340.35	215.81	0.0694357
0.46858	115.37	88.39	0.0237871		494.92	370.38	0.119168
0.48988	114.96	87.98	0.0236768		646.33	521.79	0.167883
0.51118	173.61	146.63	0.0394604		762.36	637.82	0.205215
0.53248	289.91	262.93	0.0707585		1006.04	881.5	0.283618
0.55378	394.74	367.76	0.0989698		1209.85	1085.31	0.349192
0.57508	456.34	429.36	0.115547		1352.09	1227.55	0.394957
0.59637	492.99	466.01	0.12541		1495.11	1370.57	0.440973
0.61767	566.55	539.57	0.145207		1751.06	1626.52	0.523324
0.63897	665.18	638.2	0.171749		1878.64	1754.1	0.564372
0.66027	911.97	884.99	0.238164		1945.01	1820.47	0.585726
0.68157	1226.44	1199.46	0.322793		2294.18	2169.64	0.69807
0.70287	1672.3	1645.32	0.442781		2659.02	2534.48	0.815455
0.72417	2145.98	2119	0.570255		2979.27	2854.73	0.918493
0.74547	2575.76	2548.78	0.685916		3142.28	3017.74	0.970941
0.76677	2844.31	2817.33	0.758186		3122.7	2998.16	0.964641
0.78807	3039.03	3012.05	0.810589		2994.02	2869.48	0.923239
0.80937	3097.44	3070.46	0.826308		2691.98	2567.44	0.826059
0.83067	3093.99	3067.01	0.825379		2558.47	2433.93	0.783103
0.85196	3121.8	3094.82	0.832863		2317.85	2193.31	0.705685
0.87326	3127.02	3100.04	0.834268		2067.52	1942.98	0.625143
0.89456	3189.73	3162.75	0.851144		1888.13	1763.59	0.567425
0.91586	3318.97	3291.99	0.885925		1690.28	1565.74	0.503768
0.93716	3282.3	3255.32	0.876056		1579.7	1455.16	0.46819
0.95846	3308.56	3281.58	0.883123		1338.62	1214.08	0.390623
0.97976	3431.12	3404.14	0.916106		1309.34	1184.8	0.381203
1.00106	3649.32	3622.34	0.974827		1357.36	1232.82	0.396653
1.02236	3799.74	3772.76	1.01531		1146.14	1021.6	0.328694
1.04366	3822.6	3795.62	1.02146		1094.29	969.75	0.312012
1.06496	3781.34	3754.36	1.01036		1023.48	898.94	0.289229
1.08625	3740.79	3713.81	0.999443		984.96	860.42	0.276835
1.10755	3695.77	3668.79	0.987327		912.15	787.61	0.253409
1.12885	3640.06	3613.08	0.972335		826.95	702.41	0.225996
1.15015	3581.83	3554.85	0.956664		899.14	774.6	0.249223
1.17145	3663.49	3636.51	0.97864		952.9	828.36	0.26652
1.19275	3750.35	3723.37	1.00202		985.59	861.05	0.277038
1.21405	3734.59	3707.61	0.997774		899.46	774.92	0.249326
1.23535	3583.77	3556.79	0.957186		822.67	698.13	0.224619
1.25665	3334.71	3307.73	0.890161		890.69	766.15	0.246504
1.27795	3359.16	3332.18	0.89674		808.47	683.93	0.220051
1.29925	3453.59	3426.61	0.922153		799.73	675.19	0.217239
1.32054	3661.92	3634.94	0.978218		806.87	682.33	0.219536
1.34184	3802.96	3775.98	1.01617		760.45	635.91	0.2046
1.36314	3891.8	3864.82	1.04008		832.24	707.7	0.227699
1.38444	3888.9	3861.92	1.0393		849.6	725.06	0.233284
1.40574	3844.92	3817.94	1.02747		749.53	624.99	0.201087
1.42704	3813.98	3787	1.01914		629.27	504.73	0.162394
1.44834	3766.17	3739.19	1.00627		601.14	476.6	0.153343
1.46964	3736.53	3709.55	0.998297		638.46	513.92	0.165351
1.49094	3614.79	3587.81	0.965534		743.24	618.7	0.199063
1.51224	3688.31	3661.33	0.98532		849.98	725.44	0.233406
1.53354	3914.44	3887.46	1.04617		890.57	766.03	0.246466
1.55483	4005.8	3978.82	1.07076		959.13	834.59	0.268525
1.57613	3988.99	3962.01	1.06624		934.35	809.81	0.260552
1.59743	3941.7	3914.72	1.05351		825.96	701.42	0.225678
1.61873	3864.38	3837.4	1.0327		772.04	647.5	0.20833
1.64003	3693.95	3666.97	0.986838		765.42	640.88	0.2062
1.66133	3609.85	3582.87	0.964205		865.02	740.48	0.238245
1.68263	3571.27	3544.29	0.953823		903.04	778.5	0.250478
1.70393	3598.29	3571.31	0.961094		872.58	748.04	0.240678
1.72523	3523.45	3496.47	0.940953		908.31	783.77	0.252174
1.74653	3407.23	3380.25	0.909677		917.35	792.81	0.255082
1.76783	3379.89	3352.91	0.902319		891.44	766.9	0.246746
1.78912	3370.11	3343.13	0.899687		873.75	749.21	0.241054
1.81042	3268.27	3241.29	0.872281		939.95	815.41	0.262354
1.83172	3190.19	3163.21	0.851268		956.57	832.03	0.267701
1.85302	3277.78	3250.8	0.87484		814.41	689.87	0.221962
1.87432	3495.37	3468.39	0.933397		824.39	699.85	0.225173
1.89562	3459.49	3432.51	0.923741		998.59	874.05	0.281221
1.91692	3326.81	3299.83	0.888035		1159.41	1034.87	0.332964
1.93822	3110.19	3083.21	0.829739		1329.63	1205.09	0.387731
1.95952	3187.38	3160.4	0.850512		1394.05	1269.51	0.408458
1.98082	3179.48	3152.5	0.848386		1592.6	1468.06	0.47234
2.00212	3047.84	3020.86	0.81296		1812.48	1687.94	0.543085
2.02342	2945.73	2918.75	0.78548		1916.82	1792.28	0.576656
2.04471	3027.12	3000.14	0.807383		2088.97	1964.43	0.632044
2.06601	3091.59	3064.61	0.824733		2233.26	2108.72	0.678469
2.08731	2966.63	2939.65	0.791105		2302.12	2177.58	0.700624
2.10861	2875.79	2848.81	0.766658		2338.84	2214.3	0.712439
2.12991	2834.7	2807.72	0.7556		2454.17	2329.63	0.749545
2.15121	2429.53	2402.55	0.646563		2621.38	2496.84	0.803344
2.17251	2009.9	1982.92	0.533634		2627.54	2503	0.805326
2.19381	1700.76	1673.78	0.45044		2844.8	2720.26	0.875228
2.21511	1542.77	1515.79	0.407922		3125.46	3000.92	0.965529
2.23641	1391.85	1364.87	0.367307		3278.95	3154.41	1.01491
2.25771	1341.6	1314.62	0.353784		3138.58	3014.04	0.969751
2.279	1293.29	1266.31	0.340783		3135.22	3010.68	0.968669
2.3003	1280.64	1253.66	0.337379		3086.8	2962.26	0.953091
2.3216	1241.96	1214.98	0.32697		3099.84	2975.3	0.957286
2.3429	1162.24	1135.26	0.305516		3212.26	3087.72	0.993457
2.3642	1306.92	1279.94	0.344451		3392.6	3268.06	1.05148
2.3855	1417.21	1390.23	0.374132		3367.33	3242.79	1.04335
2.4068	1536.46	1509.48	0.406224		3220.28	3095.74	0.996037
2.4281	1701.43	1674.45	0.45062		3040.89	2916.35	0.938319
2.4494	1880.51	1853.53	0.498813		3003.44	2878.9	0.92627
2.4707	2029.53	2002.55	0.538917		3309.25	3184.71	1.02466
2.492	2215.73	2188.75	0.589026		3443.64	3319.1	1.0679
2.51329	2355.71	2328.73	0.626697		3521	3396.46	1.09279
2.53459	2554.52	2527.54	0.6802		3404.61	3280.07	1.05534
2.55589	2759.6	2732.62	0.73539		3174	3049.46	0.981147
2.57719	2878.35	2851.37	0.767347		2818.3	2693.76	0.866702
2.59849	2958.43	2931.45	0.788898		2618.59	2494.05	0.802447
2.61979	3032.34	3005.36	0.808788		2405.45	2280.91	0.73387
2.64109	3176.76	3149.78	0.847654		1968.81	1844.27	0.593384
2.66239	3237.29	3210.31	0.863943		1553.67	1429.13	0.459815
2.68369	3173.56	3146.58	0.846793		1409.23	1284.69	0.413342
2.70499	3294.87	3267.89	0.879439		1370.63	1246.09	0.400923
2.72629	3498.4	3471.42	0.934212		1291.15	1166.61	0.37535
2.74758	3631.39	3604.41	0.970002		1236.23	1111.69	0.35768
2.76888	3589.9	3562.92	0.958836		1200	1075.46	0.346023
2.79018	3505.99	3479.01	0.936255		1034.1	909.56	0.292646
2.81148	3596.62	3569.64	0.960645		935.74	811.2	0.260999
2.83278	3745.52	3718.54	1.00072		864.89	740.35	0.238203
2.85408	3760.11	3733.13	1.00464		755.55	631.01	0.203024
2.87538	3683.81	3656.83	0.984109		780.44	655.9	0.211032
2.89668	3646.37	3619.39	0.974033		806.36	681.82	0.219372
2.91798	3705.1	3678.12	0.989838		753.55	629.01	0.20238
2.93928	3781.48	3754.5	1.01039		681.65	557.11	0.179247
2.96058	3740.44	3713.46	0.999349		653.66	529.12	0.170241
2.98187	3629.72	3602.74	0.969552		604.92	480.38	0.15456
3.00317	3658.08	3631.1	0.977184		628	503.46	0.161985
3.02447	3784.99	3758.01	1.01134		610.06	485.52	0.156213
3.04577	3899.19	3872.21	1.04207		489.06	364.52	0.117282
3.06707	3957.46	3930.48	1.05775		387.25	262.71	0.0845255
3.08837	3891.51	3864.53	1.04		390.19	265.65	0.0854714
3.10967	3805.68	3778.7	1.01691		472.77	348.23	0.112041
3.13097	3817.94	3790.96	1.02021		540.2	415.66	0.133736
3.15227	3920.41	3893.43	1.04778		572.05	447.51	0.143984
3.17357	3973.4	3946.42	1.06204		538.74	414.2	0.133267
3.19487	3886.33	3859.35	1.03861		504.37	379.83	0.122208
3.21617	3800.8	3773.82	1.01559		516.53	391.99	0.126121
3.23746	3842.01	3815.03	1.02668		551.12	426.58	0.13725
3.25876	3934.46	3907.48	1.05156		575.96	451.42	0.145242
3.28006	3917.88	3890.9	1.0471		598.31	473.77	0.152433
3.30136	3827.68	3800.7	1.02283		548.07	423.53	0.136268
3.32266	3620.5	3593.52	0.967071		501.07	376.53	0.121146
3.34396	3388.23	3361.25	0.904564		512.42	387.88	0.124798
3.36526	3273.05	3246.07	0.873567		494.41	369.87	0.119004
3.38656	3411.24	3384.26	0.910756		508.55	384.01	0.123553
3.40786	3610.17	3583.19	0.964291		502.63	378.09	0.121648
3.42916	3779.02	3752.04	1.00973		500.63	376.09	0.121005
3.45046	3855.71	3828.73	1.03037		426.64	302.1	0.097199
3.47175	3959.28	3932.3	1.05824		424.75	300.21	0.0965909
3.49305	3824.23	3797.25	1.0219		440.01	315.47	0.101501
3.51435	3717.71	3690.73	0.993232		486.47	361.93	0.116449
3.53565	3731.78	3704.8	0.997018		450.92	326.38	0.105011
3.55695	3800.18	3773.2	1.01543		369.62	245.08	0.0788531
3.57825	3836.61	3809.63	1.02523		379.32	254.78	0.081974
3.59955	3849.81	3822.83	1.02878		469.57	345.03	0.111011
3.62085	3837.33	3810.35	1.02542		523.42	398.88	0.128337
3.64215	3701.99	3675.01	0.989001		541.53	416.99	0.134164
3.66345	3508.55	3481.57	0.936944		586.94	462.4	0.148775
3.68475	3454.06	3427.08	0.92228		699.29	574.75	0.184923
3.70604	3607.49	3580.51	0.96357		847.35	722.81	0.23256
3.72734	3657.78	3630.8	0.977104		820.2	695.66	0.223825
3.74864	3622.66	3595.68	0.967652		713.31	588.77	0.189433
3.76994	3547.79	3520.81	0.947504		622.51	497.97	0.160219
3.79124	3604.96	3577.98	0.962889		611.2	486.66	0.15658
3.81254	3666.45	3639.47	0.979437		767.19	642.65	0.206769
3.83384	3662.67	3635.69	0.97842		737.32	612.78	0.197159
3.85514	3738.79	3711.81	0.998905		664.7	540.16	0.173793
3.87644	3827.26	3800.28	1.02271		709.34	584.8	0.188156
3.89774	3776.52	3749.54	1.00906		817.38	692.84	0.222917
3.91904	3805.48	3778.5	1.01685		1025.43	900.89	0.289856
3.94033	3770.33	3743.35	1.00739		1040.48	915.94	0.294699
3.96163	3769.04	3742.06	1.00705		991.61	867.07	0.278975
3.98293	3807.91	3780.93	1.01751		998.72	874.18	0.281263
4.00423	3828.4	3801.42	1.02302		1061.12	936.58	0.301339
4.02553	3805.25	3778.27	1.01679		1266.72	1142.18	0.36749
4.04683	3687.93	3660.95	0.985217		1422.44	1297.9	0.417592
4.06813	3565.21	3538.23	0.952192		1579.61	1455.07	0.468161
4.08943	3463.76	3436.78	0.92489		1782.17	1657.63	0.533333
4.11073	3426.11	3399.13	0.914758		1751.32	1626.78	0.523407
4.13203	3283.79	3256.81	0.876457		1866.51	1741.97	0.560469
4.15333	3055.38	3028.4	0.814989		2109.73	1985.19	0.638724
4.17462	2895.68	2868.7	0.772011		2226.6	2102.06	0.676326
4.19592	2790.67	2763.69	0.743751		2544.74	2420.2	0.778686
4.21722	2560.52	2533.54	0.681814		2859.25	2734.71	0.879878
4.23852	2408.29	2381.31	0.640847		3060.79	2936.25	0.944722
4.25982	2157.54	2130.56	0.573366		3219.26	3094.72	0.995709
4.28112	1828.74	1801.76	0.484881		3290.98	3166.44	1.01878
4.30242	1664.22	1637.24	0.440606		3130	3005.46	0.96699
4.32372	1434.4	1407.42	0.378758		2966.63	2842.09	0.914427
4.34502	1194.98	1168	0.314327		2923.48	2798.94	0.900543
4.36632	1070.57	1043.59	0.280846		2954.47	2829.93	0.910514
4.38762	944.15	917.17	0.246824		2642.58	2518.04	0.810165
4.40892	719.46	692.48	0.186357		2164.79	2040.25	0.656439
4.43021	511.05	484.07	0.130271		1984.02	1859.48	0.598277
4.45151	342.55	315.57	0.0849247		1734.5	1609.96	0.517996
4.47281	256.88	229.9	0.0618696		1513.47	1388.93	0.44688
4.49411	258.05	231.07	0.0621845		1316.28	1191.74	0.383436
4.51541	248.04	221.06	0.0594906		1099.7	975.16	0.313752
4.53671	271.78	244.8	0.0658794		806.99	682.45	0.219574
4.55801	284.19	257.21	0.0692191		645.89	521.35	0.167741
4.57931	267.25	240.27	0.0646603		600.14	475.6	0.153022
4.60061	203.58	176.6	0.0475258		529.59	405.05	0.130323
4.62191	154.64	127.66	0.0343553		420.73	296.19	0.0952975
4.64321	106.34	79.36	0.021357		361.94	237.4	0.0763821
4.6645	78.79	51.81	0.0139429		395.51	270.97	0.0871831
4.6858	65.75	38.77	0.0104336		467.24	342.7	0.110262
4.7071	61.13	34.15	0.00919029		451.16	326.62	0.105088
4.7284	64.54	37.56	0.010108		449.18	324.64	0.104451
4.7497	67.2	40.22	0.0108238		377	252.46	0.0812276
4.771	73.31	46.33	0.0124681		300.27	175.73	0.0565401
4.7923	62.1	35.12	0.00945133		249.19	124.65	0.0401054
4.8136	46.07	19.09	0.00513741		202.3	77.76	0.0250188
4.8349	35.43	8.45	0.00227402		236.13	111.59	0.0359035
4.8562	37.47	10.49	0.00282302		255.85	131.31	0.0422483
4.8775	39.27	12.29	0.00330743		230.48	105.94	0.0340856
4.89879	34.63	7.65	0.00205873		198.74	74.2	0.0238734
4.92009	30.04	3.06	0.000823493		162.64	38.1	0.0122585
4.94139	26.67	-0.31	-8.34257e-05		145.39	20.85	0.00670837
4.96269	27.88	0.9	0.000242204		131.56	7.02	0.00225865
4.98399	28.54	1.56	0.00041982		169.18	44.64	0.0143627
5.00529	28	1.02	0.000274498		236	111.46	0.0358616

## Sheet: 5d
LD#	Diameter (μm)
1	1.03
2	1
3	1.47
4	3.48
5	1.06
6	0.84
7	1.22
8	1.25
9	1.61
10	1.06
11	1.36
12	1.24
13	0.88
14	0.71
15	1.06
16	0.37
17	1.22
18	1.32
19	2.95
20	1.03
21	0.48
22	0.56
23	1.83
24	1.61
25	1.24
26	0.37
27	1.18
28	1.43
29	1											mean	1.19067
30	1.06											SD	0.605877
31	1.09											SE	0.021963
32	1.4
33	1.72
34	1.13
35	1
36	1.18
37	1.24
38	1.43
39	0.71
40	2.53
41	0.95
42	1.24
43	1.13
44	1.06
45	1.18
46	0.66
47	1.24
48	1.24
49	1.09
50	0.93
51	1.87
52	0.42
53	2.24
54	1.69
55	1.32
56	0.66
57	3.29
58	1.71
59	1.22
60	2.49
61	0.59
62	0.84
63	0.66
64	3.13
65	1.43
66	1.42
67	1
68	4.29
69	0.88
70	0.84
71	1.3
72	0.88
73	1.36
74	0.95
75	0.29
76	0.95
77	2.08
78	0.84
79	1.06
80	1.06
81	1
82	1.61
83	3.65
84	1.03
85	1.22
86	0.88
87	1.06
88	0.93
89	0.37
90	0.84
91	1.24
92	0.19
93	1.13
94	1.06
95	1.03
96	1.24
97	0.88
98	1.13
99	0.71
100	1.13
101	1.42
102	1.06
103	1.22
104	0.84
105	1.32
106	0.29
107	0.37
108	1.13
109	0.84
110	1.36
111	1.18
112	0.95
113	1.24
114	1
115	1.18
116	0.19
117	0.19
118	1.9
119	0.56
120	1.13
121	1.13
122	0.19
123	1.43
124	0.66
125	1.79
126	3.01
127	0.19
128	0.37
129	1.43
130	0.66
131	0.71
132	1.13
133	1.13
134	1.24
135	1.22
136	1.24
137	0.48
138	1.06
139	0.56
140	1.12
141	1.32
142	0.77
143	1.03
144	0.19
145	1.13
146	1.06
147	1.03
148	1.13
149	0.29
150	1.42
151	2.46
152	1.06
153	1.13
154	1.03
155	0.48
156	0.29
157	1.03
158	1.24
159	1.24
160	1.32
161	1.36
162	1.4
163	1.24
164	0.84
165	0.66
166	1.49
167	1.5
168	1.32
169	1.32
170	1.06
171	0.95
172	1.24
173	1.22
174	1.06
175	1.54
176	0.77
177	1.13
178	2.24
179	1.54
180	0.19
181	0.29
182	1.22
183	1.65
184	1.5
185	1.22
186	1.4
187	1.06
188	1.06
189	1.24
190	1.12
191	1.36
192	0.84
193	1.92
194	1.54
195	1.24
196	1.18
197	2.95
198	1.22
199	1.36
200	0.71
201	0.77
202	1.06
203	0.84
204	0.88
205	1.4
206	0.56
207	1.24
208	1.22
209	1.5
210	1.5
211	1.43
212	1.24
213	1.3
214	1.84
215	0.93
216	1.13
217	2.13
218	1.03
219	1.03
220	0.71
221	1.13
222	1.18
223	1.4
224	1.42
225	1.59
226	1.36
227	1.59
228	1.43
229	1.43
230	0.83
231	1.32
232	0.83
233	1.65
234	2.82
235	1.5
236	1.18
237	0.19
238	1.87
239	1.3
240	0.19
241	1.43
242	1.49
243	1.4
244	1.09
245	0.42
246	0.48
247	0.96
248	1.13
249	1.06
250	1.25
251	1.32
252	2.01
253	2.19
254	1.87
255	0.48
256	1.69
257	1.06
258	3.07
259	2.25
260	1.61
261	0.96
262	1.3
263	0.77
264	1.49
265	0.66
266	1.38
267	2.96
268	0.19
269	0.19
270	0.19
271	1.36
272	2.18
273	1.84
274	1.42
275	1.24
276	1.96
277	1.32
278	1.06
279	1.5
280	1.36
281	1.79
282	1.63
283	1.22
284	0.19
285	0.19
286	0.29
287	1.5
288	1.24
289	0.19
290	0.19
291	0.77
292	1.3
293	0.19
294	1.54
295	0.19
296	1.36
297	2.63
298	0.48
299	1.4
300	0.48
301	2.01
302	0.42
303	0.29
304	0.95
305	1.5
306	1.06
307	0.19
308	1.18
309	0.19
310	0.48
311	0.48
312	2.08
313	1.72
314	0.19
315	1.98
316	1.5
317	0.42
318	2.55
319	1.24
320	0.77
321	1.47
322	1.59
323	1.4
324	0.88
325	0.96
326	0.19
327	1.18
328	1.54
329	2.49
330	0.59
331	0.42
332	1.79
333	0.88
334	1.06
335	1.5
336	1.79
337	1.43
338	1.32
339	1.32
340	1.24
341	2.38
342	1.59
343	3.03
344	0.93
345	1.06
346	0.42
347	1.59
348	0.48
349	1.43
350	0.19
351	1.71
352	0.19
353	1.32
354	1.13
355	1.4
356	1.43
357	1.36
358	1.13
359	0.84
360	2.3
361	0.37
362	1.69
363	1.24
364	1.12
365	1.13
366	1.32
367	1.54
368	1.79
369	1.67
370	2.08
371	1.54
372	1.5
373	1.24
374	1.06
375	1.54
376	1.4
377	1.3
378	1.06
379	1.22
380	2.06
381	0.59
382	2.56
383	0.93
384	1.65
385	2.65
386	1.95
387	1.13
388	2.13
389	1.43
390	0.59
391	1.32
392	1.36
393	0.59
394	1.22
395	0.77
396	0.88
397	1.5
398	2.48
399	1.84
400	1.43
401	0.84
402	1.06
403	1.13
404	1.03
405	0.88
406	1.3
407	1.3
408	1.3
409	0.95
410	1.32
411	1.13
412	1.32
413	0.19
414	1.32
415	1.32
416	0.42
417	1.3
418	0.88
419	1
420	1.22
421	0.96
422	0.96
423	1.24
424	1.13
425	0.29
426	1.22
427	3.01
428	0.66
429	1.43
430	1.32
431	1.32
432	1.32
433	1.4
434	1.32
435	1
436	0.37
437	1.12
438	1.59
439	1.43
440	1.24
441	0.95
442	1.22
443	0.48
444	0.29
445	1.54
446	0.48
447	1.13
448	1.65
449	2.42
450	0.59
451	0.56
452	1.13
453	0.29
454	0.19
455	1.13
456	1.22
457	1.06
458	1.22
459	1.4
460	1.06
461	1.54
462	0.19
463	1.32
464	0.29
465	0.95
466	1.22
467	0.19
468	0.95
469	0.48
470	0.48
471	1.3
472	1.06
473	0.37
474	0.19
475	0.37
476	1.13
477	0.83
478	1.13
479	1.36
480	1.13
481	1.18
482	1.54
483	1.06
484	0.19
485	1.22
486	1.13
487	1.06
488	1.13
489	0.95
490	1.18
491	1.36
492	1.06
493	1.03
494	1.32
495	1.3
496	0.19
497	1.13
498	0.37
499	1.13
500	0.56
501	1.32
502	0.75
503	1.13
504	1.24
505	0.66
506	0.84
507	1.13
508	1.4
509	1.72
510	1.5
511	0.19
512	0.48
513	1.54
514	0.19
515	0.19
516	0.37
517	2.17
518	0.19
519	0.96
520	3.21
521	1.18
522	1.22
523	0.19
524	0.19
525	1.13
526	1.72
527	0.19
528	0.19
529	0.19
530	0.19
531	0.19
532	0.37
533	1.98
534	0.19
535	1.83
536	2.08
537	1.32
538	1.03
539	1.32
540	1.32
541	1.03
542	0.48
543	1.43
544	0.37
545	1.03
546	0.95
547	1.06
548	1.13
549	2.08
550	1.77
551	1.18
552	2.42
553	1.54
554	1.13
555	1.18
556	1.54
557	1.13
558	1.73
559	0.56
560	1.18
561	0.77
562	1.32
563	1.24
564	1.54
565	1.24
566	1.18
567	1.25
568	0.19
569	1.43
570	1.5
571	0.19
572	3.55
573	1.32
574	1.13
575	1.13
576	1.06
577	1.32
578	1.54
579	1.59
580	1.5
581	1.36
582	1.3
583	1.9
584	1.32
585	0.88
586	1.43
587	1.36
588	1.24
589	0.42
590	1.84
591	1.79
592	1.9
593	1.3
594	1.36
595	0.19
596	1.61
597	0.95
598	2.6
599	0.66
600	1.3
601	3.55
602	1.36
603	0.54
604	1.24
605	1.03
606	2.36
607	1.4
608	1.5
609	1.18
610	0.95
611	1.36
612	1.43
613	1.22
614	0.56
615	0.48
616	4.63
617	1.13
618	1.13
619	0.29
620	0.19
621	0.95
622	1.06
623	1.5
624	1.22
625	1.59
626	1.43
627	0.95
628	0.95
629	0.29
630	0.75
631	1.49
632	1.22
633	0.75
634	1.13
635	0.88
636	0.19
637	1.43
638	1.22
639	0.48
640	2.08
641	1.24
642	1.59
643	1.13
644	0.95
645	0.77
646	0.95
647	2.42
648	1.22
649	1.13
650	2.5
651	1.63
652	0.77
653	1.87
654	0.84
655	0.84
656	1.22
657	0.48
658	1.9
659	1.72
660	2.13
661	1.12
662	1.06
663	1.24
664	0.84
665	0.95
666	0.19
667	1.03
668	0.66
669	1.3
670	2.49
671	0.66
672	0.71
673	1.38
674	2.93
675	1.18
676	1.24
677	0.84
678	1.18
679	0.95
680	1.06
681	0.95
682	1.03
683	1.03
684	0.59
685	1.5
686	1
687	1.03
688	2.49
689	1.13
690	0.59
691	1.06
692	1.24
693	1.13
694	1.61
695	0.66
696	1.69
697	0.88
698	0.19
699	1.13
700	1.32
701	0.93
702	0.96
703	2.01
704	0.59
705	0.59
706	1.42
707	1.43
708	1.13
709	2.27
710	1.84
711	1.79
712	1
713	1.24
714	2.36
715	1.22
716	1.13
717	1.13
718	1.13
719	1.13
720	0.96
721	2.27
722	0.88
723	1.13
724	1.65
725	1
726	1.22
727	0.29
728	0.19
729	1.47
730	0.96
731	1.59
732	1.32
733	1.18
734	0.88
735	1.69
736	1.32
737	1.32
738	1.24
739	1.9
740	1.4
741	1.18
742	0.77
743	1.22
744	1.06
745	0.84
746	0.88
747	1.24
748	0.19
749	1.43
750	1.36
751	1.18
752	1.32
753	1.22
754	1.54
755	1.06
756	2.55
757	2.38
758	1.13
759	1.32
760	1.36
761	0.71
mean	1.19067
SD	0.605877
SE	0.021963

## Sheet: 5e
	Lipid Droplet							Total Cell
	sample#1	sample#2	sample#3	mean	SE			sample#1	sample#2	sample#3	mean	SE
TG	77.4837	69.2335	88.3793	78.3655	4.52704		TG	4.44	4.85009	11.8488	7.04629	1.96299
PC	12.5993	11.5917	6.13682	10.1093	1.63905		PC	36.674	38.0142	23.4571	32.7151	3.79275
DG	0.904343	1.86337	1.50144	1.42305	0.228299		DG	0.793137	0.6655	2.41352	1.29072	0.459367
PI	1.0975	1.78029	0.972443	1.28341	0.20498		PI	6.46441	6.07017	8.64644	7.06034	0.654156
PE	0.698012	1.41236	1.10444	1.0716	0.168907		PE	8.39102	9.24642	22.1946	13.2774	3.64604
EtherPG	0.935073	1.34115	0.309002	0.861742	0.245115		EtherPG	0.102687	0.109908	0.0461514	0.086249	0.016458
EtherPC	0.691427	0.502437	0.237767	0.47721	0.107424		EtherPC	3.36423	2.98467	1.07685	2.47525	0.577861
SM	0.469731	0.569693	0.301606	0.44701	0.0638659		SM	9.14406	9.64975	11.5886	10.1275	0.608283
PS	0.384126	0.636948	0.257981	0.426352	0.0909716		PS	11.0511	9.08509	4.09376	8.07665	1.69075
EtherPE	0.305106	0.4787	0.285044	0.356283	0.0501996		EtherPE	8.87022	8.31875	9.5852	8.92472	0.299332
LPE	0.336159	0.29635	0.210836	0.281115	0.0301865		LPE	0.601479	0.631954	0.411144	0.548192	0.0564088
LPC	0.157821	0.269022	0.151437	0.19276	0.0311701		LPC	1.21269	0.864142	0.917701	0.998177	0.0884788
Cer	0.0768252	0.0941575	0.0630807	0.0780211	0.00734114		Cer	1.31048	1.38142	0.884412	1.1921	0.126723
PG	0.0379736	0.0731897	0.0365191	0.0492275	0.00978853		PG	5.0659	4.356	2.82238	4.08143	0.540554
HexCer	0.00311636	0.00221528	0.00177721	0.00236962	0.000321867		HexCer	0.0208863	0.0193502	0.0134122	0.0178829	0.00186073

## Sheet: 5f
	Lipid Droplets
	Sample#1	Sample#2	Sample#3	mean	SE
TG 46:1	1.06192	1.28757	2.00343	1.45098	0.231726
TG 48:1	4.45613	0.201912	10.207	4.95502	2.367
TG 50:3	0.034964	1.68449	2.72467	1.48137	0.639369
TG 52:4	1.2907	2.72619	7.94269	3.98653	1.65016
TG 52:5	0.42921	0.183006	4.37494	1.66239	1.10892
TG 53:1	9.26291	5.9338	4.21606	6.47092	1.20959
TG 54:4	4.34487	8.10359	9.14977	7.19941	1.19117
TG 54:6	0.672081	0.458898	9.89012	3.6737	2.53834
TG 56:3	28.8775	41.495	39.0687	36.4804	3.15613
TG 56:5	3.17349	3.4652	6.13411	4.2576	0.76916
TG 56:6	0.393232	0.594564	7.17211	2.71997	1.8182
TG 56:7	0.427657	0.496214	9.58466	3.50284	2.48294
TG 58:4	17.7735	10.4786	24.046	17.4327	3.20089
TG 58:9	0.054039	0.085903	3.78346	1.3078	1.01071
