# Supplementary material for: Triglycerides are an important fuel reserve for synapse function in the brain
Source: Nat Metab. 2025 Jul 1;7(7):1392–403. doi: 10.1038/s42255-025-01321-x (PMC12286841; doi:10.1038/s42255-025-01321-x)
Supplement: Supplementary file 12 — Statistical source data. [file 42255_2025_1321_MOESM12_ESM.xlsx]

## Sheet: 6b
	No. of LDs
Neuron#	Control	OA
1	5	16
2	1	11
3	2	9
4	3	8
5	2	13
6	1	22
7	6	5
8	3	12
9	5	17
10	3	12
11	2	10
12	1	15
13	1	5
14	3	13
15	1	6
16	0	18
17	3	8
18	2	15
19	3	13
20	4
21	1
Mean	2.47619	12
SD	0.334142	1.02327
two sample t-test
p < 0.0001

## Sheet: 6d
	Ctrl			OA loaded
Process#	Length (um)	LDs (count)	LD/100um	Length (um)	LDs (count)	LD/100 um
1	100	2	2	51	6	11.7647
2	87	2	2.29885	68	5	7.35294
3	100	2	2	94	12	12.766
4	134	6	4.47761	57	11	19.2982
5	136	1	0.735294	42	12	28.5714
6	88	2	2.27273	48	3	6.25
7	45	1	2.22222	70	8	11.4286
8	56	2	3.57143	54	11	20.3704
9	78	0	0	46	9	19.5652
10	66	2	3.0303	35	4	11.4286
11	62	4	6.45161	43	3	6.97674
12	70	4	5.71429	58	12	20.6897
13				38	6	15.7895
14				71	11	15.493
15				53	2	3.77358
mean			2.89786			14.1012
SE			0.523218			1.68638
two sample t-test
p< 0.0001

## Sheet: 6f
	Ctrl			PA
Neuron#	Int'	Bkg	Ctrl (int.)	Int'	Bkg	PA (int.)			Ctrl (norm.)	PA (norm.)
1	653.48	89.5	563.98	2015.69	214.74	1800.95			0.891823	2.84785
2	453.01	96.05	356.96	860.89	14.36	846.53			0.564462	1.33862
3	371.41	16.87	354.54	1694.66	356.11	1338.55			0.560635	2.11665
4	715.26	157.63	557.63	1349.18	38.06	1311.12			0.881782	2.07328
5	994.12	161.47	832.65	1075.49	132.38	943.11			1.31667	1.49134
6	1152.29	206.56	945.73	771.34	17.45	753.89			1.49548	1.19213
7	1120.4	325.84	794.56	1300.14	133.4	1166.74			1.25644	1.84497
8	642.52	33.27	609.25	1820.36	25.34	1795.02			0.963408	2.83847
9	704.442	28.23	676.212						1.0693
mean			632.39			1244.49			1	1.96791
SE			63.8645			132.403			0.100989	0.209369
two sample t-test
p = 0.0006
