# Supplementary material for: Triglycerides are an important fuel reserve for synapse function in the brain
Source: Nat Metab. 2025 Jul 1;7(7):1392–403. doi: 10.1038/s42255-025-01321-x (PMC12286841; doi:10.1038/s42255-025-01321-x)
Supplement: Supplementary file 13 — Statistical source data. [file 42255_2025_1321_MOESM13_ESM.xlsx]

## Sheet: 7b
	Colo. Coeff. (BoDIPY and Red-C12)
ROI#	Pearson's	Manders': M1	Manders': M2
1	0.843	0.864	0.979
2	0.747	0.934	0.991
3	0.693	0.877	0.959
4	0.645	0.926	0.983
5	0.842	0.921	0.988
mean	0.754	0.9044	0.98
SE	0.0323089	0.0115487	0.00460435

## Sheet: 7c
BODIPY	Red-C12
810.171	352.08
444.541	277.767
369.291	218.821
405.243	242.858
836.146	585.27
519.216	270.4
421.924	268.147
537.844	364.848
392.846	216.217
265.773	144.052
1082.77	740.817
880.305	593.415
2087.26	1768.58
438.513	248.764
484.951	454.011
1008.21	728.346
463.053	499.527
902.448	740.411
325.481	164.701
690.966	376.056
392.372	433.162
499.129	270.21
451.319	249.817
1050.76	734.32
1050.49	735.341
1239.75	928.252
1119.94	838.754
707.166	983.781
1342.96	1586.53
638.289	713.317
1151.22	719.879
495.064	522.453
783.497	850.117
1244.2	845.939
393.463	233.191
588.012	683.902
935.398	706.256
644.479	831.946
596.206	341.863
415.175	523.032
674.227	741.049
772.783	866.747
1014.55	1222.87
516.544	519.798
599.103	328.911
470.1	229.81
1016.27	1295.7
1052.16	1209.56
761.999	819.863
444.518	471.944
358.995	384.221
739.483	844.596
843.558	1255.85
810.184	1167.39
606.248	356.215
522.696	297.274
593.523	425.778
753.817	552.873
1355.3	1101.97
525.375	327.958
450.025	170.616
885.663	286.341
347.81	450.319
1245.33	764.088
646.737	705.323
1013.25	674.96
688.329	1052.53
377.43	481.115
877.808	952.492
812.026	1055.58
726.881	628.584
-9.686	-21.919

## Sheet: 7d
	RedC12 transfer					RedC12 transfer (norm.)
Neuron #	1mM Gluc	1mM Gluc.+ Etox.			Neuron #	1mM Gluc	1mM Gluc. + Etox.
1	827.6	518.491			1	1.16542	0.730138
2	652.347	398.548			2	0.918634	0.561235
3	661.55	340.167			3	0.931592	0.479023
4	801.026	262.337			4	1.128	0.369422
5	513.727	304.102			5	0.723428	0.428235
6	804.518	375.01			6	1.13292	0.528088
7		360.017			7		0.506975
mean	710.128	365.525			mean	1	0.514731
SE	45.7176	23.8067			SE	0.0643794	0.0432607
						unpaired sample t-test
						p < 0.0001

## Sheet: 7e
	KLH45_No Fuel									KLH45_No Fuel + Etox
time(s)	c1	c2	c3	c4	c5	mean	SE		time(s)	c1	c2	c3	c4	c5	c6	mean	SE
1	1.01582	1.0168	0.840614	0.994149	1.00253	0.973984	0.030062		1	1.03394	1.00134	1.0136	1.05079	1.01119	1.00898	1.01997	0.00693357
2	1.00752	1.00794	1.06076	0.998615	1.00716	1.0164	0.0100402		2	1.02514	1.01128	0.985541	0.987908	1.00183	0.987144	0.999807	0.00596994
3	0.998925	0.99061	1.04097	1.00159	1.00899	1.00822	0.00778097		3	1.02688	1.02385	1.00305	0.979863	0.99579	0.996614	1.00434	0.00671274
4	0.995625	1.00437	1.04791	1.00324	1.02412	1.01505	0.00846878		4	1.02066	1.01032	0.996184	1.00058	0.9903	0.99552	1.00226	0.00418874
5	0.995274	0.983564	1.03233	1.00747	1.00993	1.00571	0.00729121		5	0.991687	1.00173	0.998872	1.00062	0.99955	1.00632	0.999796	0.00177673
6	0.993445	1.00177	1.01601	0.99813	1.01098	1.00407	0.00370825		6	0.98924	1.00113	0.977709	1.0081	1.0002	0.989264	0.994273	0.00407593
7	1.00042	1.00627	1.00054	1.00773	1.01613	1.00622	0.00257993		7	1.00687	0.981125	1.00122	1.00194	1.00672	1.00129	0.999862	0.00355703
8	0.99032	1.00197	1.00789	0.999855	0.995615	0.99913	0.00264805		8	0.998457	1.00133	0.989485	0.980325	1.0006	1.00723	0.996238	0.00361132
9	1.00114	0.989532	0.984304	0.996379	0.967003	0.987672	0.00528857		9	0.954789	0.988587	1.01314	0.993519	0.994579	1.01232	0.992823	0.00792539
10	1.00151	0.997175	0.96866	0.992836	0.957533	0.983544	0.00772823		10	0.952332	0.979314	1.0212	0.996352	0.999236	0.995314	0.990624	0.00859258
11	1.00731	0.982233	0.959083	0.988775	0.942602	0.976	0.0101661		11	0.97249	0.991964	1.00313	0.982317	0.984887	1.00954	0.990721	0.00512801
12	0.98721	0.985646	0.962211	0.992001	0.914476	0.968309	0.0128908		12	0.967736	0.961495	1.00261	0.975801	1.00129	1.01072	0.98661	0.00774021
13	0.988791	0.993069	0.955432	0.989942	0.908701	0.967187	0.0144405		13	0.963029	0.993892	0.991461	0.965941	0.996443	1.0214	0.988695	0.00806385
14	0.992184	0.994862	0.952089	0.985303	0.905318	0.965951	0.0151882		14	0.966673	0.992768	1.03609	0.926875	0.998053	1.01459	0.989175	0.0142658
15	0.99017	1.00188	0.950802	1.00068	0.901677	0.969042	0.0172007		15	0.966538	0.980407	1.00845	0.945409	0.984601	0.99518	0.980097	0.00823093
16	0.993935	1.00173	0.947038	0.992076	0.887219	0.964399	0.0192769		16	0.947802	0.988394	1.02752	0.933363	0.986073	0.994813	0.97966	0.0126882
17	1.00094	0.976913	0.939487	1.01036	0.887643	0.963069	0.0201072		17	0.97189	0.965073	1.00584	0.910369	0.983469	0.99697	0.972269	0.0126341
18	1.00067	0.970845	0.938262	0.989748	0.895933	0.959093	0.0170059		18	0.957846	0.947972	1.00722	0.900558	0.984705	1.00928	0.96793	0.0154323
19	0.998022	0.988173	0.956953	1.00079	0.89383	0.967553	0.0178946		19	0.954405	0.968354	1.01949	0.865431	0.977212	0.991241	0.962689	0.0195875
20	1.00648	0.987269	0.961622	0.986002	0.88519	0.965312	0.0190134		20	0.957654	1.00328	1.00555	0.860464	0.976096	0.987971	0.96517	0.0202364
21	0.999462	0.980241	0.959541	0.983009	0.880439	0.960538	0.0187884		21	0.971724	0.98829	1.01464	0.861227	0.980765	0.966884	0.963921	0.0197664
22	0.99926	0.986249	0.95574	0.99986	0.874007	0.963023	0.0211532		22	0.978869	0.969391	1.00136	0.881591	0.968717	0.976703	0.962772	0.0154667
23	0.99782	1.00496	0.961222	1.01045	0.881542	0.9712	0.021473		23	0.965005	0.994439	1.0221	0.885491	0.964048	0.975979	0.967843	0.0170956
24	0.988709	0.989977	0.966391	1.00737	0.861926	0.962874	0.0233107		24	0.962563	0.945814	1.02447	0.886826	0.966415	0.959505	0.957598	0.0164359
25	0.984813	0.975828	0.980211	1.0191	0.883692	0.968729	0.0202086		25	0.987433	0.962727	0.998054	0.897503	0.948574	0.955635	0.958321	0.0131726
26	0.982545	0.978005	0.971918	1.00636	0.878077	0.963381	0.0197768		26	0.969319	1.00484	0.956531	0.890227	0.963637	0.956848	0.956901	0.0138881
27	0.990648	0.981913	0.977332	1.0203	0.870739	0.968186	0.0227932		27	1.00001	0.966999	0.976335	0.892807	0.97173	0.951472	0.959892	0.013583
28	0.987015	0.994909	0.971361	1.00838	0.884044	0.969143	0.0197687		28	1.01638	0.984578	0.95278	0.897747	0.974258	0.954901	0.963441	0.0147843
29	0.984974	0.985669	0.95594	1.00708	0.899623	0.966657	0.0166606		29	0.980041	0.994588	0.964504	0.894311	0.957783	0.940244	0.955245	0.0131159
30	0.994579	0.98331	0.943518	1.00768	0.896129	0.965043	0.0181509		30	0.998319	0.975033	0.959592	0.901895	0.951555	0.950681	0.956179	0.0119504
31	0.989067	0.995523	0.976365	1.00801	0.885489	0.97089	0.019635		31	0.993167	0.951407	0.92854	0.883681	0.941101	0.946514	0.940735	0.0132292
32	1.0012	1.00018	0.962912	1.01031	0.895633	0.974047	0.0189821		32	0.976849	0.945169	0.954045	0.89336	0.943376	0.968964	0.946961	0.0109503
33	0.999372	0.998458	0.960368	1.00575	0.907304	0.974251	0.0165941		33	0.963047	0.946517	0.965462	0.861358	0.944111	0.957002	0.939583	0.0146358
34	0.992251	1.00371	0.960952	1.00385	0.898995	0.971953	0.0177563		34	0.980459	0.961408	0.956649	0.87579	0.916045	0.961573	0.941987	0.0144443
35	0.992814	1.00985	0.958478	1.01515	0.894972	0.974251	0.019817		35	0.988015	0.973154	0.973725	0.870997	0.942402	0.974909	0.953867	0.0161366
36	0.983993	1.00477	0.949702	1.02425	0.899267	0.972398	0.019733		36	0.985439	0.958308	0.959715	0.843771	0.924792	0.965752	0.939629	0.0189607
37	0.997805	0.989349	0.935513	1.03076	0.89055	0.968795	0.0222109		37	0.980859	0.942641	0.967258	0.830923	0.921983	0.956739	0.933401	0.0201802
38	0.98431	1.00104	0.926384	1.03036	0.918334	0.972087	0.0193518		38	0.995645	0.965434	0.957221	0.857676	0.926211	0.966309	0.944749	0.0179227
39	0.989072	0.98779	0.929663	1.02753	0.899323	0.966676	0.0205498		39	0.976408	0.95424	0.965562	0.845215	0.932181	0.949515	0.937187	0.0176935
40	0.988987	0.97784	0.936684	1.02364	0.904715	0.966373	0.018553		40	0.972292	0.980437	0.953356	0.836326	0.914781	0.975317	0.938752	0.0207354
41	0.982173	0.971473	0.960935	1.01492	0.887584	0.963417	0.0187896		41	0.967355	0.986236	0.966736	0.87049	0.922059	0.961399	0.945712	0.0158259
42	0.978669	0.974322	0.957218	1.02094	0.904426	0.967114	0.0168643		42	0.976226	0.934746	0.937559	0.874159	0.916431	0.955287	0.932401	0.0130424
43	0.964559	0.996757	0.924077	1.02646	0.887362	0.959844	0.0222314		43	0.999486	0.955085	0.965349	0.854014	0.918457	0.973568	0.944327	0.019207
44	0.970501	0.983747	0.927674	1.02772	0.909858	0.9639	0.018701		44	0.960543	0.968337	0.940471	0.840959	0.917552	0.964874	0.932123	0.0180929
45	0.965474	0.975247	0.922619	1.0221	0.889518	0.954991	0.0203551		45	0.97717	0.967905	0.945982	0.820005	0.913037	0.957628	0.930288	0.0217733
46	0.948628	0.963245	0.948946	1.02017	0.884018	0.953002	0.0194023		46	0.979649	0.957704	0.957174	0.822831	0.911609	0.959278	0.931374	0.0214995
47	0.946783	0.976266	0.932429	1.01474	0.893041	0.952651	0.0183401		47	0.983705	0.963526	0.938789	0.804283	0.908401	0.947487	0.924365	0.0238468
48	0.958402	0.984399	0.933192	1.01594	0.904293	0.959246	0.0173741		48	0.953197	0.953788	0.919734	0.853046	0.904107	0.938601	0.920412	0.0142635
49	0.965079	0.985199	0.917769	1.01857	0.884018	0.954127	0.0214244		49	0.969627	0.97366	0.933642	0.831266	0.930509	0.931703	0.928401	0.0191674
50	0.946055	0.99198	0.932698	1.01833	0.892321	0.956277	0.0198758		50	0.957808	0.928602	0.944886	0.802879	0.905721	0.921251	0.910191	0.0207286
51	0.932337	0.99673	0.928844	0.999381	0.886844	0.948827	0.019353		51	0.98434	0.959309	0.952839	0.794656	0.900718	0.923903	0.919294	0.0251983
52	0.931482	1.00675	0.936815	0.999362	0.891338	0.953149	0.0195605		52	0.954539	0.953184	0.961858	0.787792	0.910832	0.909416	0.912937	0.0243937
53	0.949595	0.998659	0.927991	0.970916	0.876133	0.944659	0.018551		53	0.959356	0.91245	0.932217	0.836363	0.910838	0.923905	0.912521	0.0153784
54	0.949409	0.994266	0.951866	0.967784	0.884048	0.949475	0.0162825		54	0.961603	0.948065	0.940002	0.825358	0.905198	0.929005	0.918205	0.0183762
55	0.939214	1.02422	0.935171	0.967477	0.883824	0.949982	0.0205232		55	0.944667	0.940131	0.922736	0.817841	0.902362	0.919048	0.907798	0.0173816
56	0.944791	0.997761	0.937324	0.964215	0.879628	0.944744	0.0173032		56	0.959492	0.939846	0.928244	0.835779	0.897022	0.912768	0.912192	0.016098
57	0.947306	0.995107	0.927385	0.967133	0.882191	0.943824	0.0170344		57	0.937233	0.943729	0.944221	0.802193	0.890002	0.911628	0.904834	0.0203546
58	0.968018	0.990817	0.947132	0.968587	0.894098	0.95373	0.0146968		58	0.957765	0.923486	0.938321	0.823086	0.892761	0.906811	0.907038	0.0175391
59	0.972986	1.01152	0.929705	0.969584	0.873954	0.951549	0.0208605		59	0.957409	0.938681	0.915368	0.80065	0.888362	0.905599	0.901012	0.0204526
60	0.981787	0.986256	0.934473	0.96755	0.883227	0.950659	0.0171237		60	0.938413	0.93871	0.926799	0.803122	0.894858	0.904752	0.901109	0.0190899
61	0.977564	0.992106	0.938504	0.972187	0.875136	0.9511	0.0187143		61	0.929976	0.927109	0.948634	0.804832	0.892521	0.910164	0.902206	0.0191382
62	0.974877	0.9849	0.933956	0.979382	0.874568	0.949537	0.0185973		62	0.944269	0.961165	0.936834	0.80097	0.905173	0.909465	0.909646	0.0213585
63	0.969407	0.989556	0.935995	0.978996	0.865525	0.947896	0.0200919		63	0.955556	0.949012	0.935678	0.815532	0.882464	0.900376	0.906436	0.0196889
64	0.961324	0.984644	0.930333	0.972667	0.889903	0.947774	0.0152523		64	0.945433	0.932186	0.947088	0.803292	0.886079	0.887541	0.90027	0.0204249
65	0.962501	0.979906	0.923255	0.974576	0.874503	0.942948	0.0176874		65	0.964968	0.960487	0.977999	0.800891	0.886089	0.902109	0.915424	0.0250314
66	0.964232	0.991426	0.919341	0.971712	0.884862	0.946315	0.0173264		66	0.949426	0.946435	0.978709	0.792893	0.888947	0.906193	0.910434	0.0245932
67	0.97162	1.0005	0.923279	0.967111	0.879656	0.948433	0.0189318		67	0.950534	0.95887	0.986764	0.807378	0.891883	0.903938	0.916561	0.0238991
68	0.962994	1.00733	0.917063	0.960742	0.877131	0.945053	0.0198429		68	0.951908	0.92758	0.955039	0.801032	0.886769	0.903537	0.904311	0.0213146
69	0.975181	0.984361	0.941541	0.955106	0.885365	0.948311	0.0155894		69	0.955684	0.936595	0.971823	0.794495	0.874698	0.920215	0.908918	0.024325
70	0.973554	1.00917	0.93587	0.964108	0.873562	0.951254	0.0202878		70	0.946706	0.94673	0.94584	0.788199	0.871322	0.908331	0.901188	0.0234812
71	0.948745	0.999508	0.963988	0.973496	0.862999	0.949747	0.020755		71	0.931834	0.954214	0.964611	0.78691	0.87843	0.899638	0.902606	0.0243476
72	0.96776	1.01039	0.94644	0.964922	0.857807	0.949463	0.0225346		72	0.945875	0.958334	0.943908	0.795837	0.865404	0.911081	0.903406	0.0232948
73	0.9639	0.994361	0.92944	0.966319	0.868593	0.944523	0.0193155		73	0.93638	0.944073	0.949372	0.783071	0.863753	0.899345	0.895999	0.0239177
74	0.964967	1.01765	0.922924	0.948004	0.853346	0.941379	0.0240901		74	0.922435	0.923371	0.96191	0.782473	0.861833	0.894687	0.891118	0.0233967
75	0.96938	1.01254	0.924802	0.95095	0.856022	0.942738	0.0232297		75	0.92699	0.966965	0.958641	0.762616	0.870234	0.878722	0.894028	0.0282109
76	0.968762	1.01184	0.910327	0.94394	0.848473	0.936668	0.0246622		76	0.931834	0.946553	0.939515	0.789719	0.870458	0.883308	0.893565	0.0222404
77	0.976252	1.00281	0.923206	0.942805	0.854799	0.939975	0.0226351		77	0.908579	0.944791	0.946065	0.775439	0.865901	0.880091	0.886811	0.0237068
78	0.971711	1.00988	0.919558	0.941239	0.858478	0.940174	0.0227635		78	0.916614	0.91819	0.944544	0.76299	0.851704	0.876806	0.878475	0.0244116
79	0.969775	1.00011	0.92461	0.959272	0.844842	0.939721	0.0238009		79	0.910105	0.951986	0.942852	0.766216	0.854751	0.887613	0.885587	0.025546
80	0.952352	1.00444	0.919791	0.963581	0.850798	0.938193	0.0229875		80	0.920792	0.916435	0.941027	0.733921	0.860885	0.875747	0.874801	0.0280258
81	0.964436	1.02225	0.927066	0.97552	0.858513	0.949558	0.0244746		81	0.933696	0.924724	0.904407	0.7745	0.837107	0.881799	0.876039	0.0225822
82	0.953256	1.00367	0.930538	0.971301	0.839051	0.939563	0.0248906		82	0.921173	0.929093	0.943045	0.737847	0.853959	0.870453	0.875928	0.0283614
83	0.952214	1.00665	0.945075	0.980066	0.857148	0.948231	0.0225818		83	0.916995	0.906365	0.967321	0.747573	0.837983	0.872219	0.874743	0.0283263
84	0.939968	1.02326	0.940115	0.982702	0.857493	0.948708	0.0246447		84	0.905849	0.923052	0.956794	0.7605	0.83947	0.857499	0.873861	0.0261523
85	0.939284	1.00603	0.936253	0.989497	0.837746	0.941762	0.0262791		85	0.910489	0.926766	0.934581	0.769913	0.834581	0.866279	0.873768	0.0237072
86	0.947085	0.994306	0.944059	0.992993	0.842105	0.94411	0.0247573		86	0.913314	0.912971	0.907139	0.760405	0.824347	0.866071	0.864041	0.0229731
87	0.957869	1.00282	0.938466	0.995063	0.840025	0.946848	0.0261228		87	0.924321	0.908363	0.921202	0.756784	0.84027	0.875579	0.871086	0.0240196
88	0.948468	1.00823	0.937568	0.991056	0.850786	0.947222	0.0245262		88	0.902341	0.930214	0.915739	0.736933	0.819158	0.874555	0.863157	0.0272821
89	0.944411	0.995495	0.93523	1.0079	0.859486	0.948503	0.0235394		89	0.901815	0.904731	0.917271	0.734429	0.82003	0.863994	0.857045	0.0260121
90	0.94335	1.00525	0.931626	1.01326	0.84317	0.947332	0.0274325		90	0.900596	0.905608	0.940316	0.725032	0.822919	0.861194	0.859277	0.0287558
91	0.942193	1.01694	0.928832	1.02053	0.840977	0.949895	0.029564		91	0.915083	0.91533	0.875479	0.740954	0.81416	0.846331	0.851223	0.024907
92	0.954145	1.00523	0.9279	1.04169	0.836418	0.953077	0.0315065		92	0.902804	0.912524	0.934505	0.749271	0.817549	0.842564	0.85987	0.0260922
93	0.947577	0.993737	0.932731	1.05634	0.833257	0.952729	0.0329345		93	0.892491	0.892832	0.928544	0.739385	0.822611	0.825478	0.850223	0.025493
94	0.954271	1.00103	0.926561	1.0674	0.845106	0.958873	0.033204		94	0.882706	0.915029	0.894607	0.768707	0.825573	0.829596	0.852703	0.020321
95	0.949657	0.995512	0.927019	1.08141	0.831116	0.956943	0.0367483		95	0.918532	0.907959	0.919245	0.741527	0.807915	0.838038	0.855536	0.0270532
96	0.945682	0.981969	0.933493	1.088	0.837855	0.957399	0.0361438		96	0.890948	0.92061	0.886262	0.73776	0.805031	0.84356	0.847362	0.025054
97	0.949076	0.991972	0.927494	1.08366	0.829564	0.956354	0.0371148		97	0.890658	0.893001	0.918229	0.735187	0.819964	0.834698	0.848623	0.0249802
98	0.962409	1.00345	0.931231	1.09229	0.839181	0.965713	0.0372329		98	0.895904	0.862935	0.924249	0.741976	0.798201	0.832787	0.842675	0.0247847
99	0.964871	0.986658	0.916823	1.08252	0.820744	0.954323	0.038388		99	0.893559	0.899181	0.892562	0.744599	0.808398	0.832042	0.845057	0.0230601
100	0.967019	0.99086	0.925382	1.08728	0.834226	0.960953	0.0369944		100	0.89276	0.897489	0.914887	0.743394	0.811175	0.829429	0.848189	0.0244777
101	0.97573	0.986195	0.905535	1.07712	0.837231	0.956362	0.0361234		101	0.864741	0.902309	0.90871	0.739242	0.825533	0.841142	0.846946	0.0231474
102	0.977711	0.987923	0.914793	1.07767	0.833141	0.958248	0.0363659		102	0.875442	0.899675	0.900821	0.754781	0.813521	0.83662	0.84681	0.0212217
103	0.978514	0.986462	0.906521	1.07939	0.824082	0.954993	0.0382124		103	0.889277	0.857608	0.89922	0.735086	0.804889	0.828373	0.835742	0.0226761
104	0.980775	0.988377	0.905152	1.07578	0.828703	0.955757	0.0373086		104	0.884764	0.872852	0.893976	0.741816	0.818899	0.825553	0.839643	0.0212719
105	0.982152	0.987646	0.897015	1.06787	0.83738	0.954413	0.0356306		105	0.874816	0.866728	0.864545	0.736809	0.821433	0.821373	0.830951	0.019277
106	0.982778	1.0003	0.90532	1.07962	0.842762	0.962157	0.0364221		106	0.887879	0.859078	0.879557	0.742947	0.806729	0.822249	0.833073	0.0202585
107	0.982513	0.99042	0.901271	1.0594	0.838029	0.954327	0.0343384		107	0.882677	0.875512	0.867014	0.726913	0.807079	0.816753	0.829325	0.0220739
108	0.970522	0.981035	0.911903	1.04067	0.835959	0.948017	0.031011		108	0.879277	0.877464	0.87492	0.753569	0.805903	0.812923	0.834009	0.0192328
109	0.962939	0.973142	0.897966	1.04363	0.848366	0.945209	0.0299282		109	0.851321	0.878507	0.860743	0.7473	0.802835	0.803887	0.824099	0.0181067
110	0.953815	0.984892	0.897005	1.03858	0.829663	0.940791	0.0322141		110	0.861908	0.887636	0.886321	0.74208	0.802061	0.797984	0.829665	0.0217606
111	0.965848	0.989991	0.887862	1.032	0.830452	0.941231	0.0324612		111	0.858511	0.884853	0.850132	0.721565	0.807206	0.804288	0.821093	0.0215315
112	0.962361	0.988991	0.887273	1.02249	0.831312	0.938486	0.0311685		112	0.848233	0.869181	0.883697	0.756709	0.798662	0.790433	0.824486	0.0186247
113	0.96566	0.984355	0.878267	1.01453	0.846046	0.937773	0.0288407		113	0.854305	0.866878	0.849488	0.739566	0.807295	0.795342	0.818812	0.0178532
114	0.970941	1.00933	0.88104	1.01719	0.825166	0.940733	0.0336942		114	0.87231	0.87945	0.863112	0.736895	0.793128	0.801939	0.824473	0.0210581
115	0.954308	0.973744	0.89028	1.02005	0.838857	0.935447	0.0285301		115	0.857159	0.86635	0.868291	0.736932	0.793659	0.789875	0.818711	0.0199672
116	0.955477	1.00875	0.884552	1.01374	0.829978	0.9385	0.0319826		116	0.882696	0.839228	0.908531	0.732791	0.79007	0.789296	0.823768	0.0244365
117	0.949595	0.994575	0.878409	1.0203	0.824005	0.933377	0.0325871		117	0.868587	0.863502	0.861616	0.734193	0.794962	0.782232	0.817515	0.0206587
118	0.950292	1.01001	0.879822	1.01899	0.834559	0.938735	0.0322355		118	0.879327	0.854257	0.865624	0.725325	0.796174	0.780619	0.816888	0.0222353
119	0.938711	1.01454	0.882957	1.01979	0.833131	0.937824	0.0326035		119	0.86482	0.842903	0.854591	0.713735	0.795069	0.78836	0.809913	0.0211045
120	0.940984	1.0084	0.878496	1.01671	0.832553	0.935429	0.0321169		120	0.887074	0.83918	0.848105	0.725233	0.785141	0.785647	0.81173	0.021488
121	0.929328	1.01759	0.882923	1.02845	0.831613	0.937981	0.0340251		121	0.873194	0.865811	0.862623	0.680166	0.784348	0.790036	0.809363	0.0277831
122	0.93743	0.989069	0.866526	1.01015	0.823804	0.925396	0.0317297		122	0.86194	0.854875	0.834628	0.698639	0.782796	0.774524	0.801234	0.0231281
123	0.928116	0.986202	0.868091	1.005	0.831656	0.923814	0.0297326		123	0.859967	0.84079	0.875571	0.69975	0.782624	0.77323	0.805322	0.0246472
124	0.904716	0.997605	0.8474	1.00935	0.835684	0.918952	0.0326281		124	0.848071	0.830458	0.849673	0.690709	0.775377	0.76969	0.793997	0.0229487
125	0.904276	0.998645	0.850734	1.01363	0.82858	0.919173	0.0336755		125	0.862332	0.841315	0.850064	0.681908	0.778014	0.764686	0.796386	0.025656
126	0.912815	0.998769	0.847747	1.01271	0.821603	0.918728	0.0344934		126	0.868728	0.839416	0.823403	0.695734	0.784813	0.760525	0.795437	0.0231902
127	0.916217	0.997055	0.852255	1.00905	0.831243	0.921163	0.0324602		127	0.867545	0.8151	0.838577	0.716385	0.764261	0.766194	0.794677	0.0207634
128	0.923437	0.985768	0.850199	1.00755	0.834556	0.920302	0.0310966		128	0.860974	0.827176	0.824504	0.664615	0.772598	0.758316	0.784697	0.026071
129	0.920632	0.986914	0.852184	1.00915	0.834196	0.920615	0.0312314		129	0.844593	0.807763	0.819005	0.678201	0.77325	0.767502	0.781719	0.021738
130	0.941408	0.997954	0.847739	0.996764	0.821442	0.921061	0.0330802		130	0.832353	0.846375	0.83009	0.682062	0.766704	0.76213	0.786619	0.0232622
131	0.927199	0.978839	0.852033	0.988792	0.832324	0.915838	0.0286119		131	0.828525	0.812427	0.814521	0.708074	0.765755	0.746945	0.779374	0.0175313
132	0.938242	0.986346	0.862189	0.964526	0.813011	0.912863	0.0291556		132	0.845032	0.834856	0.808505	0.700389	0.773837	0.748879	0.78525	0.0205682
133	0.934664	0.984727	0.874968	0.968504	0.833186	0.91921	0.0255491		133	0.835856	0.800326	0.817065	0.677886	0.760727	0.748999	0.773477	0.021351
134	0.919879	1.00023	0.889227	0.962727	0.837335	0.921879	0.0253179		134	0.805307	0.797721	0.836222	0.693353	0.777691	0.746277	0.776095	0.0187633
135	0.930434	0.992892	0.896679	0.984217	0.816047	0.924054	0.0288541		135	0.818843	0.788184	0.806486	0.66176	0.771852	0.757317	0.767407	0.0210074
136	0.964778	0.992094	0.899279	0.978799	0.836183	0.934227	0.0261553		136	0.84306	0.821796	0.811483	0.674197	0.770273	0.770297	0.781851	0.0224085
137	0.970247	0.992201	0.890393	0.969363	0.826217	0.929684	0.0278405		137	0.83268	0.788072	0.79138	0.693253	0.763846	0.766234	0.772577	0.0171713
138	0.966831	1.00233	0.875587	0.960764	0.842567	0.929616	0.0269364		138	0.821417	0.806598	0.806907	0.698264	0.759582	0.769629	0.777066	0.0169152
139	0.9798	0.9806	0.865329	0.957985	0.822978	0.921339	0.0290411		139	0.836143	0.795586	0.824257	0.682526	0.761365	0.775069	0.779158	0.0205629
140	0.97936	0.997287	0.864751	0.954559	0.837507	0.926693	0.0285129		140	0.842288	0.795992	0.83441	0.693949	0.773167	0.76797	0.784629	0.0201133
141	0.958372	0.993315	0.854508	0.946387	0.828632	0.916243	0.0283622		141	0.856185	0.790626	0.832515	0.696319	0.764483	0.768068	0.784699	0.0210345
142	0.952876	0.98622	0.83857	0.965129	0.823522	0.913264	0.0304726		142	0.840687	0.781838	0.826043	0.709668	0.770955	0.760955	0.781691	0.0176227
143	0.964349	0.982035	0.838764	0.969664	0.833004	0.917563	0.0299464		143	0.846044	0.809211	0.836839	0.692411	0.784279	0.758462	0.787874	0.0212314
144	0.971496	0.983848	0.841782	0.973586	0.840332	0.922209	0.029692		144	0.837841	0.792486	0.832322	0.697064	0.778035	0.736576	0.779054	0.0204135
145	0.965665	0.991508	0.84965	0.971617	0.839425	0.923573	0.0291484		145	0.836801	0.781454	0.816805	0.693911	0.771081	0.752399	0.775408	0.0187892
146	0.964543	0.987444	0.848345	0.965574	0.846907	0.922563	0.0276072		146	0.869473	0.754734	0.830644	0.679617	0.767625	0.74478	0.774479	0.0249978
147	0.971152	1.00585	0.834974	0.961506	0.841868	0.92307	0.0316207		147	0.847323	0.785555	0.832024	0.668841	0.769019	0.741082	0.773974	0.0241772
148	0.965273	0.991427	0.841398	0.964854	0.840099	0.92061	0.029478		148	0.829302	0.775589	0.805488	0.662859	0.761945	0.738318	0.76225	0.0217274
149	0.963417	0.983283	0.836868	0.951242	0.854329	0.917828	0.0268818		149	0.84974	0.781212	0.822466	0.690398	0.773422	0.726414	0.773942	0.0219795
150	0.957193	1.00103	0.845556	0.954176	0.850271	0.921645	0.0279342		150	0.828185	0.804032	0.800392	0.669162	0.773572	0.736191	0.768589	0.0215893
151	0.973069	0.988407	0.83086	0.938413	0.851071	0.916364	0.0286117		151	0.823712	0.780478	0.785201	0.678348	0.777194	0.726217	0.761858	0.0191463
152	0.972184	1.00117	0.838137	0.951651	0.857283	0.924084	0.0288891		152	0.832676	0.759825	0.790837	0.675593	0.779038	0.731926	0.761649	0.0200635
153	0.981333	0.969871	0.843974	0.965614	0.838616	0.919882	0.0287977		153	0.803868	0.756893	0.787988	0.666485	0.772492	0.714443	0.750361	0.0191024
154	0.977131	0.989155	0.873319	0.974041	0.849004	0.93253	0.0263827		154	0.82513	0.739378	0.812264	0.684474	0.773456	0.717532	0.758706	0.0204651
155	0.98671	0.978112	0.868533	0.977101	0.843772	0.930846	0.0275385		155	0.826499	0.795157	0.829897	0.676288	0.779008	0.710887	0.769623	0.0234339
156	0.986715	0.98944	0.870627	0.969339	0.822593	0.927743	0.0305504		156	0.805307	0.756045	0.785595	0.677093	0.762478	0.704525	0.748507	0.0181722
157	0.964824	0.988382	0.854448	0.965034	0.829335	0.920405	0.0291409		157	0.836127	0.756278	0.791881	0.657273	0.770751	0.694647	0.75116	0.024322
158	0.979629	1.00402	0.859338	0.954188	0.84414	0.928263	0.0288977		158	0.818236	0.7729	0.790001	0.684693	0.765219	0.697361	0.754735	0.0196592
159	0.972571	0.993171	0.853769	0.978319	0.836771	0.92692	0.0300619		159	0.816411	0.756341	0.779431	0.659389	0.77225	0.69596	0.74663	0.0216502
160	0.971165	0.985888	0.855558	0.975721	0.844704	0.926607	0.0280484		160	0.796869	0.770076	0.791988	0.683397	0.769889	0.697361	0.751597	0.0182193
161	0.982931	0.97919	0.86853	0.980162	0.842551	0.930673	0.0276848		161	0.793178	0.712929	0.791212	0.67459	0.767581	0.708957	0.741408	0.0183896
162	0.985446	0.99142	0.866109	0.984843	0.845369	0.934638	0.0289769		162	0.815507	0.736428	0.800932	0.682577	0.767006	0.697075	0.749921	0.020211
163	0.978379	0.985405	0.863893	0.987561	0.839915	0.931031	0.0291229		163	0.817448	0.738719	0.784528	0.663902	0.766744	0.692721	0.74401	0.0214912
164	0.974698	0.99636	0.857939	0.990463	0.836467	0.931186	0.0309784		164	0.808126	0.715499	0.77416	0.712344	0.770013	0.691637	0.745296	0.0168694
165	0.97875	0.974528	0.855874	0.988714	0.840299	0.927633	0.0292025		165	0.797603	0.725204	0.782324	0.668872	0.762823	0.691902	0.738121	0.019149
166	0.995474	0.994384	0.862811	0.991034	0.841104	0.936962	0.0311973		166	0.808436	0.714716	0.790232	0.673765	0.758265	0.685142	0.738426	0.0207908
167	1.00105	0.976767	0.865036	0.988461	0.841848	0.934633	0.0300248		167	0.816982	0.72397	0.776149	0.653517	0.758203	0.692624	0.736908	0.0220402
168	1.01546	0.978851	0.864248	0.984852	0.848043	0.93829	0.0305907		168	0.781452	0.705723	0.791718	0.65064	0.767988	0.684893	0.730403	0.0216157
169	1.02089	0.985515	0.878481	0.99026	0.836708	0.94237	0.0319788		169	0.792461	0.715209	0.768684	0.63773	0.768244	0.688584	0.728485	0.0219181
170	1.01068	0.988403	0.873583	0.975459	0.83943	0.93751	0.0303907		170	0.800548	0.715026	0.797756	0.679057	0.775403	0.677773	0.740927	0.0213827
171	0.993086	1.00636	0.863806	0.977011	0.838281	0.935708	0.0314014		171	0.811543	0.724024	0.770088	0.693767	0.753898	0.684516	0.73964	0.0180179
172	0.987664	0.994963	0.857569	0.963309	0.847876	0.930276	0.0287368		172	0.811747	0.73009	0.780497	0.677982	0.756924	0.689421	0.74111	0.0194146
173	0.971014	1.00039	0.862451	0.960077	0.833844	0.925555	0.0291554		173	0.785907	0.715145	0.792665	0.676448	0.755967	0.67774	0.733979	0.01933
174	0.981566	0.99508	0.855502	0.967424	0.834292	0.926773	0.0303005		174	0.791802	0.717891	0.738797	0.675725	0.76088	0.687467	0.72876	0.0164508
175	0.974674	0.995107	0.859999	0.979212	0.851204	0.932039	0.0281033		175	0.797014	0.688671	0.74395	0.660692	0.746524	0.670439	0.717882	0.0198163
176	0.989735	0.988683	0.856552	0.977498	0.827316	0.927957	0.03174		176	0.78881	0.718755	0.747472	0.65729	0.762518	0.687799	0.727107	0.018231
177	0.967534	0.980613	0.852723	0.980475	0.833251	0.922919	0.0293936		177	0.779416	0.710137	0.753948	0.67916	0.759401	0.680175	0.72704	0.0160633
178	0.980632	1.00617	0.861337	0.976132	0.819748	0.928804	0.0330796		178	0.795065	0.670558	0.737636	0.672485	0.748646	0.691255	0.719274	0.0184779
179	0.966223	1.00023	0.858556	0.927628	0.829456	0.916419	0.0286645		179	0.775373	0.713509	0.73489	0.672183	0.764381	0.691413	0.725291	0.0151248
180	0.966715	1.01402	0.859658	0.917949	0.832851	0.918239	0.0298308		180	0.803694	0.702743	0.736822	0.657976	0.743633	0.673579	0.719741	0.0198224
181	0.949529	0.993636	0.86966	0.923041	0.825993	0.912372	0.0263697		181	0.795752	0.673088	0.717266	0.647273	0.749305	0.677812	0.710083	0.0206049
182	0.968531	1.0186	0.858999	0.920989	0.809365	0.915296	0.0334234		182	0.783158	0.691885	0.714205	0.665966	0.753907	0.675551	0.714112	0.0171997
183	0.966249	0.993981	0.863426	0.930296	0.841722	0.919135	0.0261094		183	0.777856	0.677729	0.712907	0.687054	0.743036	0.681198	0.713297	0.0149412
184	0.95956	1.01708	0.855536	0.931968	0.854017	0.923633	0.0279832		184	0.782767	0.672077	0.719353	0.669858	0.745164	0.674562	0.71063	0.0174181
185	0.93383	0.994435	0.847145	0.940561	0.860781	0.91535	0.0243813		185	0.782612	0.664879	0.731714	0.625817	0.749893	0.671958	0.704479	0.0221876
186	0.932874	0.98672	0.843296	0.927851	0.849436	0.908036	0.0243524		186	0.794836	0.672057	0.716459	0.657263	0.743756	0.687565	0.711989	0.0190604
187	0.929783	1.01346	0.853568	0.934272	0.847778	0.915772	0.0272576		187	0.770356	0.672537	0.714806	0.659644	0.74092	0.691043	0.708218	0.0157247
188	0.922733	1.01349	0.85028	0.928866	0.844427	0.91196	0.0276231		188	0.794241	0.657577	0.736921	0.655356	0.727537	0.684311	0.709324	0.0200833
189	0.925461	0.996001	0.8475	0.916228	0.834174	0.903873	0.0261855		189	0.770538	0.676543	0.719649	0.644365	0.726797	0.684827	0.703786	0.0165574
190	0.93304	0.986278	0.858963	0.921331	0.839032	0.907729	0.0237428		190	0.760191	0.658446	0.734225	0.663681	0.73591	0.691824	0.70738	0.0156966
191	0.933187	1.01552	0.853349	0.921784	0.849716	0.914712	0.0272356		191	0.783269	0.669582	0.722683	0.667225	0.734422	0.692302	0.71158	0.0165724
192	0.939256	1.02636	0.848858	0.925822	0.859852	0.920029	0.0285628		192	0.74534	0.663262	0.708367	0.673298	0.733469	0.696118	0.703309	0.0120853
193	0.944489	0.99169	0.841951	0.915824	0.84522	0.907835	0.025846		193	0.771612	0.659329	0.68294	0.66734	0.732985	0.685987	0.700032	0.0161799
194	0.957155	1.0083	0.848269	0.922241	0.845612	0.916316	0.0281382		194	0.779259	0.6832	0.6924	0.675269	0.726777	0.679223	0.706021	0.0150599
195	0.957166	1.00257	0.836647	0.919603	0.837275	0.910651	0.0293618		195	0.763479	0.664282	0.69608	0.648073	0.728827	0.684063	0.697467	0.0158672
196	0.953094	0.997629	0.846597	0.905291	0.832097	0.906942	0.0280001		196	0.777846	0.632388	0.705806	0.664065	0.729295	0.678572	0.697995	0.0191845
197	0.952912	0.984292	0.83929	0.902842	0.837468	0.903361	0.0264214		197	0.763408	0.663269	0.716121	0.6545	0.727242	0.680654	0.700866	0.0156453
198	0.94965	0.990406	0.850312	0.905743	0.850541	0.90933	0.024618		198	0.770454	0.635407	0.690222	0.632055	0.739062	0.684721	0.691987	0.0205631
199	0.940533	1.02565	0.849366	0.902317	0.856477	0.914869	0.0288368		199	0.752067	0.670369	0.678533	0.65452	0.732482	0.685222	0.695532	0.0142125
200	0.931918	1.00178	0.845368	0.898952	0.857084	0.90702	0.0252655		200	0.753366	0.671815	0.682838	0.638615	0.73169	0.689366	0.694615	0.0154994
201	0.93024	0.996633	0.83798	0.891714	0.8612	0.903553	0.0249878		201	0.778024	0.649121	0.70213	0.683367	0.723942	0.684388	0.703495	0.0164158
202	0.922207	1.00129	0.848698	0.906589	0.854061	0.90657	0.0247574		202	0.761688	0.628786	0.664555	0.666727	0.72787	0.666253	0.68598	0.0182395
203	0.925878	0.998294	0.838873	0.943022	0.858828	0.912979	0.0259011		203	0.765362	0.642766	0.683008	0.654774	0.733665	0.683856	0.693905	0.0175223
204	0.930585	0.993083	0.844112	0.937656	0.855408	0.912169	0.0248108		204	0.761797	0.646694	0.655594	0.635599	0.730646	0.664326	0.682443	0.0191065
205	0.924348	1.00006	0.834033	0.943137	0.862321	0.912781	0.0263978		205	0.758059	0.66072	0.716344	0.642565	0.712197	0.669657	0.693257	0.0160523
206	0.927704	0.982206	0.846067	0.93439	0.868281	0.91173	0.0218494		206	0.763605	0.652167	0.65953	0.650445	0.729012	0.670314	0.687512	0.0176496
207	0.921713	0.997349	0.834106	0.924195	0.875792	0.910631	0.0244104		207	0.765077	0.638738	0.672065	0.64574	0.722442	0.668318	0.685396	0.0182121
208	0.91611	0.996407	0.837949	0.931385	0.865755	0.909521	0.0245834		208	0.76432	0.635508	0.667878	0.63487	0.712274	0.668032	0.68048	0.0186014
209	0.93156	0.988029	0.824772	0.934362	0.855218	0.906788	0.0263516		209	0.770224	0.662898	0.683394	0.65198	0.72191	0.666938	0.692891	0.0167991
210	0.926647	1.00043	0.83342	0.929765	0.873659	0.912784	0.0252913		210	0.762717	0.626618	0.68289	0.643967	0.722045	0.65633	0.682428	0.0192145
211	0.922001	1.01206	0.832151	0.928906	0.875486	0.91412	0.0268953		211	0.752441	0.640488	0.637584	0.647022	0.723063	0.661317	0.676986	0.0181387
212	0.932245	0.994294	0.840491	0.936752	0.862409	0.913238	0.0247872		212	0.761009	0.645492	0.661289	0.623313	0.711991	0.656131	0.676537	0.0188842
213	0.931724	0.98222	0.831364	0.933778	0.860473	0.907912	0.0243867		213	0.752659	0.642147	0.6697	0.634883	0.723275	0.654551	0.679536	0.0177739
214	0.915679	0.993499	0.835965	0.930237	0.874368	0.90995	0.023803		214	0.765095	0.647081	0.674984	0.647949	0.731189	0.651593	0.686315	0.0186825
215	0.904322	1.00257	0.842926	0.93604	0.85599	0.908369	0.0258319		215	0.747098	0.645008	0.681208	0.655674	0.736215	0.649932	0.685856	0.0168146
216	0.931178	1.01166	0.835658	0.931442	0.862827	0.914553	0.0274889		216	0.758776	0.627508	0.669446	0.644277	0.733217	0.640943	0.679028	0.0202074
217	0.931026	0.999163	0.827403	0.930568	0.876635	0.912959	0.0258511		217	0.733757	0.638611	0.648043	0.64992	0.728536	0.644068	0.673823	0.0166223
218	0.955013	1.00905	0.835616	0.926174	0.880049	0.921181	0.0267613		218	0.756624	0.638967	0.667241	0.601778	0.741317	0.62638	0.672051	0.0236245
219	0.933528	1.00434	0.836506	0.941206	0.878037	0.918724	0.0256671		219	0.755411	0.655569	0.667866	0.620208	0.725432	0.634918	0.676567	0.0197427
220	0.969292	0.993126	0.839882	0.940857	0.868864	0.922404	0.0262427		220	0.747341	0.645397	0.675546	0.611435	0.733397	0.637783	0.67515	0.0203753
221	0.958957	0.997789	0.83053	0.945593	0.863756	0.919325	0.0278494		221	0.744245	0.621307	0.62784	0.653389	0.719597	0.637294	0.667279	0.0193088
222	0.961504	1.00208	0.837538	0.939008	0.869271	0.92188	0.0269641		222	0.74071	0.64033	0.635998	0.658775	0.724161	0.622643	0.670436	0.0185122
223	0.961065	0.99274	0.835477	0.935378	0.848105	0.914553	0.0278413		223	0.73177	0.611676	0.621326	0.664995	0.732898	0.627849	0.665086	0.0205477
224	0.967631	1.02006	0.824889	0.93364	0.861907	0.921625	0.0315429		224	0.728713	0.629826	0.616836	0.676404	0.716999	0.624709	0.665581	0.0183118
225	0.980277	1.01357	0.829341	0.926135	0.848509	0.919566	0.0320966		225	0.746208	0.640254	0.637503	0.64842	0.726041	0.627983	0.671068	0.0190857
226	0.978623	1.01475	0.831802	0.920362	0.857318	0.920571	0.0310616		226	0.751176	0.639983	0.623181	0.63304	0.736698	0.640573	0.670775	0.0213174
227	0.977738	0.984431	0.843447	0.916319	0.867351	0.917857	0.0253834		227	0.741843	0.657536	0.646371	0.649368	0.722243	0.635405	0.675461	0.0167066
228	0.982154	0.982298	0.837615	0.913244	0.870335	0.917129	0.0260788		228	0.727049	0.636774	0.612606	0.650421	0.722327	0.630324	0.66325	0.0183143
229	0.976668	0.992734	0.83241	0.910605	0.863714	0.915226	0.0277964		229	0.737733	0.671663	0.633122	0.634776	0.718044	0.619581	0.669153	0.0182857
230	0.976966	0.997939	0.8329	0.89691	0.863634	0.91367	0.0285769		230	0.730886	0.65888	0.627799	0.651566	0.716466	0.620449	0.667674	0.0171054
231	0.979182	0.991391	0.83	0.909992	0.862305	0.914574	0.0282709		231	0.718422	0.650679	0.633879	0.646202	0.721193	0.631029	0.666901	0.0155196
232	0.975337	0.994898	0.827186	0.9013	0.866948	0.913134	0.0284357		232	0.742629	0.654444	0.63284	0.661615	0.716719	0.620157	0.6714	0.0179686
233	0.972674	0.982212	0.831053	0.904787	0.8599	0.910125	0.0267674		233	0.734788	0.669598	0.620878	0.633388	0.723049	0.624333	0.667672	0.0188696
234	0.970231	1.01125	0.839299	0.891736	0.860036	0.91451	0.0293981		234	0.742219	0.662202	0.638479	0.651689	0.705487	0.623414	0.670582	0.016694
235	0.958263	1.02063	0.827324	0.884373	0.853591	0.908835	0.0317708		235	0.739335	0.657282	0.63714	0.648177	0.698923	0.606361	0.664536	0.0176639
236	0.949879	1.01056	0.827149	0.894805	0.851593	0.906798	0.0297713		236	0.722336	0.645676	0.623581	0.622608	0.721157	0.597811	0.655528	0.0199326
237	0.941806	1.00885	0.825477	0.907536	0.84159	0.905052	0.0299941		237	0.736177	0.672854	0.628916	0.634843	0.707996	0.594833	0.662603	0.0197743
238	0.939018	0.995137	0.82083	0.916673	0.859103	0.906152	0.0272783		238	0.727368	0.665447	0.596569	0.63139	0.695494	0.600818	0.652847	0.0196253
239	0.949454	1.00979	0.823475	0.937382	0.851938	0.914408	0.0303483		239	0.725309	0.668215	0.633483	0.645076	0.705432	0.592588	0.661684	0.018143
240	0.933531	0.999148	0.8265	0.939487	0.861709	0.912075	0.0273154		240	0.724184	0.655574	0.633597	0.636081	0.700945	0.609199	0.65993	0.0163856
241	0.932937	1.01296	0.823596	0.919455	0.8557	0.90893	0.0294109		241	0.722931	0.642717	0.602194	0.625857	0.72077	0.603924	0.653065	0.0206258
242	0.928836	1.00272	0.820753	0.930907	0.859549	0.908553	0.0282057		242	0.728001	0.637279	0.642318	0.59951	0.699786	0.617915	0.654135	0.018454
243	0.932888	1.01064	0.826359	0.921244	0.851101	0.908446	0.0291418		243	0.70537	0.662713	0.605409	0.615375	0.703636	0.61073	0.650539	0.017346
244	0.921371	1.00362	0.822188	0.913068	0.846891	0.901429	0.0284469		244	0.740725	0.659322	0.611066	0.631441	0.69894	0.601567	0.657177	0.0201453
245	0.923812	1.00625	0.814788	0.914706	0.839769	0.899866	0.0303066		245	0.718693	0.657033	0.601315	0.622791	0.7038	0.612701	0.652722	0.0183486
246	0.916941	1.00182	0.816923	0.908375	0.850847	0.898981	0.0283102		246	0.701241	0.666127	0.606157	0.645177	0.704907	0.611279	0.655815	0.015936
247	0.910524	0.990516	0.797823	0.909754	0.840713	0.889866	0.0295571		247	0.712758	0.651286	0.578128	0.62237	0.698178	0.60357	0.644382	0.0198302
248	0.924565	1.00315	0.799188	0.908406	0.844542	0.895971	0.0312871		248	0.722726	0.653836	0.614456	0.617445	0.70805	0.5991	0.652602	0.0193985
249	0.929621	0.9905	0.779159	0.908223	0.845235	0.890548	0.0324284		249	0.721923	0.652547	0.585037	0.62829	0.704446	0.612823	0.650844	0.0198698
250	0.948481	1.00092	0.791106	0.917328	0.84664	0.900894	0.0331881		250	0.701821	0.668496	0.581234	0.627527	0.706495	0.612392	0.649661	0.0189053
251	0.929375	0.99946	0.775973	0.909338	0.855841	0.893997	0.0334634		251	0.713449	0.676419	0.558168	0.628956	0.704179	0.614218	0.649232	0.0222436
252	0.933798	0.991929	0.788976	0.916467	0.852933	0.896821	0.0312125		252	0.709496	0.663786	0.5959	0.628191	0.705103	0.611939	0.652402	0.0179372
253	0.937737	0.998949	0.781111	0.915845	0.854318	0.897592	0.0332617		253	0.708488	0.682641	0.581729	0.627341	0.708535	0.601372	0.651684	0.0207061
254	0.938899	0.978363	0.786826	0.923807	0.842623	0.894103	0.0310789		254	0.692849	0.654086	0.561773	0.627097	0.699718	0.607087	0.640435	0.019668
255	0.936533	0.995368	0.777999	0.92668	0.848418	0.897	0.0338476		255	0.719925	0.671444	0.582907	0.642586	0.707417	0.598844	0.653854	0.0209034
256	0.923701	1.00194	0.77665	0.926147	0.843163	0.894321	0.0345962		256	0.709421	0.639412	0.594744	0.640888	0.698669	0.593092	0.646038	0.0184784
257	0.929176	1.00993	0.77879	0.923987	0.849719	0.89832	0.0350526		257	0.696775	0.680736	0.583296	0.62289	0.703406	0.587335	0.64574	0.0204037
258	0.918095	1.00514	0.779478	0.927847	0.850263	0.896164	0.0341069		258	0.699072	0.664739	0.591773	0.632508	0.699424	0.572875	0.643399	0.0200355
259	0.925243	0.998468	0.777991	0.92994	0.845147	0.895358	0.0340686		259	0.711032	0.650825	0.569583	0.654185	0.692516	0.572031	0.641695	0.0221628
260	0.905751	1.00591	0.79182	0.936122	0.829635	0.893847	0.0340702		260	0.699114	0.649841	0.588576	0.63873	0.697735	0.575421	0.641569	0.0195266
261	0.928821	0.999496	0.782892	0.939639	0.818611	0.893892	0.0360295		261	0.699932	0.635293	0.565559	0.633396	0.696758	0.562556	0.632249	0.0223965
262	0.919631	0.998771	0.787203	0.932945	0.836375	0.894985	0.0333898		262	0.699653	0.644576	0.541209	0.638758	0.695567	0.580572	0.633389	0.0233914
263	0.906817	1.00052	0.785309	0.92593	0.83958	0.891631	0.0330316		263	0.706159	0.654626	0.565113	0.640871	0.691341	0.580326	0.639739	0.0213414
264	0.891951	1.01602	0.775362	0.916981	0.836407	0.887345	0.0361066		264	0.700954	0.668137	0.577455	0.653251	0.695919	0.57192	0.644606	0.0212322
265	0.90481	1.00852	0.787049	0.925567	0.837568	0.892704	0.033967		265	0.684678	0.656801	0.609827	0.651851	0.693007	0.561479	0.642941	0.0184487
266	0.899666	1.00808	0.783579	0.936824	0.827744	0.891178	0.035453		266	0.688115	0.656028	0.577127	0.625395	0.698364	0.572819	0.636308	0.0201219
267	0.897408	1.00366	0.777838	0.949311	0.842786	0.8942	0.0353338		267	0.693222	0.627994	0.569398	0.648619	0.696879	0.573344	0.634909	0.0207889
268	0.880183	1.00734	0.771948	0.936949	0.841301	0.887544	0.0359704		268	0.691205	0.651263	0.57567	0.64484	0.697031	0.574522	0.639089	0.0200316
269	0.895822	0.998463	0.767424	0.940088	0.840981	0.888556	0.0356226		269	0.695337	0.654771	0.570935	0.657114	0.679707	0.571048	0.638152	0.0201754
270	0.882073	1.01418	0.778604	0.920749	0.840973	0.887315	0.0353299		270	0.703664	0.633889	0.558899	0.641332	0.683558	0.573627	0.632495	0.0214957
271	0.885913	1.01044	0.776477	0.934345	0.825829	0.8866	0.036571		271	0.70546	0.642229	0.560077	0.633223	0.685737	0.57446	0.633531	0.0216409
272	0.884481	1.0007	0.785587	0.934739	0.824793	0.886061	0.0342715		272	0.669628	0.642639	0.564271	0.630691	0.688225	0.565095	0.626758	0.0194299
273	0.881181	0.994854	0.77515	0.938016	0.82989	0.883818	0.0346354		273	0.699404	0.657727	0.582029	0.621455	0.677679	0.564511	0.633801	0.0200246
274	0.884061	1.00878	0.772404	0.944615	0.831589	0.88829	0.0370693		274	0.706893	0.648196	0.560378	0.605174	0.694073	0.551238	0.627659	0.0247112
275	0.873674	1.0059	0.78447	0.961408	0.826075	0.890305	0.0368891		275	0.695746	0.642892	0.546175	0.617654	0.677893	0.559574	0.623322	0.0227631
276	0.875326	1.01063	0.782757	0.946318	0.840364	0.891079	0.0357197		276	0.684229	0.656909	0.568804	0.602643	0.677492	0.567355	0.626239	0.0198977
277	0.888736	1.0032	0.790706	0.941025	0.824234	0.88958	0.0344107		277	0.681137	0.603813	0.537773	0.639075	0.673139	0.572664	0.617933	0.0211895
278	0.896564	1.01865	0.787969	0.924835	0.84342	0.894288	0.0348113		278	0.683343	0.62166	0.56684	0.647603	0.689483	0.571551	0.63008	0.0198386
279	0.902652	1.01742	0.789604	0.930286	0.839151	0.895822	0.0349363		279	0.673389	0.630438	0.54944	0.620334	0.677606	0.546223	0.616238	0.0214831
280	0.91184	1.00965	0.782552	0.924187	0.835128	0.892671	0.0349182		280	0.695944	0.631146	0.554868	0.653561	0.667346	0.561136	0.627333	0.021502
281	0.91793	1.00244	0.785852	0.929864	0.828591	0.892936	0.0344018		281	0.702026	0.643872	0.541681	0.658603	0.674889	0.549714	0.628464	0.0249695
282	0.918631	1.0132	0.782841	0.932862	0.811944	0.891895	0.0376256		282	0.684115	0.64346	0.521918	0.621659	0.671557	0.556603	0.616552	0.0240889
283	0.927606	0.9969	0.774502	0.951769	0.822037	0.894563	0.0371547		283	0.690085	0.636244	0.556717	0.62689	0.665674	0.554553	0.621694	0.0208034
284	0.926629	1.02649	0.768528	0.934324	0.810595	0.893313	0.0414446		284	0.699802	0.658364	0.548438	0.621828	0.675147	0.547032	0.625102	0.0242522
285	0.933736	1.01182	0.760612	0.943897	0.831067	0.896227	0.0398393		285	0.708188	0.645797	0.552997	0.636126	0.679452	0.55971	0.630378	0.0234018
286	0.923816	1.01679	0.760973	0.93468	0.831926	0.893637	0.0395829		286	0.697335	0.63189	0.560192	0.638892	0.669885	0.548195	0.624398	0.022101
287	0.913468	0.98721	0.756803	0.935763	0.826616	0.883972	0.0366999		287	0.709042	0.634407	0.55947	0.657587	0.666256	0.544039	0.628467	0.0239747
288	0.924985	1.00824	0.764979	0.932227	0.832477	0.892583	0.0378917		288	0.721275	0.639622	0.557648	0.678854	0.670285	0.547794	0.635913	0.0259358
289	0.914017	1.0009	0.762527	0.94663	0.823812	0.889578	0.0383211		289	0.689142	0.633564	0.560849	0.678091	0.672822	0.537351	0.628636	0.024159
290	0.918685	1.01548	0.754273	0.936771	0.824693	0.88998	0.0407147		290	0.696782	0.637345	0.540451	0.638754	0.683128	0.540795	0.622876	0.0253229
291	0.918615	1.00209	0.754635	0.924917	0.824012	0.884854	0.0385478		291	0.687484	0.620083	0.569737	0.654179	0.678555	0.542248	0.625381	0.0220787
292	0.925663	1.01284	0.755181	0.927328	0.815084	0.887219	0.040745		292	0.692804	0.650434	0.563741	0.640639	0.671522	0.546643	0.62763	0.0220505
293	0.922451	0.994004	0.760125	0.931128	0.811058	0.883753	0.0381921		293	0.689232	0.619828	0.527101	0.640243	0.668873	0.544965	0.61504	0.024554
294	0.929773	1.01568	0.754316	0.936686	0.800758	0.887442	0.0428476		294	0.70194	0.62868	0.549184	0.63284	0.669936	0.548852	0.621905	0.0232756
295	0.920234	1.00214	0.756569	0.933105	0.812162	0.884843	0.0395359		295	0.688012	0.631016	0.555936	0.616316	0.66858	0.539405	0.616544	0.0221414
296	0.918818	1.00241	0.760887	0.933689	0.809228	0.885006	0.0392145		296	0.697991	0.625926	0.570254	0.598157	0.66765	0.538293	0.616379	0.0223218
297	0.912107	1.01749	0.758853	0.907445	0.814897	0.882158	0.0397891		297	0.697797	0.624603	0.540853	0.639301	0.68319	0.541207	0.621158	0.0252232
298	0.912629	1.01489	0.752064	0.919419	0.819212	0.883644	0.0404037		298	0.690252	0.625469	0.533965	0.637269	0.674858	0.532364	0.615696	0.0254099
299	0.929438	1.00686	0.749645	0.914481	0.821612	0.884408	0.0400158		299	0.689505	0.619656	0.542113	0.640294	0.675505	0.539824	0.617816	0.024031
300	0.925172	1.01202	0.74227	0.914147	0.812289	0.88118	0.0420399		300	0.700494	0.613134	0.549074	0.623303	0.654063	0.541591	0.61361	0.0227493
301	0.922966	0.995129	0.747224	0.909383	0.819422	0.878825	0.0386039		301	0.704031	0.601654	0.558642	0.605345	0.678353	0.539838	0.614644	0.0241731
302	0.908111	1.01304	0.752463	0.926461	0.815252	0.883066	0.0405266		302	0.716506	0.599064	0.540053	0.633086	0.666818	0.536417	0.615324	0.0265421
303	0.915047	1.00102	0.738826	0.914762	0.81502	0.876935	0.0405896		303	0.696425	0.590311	0.556621	0.62587	0.657481	0.537789	0.610749	0.0226224
304	0.914471	1.00556	0.751828	0.914208	0.803092	0.877831	0.0402204		304	0.69141	0.607825	0.55927	0.634244	0.667306	0.544067	0.617354	0.0217947
305	0.923874	1.01101	0.758434	0.905946	0.819149	0.883682	0.0390763		305	0.698415	0.591158	0.537263	0.629167	0.663206	0.544157	0.610561	0.0241491
306	0.917229	1.01881	0.761171	0.909079	0.811643	0.883587	0.0401147		306	0.699483	0.594604	0.547001	0.624343	0.653486	0.528495	0.607902	0.0241101
307	0.935724	1.00562	0.746567	0.912966	0.81093	0.882362	0.0412406		307	0.676084	0.606956	0.536682	0.637256	0.658262	0.535262	0.608417	0.0226045
308	0.924699	1.00952	0.759449	0.914953	0.819753	0.885674	0.0389848		308	0.706446	0.603235	0.530849	0.639487	0.656165	0.536937	0.612187	0.0257781
309	0.931874	1.00451	0.759234	0.917461	0.816977	0.886011	0.0389726		309	0.691617	0.594872	0.517291	0.614311	0.671635	0.531166	0.603482	0.0264902
310	0.928853	0.995352	0.758873	0.92388	0.814103	0.884212	0.0382328		310	0.684015	0.604382	0.532754	0.615718	0.662336	0.52874	0.604657	0.0239678
311	0.919746	1.01506	0.750942	0.926882	0.828753	0.888277	0.0404769		311	0.681685	0.593418	0.534107	0.592174	0.666684	0.547302	0.602562	0.0225484
312	0.921041	0.996227	0.762633	0.930083	0.818748	0.885746	0.0374503		312	0.699069	0.579586	0.52226	0.636122	0.654564	0.524762	0.602727	0.0269634
313	0.921558	0.996052	0.748528	0.922448	0.81319	0.880355	0.0393673		313	0.677984	0.586137	0.528374	0.584102	0.659483	0.55129	0.597895	0.0220737
314	0.911276	1.00655	0.752505	0.917174	0.814112	0.880323	0.0394816		314	0.681847	0.586391	0.547696	0.613251	0.666952	0.535026	0.605194	0.0225694
315	0.916474	1.01225	0.749806	0.919578	0.805373	0.880696	0.0414263		315	0.680325	0.602688	0.541258	0.610596	0.660223	0.538991	0.60568	0.0218439
316	0.908105	1.0043	0.753823	0.922186	0.801423	0.877968	0.0400477		316	0.669143	0.573557	0.519422	0.604344	0.651496	0.549118	0.594514	0.0217638
317	0.916195	1.00796	0.755609	0.927648	0.804623	0.882408	0.040537		317	0.661925	0.560568	0.549779	0.603266	0.660159	0.560782	0.599413	0.0190594
318	0.919981	1.00651	0.740368	0.935037	0.800495	0.880478	0.0431041		318	0.689791	0.590279	0.536011	0.599575	0.652747	0.548013	0.602736	0.0221683
319	0.926025	0.978773	0.7453	0.932436	0.809935	0.878494	0.0388153		319	0.692587	0.602239	0.549721	0.588704	0.649379	0.549198	0.605305	0.0211366
320	0.922378	0.990889	0.7482	0.931991	0.803644	0.87942	0.0399976		320	0.655277	0.603723	0.52077	0.60825	0.654115	0.557473	0.599935	0.0198269
321	0.900607	0.998346	0.733655	0.941384	0.801179	0.875034	0.0427572		321	0.675539	0.604066	0.51272	0.585747	0.647283	0.562353	0.597951	0.0218399
322	0.92112	1.00771	0.740006	0.933638	0.795264	0.879548	0.0436605		322	0.661845	0.592939	0.523737	0.608347	0.662746	0.548238	0.599642	0.0213281
323	0.916955	0.993883	0.733271	0.94222	0.802974	0.877861	0.0427299		323	0.690319	0.583447	0.518256	0.598598	0.65918	0.549665	0.599911	0.0242392
324	0.919773	0.990581	0.718311	0.924725	0.787842	0.868246	0.0446122		324	0.66175	0.582268	0.538001	0.627357	0.652447	0.563742	0.604261	0.0187647
325	0.919558	0.993409	0.721499	0.932956	0.798058	0.873096	0.0441948		325	0.683513	0.579894	0.513458	0.619403	0.650514	0.545078	0.598643	0.024038
326	0.915667	0.994955	0.72783	0.922859	0.800891	0.87244	0.0426389		326	0.679481	0.590022	0.525859	0.608066	0.658882	0.544985	0.601216	0.0226467
327	0.909916	0.987752	0.740648	0.937018	0.801273	0.875321	0.0406272		327	0.677093	0.583487	0.49734	0.621595	0.643751	0.553612	0.596146	0.0242661
328	0.914882	0.995105	0.714521	0.937781	0.795976	0.871653	0.045563		328	0.675658	0.558315	0.540885	0.60418	0.64637	0.551833	0.596207	0.0206544
329	0.912482	0.982084	0.72099	0.924265	0.782999	0.864564	0.0433303		329	0.664204	0.56608	0.525707	0.616813	0.638679	0.542147	0.592272	0.0207897
330	0.9218	0.986491	0.725913	0.919633	0.80137	0.871041	0.0420393		330	0.662483	0.575848	0.511511	0.575679	0.640425	0.545484	0.585238	0.0212184
331	0.917599	1.00189	0.71231	0.930725	0.795573	0.87162	0.0463642		331	0.67404	0.588595	0.531443	0.612805	0.636481	0.553531	0.599482	0.0196953
332	0.915785	0.987161	0.706774	0.923341	0.800642	0.86674	0.0447519		332	0.655264	0.564099	0.489773	0.609631	0.650137	0.55435	0.587209	0.0236887
333	0.901705	1.01615	0.699758	0.927523	0.796252	0.868277	0.0490225		333	0.667675	0.579227	0.498753	0.582436	0.638139	0.551686	0.586319	0.0225073
334	0.920712	0.99773	0.692245	0.934676	0.795325	0.868138	0.0490818		334	0.67031	0.582075	0.503551	0.583248	0.654983	0.549852	0.59067	0.0234896
335	0.906503	0.987761	0.699629	0.938935	0.798951	0.866356	0.0464586		335	0.660559	0.564266	0.526397	0.589988	0.649011	0.543381	0.588934	0.020639
336	0.921315	0.995819	0.698753	0.931175	0.780904	0.865593	0.048733		336	0.665009	0.563428	0.530702	0.573355	0.654977	0.545461	0.588822	0.0212937
337	0.920711	0.990577	0.698153	0.928566	0.796263	0.866854	0.0470997		337	0.667688	0.571792	0.485416	0.581426	0.649146	0.53982	0.582548	0.0253099
338	0.929422	0.993403	0.698196	0.930792	0.806145	0.871592	0.047344		338	0.674824	0.566971	0.499035	0.594199	0.63839	0.546279	0.586616	0.023689
339	0.925889	1.00764	0.700995	0.932868	0.789725	0.871423	0.0494032		339	0.661711	0.558504	0.525859	0.572261	0.642619	0.536405	0.582893	0.0210167
340	0.92038	1.00747	0.697641	0.940608	0.800319	0.873284	0.0493683		340	0.674621	0.53307	0.525226	0.59526	0.638024	0.550868	0.586178	0.0225925
341	0.913397	0.988653	0.698891	0.942154	0.802879	0.869195	0.0468822		341	0.688126	0.567453	0.486787	0.599703	0.64234	0.558641	0.590508	0.0261435
342	0.916856	0.993513	0.699851	0.945537	0.799412	0.871034	0.0477848		342	0.681475	0.55161	0.471064	0.588334	0.629555	0.540375	0.577069	0.0273933
343	0.892618	1.00222	0.701477	0.922085	0.800326	0.863745	0.0463745		343	0.677954	0.570061	0.517085	0.559906	0.640962	0.539207	0.584196	0.0231725
344	0.900413	1.00796	0.702444	0.927694	0.799743	0.867652	0.047443		344	0.691394	0.563887	0.516015	0.574282	0.644777	0.523491	0.585641	0.0258164
345	0.929237	0.978443	0.699638	0.920673	0.795493	0.864697	0.0457255		345	0.698447	0.543339	0.507129	0.575262	0.649866	0.516899	0.581824	0.0286498
346	0.930614	0.992195	0.70759	0.924175	0.785324	0.86798	0.0469329		346	0.685749	0.548271	0.4929	0.580044	0.642259	0.513683	0.577151	0.0278894
347	0.920427	1.00518	0.700863	0.926541	0.785958	0.867793	0.0488502		347	0.698767	0.520486	0.491737	0.578882	0.636822	0.508788	0.57258	0.0304635
348	0.910779	1.00576	0.70264	0.921601	0.784302	0.865015	0.0481599		348	0.681492	0.553653	0.482911	0.589715	0.649764	0.503351	0.576814	0.0294376
349	0.919572	0.973432	0.705332	0.918975	0.78821	0.861104	0.0442553		349	0.693368	0.526148	0.493319	0.590559	0.64871	0.492615	0.57412	0.0314144
350	0.907503	1.00973	0.71613	0.932711	0.785702	0.870355	0.0471783		350	0.68474	0.551828	0.494556	0.589682	0.640359	0.499425	0.576765	0.0284953
351	0.907822	1.00198	0.722837	0.933777	0.785207	0.870324	0.0455028		351	0.679971	0.556857	0.47496	0.559594	0.644584	0.498868	0.569139	0.0298261
352	0.903523	1.00111	0.714072	0.938697	0.79175	0.86983	0.0462469		352	0.68417	0.550978	0.448604	0.571842	0.631513	0.49096	0.563011	0.0324359
353	0.907889	1.00459	0.715721	0.937159	0.783955	0.869863	0.0470176		353	0.66631	0.541483	0.479957	0.565073	0.630512	0.491215	0.562425	0.0277615
354	0.915224	0.992725	0.716689	0.947014	0.792272	0.872785	0.0458453		354	0.668627	0.529506	0.456249	0.574832	0.626663	0.491817	0.557949	0.0301761
355	0.893819	1.00808	0.732343	0.943873	0.801644	0.875952	0.0440616		355	0.68038	0.542364	0.490355	0.568552	0.630974	0.493221	0.567641	0.0283198
356	0.895619	0.989968	0.730186	0.940872	0.778285	0.866986	0.0438113		356	0.671268	0.546727	0.481029	0.563113	0.625762	0.49386	0.563626	0.0275998
357	0.900735	0.999772	0.725333	0.953975	0.77558	0.871079	0.0467654		357	0.672343	0.529023	0.479213	0.562304	0.628651	0.483589	0.559187	0.0291833
358	0.918996	0.990177	0.72407	0.952098	0.783508	0.87377	0.0457334		358	0.663123	0.520196	0.465073	0.564637	0.639417	0.497415	0.55831	0.0295608
359	0.903261	1.00729	0.728173	0.95008	0.778598	0.873479	0.0468082		359	0.665913	0.53575	0.492628	0.604171	0.637605	0.490301	0.571061	0.028108
360	0.908866	0.998979	0.717386	0.946592	0.77648	0.869661	0.0473492		360	0.664314	0.514839	0.493317	0.574614	0.651516	0.493054	0.565276	0.0289977
361	0.912922	0.997218	0.730652	0.9439	0.778731	0.872685	0.0452548		361	0.674744	0.533092	0.447985	0.579563	0.632591	0.505562	0.562256	0.0311906
362	0.904906	1.01477	0.727389	0.926712	0.778254	0.870406	0.0465392		362	0.668458	0.533913	0.478146	0.582083	0.625347	0.497446	0.564232	0.0277424
363	0.912957	0.993269	0.72937	0.917298	0.785241	0.867627	0.0429931		363	0.654461	0.515296	0.479569	0.537699	0.62101	0.500283	0.551386	0.0262101
364	0.894989	1.00109	0.720675	0.90494	0.777155	0.85977	0.0444638		364	0.649418	0.551056	0.482282	0.596658	0.628466	0.487432	0.565885	0.0264603
365	0.89746	0.990789	0.725513	0.903111	0.774596	0.858294	0.0427709		365	0.659964	0.535843	0.484346	0.577103	0.626082	0.491055	0.562399	0.0267073
366	0.917249	1.00724	0.72969	0.920304	0.786317	0.872161	0.04484		366	0.653646	0.520924	0.493829	0.562219	0.635259	0.496171	0.560341	0.0260434
367	0.919275	0.993175	0.727921	0.933182	0.777146	0.87014	0.0449001		367	0.651966	0.531648	0.477392	0.562276	0.630578	0.486789	0.556775	0.0270645
368	0.924105	1.00478	0.726604	0.942412	0.780505	0.87568	0.0467957		368	0.652071	0.52909	0.481844	0.571423	0.625014	0.506014	0.560909	0.0251703
369	0.931992	0.988694	0.725103	0.936742	0.762353	0.868977	0.0468886		369	0.668789	0.524668	0.473218	0.585863	0.621307	0.498835	0.562113	0.0282628
370	0.92133	0.999845	0.715964	0.935042	0.785161	0.871469	0.04675		370	0.666807	0.522749	0.485419	0.576071	0.61864	0.502812	0.562083	0.0265095
371	0.930152	0.995984	0.714989	0.935714	0.79177	0.873722	0.0464274		371	0.680277	0.500102	0.463126	0.598176	0.630223	0.502475	0.562396	0.0321032
372	0.924936	1.00396	0.711084	0.924745	0.789074	0.87076	0.0472273		372	0.641333	0.513693	0.452415	0.575554	0.623428	0.495723	0.550358	0.0279745
373	0.924752	1.01198	0.72025	0.925621	0.784079	0.873337	0.0473296		373	0.665236	0.535735	0.465553	0.584181	0.624759	0.497553	0.56217	0.0284964
374	0.916902	1.01784	0.705781	0.924264	0.783939	0.869746	0.0495484		374	0.646158	0.519007	0.476516	0.588922	0.621712	0.503869	0.559364	0.0257479
375	0.920773	1.03322	0.704115	0.939877	0.782016	0.876	0.0526041		375	0.661727	0.522134	0.515215	0.600995	0.62279	0.498209	0.570178	0.0250597
376	0.904739	1.011	0.700758	0.932077	0.782658	0.866247	0.0494542		376	0.658938	0.513858	0.501062	0.600031	0.630664	0.506098	0.568442	0.0260689
377	0.910099	1.01807	0.703705	0.944325	0.781199	0.871479	0.0508269		377	0.662901	0.521811	0.457582	0.580064	0.622659	0.500943	0.55766	0.029021
378	0.913935	1.00645	0.694918	0.942293	0.786127	0.868745	0.0503811		378	0.660683	0.515461	0.457274	0.605923	0.624677	0.501898	0.560986	0.0299701
379	0.906072	0.995622	0.692967	0.954826	0.778715	0.86564	0.0505395		379	0.676085	0.516846	0.474806	0.576453	0.62345	0.494049	0.560281	0.0294589
380	0.905306	1.00386	0.689042	0.9377	0.779456	0.863073	0.050775		380	0.672385	0.512514	0.468099	0.583268	0.616727	0.495008	0.558	0.0294818
381	0.900464	1.00106	0.691444	0.936764	0.774172	0.860781	0.0502804		381	0.66839	0.51351	0.453799	0.589602	0.618628	0.493378	0.556218	0.0306661
382	0.915578	1.00993	0.685556	0.925429	0.764106	0.860119	0.0527158		382	0.660475	0.521767	0.460376	0.591661	0.618438	0.505163	0.559647	0.0283361
383	0.892911	0.984075	0.686513	0.93762	0.773667	0.854957	0.0489598		383	0.671131	0.519302	0.483813	0.573112	0.620368	0.490876	0.559767	0.0280896
384	0.905173	1.014	0.68263	0.939447	0.763568	0.860964	0.0539718		384	0.67841	0.531894	0.447619	0.591509	0.618974	0.502388	0.561799	0.0312743
385	0.891431	1.00681	0.683259	0.950207	0.78149	0.862639	0.0521709		385	0.665185	0.512607	0.451895	0.566909	0.619618	0.497511	0.552288	0.0298825
386	0.88892	1.01358	0.682236	0.942807	0.773843	0.860277	0.0530293		386	0.657181	0.513151	0.442421	0.567438	0.61605	0.492258	0.548083	0.0299989
387	0.899252	0.994386	0.684543	0.937439	0.775359	0.858196	0.0504103		387	0.655404	0.49929	0.464756	0.570248	0.610508	0.496215	0.549404	0.0278437
388	0.887653	1.01514	0.685254	0.935694	0.75998	0.856745	0.0533106		388	0.671337	0.503309	0.455374	0.584308	0.619719	0.496856	0.55515	0.0309837
389	0.890713	1.00251	0.682352	0.930135	0.764367	0.854014	0.051651		389	0.66607	0.512626	0.470556	0.562484	0.60298	0.487026	0.55029	0.0279426
390	0.903959	1.00906	0.68624	0.922662	0.768906	0.858166	0.0515958		390	0.645436	0.500115	0.47321	0.573473	0.614913	0.492523	0.549945	0.0266466
391	0.890098	1.00574	0.68265	0.923805	0.777199	0.855899	0.0507709		391	0.643694	0.513275	0.479307	0.578943	0.619132	0.485068	0.553237	0.026297
392	0.893208	1.0031	0.681531	0.924359	0.769219	0.854284	0.0512451		392	0.666203	0.516021	0.472896	0.579548	0.616639	0.491086	0.557065	0.0284253
393	0.900005	1.0039	0.679417	0.912872	0.764537	0.852146	0.0515819		393	0.666245	0.521601	0.452509	0.566361	0.620456	0.496631	0.553967	0.0297253
394	0.892061	1.00099	0.680689	0.914812	0.759714	0.849654	0.0512194		394	0.671678	0.504276	0.460191	0.567084	0.621995	0.496689	0.553652	0.0303676
395	0.905921	1.00341	0.683012	0.903648	0.757441	0.850686	0.0513763		395	0.66296	0.488859	0.452551	0.590896	0.613611	0.498967	0.551308	0.0308705
396	0.887524	0.999616	0.684733	0.904589	0.774395	0.850171	0.048909		396	0.66738	0.517513	0.447912	0.568519	0.611672	0.497869	0.551811	0.0298607
397	0.914942	1.00574	0.676475	0.908562	0.777271	0.856599	0.0518019		397	0.646623	0.493686	0.428112	0.548116	0.602578	0.504779	0.537316	0.0294447
398	0.914081	1.00826	0.685483	0.901365	0.775538	0.856945	0.0506598		398	0.662783	0.493729	0.421851	0.531176	0.602417	0.499218	0.535196	0.0319175
399	0.911685	0.998391	0.678023	0.911827	0.777052	0.855396	0.0507541		399	0.666355	0.492276	0.4521	0.564877	0.611141	0.488426	0.545863	0.0307783
400	0.92219	1.00612	0.678121	0.925633	0.778806	0.862174	0.0526025		400	0.682188	0.498818	0.44909	0.540645	0.610123	0.490881	0.545291	0.0322062
401	0.917195	0.995514	0.681063	0.906495	0.780323	0.856118	0.0498351		401	0.645709	0.508827	0.402542	0.547922	0.605126	0.48567	0.532633	0.032477
402	0.913389	0.998706	0.672536	0.886717	0.788115	0.851893	0.0501139		402	0.655077	0.491356	0.431587	0.543419	0.596722	0.483779	0.533657	0.03051
403	0.914729	1.01135	0.676424	0.882999	0.80352	0.857805	0.0503185		403	0.655896	0.499647	0.449465	0.553709	0.59876	0.48695	0.540738	0.0287269
404	0.915059	0.996286	0.681328	0.879724	0.783934	0.851266	0.0487126		404	0.650699	0.491254	0.41716	0.560977	0.60301	0.473869	0.532828	0.0325727
405	0.909283	1.00493	0.678755	0.891271	0.78052	0.852952	0.0503307		405	0.661714	0.502286	0.4552	0.566164	0.594305	0.475401	0.542511	0.0294376
406	0.903477	1.00984	0.667508	0.889183	0.77677	0.849355	0.0523858		406	0.652286	0.501726	0.424056	0.540291	0.606953	0.48617	0.535247	0.0310738
407	0.897888	1.02852	0.675439	0.868387	0.787795	0.851605	0.0524702		407	0.651342	0.486091	0.46118	0.538625	0.603025	0.476812	0.536179	0.028575
408	0.8975	0.99354	0.680065	0.859187	0.781641	0.842387	0.0474154		408	0.652697	0.399877	0.446277	0.52776	0.598005	0.469266	0.515647	0.0357764
409	0.908501	0.99511	0.673915	0.853636	0.780351	0.842303	0.0490114		409	0.674699	0.502077	0.457314	0.543984	0.604394	0.471749	0.542369	0.031272
410	0.902735	1.01271	0.674496	0.856308	0.778093	0.844868	0.0510432		410	0.660062	0.488067	0.436737	0.542352	0.59509	0.470608	0.532153	0.0312966
411	0.899258	1.00566	0.673584	0.846479	0.784406	0.841876	0.0497042		411	0.662771	0.478447	0.419641	0.542478	0.60168	0.473242	0.52971	0.0337391
412	0.886369	1.03121	0.670927	0.843997	0.779905	0.842481	0.0532514		412	0.642105	0.500916	0.438197	0.555473	0.615654	0.458326	0.535112	0.0310944
413	0.890801	1.01756	0.672209	0.841534	0.790123	0.842445	0.050881		413	0.653934	0.477039	0.433123	0.540157	0.601658	0.470501	0.529402	0.0317655
414	0.887202	1.0172	0.670733	0.836705	0.796375	0.841642	0.050667		414	0.665799	0.484809	0.445031	0.56315	0.600739	0.470005	0.538255	0.0320576
415	0.891972	0.999836	0.681255	0.852524	0.7786	0.840838	0.0479048		415	0.658934	0.512407	0.440659	0.551676	0.600827	0.460051	0.537426	0.0311643
416	0.886277	1.01662	0.672384	0.851115	0.787165	0.842712	0.0507184		416	0.64175	0.548303	0.431737	0.566799	0.60581	0.464043	0.543074	0.0302328
417	0.880844	1.01885	0.685863	0.854221	0.779174	0.843791	0.0494955		417	0.633488	0.515112	0.411488	0.556975	0.605933	0.463015	0.531002	0.0316011
418	0.888117	1.01981	0.687444	0.849628	0.787352	0.84647	0.0492236		418	0.644525	0.539285	0.433029	0.538116	0.607324	0.439227	0.533584	0.031978
419	0.881491	1.0052	0.689254	0.855623	0.794244	0.845162	0.0464507		419	0.663731	0.514522	0.422885	0.570701	0.594851	0.455057	0.536958	0.0336589
420	0.884389	1.01224	0.690473	0.862888	0.794534	0.848904	0.0474082		420	0.639869	0.534325	0.431876	0.561789	0.593167	0.461077	0.537017	0.0294268
421	0.875737	0.998055	0.693444	0.871703	0.779765	0.843741	0.0457386		421	0.65432	0.530121	0.435373	0.553499	0.605111	0.455574	0.539	0.0314718
422	0.87903	0.996378	0.688446	0.863772	0.781977	0.84192	0.0459823		422	0.639785	0.517977	0.435597	0.558888	0.597124	0.439678	0.531508	0.030999
423	0.870694	1.00511	0.685604	0.882874	0.771803	0.843217	0.0483648		423	0.636204	0.513034	0.421901	0.546819	0.600281	0.442787	0.526837	0.031632
424	0.875829	1.00641	0.669301	0.866653	0.778326	0.839303	0.0500499		424	0.6437	0.552575	0.427775	0.535669	0.598597	0.432328	0.531774	0.0325517
425	0.869866	0.989897	0.668661	0.877902	0.773414	0.835948	0.0483762		425	0.643417	0.524507	0.40571	0.530931	0.598329	0.453616	0.526085	0.03281
426	0.873485	0.998706	0.671275	0.857867	0.776325	0.835532	0.0486007		426	0.625696	0.528787	0.427507	0.555026	0.599506	0.442332	0.529809	0.0301877
427	0.874912	1.0145	0.668301	0.864718	0.787031	0.841893	0.050813		427	0.643473	0.51698	0.43217	0.551561	0.596152	0.438817	0.529859	0.0315223
428	0.872201	1.00471	0.6808	0.836221	0.784174	0.835622	0.0475592		428	0.645707	0.526409	0.418776	0.538005	0.593369	0.438827	0.526849	0.0325339
429	0.875415	1.00897	0.683092	0.844796	0.789398	0.840334	0.0477527		429	0.652398	0.514302	0.434537	0.565186	0.604802	0.431634	0.53381	0.0336497
430	0.868819	1.00849	0.682744	0.831153	0.797286	0.837697	0.047254		430	0.629077	0.52946	0.449223	0.551371	0.596031	0.448367	0.533922	0.0277539
431	0.864658	1.00158	0.683562	0.840998	0.793131	0.836787	0.0461892		431	0.645756	0.521257	0.428361	0.545439	0.604374	0.437161	0.530391	0.0325723
432	0.860856	1.01404	0.679124	0.840595	0.796941	0.838311	0.0483513		432	0.625111	0.539319	0.432879	0.541191	0.595912	0.440738	0.529192	0.0293441
433	0.867823	1.00707	0.681154	0.848576	0.793167	0.839559	0.0474071		433	0.636255	0.521073	0.43571	0.547153	0.593632	0.429656	0.527247	0.0310139
434	0.870222	1.00319	0.68073	0.858735	0.784459	0.839466	0.047474		434	0.633673	0.513304	0.422422	0.529408	0.599173	0.439788	0.522961	0.031281
435	0.855976	1.01948	0.681346	0.861618	0.790563	0.841796	0.0492073		435	0.634342	0.514371	0.423868	0.580784	0.581191	0.443551	0.529684	0.0312108
436	0.865742	1.01725	0.671662	0.857667	0.762744	0.835014	0.0516041		436	0.639216	0.509806	0.431599	0.547286	0.587858	0.432663	0.524738	0.0311686
437	0.892237	1.00132	0.668423	0.861339	0.734086	0.831481	0.0527266		437	0.629858	0.494248	0.402182	0.55908	0.588529	0.443163	0.51951	0.0328037
438	0.907466	0.991061	0.676325	0.862363	0.733442	0.834131	0.0513198		438	0.64878	0.491983	0.437797	0.557075	0.598095	0.449441	0.530529	0.0315848
439	0.906346	0.988623	0.673405	0.869883	0.727458	0.833143	0.0519877		439	0.650055	0.506176	0.428997	0.564938	0.602027	0.444919	0.532852	0.0328214
440	0.905054	1.00751	0.674329	0.868979	0.711545	0.833483	0.0554493		440	0.643379	0.509281	0.424167	0.539192	0.601264	0.441795	0.526513	0.0322124
441	0.905397	1.00453	0.673902	0.868156	0.723322	0.835061	0.0541179		441	0.646086	0.504157	0.44377	0.54526	0.603137	0.446194	0.531434	0.0308096
442	0.912707	1.00534	0.673819	0.879003	0.725495	0.839274	0.0547252		442	0.625685	0.515952	0.42584	0.548953	0.583103	0.451295	0.525138	0.0285939
443	0.899605	1.00879	0.67572	0.869493	0.720681	0.834857	0.0544073		443	0.623865	0.509758	0.41476	0.553697	0.5943	0.456537	0.525486	0.030033
444	0.894459	1.02202	0.686463	0.859122	0.705706	0.833555	0.0558088		444	0.644042	0.513893	0.430674	0.573144	0.585841	0.450391	0.532997	0.0309094
445	0.891962	1.00281	0.67863	0.844683	0.722811	0.82818	0.0522705		445	0.64021	0.505184	0.403633	0.5375	0.583847	0.441105	0.51858	0.0328321
446	0.872628	1.0032	0.681465	0.848649	0.721349	0.825459	0.0513533		446	0.617145	0.488533	0.401571	0.556171	0.579196	0.442267	0.514147	0.0312259
447	0.868973	1.02231	0.676761	0.846166	0.737315	0.830305	0.0532298		447	0.615243	0.500301	0.40419	0.54757	0.590776	0.446311	0.517399	0.0307453
448	0.876885	1.00661	0.685561	0.856152	0.707522	0.826546	0.0528686		448	0.621256	0.486624	0.409994	0.569183	0.590496	0.442704	0.520043	0.0319859
449	0.864503	0.999302	0.675269	0.849554	0.725764	0.822878	0.0509073		449	0.635702	0.494471	0.419045	0.54432	0.586319	0.436691	0.519425	0.0316924
450	0.859435	1.01184	0.679485	0.860222	0.721734	0.826543	0.0525974		450	0.639303	0.482174	0.405444	0.540114	0.588611	0.424482	0.513355	0.0344632
451	0.864421	1.01879	0.673457	0.867526	0.730033	0.830845	0.0539367		451	0.622847	0.489252	0.426966	0.555436	0.594599	0.436529	0.520938	0.0307141
452	0.854655	1.01529	0.677546	0.877836	0.710196	0.827105	0.0546927		452	0.607966	0.497969	0.413818	0.52946	0.582815	0.42975	0.510296	0.0293982
453	0.85271	1.01519	0.676745	0.870635	0.724488	0.827953	0.0533144		453	0.625089	0.512782	0.400081	0.540998	0.592281	0.415134	0.514394	0.0341362
454	0.864675	1.01953	0.671667	0.862364	0.71995	0.827638	0.054891		454	0.626948	0.48572	0.3895	0.551234	0.58139	0.439384	0.512363	0.0335561
455	0.850657	1.00083	0.683018	0.859782	0.7218	0.823218	0.0504292		455	0.628842	0.507281	0.424602	0.537196	0.592266	0.438824	0.521502	0.0303696
456	0.854468	1.0037	0.668572	0.85951	0.720982	0.821447	0.0526194		456	0.611309	0.502272	0.408706	0.533504	0.596956	0.439941	0.515448	0.030472
457	0.833673	1.01311	0.665413	0.843936	0.725312	0.816289	0.0532339		457	0.6155	0.509665	0.413603	0.5295	0.596223	0.428578	0.515511	0.0310397
458	0.842109	1.00235	0.681129	0.860041	0.720141	0.821154	0.0508308		458	0.627289	0.488706	0.41406	0.549	0.590746	0.438832	0.518105	0.0316782
459	0.848122	1.01975	0.683479	0.854977	0.733993	0.828064	0.0520095		459	0.643305	0.497482	0.411457	0.549547	0.585415	0.439317	0.521087	0.0329762
460	0.835973	1.00824	0.680047	0.86186	0.735806	0.824384	0.050604		460	0.63183	0.480873	0.395165	0.549615	0.591073	0.427933	0.512748	0.0348448
461	0.847772	1.02895	0.675439	0.859245	0.72339	0.82696	0.0551225		461	0.62722	0.488716	0.405449	0.535952	0.586773	0.420194	0.510717	0.0332307
462	0.834778	1.02101	0.667637	0.867244	0.729937	0.824121	0.0544412		462	0.631369	0.496264	0.409481	0.523372	0.590134	0.436494	0.514519	0.0320173
463	0.827531	1.00619	0.672146	0.867671	0.725055	0.819718	0.0521036		463	0.622311	0.488569	0.416324	0.522303	0.59138	0.421245	0.510355	0.0318411
464	0.820431	1.03224	0.675955	0.866111	0.723184	0.823584	0.0555805		464	0.628964	0.489084	0.418621	0.567862	0.585293	0.426905	0.519455	0.0326282
465	0.825637	1.02611	0.689255	0.862281	0.728486	0.826355	0.0527521		465	0.621135	0.48747	0.413864	0.542646	0.582892	0.413556	0.51026	0.0323955
466	0.830838	1.0339	0.693294	0.872718	0.724875	0.831126	0.0540872		466	0.631051	0.477001	0.424595	0.551176	0.579573	0.427132	0.515088	0.0317472
467	0.833739	1.02234	0.697766	0.880231	0.723586	0.831532	0.0522799		467	0.629792	0.476302	0.422028	0.531221	0.592606	0.423662	0.512602	0.0324519
468	0.836043	1.01246	0.685513	0.883855	0.735437	0.83066	0.0513978		468	0.612256	0.498089	0.400449	0.544881	0.579561	0.421061	0.509383	0.031869
469	0.847437	1.02337	0.69049	0.900839	0.733664	0.839159	0.0533054		469	0.632403	0.454773	0.410211	0.55426	0.587228	0.419168	0.509674	0.0350251
470	0.856991	1.00114	0.686451	0.88608	0.736849	0.833503	0.0499544		470	0.623045	0.489711	0.414341	0.553398	0.592503	0.411012	0.514002	0.0336378
471	0.844611	1.01988	0.693876	0.886444	0.733554	0.835674	0.0518175		471	0.631818	0.503258	0.402802	0.54236	0.590177	0.418667	0.514847	0.0341779
472	0.854454	1.02197	0.690431	0.867561	0.733005	0.833484	0.0520335		472	0.621279	0.49535	0.408945	0.533802	0.585952	0.419545	0.510812	0.0321986
473	0.848745	1.01565	0.694961	0.880854	0.725851	0.833212	0.0515494		473	0.638936	0.475308	0.399423	0.533017	0.585861	0.411838	0.507397	0.0357208
474	0.857131	0.986989	0.689823	0.879324	0.727122	0.828078	0.0481786		474	0.602221	0.488159	0.398719	0.555842	0.574104	0.406176	0.504204	0.0325551
475	0.842058	1.00657	0.707511	0.891578	0.720781	0.8337	0.049791		475	0.622663	0.478677	0.386589	0.526044	0.580725	0.407923	0.500437	0.0349741
476	0.852048	0.996158	0.688055	0.875589	0.739181	0.830206	0.0484021		476	0.622775	0.470654	0.421887	0.523591	0.583344	0.413519	0.505962	0.0319743
477	0.856019	1.00591	0.693494	0.890254	0.720863	0.833308	0.0512803		477	0.618784	0.486807	0.38227	0.530279	0.580046	0.412882	0.501845	0.0345757
478	0.84968	0.996429	0.697492	0.871304	0.744903	0.831962	0.0467215		478	0.621883	0.479212	0.403198	0.525908	0.586979	0.414977	0.50536	0.033313
479	0.84216	1.00746	0.702207	0.857388	0.720364	0.825916	0.0492575		479	0.622074	0.465217	0.425897	0.536199	0.595261	0.411538	0.509364	0.0330351
480	0.845526	0.994076	0.710156	0.853432	0.725433	0.825725	0.0460071		480	0.622245	0.480277	0.419233	0.529527	0.585544	0.408751	0.507596	0.0325003
481	0.826086	0.996241	0.707428	0.855253	0.711027	0.819207	0.0477012		481	0.626431	0.474122	0.404836	0.528557	0.584891	0.408143	0.504497	0.0341764
482	0.826996	1.01222	0.692559	0.845954	0.741915	0.823928	0.0489615		482	0.609325	0.478419	0.40407	0.522698	0.575232	0.398448	0.498032	0.0325257
483	0.81806	1.0213	0.6982	0.849517	0.724046	0.822226	0.0511531		483	0.619841	0.466387	0.417966	0.549315	0.581833	0.409674	0.507503	0.0329861
484	0.829596	1.00381	0.700577	0.841994	0.728428	0.820881	0.0477518		484	0.613184	0.478168	0.40993	0.511703	0.578731	0.403481	0.4992	0.0320795
485	0.811324	0.998772	0.709351	0.862978	0.726232	0.821731	0.0468626		485	0.607467	0.476092	0.400508	0.535343	0.581949	0.410406	0.501961	0.0324843
486	0.807228	0.987484	0.698422	0.855878	0.733136	0.81643	0.0455034		486	0.625196	0.486464	0.444363	0.522856	0.582108	0.41207	0.512176	0.0303036
487	0.797628	1.00269	0.703482	0.861366	0.726087	0.81825	0.0481526		487	0.587164	0.454897	0.407742	0.537335	0.590188	0.418001	0.499221	0.0309082
488	0.814554	1.01122	0.698575	0.865534	0.724196	0.822815	0.0500197		488	0.611413	0.448266	0.405061	0.504764	0.588349	0.411817	0.494945	0.0331469
489	0.806773	0.99979	0.697168	0.869917	0.735281	0.821786	0.0478499		489	0.597444	0.451553	0.394598	0.53416	0.580113	0.408523	0.494398	0.0327944
490	0.801271	1.01282	0.703098	0.860335	0.738295	0.823165	0.0487649		490	0.621242	0.456386	0.39312	0.530022	0.58819	0.400884	0.498307	0.0359439
491	0.814808	1.00972	0.700474	0.850176	0.737737	0.822583	0.0481466		491	0.613559	0.4542	0.426002	0.547521	0.584931	0.394311	0.503421	0.0337641
492	0.811382	1.01393	0.704398	0.845044	0.727916	0.820535	0.0490523		492	0.617908	0.471179	0.378581	0.534181	0.57107	0.4033	0.496037	0.0353363
493	0.799805	0.978843	0.704636	0.842846	0.743196	0.813865	0.0425113		493	0.596058	0.475301	0.403997	0.522468	0.582783	0.393978	0.495764	0.032294
494	0.798217	1.00446	0.709839	0.85164	0.73262	0.819356	0.0470197		494	0.616384	0.470307	0.389513	0.514221	0.580515	0.390479	0.49357	0.0353813
495	0.807407	0.98984	0.707153	0.856141	0.738834	0.819875	0.0445568		495	0.598454	0.457832	0.388571	0.528735	0.570543	0.400948	0.490847	0.0329134
496	0.792907	0.996995	0.716929	0.860259	0.72833	0.819084	0.0459151		496	0.601399	0.465019	0.401208	0.537164	0.581988	0.395633	0.497069	0.0334204
497	0.793974	0.999745	0.717815	0.857219	0.74236	0.822223	0.0450847		497	0.592791	0.467606	0.376831	0.515644	0.574135	0.401536	0.488091	0.0330886
498	0.796887	0.986626	0.715828	0.857762	0.731452	0.817711	0.0439958		498	0.613477	0.463009	0.388215	0.50015	0.58077	0.408572	0.492365	0.0338602
499	0.791595	0.990582	0.712119	0.85994	0.739044	0.818656	0.0445795		499	0.589325	0.472478	0.407515	0.519623	0.568209	0.409759	0.494485	0.0290059
500	0.796413	0.984502	0.719903	0.862313	0.729521	0.81853	0.0436361		500	0.610223	0.450311	0.389734	0.537967	0.582095	0.405734	0.496011	0.0348602
501	0.809616	1.02864	0.714822	0.835344	0.747233	0.82713	0.0489799		501	0.620342	0.475237	0.387695	0.527028	0.575409	0.405462	0.498529	0.0345805
502	0.794979	0.992738	0.715783	0.835003	0.729764	0.813653	0.0444936		502	0.616707	0.460989	0.399309	0.521519	0.587181	0.398261	0.497328	0.034822
503	0.8099	1.00249	0.714178	0.820002	0.727136	0.814741	0.0460813		503	0.599852	0.463968	0.379343	0.521629	0.577517	0.404374	0.491114	0.0337368
504	0.811187	0.99772	0.706408	0.826559	0.726612	0.813697	0.0461002		504	0.593857	0.473451	0.384891	0.521931	0.572332	0.400964	0.491238	0.0324142
505	0.813434	1.00323	0.701763	0.816714	0.735922	0.814212	0.0466937		505	0.606963	0.460026	0.370788	0.504446	0.578048	0.395821	0.486015	0.0355614
506	0.8136	1.00475	0.709942	0.836738	0.726942	0.818395	0.0469956		506	0.599341	0.452518	0.376104	0.522054	0.584155	0.394969	0.48819	0.0354482
507	0.810337	0.995334	0.707181	0.824685	0.737215	0.81495	0.0448603		507	0.614637	0.483324	0.389818	0.539948	0.578159	0.407854	0.50229	0.034044
508	0.806193	0.992641	0.708224	0.841847	0.732548	0.816291	0.0449648		508	0.608667	0.461796	0.394986	0.535476	0.564175	0.392248	0.492891	0.0337393
509	0.810208	0.993231	0.709116	0.837174	0.734251	0.816796	0.0447199		509	0.596404	0.436918	0.386137	0.522338	0.582182	0.400473	0.487409	0.034337
510	0.815082	0.978007	0.689688	0.845515	0.733437	0.812346	0.044642		510	0.596513	0.453529	0.396619	0.531142	0.572967	0.386971	0.489624	0.0335764
511	0.825601	0.998789	0.696324	0.837274	0.735274	0.818652	0.046802		511	0.598396	0.462463	0.393409	0.514804	0.568878	0.399082	0.489505	0.0320328
512	0.834554	0.988538	0.688219	0.843365	0.715126	0.81396	0.0478936		512	0.594087	0.45806	0.379052	0.548042	0.570674	0.386439	0.489392	0.0352624
513	0.834759	1.01527	0.686188	0.833364	0.738542	0.821624	0.0502209		513	0.599697	0.458067	0.387963	0.538566	0.569574	0.394333	0.491367	0.0338693
514	0.838763	0.994973	0.683352	0.838498	0.734412	0.818	0.0478697		514	0.603075	0.447117	0.37924	0.514897	0.575497	0.394718	0.485757	0.034878
515	0.835252	0.998566	0.705875	0.837484	0.727978	0.821031	0.0464377		515	0.597594	0.444118	0.399453	0.526409	0.567846	0.387401	0.487137	0.0332263
516	0.82811	0.989877	0.694196	0.830551	0.720989	0.812744	0.0466485		516	0.613386	0.446121	0.407777	0.506613	0.566378	0.386729	0.487834	0.0336058
517	0.82934	1.00224	0.700112	0.835323	0.728966	0.819196	0.0474087		517	0.605703	0.448239	0.386347	0.535744	0.576114	0.391366	0.490585	0.0353984
518	0.834702	0.999128	0.698573	0.848995	0.724695	0.821219	0.0477342		518	0.606988	0.455334	0.402953	0.514475	0.561939	0.390394	0.48868	0.0325535
519	0.825967	1.00251	0.702691	0.845693	0.717808	0.818933	0.0482507		519	0.61611	0.44463	0.386934	0.51943	0.564505	0.388764	0.486729	0.0354285
520	0.827078	0.990704	0.69791	0.851592	0.739164	0.82129	0.0454401		520	0.589373	0.457233	0.37474	0.525323	0.562167	0.386788	0.482604	0.0337531
521	0.814086	0.98723	0.710751	0.8462	0.721761	0.816006	0.0448079		521	0.582252	0.45287	0.376785	0.512666	0.569108	0.37597	0.478275	0.0340165
522	0.829017	1.00485	0.695004	0.84988	0.72418	0.820587	0.0489685		522	0.577034	0.446751	0.408342	0.532555	0.575453	0.382419	0.487092	0.0319502
523	0.822454	1.00058	0.698494	0.859181	0.709127	0.817966	0.049471		523	0.594171	0.434842	0.382876	0.520287	0.571315	0.370964	0.479076	0.0358827
524	0.822353	0.975796	0.689871	0.850732	0.728624	0.813475	0.044852		524	0.598632	0.457122	0.374023	0.506039	0.567381	0.37858	0.480296	0.0351295
525	0.825363	1.00645	0.702646	0.865913	0.719971	0.824068	0.0492322		525	0.618463	0.415258	0.394583	0.512891	0.567565	0.381151	0.481652	0.0369549
526	0.838488	0.987954	0.699704	0.847782	0.723782	0.819542	0.0460653		526	0.598458	0.442709	0.368612	0.534756	0.557791	0.376764	0.479849	0.0363385
527	0.843723	0.976172	0.70185	0.845951	0.709852	0.815509	0.0454388		527	0.586459	0.425906	0.356615	0.51385	0.561666	0.386471	0.471828	0.0356081
528	0.826513	0.990795	0.694576	0.827149	0.716359	0.811078	0.0470485		528	0.594787	0.426029	0.389618	0.512443	0.57796	0.391695	0.482089	0.0344311
529	0.829011	0.973701	0.698631	0.835021	0.710777	0.809428	0.0447358		529	0.607901	0.409763	0.375302	0.527008	0.574897	0.369552	0.477404	0.039309
530	0.832067	0.99108	0.696548	0.816527	0.727607	0.812766	0.0460179		530	0.616535	0.427834	0.383049	0.514009	0.572721	0.386637	0.483464	0.0369539
531	0.831503	0.975622	0.698882	0.837401	0.715806	0.811843	0.0446527		531	0.591692	0.419293	0.374472	0.496635	0.557	0.378509	0.4696	0.0346225
532	0.825058	0.984227	0.69735	0.825812	0.72656	0.811802	0.0449301		532	0.610233	0.435286	0.376129	0.538651	0.572486	0.375635	0.484737	0.0381881
533	0.812371	0.996924	0.699007	0.843231	0.715796	0.813466	0.0478264		533	0.596721	0.41881	0.382404	0.518481	0.568401	0.38101	0.477638	0.0357281
534	0.831129	0.979751	0.708718	0.831869	0.713886	0.813071	0.0443571		534	0.588741	0.42175	0.363135	0.527403	0.565508	0.381389	0.474654	0.0365097
535	0.828705	0.999984	0.719015	0.84689	0.707596	0.820438	0.0473391		535	0.597548	0.404372	0.382997	0.520688	0.566118	0.377612	0.474889	0.0366459
536	0.833652	1.00379	0.713973	0.839569	0.712669	0.820731	0.0477941		536	0.612586	0.415779	0.351789	0.525155	0.565576	0.383682	0.475761	0.0396768
537	0.842439	0.98021	0.723705	0.843092	0.71657	0.821203	0.0432051		537	0.60061	0.438879	0.381797	0.495397	0.577511	0.370277	0.477412	0.0363723
538	0.831562	1.00057	0.722143	0.84088	0.713563	0.821744	0.0465045		538	0.604518	0.416748	0.351241	0.516075	0.563643	0.366393	0.46977	0.0396725
539	0.828386	0.982052	0.719883	0.8464	0.708649	0.817074	0.0444557		539	0.596756	0.444651	0.383035	0.543758	0.564664	0.367254	0.483353	0.036576
540	0.839795	0.992691	0.72519	0.839124	0.720083	0.823377	0.044495		540	0.606408	0.413004	0.377341	0.507208	0.554961	0.368886	0.471301	0.0369903
541	0.831204	0.984025	0.724068	0.829367	0.69988	0.813709	0.0449672		541	0.609372	0.407857	0.363378	0.51011	0.561699	0.374625	0.471174	0.0386437
542	0.829194	0.994973	0.73074	0.825387	0.711795	0.818418	0.0448965		542	0.587911	0.419467	0.389236	0.506847	0.565358	0.374353	0.473862	0.0343548
543	0.819967	0.998566	0.734616	0.830492	0.70735	0.818198	0.0455895		543	0.590111	0.419882	0.37921	0.520602	0.562701	0.369844	0.473725	0.035856
544	0.815156	0.989877	0.732238	0.837755	0.715784	0.818162	0.0437005		544	0.607589	0.418714	0.400071	0.520749	0.555478	0.37554	0.47969	0.0352342
545	0.826939	1.00224	0.731895	0.843572	0.725755	0.82608	0.0448437		545	0.58176	0.425652	0.367663	0.536885	0.571785	0.372231	0.475996	0.0369334
546	0.814963	0.999128	0.73026	0.841422	0.720737	0.821302	0.0449307		546	0.595914	0.420998	0.377442	0.506096	0.560159	0.380165	0.473462	0.0350604
547	0.814001	1.00251	0.718191	0.8271	0.720741	0.816508	0.0462824		547	0.597515	0.409031	0.368809	0.514646	0.557168	0.373234	0.470067	0.0369579
548	0.814848	0.990704	0.722737	0.839159	0.721494	0.817788	0.0441237		548	0.578425	0.420123	0.367199	0.506904	0.554395	0.36925	0.466049	0.0347023
549	0.810642	0.98723	0.709927	0.833219	0.734614	0.815126	0.0435964		549	0.605728	0.413108	0.370073	0.492235	0.558502	0.369683	0.468221	0.0372737
550	0.822518	1.00485	0.725853	0.856399	0.722589	0.826442	0.0463234		550	0.579908	0.40699	0.349253	0.512836	0.546304	0.361958	0.459541	0.0370075
551	0.803905	1.00058	0.715266	0.857514	0.728709	0.821194	0.0462904		551	0.598193	0.398588	0.364433	0.518506	0.563505	0.364361	0.467931	0.0390538
552	0.819871	0.975796	0.7194	0.852802	0.724524	0.818479	0.0422246		552	0.586625	0.38453	0.372766	0.50854	0.549108	0.368763	0.461722	0.0364928
553	0.808578	1.00251	0.715911	0.835269	0.749786	0.82241	0.0444557		553	0.597633	0.407645	0.366074	0.521156	0.548787	0.389011	0.471718	0.0358797
554	0.818978	0.990704	0.714403	0.832501	0.720839	0.815485	0.0448013		554	0.594856	0.393218	0.360926	0.504945	0.550609	0.366299	0.461809	0.037805
555	0.805786	0.98723	0.713938	0.826816	0.728591	0.812472	0.0436054		555	0.594893	0.41112	0.372894	0.509498	0.548601	0.365087	0.467016	0.036204
556	0.811671	1.00485	0.716312	0.838546	0.71109	0.816494	0.0478058		556	0.598755	0.381753	0.368973	0.514802	0.547774	0.358385	0.46174	0.0389717
557	0.808906	1.00058	0.708953	0.824364	0.721558	0.812871	0.0466981		557	0.587617	0.40029	0.389312	0.50422	0.551997	0.356451	0.464981	0.035684
558	0.812679	0.975796	0.708104	0.823348	0.710503	0.806086	0.0437629		558	0.590898	0.392135	0.385087	0.534009	0.551513	0.352317	0.46766	0.038169
559	0.817618	1.00645	0.704231	0.815709	0.711686	0.811139	0.0487971		559	0.597469	0.397673	0.377319	0.517518	0.554557	0.360226	0.46746	0.0378186
560	0.826007	0.987954	0.700643	0.820944	0.716598	0.810429	0.0459242		560	0.609235	0.385484	0.352686	0.519173	0.551871	0.353097	0.461924	0.0417292
561	0.824876	0.976172	0.706085	0.823083	0.721343	0.810312	0.0432035		561	0.581887	0.385449	0.354	0.488173	0.555399	0.346929	0.451973	0.0387095
562	0.822179	0.990795	0.692747	0.828732	0.721272	0.811145	0.0468189		562	0.576944	0.39106	0.377153	0.482856	0.54974	0.367993	0.457624	0.034278
563	0.82311	0.973701	0.701225	0.833373	0.716427	0.809567	0.0438649		563	0.579553	0.392149	0.373871	0.50027	0.549391	0.352569	0.457967	0.0363028
564	0.823332	1.00645	0.695418	0.843212	0.716685	0.817019	0.0495837		564	0.594601	0.374963	0.365144	0.524463	0.558072	0.342654	0.459983	0.0414629
565	0.830169	0.987954	0.701647	0.839877	0.722626	0.816455	0.0456655		565	0.575897	0.372912	0.370421	0.499108	0.557914	0.353938	0.455032	0.0377339
566	0.835344	0.976172	0.70394	0.823607	0.709309	0.809675	0.0446441		566	0.580021	0.403738	0.345759	0.52488	0.540997	0.343587	0.456497	0.0390405
567	0.829708	0.990795	0.711385	0.804434	0.718839	0.811032	0.0452266		567	0.58922	0.371099	0.370511	0.497325	0.556764	0.347291	0.455368	0.0394196
568	0.827126	0.973701	0.708882	0.802491	0.717945	0.806029	0.0427868		568	0.589202	0.388406	0.359246	0.507364	0.554432	0.3467	0.457558	0.0394167
569	0.837504	0.99108	0.71822	0.795688	0.723923	0.813283	0.0445107		569	0.588807	0.384506	0.379383	0.524316	0.546978	0.344841	0.461472	0.0386365
570	0.846811	0.975622	0.712696	0.792234	0.734508	0.812374	0.0420668		570	0.579222	0.378909	0.376651	0.527288	0.543527	0.348241	0.458973	0.0379051
571	0.839709	0.984227	0.727813	0.804014	0.730025	0.817158	0.0420325		571	0.583432	0.380535	0.350925	0.502523	0.554541	0.342499	0.452409	0.0400189
572	0.81997	0.996924	0.721559	0.796255	0.723865	0.811714	0.0449245		572	0.585273	0.379059	0.343857	0.529196	0.545566	0.345556	0.454751	0.0410879
573	0.823917	0.979751	0.726225	0.803837	0.717138	0.810174	0.0422793		573	0.591665	0.376966	0.366372	0.493048	0.544404	0.345199	0.452942	0.0387632
574	0.824092	1.00485	0.708189	0.794524	0.716352	0.809602	0.047975		574	0.569931	0.382554	0.375607	0.512922	0.542142	0.355117	0.456379	0.0356194
575	0.823638	1.00058	0.726249	0.798055	0.704762	0.810656	0.046791		575	0.562184	0.369396	0.355852	0.483923	0.54212	0.351823	0.444216	0.0361405
576	0.821028	0.975796	0.717922	0.790843	0.715779	0.804274	0.042506		576	0.574774	0.376948	0.369454	0.491095	0.542241	0.356482	0.451832	0.0358684
577	0.812876	1.00645	0.722617	0.805952	0.705766	0.810732	0.0477973		577	0.571798	0.390121	0.351712	0.51528	0.548879	0.336382	0.452362	0.039085
578	0.827251	0.987954	0.72737	0.796295	0.71453	0.81068	0.0438602		578	0.573568	0.367551	0.365869	0.516975	0.541913	0.346801	0.452113	0.0382615
579	0.817208	0.976172	0.733536	0.811457	0.706193	0.808913	0.0420875		579	0.571372	0.365669	0.362902	0.500808	0.543375	0.347941	0.448678	0.0376883
580	0.811184	0.990795	0.730092	0.788768	0.710881	0.806344	0.044399		580	0.565542	0.397524	0.342403	0.511515	0.5542	0.340946	0.452022	0.0387981
581	0.82061	0.973701	0.740968	0.800366	0.709362	0.809002	0.040935		581	0.577161	0.376419	0.382902	0.501087	0.541862	0.338216	0.452941	0.0371104
582	0.820909	1.00645	0.752879	0.791254	0.708767	0.816051	0.045778		582	0.576048	0.383088	0.374011	0.478868	0.545323	0.339624	0.449494	0.0366063
583	0.824572	0.987954	0.760438	0.803122	0.70631	0.816479	0.0423913		583	0.571613	0.36126	0.339938	0.494708	0.536642	0.341819	0.440997	0.0392643
584	0.830514	0.976172	0.741007	0.793635	0.706611	0.809588	0.0418332		584	0.56672	0.358431	0.364978	0.508788	0.543383	0.339205	0.446917	0.0385977
585	0.820503	0.990795	0.748687	0.795723	0.711491	0.81344	0.0430836		585	0.590605	0.365953	0.332314	0.493759	0.538328	0.341574	0.443755	0.0414737
586	0.827991	0.973701	0.746931	0.779563	0.721595	0.809956	0.0399206		586	0.594561	0.361034	0.365562	0.49181	0.535077	0.337916	0.44766	0.0399509
587	0.830233	1.00224	0.739233	0.78761	0.70812	0.813487	0.046127		587	0.584709	0.37746	0.352149	0.496474	0.536393	0.332376	0.446593	0.0395717
588	0.823555	0.999128	0.731721	0.778723	0.706467	0.807919	0.0463709		588	0.581386	0.38705	0.378152	0.47043	0.543554	0.335127	0.449283	0.0367988
589	0.829205	1.00251	0.728527	0.791172	0.704849	0.811252	0.0471036		589	0.591911	0.366792	0.356538	0.510022	0.53493	0.337542	0.449623	0.0405719
590	0.823841	0.990704	0.726459	0.787232	0.707721	0.807191	0.045062		590	0.570958	0.364376	0.362552	0.513645	0.539773	0.332204	0.447251	0.0392817
591	0.82627	0.98723	0.720881	0.799217	0.703871	0.807494	0.0451511		591	0.576567	0.374882	0.348117	0.514473	0.542793	0.335697	0.448755	0.040092
592	0.826996	1.00485	0.727816	0.783069	0.708944	0.810336	0.0473064		592	0.581523	0.373034	0.353924	0.48174	0.545655	0.33011	0.444331	0.039718
593	0.828763	1.00058	0.736872	0.786867	0.693441	0.809303	0.0473868		593	0.575149	0.380425	0.358284	0.479923	0.544023	0.332592	0.445066	0.0381113
594	0.829871	0.975796	0.777231	0.797913	0.701589	0.81648	0.0403218		594	0.582051	0.369622	0.378935	0.484491	0.541514	0.32087	0.446247	0.0391233
595	0.82959	1.00251	0.783064	0.793836	0.700216	0.821843	0.0446231		595	0.561417	0.371088	0.364784	0.464098	0.53889	0.326764	0.43784	0.0366299
596	0.843749	0.990704	0.790186	0.789357	0.700924	0.822984	0.0427394		596	0.58765	0.372227	0.366408	0.481389	0.536418	0.336237	0.446722	0.0384832
597	0.836874	0.98723	0.784243	0.79082	0.704002	0.820634	0.0418732		597	0.561322	0.369488	0.35836	0.504929	0.529638	0.334476	0.443035	0.0371509
598	0.842672	1.00485	0.797874	0.795517	0.705731	0.829329	0.0439979		598	0.572979	0.368884	0.361099	0.500698	0.527726	0.336374	0.444627	0.0376225
599	0.830129	1.00058	0.784819	0.802948	0.694945	0.822683	0.0446504		599	0.578109	0.372591	0.310202	0.506169	0.531008	0.323698	0.436963	0.0430107
600	0.828331	0.975796	0.793881	0.809414	0.695809	0.820646	0.0402777		600	0.567298	0.355649	0.35418	0.489754	0.526069	0.32052	0.435578	0.0389895

## Sheet: 7f
	Basal ATP
Neuron#	No Fuel	No Fuel + Etox
1	0.954201	1.02539
2	0.702205	1.65595
3	1.12768	1.18281
4	1.20017	0.486654
5	0.725159	0.957589
6		0.691607
mean	0.941883	1
SE	0.0907301	0.151361
		unpaired sample t-test
		p=0.76

## Sheet: 7g
	ΔATP
Neuron#	NoFuel	NoFuel + Etox
1	-16.7675	-42.5593
2	-0.698819	-62.9211
3	-23.0313	-64.4571
4	-20.5104	-50.9234
5	-29.9053	-46.3627
6		-67.0266
mean	-18.1827	-55.7084
SE	4.35447	3.87227
		unpaired sample t-test
		p=0.0001

## Sheet: 7h
	No Fuel									PA										PA + Etox.
time (sec)	c1	c2	c3	c4	c5	mean	SE		time(s)	c1	c2	c3	c4	c5	c6	mean	SE		time(s)	c1	c2	c3	c4	c5	c6	mean	SE
1	0.963852	0.788477	1.38093	1.0832	0.903042	1.0239	0.0904711		1	0.973079	1.43177	0.504566	0.957358	1.25806	0.950886	1.01262	0.118142		1	0.946352	1.63042	0.473136	1.00862	1.0309	0.937289	1.00445	0.137713
2	0.959787	0.78305	1.35937	1.07441	0.904991	1.01632	0.0874218		2	0.980447	1.39955	0.504669	0.943908	1.26545	0.949297	1.00722	0.115619		2	0.94395	1.6301	0.469364	0.986146	1.05223	0.924275	1.00101	0.138483
3	0.916802	0.778424	1.32569	1.09071	0.862892	0.994905	0.0869465		3	0.95092	1.40997	0.503207	0.945074	1.28125	0.957153	1.00793	0.117953		3	0.949927	1.61036	0.48038	1.01147	1.02561	0.945663	1.0039	0.134236
4	0.91418	0.768286	1.32515	1.08337	0.917412	1.00168	0.0849789		4	0.983683	1.41368	0.513188	0.950164	1.25635	0.92329	1.00673	0.115733		4	0.94277	1.63271	0.473622	0.987075	1.01061	0.937723	0.997419	0.137921
5	0.908036	0.765844	1.33154	1.07669	0.917149	0.999852	0.0862442		5	0.969641	1.40035	0.5088	0.958504	1.24367	0.946582	1.00459	0.113811		5	0.92839	1.64133	0.470775	1.00987	1.02564	0.930011	1.001	0.139659
6	0.912377	0.768289	1.30431	1.04696	0.948722	0.996132	0.0796827		6	0.964365	1.40568	0.504972	0.948789	1.23049	0.904195	0.993082	0.114932		6	0.950999	1.62381	0.46571	0.971558	1.04088	0.94221	0.999194	0.137722
7	0.90726	0.762131	1.32451	1.04954	0.936104	0.99591	0.0841295		7	0.95587	1.39708	0.50304	0.977768	1.23331	0.911574	0.99644	0.114171		7	0.911353	1.63683	0.468574	1.01212	1.04008	0.929695	0.999775	0.139695
8	0.902038	0.767789	1.29163	1.06586	0.943515	0.994166	0.0789748		8	0.956339	1.40131	0.499138	0.973174	1.2049	0.918939	0.9923	0.113375		8	0.954288	1.62764	0.474753	0.973864	1.02435	0.929096	0.997331	0.137251
9	0.895084	0.762893	1.27728	1.04107	0.962069	0.987678	0.0765444		9	0.951701	1.41839	0.501939	0.974258	1.18615	0.898687	0.988521	0.114289		9	0.967831	1.59895	0.474148	0.971236	1.03126	0.932468	0.995983	0.133601
10	0.894312	0.763571	1.30947	1.04034	0.939589	0.989456	0.0818685		10	0.95773	1.40421	0.500806	0.945159	1.221	0.914521	0.990572	0.114624		10	0.942548	1.61739	0.474339	1.00034	1.03633	0.928633	0.99993	0.136138
11	0.904591	0.758229	1.26696	1.02931	0.938038	0.979424	0.0752071		11	0.957785	1.38119	0.502556	0.896458	1.20483	0.884105	0.971153	0.112503		11	0.957831	1.61408	0.476913	0.954609	1.02592	0.937027	0.994395	0.135298
12	0.888383	0.756126	1.28145	1.03318	0.954323	0.982694	0.0781894		12	0.953685	1.37814	0.505772	0.920299	1.17476	0.909957	0.97377	0.109325		12	0.951018	1.61841	0.475074	0.985864	1.03033	0.933943	0.999107	0.136
13	0.892424	0.749564	1.27855	1.02929	0.93853	0.977671	0.0784914		13	0.93466	1.38254	0.49034	0.916214	1.16446	0.889637	0.962975	0.111602		13	0.947766	1.58293	0.473524	0.963492	1.02234	0.938813	0.988145	0.131703
14	0.899654	0.744889	1.27183	1.02436	0.962128	0.980572	0.0772486		14	0.947419	1.39504	0.498428	0.963252	1.18456	0.899342	0.981341	0.112281		14	0.952933	1.62965	0.470587	0.980396	1.02057	0.940469	0.9991	0.137769
15	0.904794	0.747016	1.26082	1.05546	0.974032	0.988425	0.0759407		15	0.934277	1.38096	0.500402	0.950685	1.18979	0.893309	0.974904	0.111194		15	0.933368	1.60664	0.472776	0.95545	1.01661	0.929994	0.985806	0.135028
16	0.889636	0.749866	1.27791	1.04982	0.956979	0.984842	0.0787814		16	0.946776	1.37795	0.501824	0.958097	1.14912	0.887341	0.970185	0.10868		16	0.964252	1.61217	0.467058	0.956141	1.02731	0.919245	0.991029	0.136297
17	0.892349	0.745107	1.27051	1.03139	0.980411	0.983952	0.0774114		17	0.93749	1.39413	0.505468	0.909101	1.17607	0.88939	0.968608	0.111728		17	0.964204	1.62154	0.476658	0.942009	1.01205	0.937392	0.992308	0.136275
18	0.887208	0.755562	1.277	1.04839	0.961336	0.985899	0.0779856		18	0.941969	1.3666	0.505353	0.941097	1.16706	0.892632	0.969118	0.107964		18	0.944771	1.59306	0.4759	0.940069	1.02748	0.929085	0.98506	0.133071
19	0.901112	0.747035	1.26585	1.04419	0.975355	0.986708	0.0764516		19	0.95943	1.36943	0.504854	0.939083	1.16135	0.895389	0.97159	0.107902		19	0.953514	1.61893	0.473858	0.951045	1.01027	0.933207	0.990138	0.136264
20	0.874848	0.744895	1.27244	1.03965	0.981622	0.982693	0.0788365		20	0.937395	1.36793	0.511426	0.915548	1.15935	0.906833	0.966414	0.107035		20	0.936372	1.61166	0.468896	0.939734	1.01118	0.936727	0.984096	0.136065
21	0.882426	0.755888	1.25397	1.052	0.968433	0.982544	0.0748583		21	0.942538	1.37065	0.510442	0.914845	1.13284	0.894417	0.960955	0.10636		21	0.936289	1.60681	0.475923	0.92382	1.01946	0.922017	0.98072	0.13509
22	0.901252	0.743779	1.26017	1.04818	0.969026	0.984481	0.0762014		22	0.943006	1.36506	0.514174	0.902337	1.15332	0.90099	0.963149	0.10636		22	0.938511	1.6068	0.473617	0.944555	1.04197	0.913745	0.986534	0.135427
23	0.878737	0.740542	1.25544	1.03599	0.97301	0.976743	0.0765745		23	0.923697	1.36092	0.510695	0.919257	1.14676	0.882735	0.957344	0.106249		23	0.936604	1.58402	0.471558	0.971875	1.01172	0.933349	0.984855	0.132114
24	0.894844	0.74429	1.2557	1.03049	0.969016	0.978869	0.0752292		24	0.942989	1.37579	0.50674	0.910015	1.13019	0.883072	0.958133	0.107494		24	0.938821	1.5938	0.473226	0.909166	1.02682	0.924624	0.977741	0.133906
25	0.881147	0.741302	1.23414	1.01031	0.963982	0.966176	0.0725413		25	0.926769	1.3705	0.508091	0.900706	1.10188	0.886728	0.949112	0.105691		25	0.939519	1.57972	0.470879	0.942236	1.01867	0.912049	0.977179	0.132077
26	0.885929	0.734315	1.25564	1.02423	0.969154	0.973854	0.0767004		26	0.934068	1.3651	0.506528	0.906267	1.10918	0.895228	0.952729	0.105335		26	0.950684	1.56541	0.471116	0.931749	1.0293	0.90413	0.975397	0.130481
27	0.889616	0.730402	1.22861	1.01826	0.951566	0.96369	0.0729979		27	0.918977	1.36044	0.504578	0.909919	1.08602	0.880416	0.943392	0.104418		27	0.947826	1.58995	0.472625	0.894038	1.01197	0.911391	0.9713	0.133662
28	0.895357	0.729839	1.2539	1.01581	0.968382	0.972657	0.0763967		28	0.927074	1.38931	0.501818	0.941846	1.14345	0.883239	0.964456	0.109934		28	0.946613	1.60168	0.477034	0.916174	1.00742	0.908678	0.976266	0.134412
29	0.882509	0.745593	1.24783	1.00255	0.968964	0.969489	0.0738271		29	0.923628	1.34894	0.500879	0.933117	1.14538	0.897281	0.958205	0.105724		29	0.947017	1.59254	0.469506	0.902039	1.02876	0.914756	0.97577	0.134319
30	0.887906	0.742856	1.2395	1.00263	0.948642	0.964307	0.0727522		30	0.911643	1.36905	0.503212	0.95026	1.18143	0.883456	0.966507	0.109676		30	0.949781	1.60282	0.474064	0.95348	1.01305	0.914724	0.984653	0.134444
31	0.896151	0.734449	1.24981	1.00647	0.974058	0.972188	0.0749818		31	0.9193	1.38062	0.505512	0.933458	1.17906	0.880746	0.966449	0.110537		31	0.954625	1.58178	0.471738	0.927463	1.02415	0.894963	0.975787	0.132597
32	0.903415	0.73268	1.24552	0.998075	0.969381	0.969814	0.0741495		32	0.908693	1.37642	0.507051	0.964145	1.21143	0.871843	0.973263	0.111946		32	0.950778	1.57068	0.466426	0.929003	1.05782	0.912131	0.981139	0.131948
33	0.888289	0.72884	1.26875	1.01167	0.963346	0.972179	0.0789534		33	0.919322	1.38734	0.508682	1.02234	1.23089	0.881746	0.991721	0.113691		33	0.959641	1.56521	0.470366	0.934974	1.03845	0.904823	0.978911	0.130565
34	0.88411	0.730619	1.26895	0.990352	0.971193	0.969045	0.0786035		34	0.920622	1.39821	0.502525	0.996158	1.21779	0.871078	0.984396	0.114862		34	0.918094	1.57795	0.479102	0.944159	1.04558	0.915288	0.980028	0.13145
35	0.89365	0.729827	1.26418	1.01682	0.986546	0.978203	0.0780208		35	0.916362	1.37535	0.506737	0.993047	1.22708	0.857099	0.97928	0.113119		35	0.934778	1.57298	0.470323	0.954225	1.02354	0.919218	0.979177	0.1312
36	0.897599	0.737377	1.29134	1.00866	0.96106	0.979207	0.0809358		36	0.919786	1.42096	0.515184	0.988632	1.20667	0.861294	0.985421	0.115409		36	0.954292	1.55406	0.479017	0.932484	1.0304	0.910485	0.97679	0.128102
37	0.896821	0.729087	1.25346	1.01397	0.989469	0.976562	0.0763779		37	0.914567	1.37851	0.505669	0.95138	1.18355	0.867953	0.966939	0.110788		37	0.930275	1.57601	0.471249	0.941578	1.01887	0.901309	0.973214	0.131806
38	0.899632	0.736042	1.2403	1.01833	0.973649	0.973589	0.0734936		38	0.9296	1.40312	0.505843	0.974577	1.18151	0.856831	0.975247	0.113292		38	0.941782	1.56824	0.475648	0.922072	1.04652	0.913738	0.978	0.130598
39	0.875408	0.732171	1.24506	1.02536	0.971586	0.969917	0.0759568		39	0.924167	1.37546	0.511565	0.959195	1.156	0.866404	0.965465	0.108267		39	0.945984	1.58445	0.473096	0.910095	0.99753	0.909311	0.970077	0.132609
40	0.897024	0.734854	1.25808	1.02412	1.00329	0.983472	0.0766124		40	0.924749	1.37913	0.505773	0.987708	1.15579	0.855852	0.968167	0.109644		40	0.953424	1.55617	0.477695	0.951487	1.0543	0.904271	0.982891	0.128777
41	0.895314	0.733942	1.28352	1.02486	0.990985	0.985724	0.0804511		41	0.917191	1.37865	0.50916	0.981945	1.10297	0.857757	0.957946	0.106941		41	0.941261	1.56326	0.477247	0.93168	1.02398	0.903045	0.973413	0.129571
42	0.886401	0.737669	1.25367	1.02531	1.00078	0.980765	0.0761208		42	0.915467	1.38083	0.504052	0.997838	1.1686	0.844894	0.968614	0.111145		42	0.93312	1.54838	0.478306	0.939645	1.03816	0.90643	0.974007	0.12771
43	0.874912	0.734701	1.28676	1.03114	0.987082	0.982918	0.0819603		43	0.903415	1.40966	0.507022	0.97121	1.12628	0.858548	0.96269	0.111631		43	0.966469	1.58504	0.471329	0.915754	1.03343	0.88786	0.976648	0.133376
44	0.881616	0.73236	1.27252	1.01108	0.999348	0.979386	0.0794766		44	0.912264	1.37062	0.510569	0.974448	1.17467	0.861967	0.967422	0.109093		44	0.965124	1.54561	0.484441	0.882478	1.04349	0.902541	0.970614	0.127446
45	0.874417	0.727073	1.27633	1.01603	0.992409	0.977251	0.0810787		45	0.900418	1.37164	0.512718	0.993436	1.13689	0.867906	0.963835	0.10722		45	0.943769	1.54928	0.475739	0.935083	1.03765	0.88411	0.970937	0.128421
46	0.892698	0.740709	1.26471	1.00952	0.994345	0.980395	0.0766852		46	0.912791	1.37341	0.511525	0.963487	1.16101	0.856189	0.963068	0.108704		46	0.948575	1.51862	0.487358	0.943477	1.03724	0.889977	0.970875	0.123155
47	0.888881	0.733849	1.25903	1.01935	0.999146	0.98005	0.0771139		47	0.914554	1.39653	0.505327	0.990673	1.13279	0.880873	0.970124	0.110024		47	0.975218	1.52478	0.478382	0.924049	1.02759	0.891227	0.970207	0.124847
48	0.878609	0.740371	1.28104	1.03555	0.981011	0.983315	0.0803384		48	0.922077	1.37753	0.494566	0.998935	1.12768	0.857442	0.963039	0.109607		48	0.935866	1.53455	0.481726	0.901966	1.01822	0.89416	0.961082	0.125888
49	0.875366	0.740705	1.29298	1.05051	0.995916	0.991097	0.0826509		49	0.919964	1.37601	0.493004	1.01822	1.11675	0.853427	0.962894	0.109547		49	0.953545	1.52583	0.476711	0.905372	1.02682	0.888188	0.962744	0.125425
50	0.870941	0.757257	1.27613	1.05216	1.00174	0.991646	0.0785371		50	0.924572	1.34777	0.498152	0.987378	1.12634	0.852224	0.956072	0.106048		50	0.962687	1.51901	0.4816	0.923152	1.04832	0.901297	0.972677	0.12394
51	0.883207	0.752603	1.29184	1.07928	0.988913	0.999167	0.0815892		51	0.909645	1.36285	0.500457	0.982588	1.13457	0.8613	0.958568	0.10759		51	0.947967	1.52791	0.487674	0.918546	1.02992	0.90101	0.968838	0.124206
52	0.873524	0.746111	1.30277	1.0566	1.00144	0.996087	0.0837265		52	0.902313	1.35215	0.499921	0.955223	1.1505	0.871507	0.955268	0.107081		52	0.961858	1.51936	0.479418	0.881767	1.02167	0.892296	0.959396	0.124538
53	0.872301	0.743488	1.27594	1.06572	0.997628	0.991015	0.0805404		53	0.900333	1.39637	0.499755	0.983266	1.12459	0.850698	0.959168	0.111228		53	0.962471	1.51921	0.483521	0.933499	1.03991	0.894086	0.972118	0.123638
54	0.88176	0.736954	1.29038	1.04034	0.984074	0.986702	0.0820948		54	0.906376	1.37206	0.50443	0.930534	1.11222	0.867486	0.948851	0.106987		54	0.953592	1.50716	0.476227	0.924812	1.02802	0.911087	0.966815	0.122637
55	0.87539	0.749696	1.28988	1.04382	0.994215	0.990601	0.0809255		55	0.904579	1.34185	0.505016	0.913684	1.15287	0.867722	0.94762	0.105782		55	0.95293	1.52072	0.481935	0.997512	1.03438	0.893289	0.980127	0.123823
56	0.878815	0.72233	1.28729	1.04358	0.992887	0.98498	0.0837005		56	0.902218	1.34284	0.520558	0.906613	1.13194	0.867481	0.945274	0.103103		56	0.960122	1.52815	0.475863	0.903468	1.02733	0.900763	0.965949	0.125633
57	0.875044	0.732143	1.28257	1.05275	0.998727	0.988246	0.0822917		57	0.899529	1.37003	0.52316	0.900877	1.13932	0.877273	0.951698	0.106026		57	0.957317	1.51028	0.479	0.930093	1.03476	0.89022	0.966944	0.123067
58	0.88323	0.726847	1.30181	1.07643	0.992527	0.996168	0.08606		58	0.890039	1.36097	0.513647	0.973584	1.14224	0.857175	0.956275	0.106561		58	0.950917	1.53424	0.472574	0.926307	1.02787	0.892848	0.967459	0.126637
59	0.871437	0.727063	1.28637	1.05966	0.994046	0.987714	0.0838733		59	0.887441	1.37048	0.518088	0.985459	1.19806	0.876491	0.97267	0.109592		59	0.949415	1.50371	0.475782	0.921348	1.0566	0.883704	0.965093	0.123231
60	0.875661	0.735824	1.28967	1.05954	0.989768	0.990092	0.0830218		60	0.899926	1.38254	0.515842	0.979851	1.15192	0.857702	0.964629	0.108907		60	0.960129	1.51882	0.472697	0.930895	1.04871	0.867485	0.966455	0.125473
61	0.883487	0.725247	1.24852	1.07796	1.00252	0.987547	0.0790282		61	0.907978	1.36992	0.524037	0.982288	1.18362	0.858115	0.970992	0.108136		61	0.96288	1.52385	0.47807	0.906428	1.04626	0.90565	0.970524	0.125033
62	0.874369	0.728099	1.2642	1.06121	0.96569	0.978713	0.080541		62	0.893192	1.3443	0.51866	0.984529	1.14607	0.866837	0.958931	0.104194		62	0.971892	1.49403	0.477015	0.937987	1.05274	0.903324	0.972832	0.121326
63	0.864114	0.741555	1.25478	1.05941	0.986432	0.981258	0.0780071		63	0.904865	1.38451	0.521046	0.997979	1.13688	0.871755	0.969505	0.107484		63	0.957244	1.53172	0.483654	0.948778	1.02693	0.893776	0.973684	0.124905
64	0.882024	0.726688	1.25759	1.04544	0.995461	0.981441	0.0788251		64	0.883285	1.33632	0.521534	0.99989	1.0994	0.863986	0.950736	0.101308		64	0.965712	1.49434	0.480154	0.948506	1.01124	0.893065	0.965503	0.120515
65	0.872851	0.73142	1.25626	1.05088	1.00442	0.983167	0.0787817		65	0.895201	1.33794	0.52562	0.998928	1.13589	0.879379	0.962159	0.102014		65	0.950797	1.49114	0.479256	0.923763	1.00479	0.900325	0.958346	0.120205
66	0.878484	0.735555	1.25618	1.07824	1.00155	0.990001	0.0789811		66	0.889815	1.37255	0.51998	1.02928	1.17433	0.87215	0.976351	0.108729		66	0.939105	1.48963	0.470178	0.9364	1.00317	0.910229	0.958118	0.120847
67	0.884663	0.720125	1.25259	1.07521	1.00242	0.987001	0.0800631		67	0.889133	1.38144	0.522743	0.980821	1.1602	0.865297	0.966606	0.108404		67	0.954706	1.46859	0.481816	0.948452	1.00176	0.887673	0.957167	0.117191
68	0.873555	0.725862	1.2638	1.05817	0.999363	0.984151	0.0807118		68	0.887799	1.34908	0.511844	0.976811	1.13886	0.873027	0.956238	0.105039		68	0.96927	1.49475	0.47678	0.935593	0.994368	0.909351	0.963352	0.120626
69	0.890304	0.730824	1.25061	1.04657	1.00346	0.984353	0.0770066		69	0.894547	1.34883	0.506787	0.943143	1.15927	0.854175	0.951124	0.106926		69	0.948501	1.47745	0.481286	0.983275	1.01999	0.908108	0.969769	0.118241
70	0.870934	0.74131	1.25391	1.04829	0.997775	0.982443	0.077161		70	0.87894	1.35558	0.50712	0.96958	1.1189	0.865511	0.949273	0.105638		70	0.968225	1.48251	0.473905	0.943694	1.02075	0.903079	0.96536	0.119768
71	0.881449	0.723377	1.25614	1.03104	1.00951	0.980305	0.0788161		71	0.89252	1.34154	0.513078	0.951129	1.20494	0.861906	0.960853	0.107956		71	0.946517	1.48402	0.492308	0.957947	1.03583	0.901836	0.969741	0.118096
72	0.873146	0.724566	1.26504	1.0394	1.01851	0.984133	0.080707		72	0.894296	1.3521	0.510975	0.983833	1.20635	0.878338	0.970981	0.108894		72	0.966886	1.46701	0.472158	0.94068	1.00696	0.909425	0.96052	0.117878
73	0.883718	0.725973	1.25841	1.03052	1.01835	0.983396	0.0788108		73	0.898498	1.3546	0.513205	0.941117	1.23864	0.860607	0.967777	0.111384		73	0.944511	1.51128	0.482642	0.949053	1.00017	0.898848	0.964417	0.122177
74	0.885535	0.728138	1.26508	1.00803	1.00889	0.979134	0.0788026		74	0.897791	1.37293	0.502516	0.988984	1.24742	0.856479	0.977688	0.114984		74	0.950539	1.50167	0.481328	0.946849	1.02845	0.89757	0.967734	0.121452
75	0.880538	0.735365	1.2332	1.00054	1.01678	0.973284	0.0735924		75	0.888141	1.36744	0.509598	1.00055	1.22664	0.869837	0.977035	0.112196		75	0.949981	1.46953	0.4779	0.914429	1.04339	0.882455	0.95628	0.118685
76	0.89487	0.731436	1.24282	1.00749	1.01257	0.977837	0.0748062		76	0.927102	1.35549	0.506026	0.962117	1.19894	0.845897	0.965928	0.109733		76	0.946271	1.4643	0.479404	0.907522	1.04272	0.901691	0.956985	0.117664
77	0.890536	0.735001	1.24169	1.01243	1.01855	0.979641	0.0745782		77	0.894075	1.35505	0.511821	0.989278	1.16724	0.87866	0.966021	0.106911		77	0.950833	1.4748	0.479426	0.928883	1.03754	0.900482	0.961994	0.118621
78	0.888132	0.736782	1.24214	1.00364	1.00113	0.974365	0.0740693		78	0.89057	1.37286	0.50295	0.972495	1.1262	0.882156	0.957872	0.107753		78	0.953147	1.45409	0.480764	0.902778	1.02595	0.904642	0.953563	0.115984
79	0.886359	0.748999	1.24199	1.01945	0.99982	0.979324	0.0728608		79	0.887235	1.36007	0.514396	1.00467	1.15525	0.877389	0.966502	0.106798		79	0.946174	1.47449	0.470053	0.882456	1.02455	0.900262	0.949665	0.119959
80	0.877626	0.723366	1.26306	1.0081	1.00936	0.976302	0.0795099		80	0.902231	1.36393	0.509819	0.9861	1.17068	0.862779	0.965923	0.108457		80	0.948535	1.47814	0.474841	0.8822	1.04924	0.897547	0.955084	0.120388
81	0.889842	0.742127	1.26156	1.01596	1.02049	0.985994	0.0766131		81	0.897136	1.33822	0.50881	1.02848	1.14565	0.867587	0.964313	0.105166		81	0.954744	1.4778	0.475158	0.852831	1.03479	0.91245	0.951295	0.120427
82	0.891416	0.723972	1.2618	1.00092	1.00735	0.97709	0.0784734		82	0.896095	1.3464	0.512893	0.986517	1.1404	0.882724	0.960838	0.104417		82	0.952343	1.45471	0.481129	0.901111	1.04609	0.901118	0.956083	0.116472
83	0.883437	0.73975	1.31549	1.01429	1.00164	0.990922	0.0850051		83	0.886506	1.31358	0.509577	0.984582	1.16784	0.857931	0.953335	0.103716		83	0.946589	1.45682	0.47925	0.886912	1.04945	0.90529	0.954052	0.117172
84	0.881689	0.723815	1.27022	1.0063	1.0177	0.979946	0.0804085		84	0.885573	1.32725	0.512038	1.0025	1.15601	0.853763	0.956189	0.104417		84	0.952872	1.48194	0.480079	0.850623	1.02249	0.91833	0.951056	0.120176
85	0.873958	0.73292	1.28554	1.01749	1.00821	0.983623	0.0819231		85	0.869492	1.35098	0.513601	0.992043	1.1325	0.846487	0.95085	0.105869		85	0.94404	1.46158	0.490261	0.916344	1.03948	0.902663	0.959062	0.115949
86	0.877205	0.74047	1.28254	1.02491	1.01127	0.987278	0.0805484		86	0.883391	1.31057	0.513931	0.990745	1.14909	0.85501	0.950456	0.102052		86	0.952183	1.45778	0.475778	0.876333	1.02485	0.91363	0.950091	0.11727
87	0.874317	0.736317	1.28981	1.03993	0.99061	0.986197	0.0824727		87	0.882875	1.32937	0.509149	0.974869	1.12686	0.831683	0.942468	0.103861		87	0.948921	1.48723	0.475366	0.876974	1.04968	0.889229	0.954566	0.121647
88	0.869268	0.733157	1.28094	1.03279	1.00604	0.984441	0.0817621		88	0.890203	1.30848	0.516856	0.960083	1.13353	0.824679	0.938972	0.101168		88	0.958856	1.4429	0.483106	0.889867	1.0489	0.919813	0.957242	0.114869
89	0.882985	0.733489	1.28928	1.03432	0.989689	0.985953	0.0821462		89	0.884591	1.32879	0.512195	1.0063	1.12024	0.859124	0.951874	0.102716		89	0.950681	1.45221	0.490041	0.901982	1.02569	0.904005	0.954103	0.114726
90	0.87496	0.738971	1.25838	1.03678	1.01835	0.985489	0.0777612		90	0.875615	1.31425	0.517879	1.01445	1.13917	0.855927	0.952883	0.101883		90	0.960542	1.46522	0.475435	0.907302	1.026	0.912295	0.9578	0.117785
91	0.866443	0.735367	1.25218	1.02546	0.997826	0.975455	0.0772281		91	0.868235	1.31517	0.511718	1.00442	1.08459	0.858549	0.940447	0.100142		91	0.970609	1.44865	0.483292	0.883399	1.0234	0.894177	0.950586	0.115449
92	0.869966	0.733162	1.24952	1.04294	1.02255	0.983627	0.0778165		92	0.882821	1.3323	0.512765	1.02068	1.08329	0.855939	0.947965	0.101847		92	0.959478	1.46614	0.483384	0.882289	1.04499	0.896925	0.955534	0.117906
93	0.874888	0.733656	1.2497	1.031	1.01128	0.980106	0.0769554		93	0.892589	1.30859	0.507235	0.99375	1.09704	0.858595	0.942967	0.0999331		93	0.962573	1.46059	0.484033	0.880987	1.03542	0.912128	0.955955	0.116817
94	0.877356	0.733181	1.24651	1.03686	1.00979	0.980738	0.0765763		94	0.882484	1.29802	0.512311	0.97425	1.08282	0.869931	0.936637	0.0972994		94	0.959152	1.46047	0.475174	0.881593	1.01586	0.904459	0.949452	0.117523
95	0.877743	0.736006	1.25757	1.05422	1.00394	0.985896	0.0782162		95	0.875466	1.33236	0.510534	0.972442	1.12008	0.858878	0.944958	0.103073		95	0.969631	1.44569	0.479318	0.890101	1.02311	0.914963	0.953802	0.115194
96	0.886845	0.744924	1.25983	1.05992	1.01345	0.992995	0.0771765		96	0.88645	1.32836	0.518735	0.950233	1.10614	0.845555	0.939245	0.101074		96	0.97151	1.45269	0.485035	0.857105	1.02361	0.915595	0.950924	0.11602
97	0.881035	0.739864	1.30004	1.04333	1.01375	0.995603	0.0833823		97	0.879455	1.33708	0.517251	0.958582	1.10415	0.870769	0.944547	0.101655		97	0.994668	1.45395	0.47959	0.865578	1.03979	0.912915	0.957749	0.117077
98	0.882592	0.733304	1.27452	1.06562	1.00159	0.991525	0.0810482		98	0.876301	1.36165	0.513411	0.946972	1.10944	0.870549	0.946387	0.105035		98	0.97145	1.43574	0.481105	0.855961	1.06761	0.900545	0.952069	0.115634
99	0.87531	0.741254	1.2904	1.07026	0.98807	0.993058	0.0828652		99	0.887906	1.33706	0.508742	0.989631	1.11907	0.877934	0.953391	0.103234		99	0.969084	1.43901	0.479689	0.858086	1.03711	0.915629	0.949767	0.115217
100	0.875926	0.738525	1.26966	1.05766	0.992855	0.986925	0.0797498		100	0.864797	1.28714	0.510722	0.988257	1.0965	0.883884	0.93855	0.0972398		100	0.958619	1.43254	0.489231	0.91035	1.03235	0.923301	0.957733	0.112291
101	0.868433	0.74623	1.29046	1.07681	0.973722	0.991131	0.0830118		101	0.882982	1.31598	0.512017	0.966252	1.11693	0.874359	0.944752	0.100546		101	0.959547	1.44715	0.480382	0.902112	1.01583	0.892549	0.949594	0.115195
102	0.858733	0.730438	1.2784	1.05967	0.992774	0.984003	0.0830569		102	0.877808	1.32462	0.518266	0.955368	1.11698	0.863586	0.942772	0.100969		102	0.974044	1.40565	0.480921	0.881789	1.02892	0.916076	0.9479	0.110584
103	0.867681	0.737915	1.28739	1.05656	0.991336	0.988177	0.0827928		103	0.894201	1.29879	0.51208	0.963989	1.10724	0.866664	0.940495	0.0983003		103	0.963544	1.43472	0.48507	0.873983	1.03742	0.903441	0.949696	0.113881
104	0.862595	0.740844	1.26806	1.05381	0.993365	0.983734	0.0798783		104	0.894985	1.32134	0.511579	0.963117	1.09272	0.864052	0.941299	0.100084		104	0.965513	1.40029	0.484348	0.878354	1.01864	0.905032	0.94203	0.109458
105	0.874488	0.735021	1.27246	1.0685	0.980322	0.986159	0.0810737		105	0.884802	1.31083	0.521618	0.988216	1.09289	0.849517	0.941312	0.0985284		105	0.976514	1.46383	0.485123	0.892913	1.01797	0.918353	0.959118	0.116574
106	0.860897	0.741324	1.27198	1.06461	0.97379	0.982521	0.0808873		106	0.887354	1.32286	0.511421	0.992424	1.05695	0.875523	0.94109	0.0991087		106	0.968021	1.42508	0.479839	0.845997	1.02626	0.903868	0.941511	0.113702
107	0.872454	0.738997	1.28576	1.06758	0.972952	0.987547	0.0826004		107	0.869849	1.35057	0.511713	1.00781	1.10157	0.876496	0.953002	0.104169		107	0.957734	1.42556	0.484596	0.893533	1.06176	0.91007	0.955543	0.113028
108	0.868138	0.750377	1.25948	1.0782	0.971847	0.985609	0.078205		108	0.878649	1.32176	0.516753	1.00569	1.11363	0.871308	0.951299	0.100976		108	0.965818	1.42667	0.475466	0.858994	1.0398	0.91258	0.946554	0.1143
109	0.878223	0.750584	1.27325	1.07895	0.958327	0.987868	0.0797343		109	0.8838	1.34559	0.511969	1.03195	1.10634	0.868781	0.958073	0.104098		109	0.964311	1.4253	0.485234	0.850966	1.03439	0.916694	0.94615	0.113048
110	0.866402	0.74395	1.24638	1.10002	0.961528	0.983656	0.0785524		110	0.882279	1.32198	0.515021	1.0026	1.0949	0.871304	0.948013	0.10029		110	0.991602	1.42716	0.478721	0.867701	1.03868	0.912924	0.952798	0.113954
111	0.871917	0.749526	1.23919	1.09401	0.963184	0.983567	0.0762099		111	0.875709	1.3144	0.509053	0.998897	1.10555	0.880288	0.947315	0.100573		111	0.96691	1.43004	0.485068	0.822827	1.03147	0.897255	0.93893	0.114473
112	0.857763	0.75495	1.22527	1.06732	0.963405	0.973742	0.0730623		112	0.873819	1.30433	0.509401	1.05593	1.10599	0.879571	0.954839	0.100809		112	0.986635	1.42732	0.474687	0.866831	1.02726	0.920452	0.950532	0.114122
113	0.87895	0.744173	1.22487	1.05824	0.970433	0.975334	0.0726339		113	0.876456	1.34144	0.508258	0.977293	1.09158	0.867444	0.943744	0.102894		113	0.964491	1.4372	0.484116	0.85002	1.04194	0.916241	0.949001	0.114771
114	0.875487	0.755068	1.24067	1.06088	0.950331	0.976488	0.0739804		114	0.867564	1.35085	0.511584	0.907808	1.08547	0.888387	0.935277	0.103052		114	0.97756	1.41918	0.480407	0.871605	1.03253	0.91786	0.949857	0.112472
115	0.87777	0.756752	1.23409	1.08213	0.968585	0.983867	0.0735773		115	0.861724	1.33641	0.514965	0.902026	1.13023	0.879348	0.937451	0.10344		115	0.980845	1.39184	0.490896	0.862527	1.0352	0.927884	0.948197	0.108311
116	0.882252	0.758731	1.23158	1.06887	0.964738	0.981234	0.0720913		116	0.85823	1.33577	0.512846	0.908717	1.10055	0.880188	0.932717	0.10217		116	0.996051	1.43666	0.485876	0.812662	1.02956	0.929062	0.948312	0.115468
117	0.871918	0.753959	1.21941	1.05658	0.936013	0.967576	0.0713084		117	0.872232	1.33426	0.516953	0.871815	1.04494	0.876417	0.919436	0.0994666		117	0.969102	1.40582	0.489493	0.879952	1.05006	0.897307	0.948622	0.110288
118	0.878786	0.753134	1.23986	1.06636	0.943513	0.976331	0.0742868		118	0.8618	1.34811	0.523064	0.884933	1.08685	0.883179	0.931322	0.101909		118	0.993405	1.42827	0.476414	0.861244	1.01879	0.917073	0.9492	0.114091
119	0.872	0.754029	1.22682	1.0594	0.947541	0.971957	0.072299		119	0.869844	1.34579	0.517479	0.908354	1.14101	0.895368	0.946309	0.104253		119	0.973119	1.43881	0.487256	0.83353	1.01143	0.933287	0.946239	0.114399
120	0.877343	0.756828	1.23858	1.0502	0.957527	0.976096	0.072819		120	0.856247	1.36623	0.517614	0.900531	1.10498	0.882193	0.937966	0.105303		120	0.970356	1.41722	0.488475	0.871026	1.02051	0.928255	0.949308	0.11098
121	0.873065	0.753634	1.23434	1.035	0.936484	0.966505	0.0724912		121	0.871068	1.34446	0.522914	0.876967	1.11053	0.886406	0.935391	0.102483		121	0.994866	1.41433	0.489675	0.872896	1.02934	0.931168	0.955379	0.110797
122	0.876597	0.760095	1.23013	1.05403	0.955825	0.975334	0.0714337		122	0.871765	1.35968	0.52799	0.860006	1.09477	0.886748	0.933493	0.103209		122	0.966961	1.40723	0.481308	0.849331	1.0351	0.916191	0.942688	0.111458
123	0.873342	0.758398	1.2284	1.05034	0.952746	0.972645	0.0714443		123	0.860214	1.36064	0.514222	0.878672	1.09751	0.873986	0.930873	0.105016		123	0.976698	1.42572	0.486716	0.872303	1.01481	0.903662	0.946651	0.112295
124	0.875071	0.768058	1.22293	1.04609	0.954134	0.973257	0.0692109		124	0.854706	1.37307	0.527374	0.908746	1.10456	0.893891	0.943725	0.104773		124	0.971683	1.40319	0.479875	0.858199	1.01557	0.918064	0.941096	0.110572
125	0.866127	0.761517	1.22476	1.04207	0.945142	0.967922	0.0706951		125	0.865409	1.35817	0.522131	0.900403	1.06792	0.890582	0.934103	0.102091		125	0.975774	1.40193	0.479218	0.868853	1.04659	0.907928	0.946715	0.111075
126	0.865963	0.768037	1.24592	1.04716	0.94638	0.974691	0.0732512		126	0.85838	1.36066	0.527036	0.909699	1.07186	0.917174	0.940802	0.101787		126	0.996937	1.45181	0.484834	0.88463	1.04581	0.907379	0.961901	0.116048
127	0.86969	0.761511	1.2214	1.04437	0.941043	0.967602	0.070163		127	0.855789	1.36954	0.517926	0.896563	1.09837	0.901956	0.940024	0.105167		127	0.995796	1.40094	0.482833	0.870938	1.02856	0.895946	0.945836	0.11042
128	0.874604	0.757566	1.23577	1.03222	0.937138	0.96746	0.0720504		128	0.869246	1.33352	0.515517	0.90612	1.06679	0.888031	0.92987	0.0999103		128	0.991516	1.39525	0.47575	0.845131	1.05484	0.917403	0.946648	0.111538
129	0.877032	0.752575	1.23317	1.02685	0.94912	0.967748	0.0717823		129	0.861451	1.35452	0.515326	0.927555	1.09497	0.883826	0.939609	0.103504		129	0.987049	1.40861	0.483739	0.913353	1.01372	0.909679	0.952691	0.11006
130	0.880508	0.768611	1.17801	1.02192	0.954477	0.960706	0.0614294		130	0.863063	1.34566	0.514495	0.899788	1.10436	0.906192	0.938927	0.102916		130	0.994724	1.4057	0.475131	0.877377	1.06378	0.922096	0.956469	0.112289
131	0.883997	0.754557	1.19947	1.0267	0.95247	0.963438	0.0662646		131	0.860748	1.34084	0.511561	0.928412	1.10304	0.886939	0.93859	0.102745		131	0.982884	1.42213	0.48113	0.865894	1.01142	0.899827	0.943882	0.112666
132	0.88192	0.75102	1.22006	1.03641	0.934924	0.964867	0.0703563		132	0.853641	1.33315	0.521203	0.915455	1.1245	0.887597	0.939258	0.102035		132	0.997523	1.35428	0.482804	0.900579	1.05011	0.92341	0.951451	0.10503
133	0.876603	0.746117	1.21125	1.03471	0.945381	0.962813	0.0697382		133	0.867189	1.33829	0.516329	0.931589	1.10782	0.910848	0.945344	0.1017		133	0.99626	1.41474	0.47694	0.888313	1.05174	0.913024	0.956837	0.112689
134	0.873201	0.738807	1.20022	1.0372	0.953826	0.960652	0.0693291		134	0.865331	1.32951	0.51943	0.931121	1.11425	0.899253	0.94315	0.10086		134	0.983248	1.37569	0.481078	0.879009	1.03565	0.924204	0.946479	0.107389
135	0.877137	0.740158	1.20463	1.0303	0.960428	0.96253	0.0692675		135	0.86045	1.39666	0.514889	0.933407	1.10865	0.898389	0.952075	0.108644		135	0.982302	1.36772	0.474683	0.872973	1.0144	0.931026	0.940517	0.106896
136	0.882132	0.759437	1.20124	1.02132	0.951028	0.963031	0.0658116		136	0.865331	1.33399	0.522472	0.983357	1.09738	0.890761	0.948882	0.100517		136	0.98936	1.37883	0.482164	0.88908	1.03251	0.942057	0.952334	0.10735
137	0.876099	0.755228	1.18452	1.01889	0.936106	0.954168	0.0642644		137	0.849474	1.33448	0.513498	0.942779	1.09415	0.902864	0.939541	0.101498		137	1.00645	1.36825	0.478027	0.859094	1.04428	0.91845	0.94576	0.107874
138	0.878557	0.761534	1.19793	1.01813	0.93279	0.957788	0.0653378		138	0.852755	1.3315	0.524632	0.95639	1.12472	0.892594	0.947098	0.101345		138	1.00677	1.39287	0.4837	0.883266	1.02825	0.89757	0.948737	0.109305
139	0.873946	0.763632	1.20415	1.0327	0.946124	0.96411	0.0666233		139	0.874681	1.33818	0.522121	0.955101	1.12196	0.892315	0.950726	0.101702		139	1.01091	1.37611	0.4822	0.859617	1.01697	0.930791	0.946099	0.107632
140	0.868555	0.765092	1.18307	1.03268	0.942793	0.958439	0.0637745		140	0.86077	1.33149	0.520234	0.973485	1.10947	0.883958	0.946567	0.101169		140	0.997931	1.38326	0.481863	0.879962	1.00772	0.92048	0.945203	0.107772
141	0.873131	0.758587	1.19309	1.04591	0.947024	0.963549	0.0663115		141	0.856202	1.34339	0.516714	0.987404	1.11465	0.866389	0.947459	0.103649		141	0.984056	1.40902	0.478944	0.862397	1.0329	0.914523	0.946974	0.111742
142	0.87578	0.754989	1.19154	1.02599	0.938259	0.95731	0.0655811		142	0.873527	1.32733	0.517612	0.943546	1.09907	0.854818	0.935983	0.100737		142	0.989506	1.37656	0.481938	0.78613	1.02977	0.918679	0.930431	0.109861
143	0.877759	0.770199	1.16842	1.05186	0.941158	0.96188	0.0616448		143	0.891082	1.32972	0.519947	0.971275	1.10252	0.850168	0.94412	0.100841		143	0.996309	1.37861	0.477781	0.862049	1.01729	0.928514	0.943425	0.10818
144	0.880068	0.758495	1.19014	1.03827	0.945055	0.962407	0.0652013		144	0.873296	1.33918	0.519374	0.93162	1.12339	0.857206	0.940677	0.102912		144	1.00547	1.36738	0.476314	0.856123	1.00014	0.914585	0.936669	0.107131
145	0.873527	0.780095	1.19876	1.05385	0.936911	0.968629	0.0650599		145	0.87695	1.32215	0.52264	0.985106	1.12609	0.869925	0.950476	0.100708		145	1.01725	1.35688	0.486612	0.871445	1.01755	0.905291	0.942506	0.10504
146	0.868772	0.77442	1.20292	1.06347	0.943667	0.970652	0.066987		146	0.871838	1.32509	0.53009	0.966352	1.09206	0.869472	0.942483	0.0985613		146	1.0137	1.39706	0.48369	0.856133	1.0355	0.903625	0.948284	0.110506
147	0.858014	0.789268	1.20665	1.06154	0.944111	0.971917	0.066405		147	0.861536	1.29163	0.523912	0.960171	1.12544	0.870734	0.938903	0.0975407		147	1.01234	1.38855	0.493041	0.87585	1.00859	0.903735	0.947017	0.107502
148	0.876292	0.771525	1.20644	1.0625	0.954992	0.974349	0.0671603		148	0.879304	1.33295	0.513289	0.93577	1.11826	0.867198	0.94113	0.10237		148	0.988145	1.35436	0.488703	0.86011	1.01816	0.898797	0.934712	0.10431
149	0.878726	0.771336	1.21177	1.05426	0.957268	0.974672	0.0673511		149	0.862432	1.31831	0.525456	0.962567	1.1379	0.882005	0.948111	0.100502		149	1.01334	1.37536	0.482914	0.824365	1.05382	0.925434	0.945873	0.109314
150	0.881639	0.766284	1.21722	1.07546	0.958347	0.979791	0.0696291		150	0.869033	1.31635	0.515962	0.960301	1.10576	0.860092	0.937917	0.100102		150	1.00287	1.36643	0.491071	0.819704	1.03373	0.922306	0.939352	0.106836
151	0.886622	0.761749	1.21429	1.05286	0.943264	0.971757	0.0685745		151	0.879394	1.30655	0.519979	0.96257	1.1075	0.876336	0.942056	0.0981842		151	1.00292	1.37642	0.491581	0.862221	1.02909	0.915519	0.946294	0.1067
152	0.882363	0.756931	1.22449	1.09361	0.956138	0.982707	0.0728039		152	0.865278	1.33923	0.519692	0.964899	1.08662	0.857558	0.93888	0.101453		152	0.991581	1.36252	0.488309	0.851121	1.0141	0.925538	0.938863	0.105252
153	0.891381	0.774775	1.21201	1.09854	0.957597	0.98686	0.0687362		153	0.855648	1.3115	0.528887	0.957047	1.11596	0.869013	0.939676	0.0986623		153	1.02394	1.39348	0.48828	0.879641	0.998471	0.930517	0.952388	0.108393
154	0.896259	0.77528	1.1946	1.11039	0.955447	0.986394	0.0670442		154	0.860199	1.30599	0.52077	0.944593	1.12116	0.868827	0.936924	0.0991522		154	1.00369	1.36109	0.482084	0.84411	1.01221	0.918893	0.937013	0.106179
155	0.901234	0.777805	1.21524	1.11935	0.948113	0.992348	0.0698846		155	0.855764	1.32241	0.532089	0.953167	1.11604	0.859145	0.93977	0.0996422		155	1.02166	1.36048	0.487665	0.859217	1.00497	0.918939	0.942156	0.105309
156	0.895724	0.77975	1.21169	1.11368	0.946002	0.989369	0.0691291		156	0.859768	1.28188	0.536316	0.898952	1.07533	0.873802	0.921008	0.0925707		156	1.01346	1.375	0.483561	0.860463	1.01709	0.910918	0.943414	0.107497
157	0.89581	0.779773	1.1915	1.09899	0.942865	0.981789	0.0655549		157	0.858771	1.30416	0.548591	0.940521	1.13631	0.855507	0.940643	0.0969082		157	1.01141	1.36586	0.484799	0.868483	1.02118	0.914409	0.944357	0.106186
158	0.897623	0.781136	1.19749	1.09365	0.953138	0.984606	0.065472		158	0.845341	1.30596	0.555693	0.948048	1.12911	0.84813	0.938714	0.0964418		158	1.02021	1.40016	0.481415	0.839482	1.03021	0.927222	0.949783	0.111344
159	0.889744	0.787298	1.19328	1.11296	0.95475	0.987606	0.0659683		159	0.854965	1.3112	0.554654	0.938052	1.11395	0.867643	0.940077	0.0955992		159	1.00374	1.39113	0.487795	0.879777	1.04379	0.906241	0.952078	0.108875
160	0.899058	0.792683	1.20975	1.11473	0.938855	0.991016	0.0674277		160	0.851843	1.30019	0.549323	0.952939	1.10618	0.849314	0.934965	0.0951592		160	1.02034	1.36135	0.481219	0.830704	1.01281	0.920882	0.937884	0.106986
161	0.905182	0.789168	1.20091	1.1002	0.945515	0.988195	0.0651512		161	0.867421	1.31416	0.551973	0.953842	1.11855	0.869456	0.945899	0.0961285		161	1.00522	1.3727	0.491896	0.886515	1.03207	0.914543	0.95049	0.105883
162	0.907624	0.779179	1.20905	1.0932	0.950988	0.988008	0.0667435		162	0.865222	1.31016	0.557157	0.916611	1.0899	0.842063	0.930185	0.0944589		162	1.00715	1.35356	0.486548	0.820229	1.02063	0.921407	0.934921	0.105698
163	0.909762	0.774154	1.21403	1.07673	0.940856	0.983106	0.0672059		163	0.860961	1.31644	0.55617	0.991783	1.09968	0.846535	0.945262	0.0960366		163	1.01997	1.36663	0.491256	0.831897	1.01992	0.913175	0.940474	0.106532
164	0.915716	0.763575	1.24735	1.06667	0.932963	0.985255	0.0726733		164	0.860015	1.32015	0.56218	0.986619	1.09161	0.84727	0.94464	0.0953481		164	1.01188	1.38009	0.486898	0.838882	1.01479	0.910127	0.940444	0.108122
165	0.901934	0.766662	1.22862	1.05663	0.94953	0.980675	0.069345		165	0.855133	1.32375	0.558585	0.949125	1.11057	0.844457	0.94027	0.0969318		165	1.01614	1.37451	0.486098	0.840269	1.00696	0.907641	0.938603	0.107508
166	0.918544	0.769391	1.23303	1.04462	0.949876	0.983092	0.0684663		166	0.858354	1.30838	0.554848	0.930691	1.109	0.862047	0.93722	0.0950712		166	1.01205	1.36821	0.481681	0.800321	1.02702	0.927106	0.936064	0.108751
167	0.897783	0.747294	1.23153	1.04488	0.943625	0.973022	0.0719633		167	0.867204	1.30834	0.544366	0.942367	1.10127	0.857911	0.936909	0.095771		167	1.00857	1.39436	0.480736	0.817404	1.00553	0.909339	0.93599	0.110834
168	0.903371	0.759046	1.22001	1.06008	0.933405	0.975182	0.0695029		168	0.850103	1.32799	0.54447	0.955393	1.09855	0.872874	0.941563	0.0978839		168	1.04176	1.35396	0.481717	0.846939	1.00468	0.937448	0.944419	0.105998
169	0.882656	0.740164	1.22025	1.04608	0.943592	0.966549	0.0719735		169	0.865028	1.34817	0.550031	0.94243	1.10683	0.870172	0.947112	0.0995427		169	1.01255	1.38298	0.494087	0.84964	1.02415	0.924243	0.947941	0.107425
170	0.900761	0.775542	1.22328	1.03974	0.934166	0.974697	0.0671701		170	0.854161	1.33656	0.542439	0.963735	1.10406	0.881528	0.94708	0.0990623		170	1.0491	1.36469	0.489574	0.869681	1.02586	0.922217	0.95352	0.106286
171	0.898167	0.756223	1.21666	1.02496	0.940692	0.96734	0.0679841		171	0.86666	1.33898	0.556417	0.926159	1.09042	0.864197	0.940471	0.0972194		171	1.02521	1.36638	0.478595	0.863907	1.02342	0.918411	0.945988	0.107362
172	0.900179	0.780622	1.21774	1.04347	0.931766	0.974755	0.0659874		172	0.852048	1.36121	0.549809	0.897396	1.10416	0.86532	0.938325	0.101616		172	1.03224	1.38067	0.485193	0.885387	1.03138	0.925796	0.956778	0.107934
173	0.890976	0.757953	1.21588	1.02826	0.921462	0.962905	0.0684577		173	0.858473	1.36289	0.549984	0.893119	1.12996	0.860817	0.942541	0.103025		173	1.02597	1.38416	0.491704	0.862142	1.03857	0.924131	0.954446	0.108066
174	0.8876	0.758373	1.21663	1.04421	0.913435	0.964051	0.069551		174	0.854121	1.33724	0.566181	0.940513	1.11326	0.877255	0.948094	0.0969644		174	1.03531	1.35584	0.48189	0.852978	1.01402	0.932954	0.945498	0.106039
175	0.871193	0.753524	1.20703	1.04662	0.92458	0.960589	0.069368		175	0.858315	1.37105	0.54496	0.939308	1.13408	0.886644	0.955726	0.103758		175	1.04746	1.35228	0.487254	0.876374	1.03003	0.93214	0.954255	0.105079
176	0.869745	0.756169	1.21239	1.03971	0.918559	0.959316	0.0697037		176	0.825748	1.355	0.5574	0.929921	1.1132	0.879068	0.943389	0.100748		176	1.04733	1.39075	0.493509	0.873319	1.03807	0.911477	0.959076	0.108876
177	0.879898	0.753866	1.1911	1.03944	0.914864	0.955833	0.0665053		177	0.85796	1.3534	0.545157	0.924629	1.09372	0.861591	0.939409	0.100491		177	1.03567	1.38836	0.492164	0.846517	1.04321	0.931046	0.956161	0.109118
178	0.877218	0.778868	1.21058	1.04604	0.923246	0.967189	0.0666168		178	0.858154	1.34857	0.542802	0.950061	1.08558	0.87509	0.943376	0.099559		178	1.02323	1.38781	0.486587	0.860837	1.05589	0.927182	0.956923	0.109442
179	0.875705	0.763125	1.20187	1.03432	0.909985	0.957	0.0670358		179	0.848735	1.37024	0.548071	0.979651	1.09132	0.86846	0.951079	0.102184		179	1.02711	1.35651	0.486677	0.828745	1.02756	0.937455	0.94401	0.106266
180	0.878534	0.768218	1.19498	1.03428	0.914089	0.958021	0.0651891		180	0.852136	1.38402	0.545644	0.958415	1.05233	0.85741	0.941659	0.102761		180	1.00453	1.34097	0.487014	0.873953	1.04182	0.92494	0.945538	0.103402
181	0.870072	0.762911	1.19635	1.02252	0.92511	0.955391	0.0656689		181	0.840087	1.36592	0.550102	0.945553	1.09869	0.888145	0.948084	0.101506		181	1.02536	1.36831	0.482153	0.804142	1.03237	0.921701	0.939004	0.108995
182	0.868618	0.763378	1.18491	1.0261	0.932987	0.955198	0.0640553		182	0.843034	1.35957	0.544728	0.997987	1.05476	0.865054	0.944189	0.100516		182	1.03575	1.35765	0.478845	0.883136	1.04822	0.935226	0.956471	0.106667
183	0.863347	0.763258	1.17947	1.01994	0.917598	0.948723	0.0635524		183	0.847277	1.39533	0.527127	1.00343	1.05554	0.871091	0.949967	0.106447		183	1.0455	1.37015	0.488984	0.868266	1.03645	0.943951	0.958884	0.106966
184	0.86131	0.766435	1.19589	1.0078	0.916036	0.949494	0.0652733		184	0.840207	1.37739	0.524674	0.975518	1.11612	0.870322	0.950705	0.106746		184	1.00894	1.37748	0.492564	0.889732	1.06314	0.93382	0.960947	0.106905
185	0.861322	0.762021	1.19632	1.01797	0.931133	0.953755	0.0659639		185	0.839901	1.3652	0.518463	0.93174	1.08222	0.871235	0.934792	0.104532		185	1.0278	1.34899	0.47975	0.911903	1.04112	0.92633	0.955982	0.104944
186	0.873321	0.769452	1.18427	1.02916	0.923137	0.955869	0.0633017		186	0.847259	1.36104	0.520291	1.02	1.09626	0.880047	0.954149	0.10478		186	1.02417	1.34816	0.483609	0.898521	1.03783	0.926708	0.953167	0.104403
187	0.876299	0.773674	1.18582	1.03887	0.924179	0.959768	0.0633152		187	0.840481	1.37655	0.523235	0.909645	1.10856	0.87974	0.939701	0.106345		187	1.04108	1.34717	0.490417	0.846154	1.03111	0.92666	0.947099	0.104763
188	0.870633	0.762928	1.17127	1.03448	0.909139	0.94969	0.0629481		188	0.833025	1.35374	0.522548	0.907875	1.12154	0.87559	0.935719	0.104737		188	1.02141	1.37054	0.488973	0.899727	1.02805	0.936539	0.95754	0.105799
189	0.871599	0.772164	1.19519	1.02743	0.921475	0.957572	0.0646263		189	0.84608	1.37855	0.525451	0.969547	1.08871	0.864372	0.945452	0.10561		189	1.03282	1.35949	0.480006	0.89372	1.05655	0.936181	0.959794	0.106663
190	0.871182	0.772627	1.20178	1.02489	0.927586	0.959614	0.0653349		190	0.835563	1.36217	0.525944	0.965411	1.09213	0.866899	0.941354	0.104044		190	1.02998	1.34418	0.490119	0.946454	1.02258	0.928671	0.96033	0.102518
191	0.893232	0.777421	1.1842	1.03993	0.91105	0.961166	0.0622369		191	0.841839	1.36011	0.521326	0.96413	1.06058	0.865776	0.935626	0.103001		191	1.03869	1.38039	0.483228	0.890867	1.04356	0.935217	0.961991	0.108343
192	0.874992	0.765589	1.19682	1.02475	0.928684	0.958168	0.0651965		192	0.83731	1.34773	0.524641	0.958507	1.05931	0.862286	0.931631	0.101312		192	1.00423	1.34516	0.484312	0.900591	1.03632	0.92258	0.948867	0.103628
193	0.895558	0.781723	1.18648	1.04103	0.916409	0.964241	0.0618408		193	0.846499	1.33683	0.525437	0.949232	1.11814	0.876531	0.942113	0.101913		193	1.02653	1.36832	0.483019	0.954699	1.04091	0.949135	0.970435	0.106027
194	0.877501	0.759831	1.19168	1.03703	0.92461	0.958131	0.0656408		194	0.85696	1.3556	0.524033	0.948856	1.09494	0.889089	0.944913	0.102629		194	1.01087	1.39829	0.482584	0.882939	1.05469	0.920778	0.958359	0.110433
195	0.885418	0.76901	1.19071	1.03799	0.926812	0.961989	0.0640098		195	0.856705	1.35387	0.521885	0.956991	1.07503	0.893873	0.943058	0.101876		195	1.03675	1.34308	0.503354	0.891159	1.04242	0.946176	0.960489	0.101774
196	0.871719	0.766411	1.17497	1.04546	0.921817	0.956077	0.0632988		196	0.862081	1.38026	0.520018	0.906842	1.0893	0.868095	0.937767	0.106042		196	1.03476	1.32455	0.492184	0.941616	1.05523	0.932644	0.963497	0.101025
197	0.868164	0.773699	1.18729	1.04445	0.914016	0.957525	0.0645044		197	0.850085	1.38483	0.526616	0.915436	1.11478	0.871531	0.94388	0.107056		197	1.02268	1.34117	0.48524	0.927782	1.05445	0.945327	0.962775	0.10338
198	0.869386	0.76749	1.18066	1.04794	0.933091	0.959712	0.0640053		198	0.855088	1.37094	0.520405	0.942112	1.08993	0.864216	0.940447	0.10504		198	1.04028	1.36166	0.496591	0.952122	1.04237	0.954817	0.974641	0.103831
199	0.868702	0.777382	1.18749	1.05353	0.926568	0.962734	0.0642691		199	0.854181	1.35914	0.523697	0.933614	1.1135	0.866341	0.941746	0.104337		199	1.04239	1.36919	0.487131	0.925998	1.02865	0.948933	0.967049	0.105872
200	0.877574	0.768625	1.18286	1.04976	0.928817	0.961526	0.0639064		200	0.867442	1.38467	0.525616	0.959095	1.10266	0.8506	0.948347	0.106602		200	1.02606	1.3578	0.492145	0.917167	1.03683	0.933251	0.960543	0.104077
201	0.860255	0.754542	1.17845	1.04289	0.937682	0.954764	0.0654567		201	0.859081	1.3535	0.526263	0.972081	1.08915	0.855	0.942512	0.102628		201	1.02671	1.35828	0.488773	0.915677	1.02577	0.923786	0.956498	0.104437
202	0.858605	0.782634	1.18037	1.0392	0.93821	0.959803	0.062305		202	0.860317	1.40044	0.527032	0.968418	1.11577	0.854134	0.954352	0.108875		202	1.04961	1.32531	0.488709	0.88891	1.02662	0.959558	0.956453	0.101791
203	0.87041	0.752681	1.18332	1.03816	0.943027	0.957519	0.0654962		203	0.863041	1.38904	0.521926	0.972428	1.09753	0.860954	0.95082	0.107207		203	1.03812	1.37394	0.487027	0.940881	1.01661	0.939717	0.966048	0.106054
204	0.870446	0.743487	1.16921	1.04519	0.94647	0.954961	0.0651092		204	0.84554	1.3722	0.520485	0.970278	1.1221	0.848941	0.94659	0.107214		204	1.04742	1.37077	0.49488	0.933479	1.04736	0.92171	0.96927	0.105672
205	0.857405	0.752327	1.19513	1.03422	0.931102	0.954035	0.0678539		205	0.842719	1.36867	0.519955	0.998231	1.11313	0.862912	0.950935	0.10649		205	1.06935	1.3645	0.484893	0.942105	1.01526	0.921523	0.96627	0.106186
206	0.857477	0.745187	1.18161	1.03626	0.935761	0.95126	0.0668697		206	0.849363	1.36884	0.519439	0.92104	1.09631	0.851595	0.93443	0.105595		206	1.03417	1.34052	0.49012	0.918577	1.03499	0.942188	0.960093	0.102569
207	0.864118	0.750096	1.19483	1.01608	0.915163	0.948058	0.067183		207	0.841033	1.38843	0.524218	0.971904	1.11235	0.859805	0.949623	0.108058		207	1.03607	1.35704	0.494262	0.92896	1.01501	0.942371	0.962286	0.103362
208	0.871024	0.759455	1.18607	1.03107	0.936756	0.956874	0.0647408		208	0.83716	1.39061	0.523717	0.995887	1.1262	0.846352	0.953321	0.109597		208	1.03288	1.37293	0.497093	0.963893	1.02754	0.932576	0.971151	0.104707
209	0.851384	0.750355	1.18152	1.04102	0.928632	0.950582	0.06691		209	0.834948	1.41195	0.522583	1.02587	1.12104	0.863725	0.963352	0.111891		209	1.0559	1.36039	0.493515	0.958743	1.03602	0.937797	0.973727	0.104384
210	0.864225	0.758503	1.17932	1.03026	0.938078	0.954078	0.0642241		210	0.839726	1.37019	0.515184	0.98407	1.12497	0.871403	0.950924	0.107462		210	1.04718	1.36645	0.495514	0.93124	1.02576	0.933136	0.966546	0.104638
211	0.844487	0.758421	1.18942	1.01256	0.931959	0.94737	0.0661402		211	0.838792	1.37506	0.529664	0.956127	1.12377	0.836009	0.943238	0.107067		211	1.04009	1.38071	0.488872	0.92226	1.03781	0.932536	0.967048	0.107149
212	0.841188	0.760178	1.19157	1.01786	0.933854	0.94893	0.0666601		212	0.845101	1.36944	0.517749	0.962622	1.11841	0.848763	0.943682	0.107019		212	1.06664	1.36246	0.497474	0.902842	1.03402	0.952549	0.969331	0.104822
213	0.850901	0.747738	1.18618	1.01258	0.926487	0.944778	0.066587		213	0.841021	1.35052	0.525869	0.979803	1.12167	0.870303	0.948198	0.103932		213	1.03426	1.33782	0.498582	0.879445	1.04044	0.944361	0.955818	0.101962
214	0.848033	0.757698	1.18634	1.03943	0.91832	0.949964	0.067003		214	0.834744	1.37664	0.522029	0.989847	1.09482	0.862137	0.946703	0.106546		214	1.04949	1.35873	0.48764	0.886466	1.0628	0.95341	0.966422	0.106183
215	0.849506	0.756491	1.19349	1.04235	0.937514	0.955869	0.067924		215	0.842647	1.35932	0.521541	0.976668	1.11464	0.872867	0.947947	0.104932		215	1.02041	1.30722	0.492385	0.861937	1.02898	0.933722	0.940776	0.0994042
216	0.860583	0.755975	1.19012	1.03572	0.947091	0.957898	0.0664361		216	0.841812	1.36031	0.523201	0.93649	1.13701	0.875787	0.945768	0.105774		216	1.03587	1.36434	0.501982	0.872808	1.05033	0.92664	0.958661	0.104866
217	0.850081	0.755662	1.18171	1.03606	0.93484	0.951669	0.0660485		217	0.831167	1.36438	0.528296	0.95467	1.10669	0.874285	0.943248	0.104576		217	1.04045	1.3867	0.496259	0.825349	1.05919	0.934567	0.957086	0.109565
218	0.848694	0.754791	1.17802	1.02912	0.931085	0.948342	0.0654116		218	0.825987	1.3471	0.524566	0.965651	1.09255	0.881732	0.939598	0.102556		218	1.06147	1.32529	0.491704	0.857737	1.04646	0.943203	0.954311	0.102883
219	0.85314	0.753011	1.18883	1.02609	0.930346	0.950284	0.066754		219	0.836567	1.36695	0.528615	0.982424	1.07979	0.867571	0.943652	0.103913		219	1.06067	1.36022	0.489671	0.838273	1.04204	0.937447	0.95472	0.107161
220	0.860615	0.754127	1.19394	1.04428	0.936059	0.957804	0.0677176		220	0.833958	1.36437	0.526293	0.953545	1.10114	0.858855	0.939693	0.104777		220	1.05827	1.33821	0.49273	0.847629	1.0094	0.933493	0.946622	0.103513
221	0.854939	0.7502	1.18288	1.02914	0.917798	0.946992	0.0664669		221	0.839877	1.37768	0.525987	0.958884	1.11933	0.850841	0.945433	0.107145		221	1.06047	1.35093	0.494452	0.824744	1.05919	0.943714	0.955584	0.10645
222	0.845794	0.75181	1.17285	1.03126	0.938403	0.948023	0.0652739		222	0.844932	1.36415	0.52644	0.968312	1.11205	0.867146	0.947172	0.104798		222	1.057	1.33501	0.491206	0.828483	1.03127	0.934399	0.946227	0.10431
223	0.84619	0.750128	1.19701	1.05016	0.912853	0.951267	0.070183		223	0.847493	1.3691	0.529911	0.9499	1.07071	0.865787	0.938816	0.103218		223	1.05056	1.36652	0.500246	0.872567	1.04697	0.944311	0.963528	0.105437
224	0.844412	0.75261	1.19327	1.03254	0.930644	0.950695	0.068257		224	0.836447	1.3549	0.526962	0.979044	1.15677	0.869649	0.953962	0.106165		224	1.06063	1.36096	0.49296	0.864575	1.03134	0.937299	0.957961	0.105897
225	0.839524	0.746406	1.17019	1.04193	0.92451	0.944513	0.0666608		225	0.83784	1.39119	0.525767	0.90657	1.09449	0.883847	0.939951	0.107203		225	1.06319	1.35004	0.496935	0.833149	1.04842	0.929472	0.953533	0.105646
226	0.851685	0.747626	1.18044	1.02538	0.931455	0.947318	0.0662463		226	0.841426	1.38344	0.525209	0.973093	1.12084	0.878999	0.953835	0.107339		226	1.05585	1.3705	0.492199	0.878828	1.04441	0.923961	0.960958	0.106919
227	0.844028	0.747545	1.18047	1.0409	0.929384	0.948465	0.0675308		227	0.829814	1.37005	0.522995	0.966645	1.07875	0.881384	0.941606	0.104663		227	1.06251	1.35941	0.498553	0.859279	1.05316	0.904974	0.956314	0.106032
228	0.839352	0.744915	1.18119	1.0273	0.914628	0.941476	0.0677092		228	0.818677	1.38229	0.529265	0.934071	1.08028	0.866756	0.935223	0.105932		228	1.06697	1.36677	0.500687	0.869684	1.05039	0.935021	0.964921	0.106024
229	0.860736	0.739796	1.18618	1.02379	0.922431	0.946586	0.0675517		229	0.819882	1.34792	0.526758	0.962708	1.13821	0.852711	0.941365	0.105278		229	1.08667	1.35448	0.491345	0.86144	1.0511	0.947531	0.965427	0.106626
230	0.85386	0.755909	1.1834	1.05185	0.927102	0.954425	0.0669901		230	0.824162	1.34711	0.527533	0.974666	1.10851	0.877186	0.943194	0.103113		230	1.09303	1.30183	0.491813	0.881177	1.05969	0.942998	0.961755	0.101402
231	0.844071	0.75637	1.17342	1.03965	0.924681	0.947638	0.065507		231	0.830762	1.37965	0.52602	0.904663	1.10274	0.886579	0.938403	0.106351		231	1.07878	1.33654	0.519611	0.880795	1.04539	0.941438	0.967093	0.100477
232	0.849096	0.766618	1.17995	1.04559	0.926251	0.953499	0.0652151		232	0.822262	1.36941	0.53031	0.950125	1.08917	0.887021	0.941382	0.10425		232	1.06689	1.33627	0.500353	0.88756	1.04099	0.95545	0.964586	0.102195
233	0.843815	0.75489	1.17379	1.03581	0.927269	0.947114	0.065502		233	0.813481	1.35971	0.52788	0.935729	1.06936	0.883097	0.931542	0.102952		233	1.08642	1.34604	0.5015	0.841423	1.0572	0.943038	0.962603	0.105275
234	0.851281	0.769242	1.18727	1.05714	0.929883	0.958963	0.0663923		234	0.821644	1.36842	0.528229	0.945889	1.06903	0.887961	0.936862	0.103607		234	1.09579	1.34232	0.49901	0.858009	1.0502	0.946213	0.965257	0.104839
235	0.855772	0.755892	1.18422	1.04372	0.939953	0.955911	0.0663701		235	0.821824	1.3825	0.539015	0.951489	1.05719	0.877498	0.938253	0.103858		235	1.09369	1.38222	0.510162	0.820703	1.0633	0.942326	0.968734	0.109091
236	0.852517	0.760592	1.19016	1.06064	0.932019	0.959185	0.0678814		236	0.82588	1.37369	0.538435	0.989437	1.05721	0.88959	0.945707	0.102861		236	1.09809	1.36448	0.518092	0.880442	1.07968	0.946796	0.981264	0.10489
237	0.839883	0.759916	1.17796	1.06541	0.926553	0.953945	0.0675326		237	0.81641	1.38782	0.545211	0.968861	1.05216	0.886943	0.9429	0.103796		237	1.07607	1.3619	0.500178	0.862343	1.03086	0.935867	0.961201	0.105615
238	0.850407	0.758146	1.19165	1.10403	0.939176	0.968682	0.0713355		238	0.821478	1.38179	0.541162	0.976854	1.05477	0.895878	0.945322	0.103361		238	1.10877	1.35997	0.50561	0.851084	1.0428	0.958842	0.97118	0.106269
239	0.855433	0.749266	1.1882	1.12333	0.923249	0.967896	0.0735214		239	0.811261	1.37402	0.541427	0.96506	1.07091	0.895307	0.942997	0.103214		239	1.08705	1.35339	0.497588	0.837381	1.03951	0.92571	0.956771	0.106352
240	0.842751	0.755408	1.18456	1.13417	0.92545	0.968467	0.0740815		240	0.818788	1.38185	0.543773	0.938281	1.04578	0.888019	0.936081	0.102837		240	1.0837	1.35797	0.506343	0.859347	1.05303	0.950827	0.968535	0.105134
241	0.837906	0.755825	1.17481	1.10857	0.92753	0.960928	0.0709537		241	0.808856	1.38029	0.53582	0.919286	1.05096	0.875281	0.928415	0.104155		241	1.09215	1.33947	0.492059	0.844948	1.05326	0.959396	0.963547	0.10571
242	0.837183	0.756214	1.18952	1.09834	0.930878	0.962427	0.0719022		242	0.83062	1.40979	0.545758	0.971367	1.04179	0.87105	0.945062	0.10594		242	1.08037	1.38714	0.5007	0.854092	1.05441	0.922586	0.966549	0.109185
243	0.835517	0.744694	1.18845	1.10353	0.915259	0.95749	0.0739222		243	0.823234	1.39665	0.539115	0.99953	1.04613	0.893867	0.949755	0.105309		243	1.08828	1.34842	0.498585	0.842712	1.07626	0.948073	0.967055	0.106373
244	0.859049	0.742744	1.17408	1.10815	0.923974	0.9616	0.0711213		244	0.807521	1.38301	0.545769	0.99609	1.02442	0.872347	0.938192	0.103287		244	1.09701	1.33885	0.488881	0.861673	1.06468	0.954367	0.967577	0.106009
245	0.832403	0.760388	1.18831	1.0962	0.936206	0.962701	0.0713666		245	0.810629	1.3957	0.540403	0.989476	1.04515	0.887862	0.944869	0.10543		245	1.10428	1.36283	0.48909	0.87037	1.08133	0.95064	0.976422	0.10879
246	0.845853	0.745439	1.19113	1.09601	0.931368	0.961959	0.0726044		246	0.814943	1.41743	0.546802	0.976145	1.02238	0.878303	0.942667	0.106723		246	1.0937	1.39204	0.509962	0.853219	1.05762	0.973731	0.980045	0.108753
247	0.831751	0.764332	1.1932	1.10267	0.932942	0.96498	0.0721333		247	0.813926	1.41641	0.538821	0.990268	1.01178	0.881269	0.942079	0.107356		247	1.07256	1.33397	0.486957	0.868597	1.05755	0.992251	0.968647	0.104716
248	0.845369	0.757475	1.18112	1.1005	0.931057	0.963103	0.0703074		248	0.82043	1.41764	0.538902	0.958868	1.02081	0.887746	0.940733	0.1071		248	1.09855	1.35715	0.492918	0.855343	1.02799	0.964965	0.966152	0.106779
249	0.837834	0.759387	1.18222	1.10191	0.924497	0.96117	0.0709776		249	0.812638	1.38877	0.533582	1.02324	1.0169	0.88008	0.942535	0.105302		249	1.1086	1.32453	0.49314	0.892128	1.06989	0.961069	0.974892	0.103853
250	0.845827	0.74944	1.15139	1.09516	0.935947	0.955552	0.0671561		250	0.817182	1.43563	0.530658	1.05756	1.02782	0.870748	0.9566	0.112171		250	1.07392	1.3467	0.496682	0.842733	1.07458	0.947448	0.963677	0.105952
251	0.855525	0.755972	1.15276	1.10551	0.937521	0.961456	0.0667426		251	0.816927	1.38526	0.531928	1.05416	1.02772	0.876679	0.948779	0.105961		251	1.08722	1.34146	0.493661	0.852508	1.06108	0.957478	0.965567	0.105509
252	0.845415	0.753455	1.15362	1.1029	0.928112	0.9567	0.067723		252	0.808445	1.40323	0.527809	1.04582	1.02351	0.889972	0.949798	0.108255		252	1.0942	1.36998	0.502444	0.849073	1.0427	0.977455	0.972642	0.107231
253	0.843961	0.754898	1.16815	1.0776	0.929399	0.954802	0.0673769		253	0.798346	1.40622	0.538968	1.04818	1.02196	0.880497	0.94903	0.107977		253	1.08833	1.37154	0.496742	0.847725	1.06936	0.969632	0.973887	0.108518
254	0.842144	0.751548	1.16299	1.09672	0.933042	0.95729	0.0686822		254	0.802556	1.37797	0.531675	1.06129	1.00263	0.894769	0.945149	0.10514		254	1.08683	1.33457	0.494668	0.862908	1.06048	0.966612	0.967678	0.104368
255	0.83563	0.753803	1.15357	1.10229	0.929134	0.954886	0.0682711		255	0.811471	1.40823	0.52912	1.0724	1.02392	0.885194	0.955057	0.109392		255	1.10637	1.34457	0.490946	0.838506	1.08128	0.982248	0.973986	0.10777
256	0.851257	0.754392	1.15793	1.10127	0.928632	0.958696	0.0675893		256	0.800548	1.34516	0.535435	1.02833	1.01315	0.868644	0.931877	0.100709		256	1.10757	1.3652	0.49801	0.862349	1.07643	0.999629	0.984863	0.108057
257	0.829286	0.743987	1.16609	1.09193	0.933797	0.953018	0.0704468		257	0.80564	1.36115	0.52923	1.0772	1.0113	0.885232	0.944959	0.104205		257	1.10204	1.33748	0.494046	0.828885	1.0813	0.97788	0.970272	0.106897
258	0.822724	0.7432	1.1722	1.08159	0.925256	0.948995	0.0710671		258	0.813896	1.35909	0.534669	1.06159	1.01148	0.860465	0.940197	0.103017		258	1.09692	1.36447	0.4942	0.853925	1.08184	0.969692	0.976842	0.108501
259	0.834953	0.737592	1.18504	1.08818	0.926268	0.954407	0.0729814		259	0.811766	1.35628	0.531008	1.07614	0.999521	0.873238	0.941324	0.103216		259	1.09723	1.3353	0.506221	0.843701	1.09608	0.987264	0.977632	0.10495
260	0.836166	0.751882	1.17391	1.07833	0.930035	0.954065	0.0690306		260	0.802338	1.36867	0.539244	1.08931	1.04375	0.87371	0.952838	0.10538		260	1.08887	1.29991	0.497186	0.835805	1.09154	0.988624	0.96699	0.102686
261	0.833318	0.746884	1.18697	1.0826	0.924999	0.954954	0.0718641		261	0.809396	1.34156	0.536579	1.11036	0.988039	0.86623	0.942028	0.102443		261	1.09988	1.35572	0.498901	0.818263	1.07058	0.966966	0.968384	0.108104
262	0.856027	0.744682	1.18424	1.07818	0.927502	0.958125	0.0699882		262	0.805053	1.37715	0.533126	1.12155	1.00804	0.88472	0.95494	0.10726		262	1.10075	1.3292	0.494409	0.860465	1.03848	0.992993	0.969383	0.104019
263	0.831856	0.733978	1.19282	1.06553	0.921664	0.94917	0.0731389		263	0.81069	1.38328	0.532843	1.09525	1.02114	0.884279	0.95458	0.106915		263	1.09569	1.34207	0.494648	0.864422	1.06565	0.970328	0.972134	0.10547
264	0.840245	0.746668	1.18085	1.06123	0.913084	0.948415	0.0693986		264	0.798751	1.37947	0.525997	1.13585	1.03378	0.869563	0.957234	0.1099		264	1.09891	1.36298	0.495339	0.850389	1.09866	0.98208	0.981393	0.108855
265	0.827339	0.737762	1.18014	1.06825	0.916812	0.946061	0.0715715		265	0.807504	1.38386	0.533658	1.13531	1.03475	0.871622	0.961117	0.109138		265	1.07602	1.34995	0.495907	0.863031	1.11179	0.987777	0.980745	0.106918
266	0.821208	0.733237	1.17499	1.0472	0.907067	0.936741	0.0705989		266	0.78844	1.36855	0.532214	1.19434	1.0279	0.86331	0.962459	0.111577		266	1.11643	1.3576	0.494918	0.855704	1.10524	0.988994	0.98648	0.108967
267	0.822044	0.727671	1.17313	1.08205	0.901987	0.941375	0.0734732		267	0.786359	1.36437	0.536291	1.21979	1.01834	0.882288	0.967907	0.111773		267	1.1195	1.33049	0.498434	0.848498	1.11984	0.988948	0.984284	0.106852
268	0.836461	0.734559	1.19164	1.05331	0.919254	0.947045	0.0719084		268	0.793109	1.34714	0.537976	1.19869	1.0276	0.895161	0.966614	0.108182		268	1.10426	1.34367	0.491582	0.875082	1.08691	0.97993	0.98024	0.106548
269	0.831123	0.722629	1.17215	1.04736	0.922003	0.939053	0.0706663		269	0.794241	1.35682	0.524789	1.22219	1.02473	0.891079	0.968975	0.111996		269	1.11032	1.31878	0.50167	0.869196	1.12214	0.978616	0.983453	0.104478
270	0.841798	0.733877	1.18145	1.05101	0.913265	0.944279	0.070249		270	0.792193	1.346	0.528533	1.16768	0.994946	0.881642	0.951833	0.107162		270	1.09847	1.35947	0.493966	0.841532	1.08125	0.984225	0.976487	0.108479
271	0.833641	0.730307	1.17391	1.04469	0.918853	0.94028	0.0696864		271	0.798861	1.35609	0.529344	1.1298	0.981035	0.880679	0.945969	0.105765		271	1.09514	1.30981	0.497807	0.84388	1.12025	0.998501	0.977567	0.10449
272	0.854959	0.738942	1.16835	1.03972	0.913782	0.943151	0.0664477		272	0.791492	1.35441	0.530668	1.10196	0.982522	0.877713	0.939794	0.104517		272	1.11519	1.35599	0.495293	0.862591	1.10341	0.985726	0.986367	0.108448
273	0.824329	0.732832	1.16202	1.04617	0.914291	0.935928	0.0685391		273	0.796015	1.3607	0.527338	1.07126	1.01589	0.868974	0.940031	0.104887		273	1.1224	1.34016	0.497782	0.858116	1.08696	0.993596	0.983168	0.106582
274	0.824766	0.735669	1.16927	1.03762	0.911303	0.935726	0.0686603		274	0.799417	1.34563	0.52897	1.13308	0.991501	0.875706	0.945717	0.105029		274	1.10443	1.31019	0.494629	0.881177	1.1284	0.985518	0.984057	0.104325
275	0.831882	0.732334	1.16196	1.04073	0.909253	0.935232	0.0678405		275	0.796579	1.34642	0.537121	1.11083	0.994641	0.869147	0.942455	0.103442		275	1.10803	1.31244	0.501518	0.856857	1.09326	0.996929	0.978174	0.103295
276	0.829011	0.725049	1.16868	1.04385	0.910822	0.935482	0.0699571		276	0.794969	1.33934	0.532682	1.08293	1.01064	0.900319	0.943482	0.101836		276	1.10525	1.30862	0.498422	0.864822	1.12034	0.982456	0.979985	0.103891
277	0.809056	0.737364	1.14953	1.05738	0.905934	0.931853	0.068328		277	0.78964	1.3262	0.533624	1.12764	0.998671	0.873575	0.941557	0.102733		277	1.10956	1.36295	0.49576	0.855526	1.10637	0.977139	0.984551	0.109198
278	0.820132	0.73333	1.16543	1.05119	0.915353	0.937088	0.0695212		278	0.782134	1.33222	0.536927	1.12929	0.986658	0.876715	0.940657	0.103177		278	1.09113	1.32431	0.505715	0.843558	1.11714	0.998775	0.980106	0.104566
279	0.830737	0.733025	1.16635	1.05002	0.918818	0.93979	0.0688662		279	0.788571	1.34279	0.530804	1.12403	0.981462	0.885317	0.942162	0.104238		279	1.11298	1.30039	0.502183	0.857699	1.10873	0.998746	0.980122	0.102811
280	0.825914	0.723991	1.16348	1.0635	0.931241	0.941625	0.0706922		280	0.792529	1.34624	0.53122	1.17997	0.998654	0.902304	0.958487	0.107274		280	1.1066	1.33011	0.503498	0.882152	1.10265	0.988231	0.98554	0.104105
281	0.826025	0.724307	1.1737	1.06507	0.907313	0.939282	0.0723425		281	0.80436	1.33345	0.528596	1.10494	0.984632	0.880542	0.939419	0.102087		281	1.1036	1.31115	0.501979	0.858004	1.10502	0.989098	0.978142	0.103282
282	0.847677	0.716284	1.15717	1.05932	0.917289	0.939548	0.0694225		282	0.789631	1.32779	0.529299	1.18147	0.994382	0.887226	0.951633	0.106054		282	1.10126	1.32158	0.500232	0.877152	1.1324	0.984732	0.986226	0.104769
283	0.821818	0.728489	1.15977	1.06124	0.908272	0.935917	0.0700352		283	0.795778	1.35786	0.532763	1.12462	1.01848	0.874945	0.950742	0.106071		283	1.11292	1.31602	0.508278	0.878545	1.10618	0.984639	0.984431	0.102635
284	0.804691	0.739084	1.15844	1.05892	0.918825	0.935992	0.0695419		284	0.796085	1.34767	0.529917	1.15674	1.01534	0.868456	0.952369	0.10697		284	1.10812	1.34292	0.51025	0.880944	1.09252	1.00599	0.990125	0.10426
285	0.806976	0.728334	1.16461	1.05691	0.915177	0.934403	0.0712961		285	0.794161	1.34417	0.524207	1.13083	1.00316	0.886957	0.947247	0.105463		285	1.08304	1.30372	0.508983	0.846882	1.11393	0.993592	0.975026	0.101785
286	0.81865	0.736731	1.15907	1.05724	0.910761	0.936491	0.0688695		286	0.797281	1.32529	0.52935	1.17745	1.00398	0.892978	0.954389	0.105264		286	1.11663	1.31704	0.507453	0.839214	1.10058	0.995206	0.979353	0.104103
287	0.821533	0.721918	1.152	1.07069	0.906077	0.934442	0.070601		287	0.793998	1.33275	0.524028	1.14899	1.01686	0.886373	0.9505	0.105462		287	1.1026	1.32266	0.501137	0.871277	1.11429	0.991306	0.983879	0.104303
288	0.811369	0.722711	1.15392	1.07336	0.926254	0.937522	0.0714041		288	0.787674	1.34302	0.528583	1.15769	1.01182	0.890505	0.953215	0.106568		288	1.11333	1.31789	0.504556	0.855546	1.12711	1	0.986405	0.104785
289	0.823277	0.732635	1.12519	1.07622	0.914598	0.934385	0.0663221		289	0.792277	1.37124	0.530375	1.16162	1.01267	0.887679	0.959309	0.109351		289	1.11829	1.33432	0.500241	0.881482	1.09703	0.987431	0.986466	0.105151
290	0.81806	0.729955	1.14302	1.058	0.927264	0.935261	0.0675814		290	0.784471	1.33082	0.533045	1.1354	1.00476	0.884764	0.945543	0.103787		290	1.11577	1.32895	0.504067	0.885793	1.10026	0.982156	0.986165	0.10406
291	0.84361	0.737476	1.14432	1.04168	0.913779	0.936173	0.0641892		291	0.79191	1.34588	0.525113	1.11612	1.02255	0.87361	0.945864	0.10552		291	1.11507	1.34351	0.511792	0.857066	1.09301	0.98515	0.984266	0.105066
292	0.825948	0.725044	1.14389	1.0589	0.904714	0.931699	0.0680654		292	0.801805	1.33687	0.526664	1.13351	1.03222	0.888893	0.953328	0.104742		292	1.12252	1.34291	0.503611	0.871284	1.11403	1.01262	0.994496	0.10653
293	0.823785	0.753146	1.14953	1.04527	0.905334	0.935414	0.0646535		293	0.791365	1.34207	0.530535	1.15129	1.03024	0.898348	0.957307	0.105953		293	1.1282	1.3217	0.513235	0.902056	1.11	1.00649	0.996946	0.102543
294	0.834853	0.736104	1.15067	1.04589	0.90871	0.935245	0.0660573		294	0.798711	1.35834	0.532495	1.11879	1.01986	0.886886	0.952513	0.105574		294	1.12434	1.34691	0.507425	0.914159	1.10441	1.00146	0.999784	0.104975
295	0.835506	0.733737	1.14744	1.04143	0.89873	0.931369	0.0657617		295	0.793224	1.33663	0.533672	1.19553	1.02475	0.901348	0.964194	0.107293		295	1.13608	1.33766	0.501613	0.882901	1.12474	0.994741	0.996289	0.106737
296	0.816227	0.741594	1.12738	1.05087	0.907145	0.928643	0.064038		296	0.800051	1.34242	0.52553	1.15868	1.01195	0.897932	0.956094	0.106266		296	1.11056	1.35009	0.512937	0.859444	1.13278	1.0019	0.99462	0.106619
297	0.808851	0.745687	1.14288	1.03324	0.902241	0.926579	0.0649111		297	0.784036	1.33964	0.526844	1.12018	1.02822	0.90562	0.950757	0.104811		297	1.0979	1.32054	0.515632	0.847668	1.10319	0.980185	0.977518	0.10249
298	0.812732	0.733396	1.14252	1.04777	0.893151	0.925914	0.0671458		298	0.800539	1.36316	0.524933	1.15291	1.02609	0.895528	0.960526	0.108395		298	1.12448	1.32778	0.506056	0.831595	1.11035	0.962535	0.977132	0.10616
299	0.842124	0.735023	1.15066	1.03468	0.886959	0.929889	0.0654946		299	0.780282	1.33135	0.519291	1.14497	1.01134	0.919917	0.951193	0.105727		299	1.11936	1.31296	0.516436	0.910084	1.07503	1.01256	0.991073	0.0999196
300	0.815915	0.747701	1.12205	1.04239	0.895307	0.924673	0.0622338		300	0.801541	1.34792	0.521623	1.15276	1.00534	0.908175	0.956227	0.106664		300	1.12325	1.35361	0.518348	0.869059	1.12991	1.01197	1.00103	0.106247
301	0.822324	0.74503	1.12879	1.04158	0.896306	0.926805	0.0628835		301	0.798302	1.34431	0.52066	1.10809	1.00745	0.888944	0.944626	0.104705		301	1.12027	1.32251	0.509741	0.85374	1.09317	0.994737	0.982362	0.103691
302	0.828132	0.745924	1.14729	1.03398	0.910572	0.93318	0.0640675		302	0.801224	1.35794	0.523417	1.10333	1.00503	0.883435	0.945729	0.105591		302	1.11269	1.32943	0.505212	0.862259	1.12862	0.989873	0.988015	0.105514
303	0.810819	0.746482	1.13717	1.04176	0.889372	0.92512	0.0647531		303	0.788569	1.34422	0.520677	1.10634	0.994761	0.907746	0.943719	0.104587		303	1.12248	1.34378	0.502108	0.875647	1.12461	0.982011	0.991772	0.106977
304	0.806985	0.73867	1.14407	1.03613	0.9077	0.92671	0.0661123		304	0.783896	1.36721	0.514086	1.1205	1.02637	0.893288	0.950892	0.109264		304	1.11984	1.35211	0.509269	0.826375	1.12124	0.987383	0.986035	0.108396
305	0.816917	0.737203	1.12423	1.04434	0.911287	0.926796	0.0635787		305	0.780949	1.34738	0.522422	1.14792	1.01623	0.88518	0.950014	0.107635		305	1.12602	1.29128	0.509754	0.870532	1.11698	0.999765	0.985721	0.101419
306	0.799607	0.74197	1.14207	1.04665	0.901408	0.926342	0.0668401		306	0.781148	1.35615	0.519677	1.09947	1.01895	0.870518	0.940987	0.106924		306	1.12503	1.33491	0.501766	0.848668	1.141	0.986829	0.9897	0.1078
307	0.811037	0.746325	1.1449	1.05065	0.894765	0.929536	0.0662931		307	0.791079	1.34918	0.524756	1.13956	1.04249	0.881774	0.954806	0.107294		307	1.12645	1.33049	0.506851	0.87356	1.14543	0.985428	0.994703	0.106144
308	0.818988	0.733254	1.13575	1.05237	0.891393	0.926351	0.066261		308	0.793721	1.35394	0.522248	1.09415	1.00826	0.855026	0.93789	0.105787		308	1.10254	1.36585	0.512019	0.855302	1.12027	0.991167	0.991193	0.107691
309	0.846157	0.715998	1.13936	1.06475	0.892502	0.931753	0.068178		309	0.794236	1.35051	0.517762	1.05249	1.01793	0.889064	0.936997	0.103992		309	1.12208	1.31883	0.510636	0.892592	1.13363	0.998599	0.996063	0.10346
310	0.829488	0.729389	1.13286	1.04576	0.879575	0.923414	0.0654904		310	0.78998	1.34067	0.518605	1.05692	1.04144	0.900429	0.94134	0.103565		310	1.11151	1.36877	0.510218	0.871885	1.14566	0.984499	0.998758	0.108804
311	0.814422	0.728101	1.13231	1.05758	0.891869	0.924856	0.0671261		311	0.783949	1.35232	0.523406	1.05934	1.05508	0.897698	0.945299	0.105015		311	1.1303	1.33589	0.50819	0.891719	1.12821	0.991477	0.997633	0.105394
312	0.827342	0.738042	1.12737	1.04631	0.892059	0.926224	0.0636359		312	0.779836	1.37399	0.524897	1.07157	1.04603	0.871753	0.944678	0.107933		312	1.13157	1.32475	0.510878	0.867638	1.12176	0.970495	0.98785	0.104661
313	0.811496	0.723728	1.12092	1.04543	0.898755	0.920067	0.0653758		313	0.781503	1.37281	0.524177	1.03251	1.02776	0.875764	0.935753	0.106148		313	1.12448	1.3634	0.506597	0.908658	1.11494	0.980961	0.99984	0.107098
314	0.826346	0.736695	1.13628	1.0931	0.88782	0.936048	0.068952		314	0.786487	1.3685	0.518882	1.02635	1.05311	0.866929	0.936708	0.106724		314	1.10807	1.34385	0.505904	0.93099	1.14243	0.976024	1.00121	0.105364
315	0.821606	0.723396	1.1271	1.07197	0.880708	0.924955	0.0680412		315	0.779308	1.35851	0.515159	1.04086	1.05023	0.858077	0.933689	0.106752		315	1.10231	1.35802	0.513277	0.904319	1.16099	0.995663	1.00576	0.106776
316	0.810237	0.725799	1.12962	1.04202	0.886133	0.918762	0.066251		316	0.793843	1.34932	0.52135	0.989403	1.06622	0.874976	0.932518	0.103606		316	1.09742	1.32514	0.510179	0.864047	1.17094	0.971656	0.989898	0.105807
317	0.816984	0.737076	1.13744	1.03089	0.886934	0.921864	0.0647226		317	0.790814	1.36089	0.517985	0.983931	1.05792	0.848586	0.926688	0.105493		317	1.12311	1.35155	0.513792	0.868413	1.12736	0.992796	0.996171	0.106542
318	0.808849	0.730334	1.12642	1.02995	0.884401	0.915992	0.0645647		318	0.783625	1.37586	0.521704	1.0317	1.0359	0.872605	0.936898	0.106912		318	1.10293	1.31852	0.504355	0.877881	1.15137	0.981066	0.989354	0.104777
319	0.824679	0.728614	1.12895	1.02127	0.872978	0.915297	0.0637902		319	0.777731	1.36936	0.518343	1.02594	1.05726	0.860122	0.934792	0.107474		319	1.11769	1.32152	0.508416	0.874297	1.13653	0.98463	0.990513	0.104485
320	0.802027	0.731029	1.12232	1.02793	0.886223	0.913905	0.064238		320	0.778089	1.35889	0.518198	1.06953	1.11283	0.861888	0.949906	0.109515		320	1.10634	1.32387	0.505723	0.854953	1.13097	0.973979	0.982639	0.105089
321	0.792975	0.733596	1.14155	1.02225	0.875971	0.913269	0.0669728		321	0.784894	1.40332	0.520703	1.04704	1.11198	0.86755	0.955914	0.112952		321	1.12983	1.33284	0.516916	0.905744	1.138	0.994633	1.00299	0.103938
322	0.810383	0.723523	1.13184	1.02025	0.891211	0.915442	0.0651982		322	0.763769	1.3432	0.515105	1.02939	1.11931	0.85913	0.938316	0.108118		322	1.09482	1.32411	0.505125	0.872409	1.10227	0.995389	0.982354	0.103257
323	0.789454	0.709959	1.12714	1.0193	0.874986	0.904167	0.0677343		323	0.767878	1.36679	0.517623	1.03725	1.08638	0.86114	0.93951	0.108945		323	1.12068	1.37445	0.512728	0.931414	1.11858	0.99544	1.00888	0.106787
324	0.808249	0.73284	1.11573	1.01282	0.869115	0.907751	0.062059		324	0.77216	1.35244	0.514695	1.01887	1.10311	0.848059	0.93489	0.108049		324	1.09753	1.31334	0.517154	0.877959	1.10938	1.00631	0.986946	0.100928
325	0.822203	0.720269	1.13634	1.02041	0.864082	0.912661	0.0660906		325	0.7839	1.37283	0.516063	1.06081	1.11872	0.865816	0.953022	0.110861		325	1.10952	1.39126	0.507098	0.904259	1.09961	1.01633	1.00468	0.108941
326	0.807393	0.722125	1.13927	1.02027	0.875881	0.912987	0.0668336		326	0.772694	1.3564	0.522517	1.06395	1.10046	0.868495	0.947419	0.108213		326	1.1076	1.30934	0.506436	0.898095	1.10095	1.00885	0.988545	0.101481
327	0.797797	0.712772	1.13626	1.02754	0.875679	0.910009	0.0686073		327	0.788128	1.34993	0.511286	1.11684	1.12006	0.864601	0.958474	0.110835		327	1.09478	1.32255	0.5125	0.907199	1.11174	1.00794	0.992785	0.101589
328	0.809325	0.709577	1.14219	1.01973	0.862242	0.908613	0.068856		328	0.775116	1.32652	0.515453	1.05707	1.11646	0.863038	0.942277	0.106401		328	1.10737	1.36194	0.512057	0.877938	1.11723	0.997646	0.995698	0.106609
329	0.808517	0.715029	1.12881	1.01873	0.874774	0.909171	0.0661053		329	0.77665	1.34836	0.516575	1.04317	1.10089	0.868707	0.942392	0.107278		329	1.12166	1.35169	0.508474	0.825762	1.09442	0.997299	0.983219	0.107713
330	0.797397	0.715353	1.1437	1.02308	0.870695	0.910045	0.0691416		330	0.777335	1.35046	0.52098	1.03827	1.0499	0.86218	0.933189	0.105149		330	1.1282	1.33935	0.510961	0.918596	1.09718	0.985869	0.996692	0.103677
331	0.809707	0.707974	1.09562	1.03192	0.861379	0.901319	0.0639306		331	0.772136	1.35623	0.509485	1.05217	1.09149	0.847083	0.938098	0.109406		331	1.11819	1.33039	0.506896	0.867214	1.10868	0.994837	0.987702	0.104727
332	0.798726	0.712771	1.11403	1.02639	0.877332	0.905849	0.0655546		332	0.785578	1.32425	0.523328	1.13611	1.09396	0.877628	0.956809	0.10665		332	1.1102	1.31586	0.510087	0.958801	1.12257	0.99078	1.00138	0.101204
333	0.803313	0.724052	1.12981	1.04339	0.871576	0.914429	0.0673642		333	0.781483	1.33264	0.513301	1.01594	1.1132	0.865785	0.937059	0.10575		333	1.10467	1.35042	0.510649	0.89839	1.12476	0.992077	0.996827	0.105291
334	0.832523	0.72319	1.15235	1.04921	0.868035	0.925061	0.069178		334	0.767121	1.34539	0.512787	1.08221	1.08383	0.871087	0.943739	0.10831		334	1.12479	1.33289	0.512247	0.842888	1.13894	0.984009	0.989295	0.106439
335	0.808368	0.729501	1.15549	1.03946	0.862532	0.91907	0.0697932		335	0.777025	1.35534	0.513312	1.0361	1.09802	0.870583	0.941731	0.10803		335	1.12039	1.38283	0.515823	0.929513	1.11466	0.994605	1.00964	0.107117
336	0.810253	0.718141	1.13337	1.05876	0.86127	0.916358	0.0695569		336	0.775535	1.36054	0.515291	1.08454	1.12065	0.865355	0.953653	0.110838		336	1.13981	1.33405	0.514007	0.899899	1.12727	0.990928	1.001	0.104565
337	0.794972	0.750918	1.14255	1.05181	0.860215	0.920093	0.0677343		337	0.778857	1.3278	0.510149	1.07669	1.10426	0.844964	0.940453	0.107474		337	1.1177	1.3917	0.506137	0.917092	1.11969	1.0024	1.00912	0.10953
338	0.789125	0.7366	1.14207	1.06052	0.862353	0.918132	0.0701793		338	0.762999	1.32878	0.512486	1.05305	1.10906	0.867977	0.93906	0.106952		338	1.12525	1.38618	0.514203	0.89473	1.11762	0.990465	1.00474	0.108742
339	0.81172	0.723652	1.14035	1.06903	0.861869	0.921325	0.0705444		339	0.780456	1.35435	0.502812	1.04923	1.09908	0.87218	0.94302	0.109298		339	1.12394	1.38583	0.521516	0.904334	1.13443	0.982962	1.00884	0.108041
340	0.81135	0.738233	1.14228	1.06196	0.847011	0.920166	0.0692046		340	0.77376	1.37145	0.503588	1.00354	1.11967	0.874973	0.941163	0.111153		340	1.14016	1.41969	0.519391	0.898575	1.12764	0.993659	1.01652	0.112021
341	0.821386	0.714645	1.14144	1.06418	0.853732	0.919076	0.0710228		341	0.771069	1.33855	0.509933	1.01624	1.10573	0.871018	0.935424	0.106752		341	1.12826	1.37017	0.515241	0.885205	1.12488	1.01303	1.00613	0.10765
342	0.796261	0.71774	1.14506	1.06778	0.855177	0.916402	0.0728964		342	0.779907	1.35902	0.508936	1.03048	1.15104	0.876461	0.950975	0.110939		342	1.13604	1.37174	0.513579	0.915836	1.12099	1.00471	1.01048	0.107289
343	0.806135	0.711646	1.12535	1.07356	0.849084	0.913155	0.0712515		343	0.77356	1.33081	0.516023	0.999905	1.16311	0.883598	0.944501	0.107577		343	1.12449	1.35508	0.51293	0.930623	1.12679	1.01949	1.01157	0.105315
344	0.789181	0.706285	1.13529	1.06301	0.853793	0.909513	0.0730547		344	0.780241	1.3446	0.512581	0.975075	1.13637	0.875426	0.937383	0.107475		344	1.12852	1.38477	0.517503	0.910715	1.11369	0.984242	1.00657	0.107788
345	0.781587	0.713406	1.12708	1.03586	0.853635	0.902315	0.0695662		345	0.774448	1.33138	0.511312	0.918356	1.08829	0.888243	0.918672	0.103651		345	1.14264	1.34165	0.51025	0.933147	1.1194	1.00643	1.00892	0.104777
346	0.779049	0.700569	1.13636	1.05179	0.848126	0.903179	0.0737428		346	0.786302	1.33183	0.518207	1.00429	1.09825	0.883178	0.93701	0.103738		346	1.13289	1.34072	0.508857	0.926483	1.12591	0.991446	1.00438	0.104905
347	0.77854	0.712092	1.15447	1.03706	0.848133	0.906059	0.0737855		347	0.778512	1.33187	0.509149	1.01521	1.08855	0.888408	0.935283	0.104818		347	1.12258	1.35828	0.523958	0.919354	1.11435	1.0123	1.00847	0.10399
348	0.785134	0.706773	1.1442	1.0495	0.846383	0.906398	0.073535		348	0.781483	1.35327	0.503762	0.991855	1.06831	0.888509	0.931198	0.106401		348	1.14334	1.38244	0.513995	0.914196	1.12497	1.01182	1.01513	0.108622
349	0.794384	0.695225	1.14007	1.05131	0.860459	0.908289	0.0734394		349	0.769588	1.34379	0.501927	0.999964	1.07391	0.88477	0.928991	0.106438		349	1.12954	1.38348	0.510464	0.917841	1.12857	1.00996	1.01331	0.108756
350	0.801146	0.694968	1.1282	1.03711	0.848925	0.902071	0.0707881		350	0.779864	1.3622	0.502556	0.975671	1.08644	0.890405	0.932856	0.108028		350	1.12271	1.35099	0.510767	0.90507	1.12885	0.996237	1.00244	0.105829
351	0.7969	0.707274	1.13331	1.03565	0.859073	0.906441	0.0698785		351	0.777276	1.3718	0.505363	1.02293	1.06861	0.90068	0.941111	0.108883		351	1.12665	1.34456	0.513086	0.915534	1.09779	1.0002	0.999637	0.103889
352	0.78863	0.698486	1.13358	1.04596	0.85488	0.904307	0.0723378		352	0.777315	1.36011	0.500451	0.991368	1.04512	0.88958	0.927324	0.106904		352	1.12652	1.32712	0.509308	0.898036	1.12653	0.991457	0.996495	0.10411
353	0.798635	0.703872	1.14591	1.04685	0.8613	0.911315	0.0725638		353	0.783221	1.37658	0.501484	0.96327	1.06896	0.904958	0.93308	0.108729		353	1.13449	1.34238	0.515388	0.915714	1.13852	0.989671	1.00603	0.104926
354	0.804582	0.692301	1.13727	1.04837	0.840394	0.904585	0.0732134		354	0.786826	1.39082	0.505216	1.00305	1.04316	0.887768	0.93614	0.10967		354	1.14945	1.34384	0.511472	0.857848	1.12785	0.999985	0.998408	0.107466
355	0.773856	0.71329	1.14135	1.05127	0.843298	0.904614	0.0734891		355	0.774126	1.38635	0.495387	1.03443	1.05942	0.882445	0.938694	0.111916		355	1.10425	1.32744	0.511376	0.954725	1.11311	0.998331	1.00154	0.101608
356	0.795043	0.703204	1.14063	1.04267	0.833944	0.903097	0.0727504		356	0.771656	1.42054	0.497499	0.988066	1.05599	0.87318	0.934489	0.11488		356	1.13298	1.35064	0.519709	0.921755	1.14314	0.995462	1.01061	0.105049
357	0.806828	0.707893	1.14071	1.0634	0.843993	0.912564	0.0728207		357	0.769875	1.39314	0.500826	1.00808	1.06266	0.869354	0.93399	0.112003		357	1.14189	1.34009	0.515963	0.943254	1.14515	1.00658	1.01549	0.10448
358	0.799729	0.698745	1.13878	1.05186	0.858728	0.909568	0.0726306		358	0.790491	1.37736	0.501559	0.962312	1.04192	0.861886	0.922589	0.108146		358	1.12583	1.35226	0.513149	0.915677	1.14312	0.991814	1.00697	0.105976
359	0.787681	0.711364	1.14165	1.04749	0.837359	0.90511	0.0727027		359	0.773881	1.41573	0.494574	0.973506	1.06115	0.873459	0.932049	0.114524		359	1.16222	1.3832	0.513595	0.907218	1.15103	1.00968	1.02116	0.110375
360	0.791428	0.710227	1.14143	1.04059	0.840518	0.904839	0.0719102		360	0.77882	1.40268	0.497171	0.957396	1.04376	0.872344	0.925362	0.111867		360	1.14986	1.35697	0.513105	0.921977	1.13127	0.990075	1.01054	0.10668
361	0.783937	0.705716	1.1385	1.07078	0.848653	0.909517	0.0746853		361	0.771791	1.39758	0.497077	0.939015	1.03359	0.868209	0.917876	0.111159		361	1.14614	1.35982	0.517597	0.894789	1.12064	1.00834	1.00789	0.10657
362	0.786308	0.701019	1.14412	1.06896	0.84206	0.908494	0.0758043		362	0.775817	1.42112	0.498218	0.98217	1.05668	0.887781	0.936963	0.114463		362	1.13106	1.34257	0.515321	0.905607	1.14232	1.00083	1.00628	0.105195
363	0.794182	0.701798	1.14174	1.05241	0.854683	0.908962	0.0731572		363	0.816167	1.40546	0.489786	0.988742	1.06099	0.873539	0.939114	0.112559		363	1.14631	1.35121	0.516561	0.925366	1.10132	1.00421	1.0075	0.104614
364	0.791993	0.713408	1.13924	1.04649	0.833637	0.904952	0.0719599		364	0.773406	1.40808	0.493737	1.0199	1.06322	0.874114	0.938742	0.114492		364	1.12427	1.41221	0.521353	0.910752	1.15323	1.00145	1.02055	0.110978
365	0.806577	0.70745	1.12821	1.07676	0.842928	0.912386	0.072559		365	0.774987	1.42093	0.496572	0.995306	1.06187	0.888156	0.939638	0.114958		365	1.12572	1.34591	0.515863	0.922949	1.15526	1.01032	1.01267	0.105282
366	0.806193	0.700596	1.1363	1.0563	0.856708	0.911221	0.0721323		366	0.77523	1.38445	0.496314	1.01783	1.06414	0.890919	0.938148	0.11123		366	1.11694	1.38301	0.522501	0.932109	1.17497	1.01215	1.02362	0.108065
367	0.780866	0.708239	1.13965	1.06565	0.857177	0.910316	0.0740646		367	0.785354	1.38816	0.494894	0.999323	1.05607	0.886719	0.935087	0.110876		367	1.13017	1.35216	0.517859	0.917201	1.17832	1.00449	1.0167	0.106774
368	0.805418	0.701998	1.134	1.05928	0.85357	0.910853	0.0720675		368	0.785464	1.38412	0.496998	0.972293	1.06889	0.882115	0.931646	0.110298		368	1.12844	1.34476	0.519454	0.91339	1.14894	0.994165	1.00819	0.104827
369	0.814802	0.705301	1.13222	1.06731	0.857904	0.915508	0.071458		369	0.77679	1.40115	0.497401	1.00548	1.06013	0.880527	0.936913	0.112718		369	1.13119	1.39838	0.512158	0.956503	1.14376	1.00798	1.025	0.109644
370	0.793699	0.710226	1.13773	1.05739	0.849782	0.909766	0.07229		370	0.781003	1.4081	0.490428	0.994002	1.04205	0.893505	0.934848	0.113265		370	1.1579	1.33834	0.512869	0.953229	1.12795	0.989475	1.01329	0.104657
371	0.785546	0.71357	1.13616	1.07785	0.844763	0.911578	0.0741994		371	0.7795	1.39061	0.496494	0.920107	1.0523	0.875351	0.91906	0.110562		371	1.14527	1.3955	0.519272	0.93428	1.13217	1.00615	1.02211	0.108975
372	0.811491	0.716593	1.11258	1.08737	0.840976	0.913801	0.0705122		372	0.777602	1.3999	0.493481	1.02105	1.03286	0.890293	0.935866	0.112401		372	1.15828	1.37566	0.524994	0.9501	1.13597	0.988594	1.02227	0.106711
373	0.781865	0.714925	1.12232	1.07306	0.832224	0.904879	0.0726801		373	0.784621	1.44495	0.492188	0.994702	1.03652	0.872035	0.937503	0.117443		373	1.14249	1.38555	0.523447	0.952739	1.15998	1.00364	1.02797	0.107909
374	0.787725	0.716364	1.10989	1.08514	0.827178	0.90526	0.0720625		374	0.768139	1.38165	0.495823	0.99836	1.02811	0.892769	0.927474	0.109841		374	1.14362	1.39759	0.528277	0.972944	1.13738	1.00203	1.03031	0.10741
375	0.781557	0.727618	1.11987	1.07442	0.832133	0.907119	0.071235		375	0.798218	1.39048	0.497663	1.02988	1.03727	0.884364	0.939646	0.11047		375	1.12884	1.41957	0.520492	0.907373	1.19554	1.01333	1.03086	0.11351
376	0.785102	0.712982	1.12049	1.07919	0.830314	0.905616	0.0731028		376	0.798908	1.4194	0.484386	1.03042	1.0494	0.868237	0.941793	0.115782		376	1.13238	1.33837	0.520021	0.895051	1.12616	0.985117	0.999518	0.104024
377	0.81098	0.70688	1.11669	1.08714	0.8377	0.911877	0.0722137		377	0.788589	1.40982	0.493086	1.06762	1.03559	0.8686	0.943884	0.114724		377	1.14049	1.37236	0.520101	0.927162	1.18251	0.976392	1.01984	0.108718
378	0.807666	0.70654	1.10219	1.08054	0.829342	0.905256	0.0705075		378	0.780147	1.40056	0.483947	0.947832	1.043	0.870439	0.920986	0.112915		378	1.11963	1.35145	0.520417	0.96634	1.15933	1.00709	1.02071	0.104327
379	0.80054	0.683795	1.10935	1.07989	0.840813	0.902878	0.0738341		379	0.783097	1.36774	0.484362	0.967265	1.06224	0.859266	0.920663	0.109943		379	1.15534	1.35557	0.528054	0.895802	1.15484	1.02331	1.01882	0.106268
380	0.806353	0.702326	1.11849	1.09297	0.827858	0.909599	0.074179		380	0.790311	1.40551	0.47879	1.07939	1.05608	0.868466	0.946423	0.116618		380	1.15774	1.34845	0.534796	0.942618	1.17565	0.968697	1.02132	0.104763
381	0.791116	0.698486	1.09145	1.07816	0.825606	0.896964	0.0710904		381	0.785213	1.43234	0.475984	1.06778	1.0336	0.8654	0.943386	0.119287		381	1.15684	1.34688	0.526711	0.886394	1.18362	0.953621	1.00901	0.107654
382	0.789874	0.704218	1.11075	1.09313	0.832342	0.906063	0.07391		382	0.787681	1.39532	0.475875	1.02798	1.03105	0.868307	0.931036	0.11385		382	1.13616	1.37908	0.511115	0.920534	1.22087	0.97425	1.02367	0.112256
383	0.786789	0.701995	1.12032	1.10541	0.82338	0.907579	0.0770301		383	0.793434	1.40386	0.479671	1.06031	1.04439	0.865176	0.941139	0.115411		383	1.15078	1.37562	0.512247	0.9264	1.18529	0.968807	1.01986	0.110565
384	0.794555	0.696008	1.10625	1.0895	0.836091	0.90448	0.0735289		384	0.783545	1.39685	0.483812	1.05639	1.03427	0.868699	0.937262	0.114112		384	1.11849	1.36579	0.513919	0.959344	1.17849	0.982592	1.01977	0.107443
385	0.797711	0.70356	1.10731	1.06167	0.82829	0.899709	0.070231		385	0.793224	1.39097	0.472305	0.975031	1.05468	0.861888	0.924684	0.113374		385	1.12987	1.37087	0.522028	0.952188	1.18757	0.982417	1.02416	0.107644
386	0.806469	0.715859	1.09388	1.06757	0.825808	0.901918	0.0674721		386	0.795109	1.38807	0.474785	1.07836	1.04697	0.843754	0.937841	0.11523		386	1.13722	1.37596	0.517751	0.956364	1.20689	0.97425	1.02807	0.10972
387	0.810461	0.699792	1.11362	1.06313	0.808118	0.899024	0.0717727		387	0.798127	1.38496	0.46931	1.09202	1.00343	0.853379	0.933537	0.114752		387	1.13496	1.41069	0.521393	0.951975	1.18257	1.00328	1.03415	0.11113
388	0.798016	0.718578	1.11411	1.07992	0.81517	0.905159	0.0717197		388	0.793108	1.38454	0.465566	1.05803	1.00187	0.871764	0.929146	0.113772		388	1.14887	1.38123	0.518765	0.933516	1.19792	0.984914	1.02754	0.110347
389	0.798438	0.710989	1.11193	1.07373	0.823993	0.903817	0.07123		389	0.789946	1.3859	0.468931	1.03849	1.0454	0.882418	0.935182	0.113925		389	1.15095	1.34216	0.523027	0.86464	1.16031	0.97259	1.00228	0.106992
390	0.782157	0.728567	1.11265	1.08333	0.818635	0.905067	0.0717208		390	0.78523	1.40155	0.460848	1.02503	1.04667	0.834717	0.925675	0.117265		390	1.15246	1.35602	0.516242	0.92872	1.15044	0.959634	1.01059	0.107067
391	0.798296	0.707493	1.09372	1.05237	0.817833	0.893943	0.0677393		391	0.784386	1.40388	0.462097	0.986306	1.04672	0.833954	0.919557	0.116674		391	1.1527	1.36167	0.516692	0.915602	1.17566	0.988209	1.01842	0.108499
392	0.786859	0.707468	1.12445	1.07365	0.835336	0.905554	0.0733299		392	0.787995	1.3873	0.468227	1.04361	1.02219	0.832631	0.923659	0.114645		392	1.12746	1.34579	0.514742	0.931578	1.18416	0.969069	1.01213	0.106714
393	0.773845	0.71205	1.12565	1.0656	0.822524	0.899934	0.0736435		393	0.780317	1.38584	0.464286	0.966635	1.01351	0.825989	0.906097	0.113382		393	1.14446	1.35405	0.522842	0.924962	1.16177	0.980834	1.01482	0.106034
394	0.791945	0.721798	1.11936	1.07686	0.830026	0.907997	0.0713878		394	0.786373	1.39145	0.462017	1.00751	1.03588	0.824773	0.917999	0.11547		394	1.16488	1.36768	0.519523	0.895849	1.18311	0.987749	1.0198	0.109976
395	0.79582	0.723347	1.10059	1.05494	0.82258	0.899455	0.0670204		395	0.799209	1.36939	0.457379	0.965714	1.04716	0.837533	0.91273	0.11246		395	1.14337	1.34629	0.518511	0.933947	1.18232	0.973101	1.01626	0.106594
396	0.792501	0.724232	1.1016	1.0598	0.835001	0.902625	0.0671765		396	0.791587	1.42485	0.45723	0.972995	1.04737	0.835194	0.921537	0.119225		396	1.14084	1.35042	0.519928	0.917785	1.21086	0.966804	1.01777	0.108465
397	0.794155	0.729506	1.10704	1.05795	0.835918	0.904915	0.0669544		397	0.788678	1.38836	0.459801	0.99282	1.05832	0.832732	0.920119	0.115523		397	1.1649	1.40666	0.52052	0.958008	1.18165	0.964536	1.03271	0.112059
398	0.803884	0.718214	1.11179	1.07656	0.827136	0.907516	0.0702391		398	0.793642	1.40242	0.459429	1.01375	1.02814	0.839625	0.922834	0.116395		398	1.15761	1.3857	0.52113	0.925273	1.16525	0.976487	1.02191	0.109733
399	0.804756	0.723845	1.12496	1.07119	0.824198	0.90979	0.0707904		399	0.789178	1.37172	0.460386	0.972881	1.06451	0.842104	0.916797	0.113297		399	1.16725	1.39054	0.526827	0.962978	1.22403	0.9556	1.03787	0.111718
400	0.802193	0.716204	1.11971	1.07414	0.81673	0.905796	0.071753		400	0.787808	1.36522	0.45217	1.0458	1.06733	0.844367	0.927115	0.11517		400	1.15941	1.36862	0.537416	0.913397	1.20294	0.96627	1.02467	0.108198
401	0.787585	0.733065	1.12445	1.05652	0.826607	0.905645	0.0694576		401	0.789242	1.41597	0.460738	1.05659	1.05955	0.851593	0.938945	0.119566		401	1.14973	1.34917	0.519076	0.932701	1.17882	0.973789	1.01721	0.106854
402	0.819069	0.730902	1.10145	1.07222	0.806691	0.906066	0.0675006		402	0.801141	1.39302	0.455758	1.02996	1.05823	0.831737	0.928309	0.116902		402	1.15392	1.39066	0.524071	0.902351	1.21279	0.974116	1.02632	0.112317
403	0.814175	0.731644	1.10251	1.06464	0.807331	0.904061	0.0670324		403	0.778017	1.36219	0.459139	1.01538	1.0457	0.835388	0.915969	0.113044		403	1.15993	1.36225	0.525632	0.928573	1.1666	0.958087	1.01685	0.107334
404	0.819914	0.725332	1.09298	1.0661	0.822142	0.905293	0.0656273		404	0.777657	1.39403	0.450573	1.02434	1.04972	0.813885	0.918367	0.118355		404	1.15973	1.3445	0.523238	0.92105	1.19366	0.954082	1.01604	0.10747
405	0.788159	0.724001	1.10359	1.0774	0.827039	0.904038	0.0697556		405	0.789413	1.38482	0.452542	1.04976	1.03991	0.818029	0.922412	0.117047		405	1.13869	1.35112	0.52357	0.951755	1.21486	0.969095	1.02485	0.1074
406	0.798541	0.727148	1.10799	1.08075	0.818009	0.906489	0.0700332		406	0.783579	1.35884	0.450095	1.01389	1.03258	0.824643	0.910605	0.113291		406	1.16357	1.35931	0.529062	0.931789	1.21406	0.977359	1.02919	0.108463
407	0.802586	0.71049	1.09179	1.08981	0.829215	0.904778	0.0701745		407	0.783926	1.36181	0.448923	1.03406	1.04955	0.840379	0.919775	0.114475		407	1.15198	1.37784	0.528289	0.953111	1.21433	0.986697	1.03537	0.109185
408	0.803462	0.719109	1.08674	1.0893	0.821297	0.903981	0.0689526		408	0.782347	1.39189	0.452268	0.929611	1.04616	0.823964	0.904374	0.115971		408	1.16325	1.39649	0.525718	0.919373	1.18947	0.959531	1.02564	0.111666
409	0.805422	0.717513	1.08181	1.08253	0.816059	0.900667	0.0680184		409	0.777296	1.3599	0.444421	1.05122	1.06266	0.837505	0.922167	0.115998		409	1.14061	1.35413	0.524346	0.917667	1.19941	0.965283	1.01691	0.107685
410	0.794846	0.722012	1.08021	1.07566	0.819559	0.898457	0.06709		410	0.784113	1.39018	0.445655	1.03761	1.04481	0.838786	0.923526	0.117907		410	1.13824	1.37299	0.534349	0.958101	1.15743	0.975842	1.02282	0.105285
411	0.791909	0.719411	1.06555	1.06726	0.818327	0.892491	0.0651359		411	0.781719	1.36781	0.444202	1.01436	1.05065	0.8465	0.917541	0.115155		411	1.16094	1.37499	0.521344	0.939334	1.22358	0.987459	1.03461	0.110839
412	0.805249	0.713407	1.07379	1.06075	0.818538	0.894348	0.0652122		412	0.785403	1.38581	0.445338	1.00996	1.08086	0.842264	0.924939	0.117882		412	1.14863	1.3729	0.524876	0.903811	1.19267	0.989244	1.02202	0.10935
413	0.795163	0.707729	1.07334	1.06641	0.808587	0.890247	0.0674032		413	0.784095	1.36061	0.445902	1.00202	1.06226	0.840777	0.915945	0.114324		413	1.17251	1.33926	0.518496	0.892084	1.21656	0.965961	1.01748	0.10987
414	0.800283	0.719374	1.08381	1.07345	0.830113	0.901405	0.0667273		414	0.792214	1.4028	0.437216	0.987815	1.04358	0.839039	0.917112	0.118893		414	1.15666	1.3595	0.523187	0.957268	1.2089	0.981097	1.0311	0.108161
415	0.823707	0.710232	1.08631	1.06911	0.81122	0.900115	0.0672379		415	0.781477	1.38783	0.441052	1.00676	1.06511	0.85072	0.92216	0.117946		415	1.14348	1.37244	0.522357	0.949067	1.19147	0.973757	1.02543	0.108462
416	0.812105	0.718954	1.07828	1.05071	0.811506	0.894309	0.0640836		416	0.778026	1.37113	0.439129	0.997546	1.05346	0.83999	0.913213	0.116053		416	1.15423	1.38027	0.522635	0.952339	1.19966	0.975284	1.03074	0.109716
417	0.792304	0.708315	1.07753	1.07739	0.824776	0.896065	0.0683842		417	0.771546	1.37079	0.44517	0.93815	1.04557	0.846805	0.903006	0.114314		417	1.13711	1.40294	0.523353	0.972489	1.21929	0.993537	1.04145	0.111421
418	0.81032	0.721072	1.08196	1.07099	0.819863	0.90084	0.0659765		418	0.778138	1.3645	0.436084	0.94025	1.05694	0.83532	0.901873	0.115017		418	1.15039	1.4026	0.525525	0.95191	1.21266	0.99787	1.04016	0.111517
419	0.803056	0.71286	1.06616	1.06798	0.809689	0.891947	0.0657496		419	0.775797	1.35599	0.438659	0.969013	1.05389	0.831906	0.90421	0.11416		419	1.17426	1.39314	0.528452	0.920423	1.21901	0.981867	1.03619	0.112306
420	0.805958	0.707689	1.08162	1.05851	0.80356	0.891467	0.0671936		420	0.773956	1.36116	0.431602	0.993648	1.05226	0.848293	0.910152	0.115705		420	1.15498	1.38647	0.52363	0.980365	1.25074	0.990754	1.04782	0.111795
421	0.800104	0.711248	1.09122	1.06159	0.799535	0.892739	0.0687345		421	0.768995	1.34994	0.435043	1.00189	1.07732	0.852212	0.914232	0.115312		421	1.17233	1.41392	0.518255	0.970748	1.21016	0.995033	1.04674	0.113657
422	0.796671	0.731833	1.07624	1.06398	0.786546	0.891054	0.0661447		422	0.756852	1.35929	0.431071	0.980622	1.0203	0.842691	0.898472	0.114937		422	1.1625	1.42742	0.514152	0.978961	1.2354	0.982572	1.05017	0.116213
423	0.792969	0.716676	1.0778	1.06009	0.813011	0.89211	0.0662		423	0.765843	1.38968	0.430813	0.973831	1.01456	0.840126	0.902476	0.117856		423	1.16001	1.38517	0.52751	0.976321	1.20029	0.977397	1.03778	0.109269
424	0.794016	0.71231	1.07069	1.05554	0.812923	0.889095	0.0653527		424	0.771998	1.35767	0.432305	1.00757	1.03039	0.846211	0.90769	0.114951		424	1.14053	1.37538	0.520913	0.982189	1.19729	0.983713	1.03334	0.108401
425	0.788268	0.70718	1.06069	1.057	0.810537	0.884733	0.0654126		425	0.774279	1.38388	0.439215	0.996402	1.03576	0.836041	0.910931	0.117067		425	1.16067	1.41702	0.52732	0.954998	1.22316	0.994183	1.04623	0.113307
426	0.795838	0.693115	1.07765	1.07018	0.802212	0.887799	0.07014		426	0.762863	1.36446	0.432485	0.986031	1.06788	0.839698	0.908903	0.116886		426	1.17202	1.41845	0.528139	1.00783	1.1991	1.00298	1.05475	0.111688
427	0.782845	0.707373	1.07863	1.06148	0.800216	0.886108	0.0686454		427	0.772393	1.35668	0.432929	1.03424	1.06847	0.824601	0.914884	0.117112		427	1.14558	1.3994	0.530611	0.989457	1.219	1.0159	1.04999	0.109845
428	0.799933	0.709901	1.07241	1.07902	0.7992	0.892093	0.068636		428	0.779415	1.35692	0.431983	1.01372	1.0577	0.834198	0.912322	0.115899		428	1.16458	1.40019	0.524721	0.953941	1.20979	1.01114	1.04406	0.111522
429	0.801331	0.699748	1.07367	1.05764	0.799603	0.886397	0.0675282		429	0.774498	1.37684	0.431855	0.988119	1.06337	0.823859	0.909758	0.118083		429	1.1241	1.38173	0.529116	0.979409	1.20003	1.00413	1.03642	0.107413
430	0.790483	0.704233	1.08661	1.07293	0.798995	0.890651	0.0706574		430	0.763612	1.36603	0.43409	1.01663	1.06484	0.827357	0.912093	0.117619		430	1.15611	1.40731	0.524806	0.991399	1.23509	0.989219	1.05066	0.112564
431	0.778345	0.709158	1.06511	1.06215	0.8105	0.885053	0.0668339		431	0.766314	1.38456	0.441921	0.979684	1.05874	0.823158	0.909062	0.117788		431	1.14926	1.39778	0.521694	0.972917	1.20591	1.0014	1.04149	0.110816
432	0.794182	0.713146	1.07583	1.06114	0.797335	0.888325	0.0671865		432	0.760582	1.35258	0.433397	0.936255	1.05696	0.828918	0.894782	0.114604		432	1.17407	1.40515	0.520949	1.00697	1.24604	1.00438	1.0596	0.113436
433	0.799906	0.691836	1.07743	1.07411	0.81047	0.890752	0.0700681		433	0.76951	1.38154	0.434527	0.974023	1.07576	0.825903	0.91021	0.118651		433	1.1593	1.39227	0.526629	0.986317	1.25087	1.00747	1.05381	0.111697
434	0.790262	0.700353	1.0878	1.07344	0.810225	0.892415	0.070717		434	0.77417	1.36993	0.432847	0.992184	1.06646	0.852914	0.914752	0.116907		434	1.16055	1.45797	0.53007	1.02737	1.23511	1.00486	1.06932	0.115898
435	0.801568	0.700507	1.09658	1.08534	0.804114	0.897622	0.0725663		435	0.767449	1.36276	0.430676	0.974498	1.05587	0.82942	0.903446	0.116278		435	1.1457	1.40789	0.529425	0.943317	1.23777	0.999569	1.04394	0.112695
436	0.786239	0.687222	1.11223	1.06592	0.828509	0.896023	0.0737069		436	0.766198	1.34869	0.42695	1.00854	1.03482	0.837385	0.903763	0.115083		436	1.16757	1.4005	0.521651	0.939501	1.2391	1.00651	1.04581	0.113723
437	0.791601	0.696529	1.11429	1.07688	0.813759	0.898612	0.074239		437	0.776856	1.33644	0.426353	1.01602	1.05092	0.837793	0.907398	0.114233		437	1.13532	1.44459	0.534664	0.998292	1.21832	0.994879	1.05435	0.113344
438	0.799331	0.694554	1.12903	1.06279	0.826928	0.902526	0.07392		438	0.779664	1.35433	0.430603	0.974928	1.04617	0.848707	0.905734	0.11434		438	1.18106	1.44964	0.524366	1.01145	1.23092	0.984491	1.06365	0.116735
439	0.81019	0.688677	1.10972	1.0658	0.809253	0.896728	0.0727671		439	0.775571	1.3571	0.421969	0.972561	1.04769	0.84331	0.903033	0.115851		439	1.13963	1.44056	0.521294	0.987662	1.22402	0.983868	1.04951	0.115307
440	0.809472	0.693047	1.11371	1.07838	0.797543	0.89843	0.0745655		440	0.769654	1.3743	0.424268	1.00648	1.04188	0.837817	0.909066	0.118217		440	1.16654	1.41443	0.519416	1.00046	1.20912	0.992464	1.05041	0.112915
441	0.811488	0.696454	1.12988	1.0593	0.81838	0.9031	0.0732391		441	0.770626	1.36221	0.426628	0.995638	1.05014	0.836517	0.90696	0.116653		441	1.13462	1.42916	0.527441	1.01035	1.20147	1.002	1.05084	0.111904
442	0.802149	0.685482	1.12085	1.06224	0.810364	0.896216	0.0744716		442	0.769178	1.34996	0.424303	0.968837	1.06894	0.836187	0.902901	0.115851		442	1.15241	1.38687	0.528795	1.00083	1.23505	0.979867	1.0473	0.110197
443	0.813398	0.696698	1.09628	1.06044	0.789738	0.891311	0.0706761		443	0.764824	1.3579	0.433657	0.987043	1.03846	0.824227	0.901018	0.115217		443	1.13953	1.39622	0.53144	0.985756	1.23986	0.993951	1.04779	0.110563
444	0.782609	0.693084	1.12566	1.07981	0.807586	0.89775	0.0770359		444	0.7782	1.3504	0.429017	0.999896	1.04232	0.837907	0.906289	0.11467		444	1.16134	1.38344	0.527286	0.997389	1.2282	0.988832	1.04775	0.109929
445	0.805791	0.690634	1.11482	1.04904	0.80387	0.892832	0.0721262		445	0.773745	1.35775	0.421408	0.986998	1.05441	0.829104	0.903902	0.11677		445	1.1587	1.41514	0.526602	1.01318	1.2257	1.00276	1.05701	0.112206
446	0.830062	0.693148	1.10345	1.07055	0.807245	0.90089	0.0712058		446	0.775391	1.37151	0.42259	1.01786	1.06472	0.825583	0.912941	0.119178		446	1.13748	1.4064	0.523936	1.01053	1.24585	0.992033	1.0527	0.112379
447	0.815101	0.697244	1.09038	1.07621	0.815228	0.898832	0.0700831		447	0.770611	1.33064	0.426999	0.908042	1.03572	0.834389	0.884401	0.111462		447	1.15753	1.39969	0.522649	0.99252	1.22032	0.998654	1.04856	0.111415
448	0.818263	0.699921	1.06348	1.06602	0.79822	0.889182	0.066566		448	0.767806	1.35665	0.417928	0.972789	1.0636	0.825679	0.900742	0.117377		448	1.17278	1.41577	0.519077	0.987233	1.23143	1.00073	1.0545	0.114249
449	0.818034	0.690239	1.08015	1.07783	0.800087	0.893268	0.0705837		449	0.772451	1.38097	0.414465	0.989246	1.01072	0.833534	0.900231	0.118789		449	1.13525	1.4118	0.523707	1.07621	1.22511	0.998099	1.0617	0.111602
450	0.806189	0.683257	1.07993	1.0936	0.795021	0.891599	0.0738382		450	0.77462	1.37684	0.416303	1.0183	1.03032	0.823353	0.906622	0.119448		450	1.17035	1.43533	0.52827	1.00986	1.21341	0.987129	1.05739	0.113909
451	0.816823	0.683875	1.0834	1.09164	0.807741	0.896696	0.0727867		451	0.769781	1.39979	0.417585	1.02273	1.02991	0.826304	0.911016	0.122032		451	1.15518	1.44687	0.525775	1.01526	1.22556	0.999398	1.06134	0.115132
452	0.81634	0.683036	1.08506	1.129	0.805507	0.903788	0.0773607		452	0.770964	1.38651	0.421706	1.02002	1.01583	0.808638	0.903946	0.119975		452	1.15435	1.39748	0.535741	1.02473	1.20945	0.984044	1.05096	0.108845
453	0.808585	0.693739	1.08241	1.15996	0.80099	0.909136	0.0802837		453	0.77305	1.37126	0.417779	1.0204	1.06357	0.794607	0.906777	0.12051		453	1.17166	1.44919	0.528494	1.00949	1.24295	0.991972	1.06563	0.116296
454	0.819247	0.687016	1.08587	1.17504	0.805325	0.914499	0.0824596		454	0.771005	1.40151	0.422475	0.997496	1.04707	0.810256	0.908304	0.121902		454	1.16058	1.41366	0.524789	1.01413	1.24879	0.990396	1.05872	0.113556
455	0.818452	0.685769	1.10208	1.16893	0.806155	0.916276	0.0832309		455	0.776645	1.37254	0.415573	0.998193	1.02229	0.788814	0.895676	0.119027		455	1.1696	1.45991	0.52935	1.02832	1.23375	0.996571	1.06958	0.116452
456	0.805202	0.690675	1.08953	1.14754	0.802748	0.907137	0.0797999		456	0.766365	1.37791	0.417377	1.02877	1.01848	0.791477	0.900063	0.120367		456	1.15003	1.40922	0.524924	1.00959	1.2199	0.986158	1.04997	0.111719
457	0.811193	0.687591	1.07642	1.14118	0.791257	0.901528	0.0785134		457	0.767362	1.3807	0.417012	0.999162	1.04337	0.797709	0.900886	0.120507		457	1.14682	1.4107	0.530686	1.00319	1.24084	0.986225	1.05308	0.112026
458	0.808642	0.694147	1.08303	1.12691	0.800528	0.902651	0.0763069		458	0.772107	1.36735	0.416062	1.06464	1.06742	0.7918	0.913231	0.121879		458	1.14498	1.4133	0.532206	0.994544	1.2229	0.997991	1.05099	0.111154
459	0.81075	0.676282	1.07951	1.12152	0.796532	0.89692	0.077452		459	0.769688	1.37401	0.411412	1.07167	1.00363	0.802034	0.905407	0.121337		459	1.15052	1.40835	0.520866	0.965963	1.23785	1.00136	1.04749	0.113429
460	0.81157	0.670813	1.10679	1.12708	0.798524	0.902954	0.081222		460	0.765578	1.36494	0.419796	1.07327	1.03063	0.798624	0.908806	0.120385		460	1.16021	1.44394	0.525358	1.01121	1.21485	0.982255	1.0563	0.114941
461	0.807278	0.681719	1.08898	1.11077	0.796316	0.897014	0.0767047		461	0.771465	1.35189	0.412683	1.12257	1.05306	0.80705	0.919786	0.122186		461	1.16177	1.40038	0.529373	0.978286	1.25099	0.99156	1.05206	0.112452
462	0.817128	0.678334	1.09217	1.0809	0.785291	0.890764	0.0744011		462	0.779515	1.36622	0.418216	1.06945	1.02623	0.787445	0.907847	0.120294		462	1.14083	1.38471	0.536823	0.982965	1.23271	0.996972	1.04584	0.108554
463	0.813567	0.66103	1.08838	1.06618	0.804468	0.886726	0.0737366		463	0.770063	1.3815	0.414912	1.11166	1.02979	0.811409	0.919888	0.123733		463	1.14129	1.41111	0.524558	0.961281	1.22363	1.0027	1.0441	0.112407
464	0.811356	0.67863	1.09723	1.06783	0.809899	0.892988	0.0726087		464	0.777572	1.38061	0.413488	1.04416	1.03669	0.793549	0.907678	0.121691		464	1.16748	1.43422	0.527125	0.987086	1.24861	0.991829	1.05939	0.1156
465	0.81058	0.670926	1.07114	1.07889	0.801361	0.88658	0.0722749		465	0.77038	1.3726	0.415684	1.09156	1.07099	0.791026	0.918707	0.123651		465	1.15704	1.38403	0.533402	1.03876	1.24475	0.992204	1.05836	0.109402
466	0.797019	0.688052	1.0726	1.06816	0.802038	0.885574	0.0699006		466	0.767009	1.36293	0.416965	1.02837	1.0746	0.790491	0.906728	0.120647		466	1.16407	1.46377	0.525963	1.00292	1.21617	0.980177	1.05885	0.117031
467	0.812179	0.684305	1.07084	1.07575	0.809147	0.890445	0.0698885		467	0.7609	1.36889	0.421107	1.06644	1.04566	0.785446	0.908074	0.121358		467	1.15894	1.39946	0.531264	1.01043	1.22602	0.971607	1.04962	0.110777
468	0.817282	0.688844	1.08598	1.07083	0.801297	0.892846	0.0706216		468	0.764084	1.3565	0.418657	1.05962	1.06106	0.787163	0.907847	0.120455		468	1.16179	1.3821	0.533887	1.00912	1.24424	1.00672	1.05631	0.109315
469	0.806506	0.675086	1.08619	1.09045	0.794559	0.890558	0.075083		469	0.764256	1.38051	0.420011	0.961575	1.04702	0.77773	0.89185	0.120146		469	1.15443	1.40316	0.525703	0.981338	1.23501	0.970176	1.04497	0.112506
470	0.803188	0.664173	1.08052	1.07095	0.795959	0.882958	0.0738025		470	0.763444	1.34902	0.420414	0.992126	1.05255	0.788382	0.894322	0.117176		470	1.11903	1.399	0.536204	1.03182	1.23286	0.980656	1.04993	0.10918
471	0.814536	0.667846	1.07741	1.08648	0.798647	0.888983	0.0740572		471	0.775188	1.36414	0.418785	1.00788	1.05108	0.793012	0.90168	0.118844		471	1.14386	1.4064	0.526543	0.994758	1.22763	0.999824	1.04983	0.111425
472	0.803375	0.683725	1.07761	1.07262	0.806137	0.888693	0.0708869		472	0.760962	1.36718	0.416114	1.05627	1.05119	0.787205	0.906487	0.121505		472	1.15031	1.42364	0.529343	0.969528	1.25445	0.971531	1.0498	0.11489
473	0.797467	0.677771	1.07371	1.06701	0.794762	0.882146	0.0714002		473	0.761735	1.36164	0.413095	1.00928	1.0451	0.795415	0.89771	0.119397		473	1.18537	1.46767	0.529718	0.977511	1.23625	0.977038	1.06226	0.11877
474	0.801625	0.67834	1.07011	1.07167	0.780284	0.880405	0.0720084		474	0.767907	1.36426	0.414453	0.958749	1.02845	0.790664	0.887414	0.117816		474	1.14233	1.39787	0.532118	0.976191	1.23619	0.98106	1.04429	0.110857
475	0.788786	0.673849	1.07562	1.07252	0.789773	0.88011	0.0732914		475	0.772377	1.39399	0.413852	1.01514	1.04017	0.781505	0.902839	0.122876		475	1.1549	1.401	0.523857	0.990985	1.2152	0.985317	1.04521	0.111286
476	0.826986	0.671426	1.06171	1.07318	0.789879	0.884637	0.0706165		476	0.771539	1.37105	0.409277	0.905788	1.05616	0.780784	0.882434	0.11972		476	1.17577	1.41475	0.531959	0.980106	1.26677	0.990119	1.05991	0.114516
477	0.816883	0.671316	1.07449	1.09566	0.798255	0.891321	0.0742724		477	0.763831	1.40476	0.412942	0.990388	1.03381	0.790549	0.899381	0.123446		477	1.18045	1.41555	0.524344	1.00249	1.25579	0.998291	1.06282	0.114655
478	0.810794	0.66973	1.05497	1.08208	0.791862	0.881887	0.0716112		478	0.758812	1.34472	0.41212	0.986298	1.01405	0.780896	0.882816	0.116501		478	1.18169	1.40068	0.530774	1.02982	1.22384	0.983597	1.0584	0.111122
479	0.801442	0.661825	1.08285	1.07599	0.79384	0.883189	0.0750208		479	0.769128	1.354	0.404379	0.977762	1.04836	0.789448	0.890513	0.118863		479	1.19138	1.41181	0.525406	1.02444	1.22302	0.975038	1.05852	0.113268
480	0.790713	0.666252	1.08146	1.11024	0.782787	0.886291	0.0791225		480	0.773689	1.35228	0.409985	0.985612	1.02861	0.782512	0.888782	0.117562		480	1.17082	1.42699	0.53285	1.02655	1.2248	0.991016	1.06217	0.112775
481	0.812785	0.664389	1.06563	1.10134	0.785101	0.885849	0.0757075		481	0.776392	1.37884	0.409597	0.978249	1.04269	0.772497	0.893044	0.12105		481	1.19753	1.4644	0.536374	1.00522	1.20677	0.996249	1.06776	0.116056
482	0.826675	0.672108	1.07669	1.10153	0.796148	0.89463	0.0747758		482	0.769411	1.35958	0.414246	1.00457	0.976068	0.792149	0.886003	0.116833		482	1.17698	1.41854	0.529985	1.0161	1.26129	0.971731	1.06244	0.114667
483	0.804786	0.67142	1.06477	1.10477	0.793667	0.887883	0.0750913		483	0.760942	1.36863	0.405866	0.956808	1.02617	0.781431	0.883308	0.119566		483	1.15896	1.45028	0.538216	1.02316	1.27652	0.969816	1.06949	0.11669
484	0.797041	0.679998	1.07009	1.09616	0.80105	0.888868	0.0736431		484	0.76925	1.38201	0.400925	0.983239	1.0022	0.781594	0.886537	0.121199		484	1.16258	1.42595	0.535597	1.0336	1.22745	0.995947	1.06352	0.112077
485	0.816735	0.67417	1.05338	1.10068	0.789612	0.886917	0.0729555		485	0.769541	1.3653	0.407156	0.94459	1.01615	0.770025	0.878795	0.118568		485	1.18467	1.44907	0.531128	1.03244	1.23489	0.985207	1.06957	0.115832
486	0.808707	0.674565	1.04862	1.12	0.790299	0.888437	0.0751021		486	0.777772	1.37743	0.399589	0.988662	1.00334	0.783891	0.888447	0.120705		486	1.16153	1.45919	0.530707	1.04348	1.2649	0.973472	1.07221	0.117693
487	0.813607	0.678106	1.0758	1.10484	0.790757	0.892622	0.0751606		487	0.778304	1.37148	0.398276	1.01698	1.02899	0.791827	0.897643	0.121429		487	1.16066	1.43793	0.531249	0.95998	1.26744	0.992107	1.05823	0.116687
488	0.801938	0.681177	1.05232	1.10725	0.793691	0.887275	0.0732518		488	0.769181	1.34391	0.401558	0.988937	0.985119	0.788429	0.879522	0.116392		488	1.14591	1.43324	0.531435	1.00479	1.25509	0.984026	1.05908	0.114618
489	0.795159	0.674422	1.05678	1.11987	0.797532	0.888753	0.0760707		489	0.767059	1.37342	0.399144	0.922198	1.02208	0.801718	0.880936	0.119667		489	1.13549	1.45349	0.525759	1.0195	1.22969	0.98622	1.05836	0.115687
490	0.805001	0.674067	1.06751	1.10337	0.800977	0.890184	0.074515		490	0.775698	1.33918	0.398297	0.948436	1.01542	0.796214	0.878873	0.115925		490	1.17768	1.39403	0.524862	0.999247	1.23929	0.99363	1.05479	0.112036
491	0.806482	0.670805	1.06354	1.09256	0.790564	0.88479	0.0737348		491	0.77517	1.3363	0.393857	0.975217	1.01982	0.792463	0.882138	0.116879		491	1.16835	1.41714	0.532968	1.00126	1.23215	0.994989	1.05781	0.112341
492	0.800625	0.666721	1.06544	1.09003	0.781549	0.880873	0.074827		492	0.776934	1.34582	0.397178	0.963189	1.01652	0.794437	0.882346	0.117091		492	1.1536	1.44241	0.53369	1.03048	1.22241	0.996029	1.0631	0.113441
493	0.796714	0.671045	1.0551	1.07173	0.794283	0.877774	0.0708068		493	0.75353	1.32032	0.398198	0.941736	1.0498	0.802353	0.877657	0.115548		493	1.14437	1.46604	0.528879	1.02346	1.23002	0.986516	1.06321	0.116626
494	0.822251	0.667937	1.07194	1.0719	0.785901	0.883986	0.0723184		494	0.765379	1.3176	0.393276	0.968028	1.02627	0.808582	0.879855	0.11496		494	1.17232	1.43286	0.528472	1.00862	1.24056	0.990246	1.06218	0.114775
495	0.807974	0.673801	1.06646	1.08324	0.793637	0.885023	0.0724193		495	0.780046	1.30922	0.394038	1.00239	1.03949	0.799077	0.887377	0.115111		495	1.16774	1.42065	0.532438	0.977015	1.20652	0.992935	1.04955	0.112076
496	0.809267	0.666947	1.06692	1.08605	0.80128	0.886093	0.0731579		496	0.770635	1.32957	0.399379	0.985809	1.0277	0.810422	0.887252	0.115783		496	1.16709	1.43514	0.530793	0.934611	1.21873	0.995506	1.04698	0.115026
497	0.808066	0.665451	1.07123	1.09072	0.787334	0.884561	0.0750099		497	0.761387	1.30415	0.394148	0.957783	1.00961	0.791602	0.86978	0.113047		497	1.15855	1.4469	0.533582	0.966377	1.20727	0.996398	1.05151	0.114333
498	0.802273	0.668215	1.04418	1.08635	0.789619	0.878127	0.0717162		498	0.76884	1.32642	0.397383	1.01085	1.00253	0.789201	0.882538	0.116059		498	1.15676	1.42726	0.542239	0.992422	1.22659	1.00033	1.0576	0.111575
499	0.789467	0.666127	1.06888	1.07728	0.795366	0.879425	0.0736741		499	0.769555	1.31952	0.395802	1.01817	1.01531	0.803908	0.887045	0.115796		499	1.16177	1.41193	0.530287	0.96146	1.24756	1.00374	1.05279	0.113352
500	0.793697	0.666292	1.07039	1.08735	0.782715	0.880089	0.0753197		500	0.776536	1.32116	0.394571	1.08134	1.01592	0.798524	0.898007	0.1184		500	1.17526	1.43905	0.527481	0.954476	1.25076	0.998737	1.05763	0.116879
501	0.789632	0.664602	1.05402	1.09495	0.782565	0.877154	0.0749671		501	0.766727	1.30668	0.394405	0.96839	1.00988	0.803111	0.874865	0.113176		501	1.1744	1.44633	0.526487	0.964662	1.2285	1.00887	1.05821	0.116315
502	0.789766	0.653635	1.06717	1.09697	0.805437	0.882596	0.0766859		502	0.776673	1.31541	0.409606	1.00578	1.00839	0.799218	0.885846	0.113058		502	1.14893	1.41202	0.530791	1.0033	1.20164	0.995592	1.04871	0.110372
503	0.791236	0.670738	1.066	1.10627	0.810366	0.888923	0.0753433		503	0.779477	1.30194	0.3955	0.969803	1.00239	0.79872	0.874638	0.112095		503	1.14402	1.40654	0.527873	1.00462	1.22301	0.991371	1.04957	0.111056
504	0.801159	0.671748	1.06412	1.09356	0.796953	0.885508	0.0737124		504	0.764106	1.28597	0.394825	0.966244	1.03831	0.788899	0.87306	0.112318		504	1.16465	1.44606	0.527255	0.97129	1.2181	1.00017	1.05459	0.11548
505	0.790477	0.663503	1.0532	1.11461	0.810397	0.886438	0.0760431		505	0.766313	1.31396	0.39571	0.9786	0.99481	0.790822	0.873369	0.113819		505	1.15097	1.36768	0.522198	0.960518	1.27047	1.01008	1.04699	0.111535
506	0.803244	0.658959	1.05262	1.08975	0.787044	0.878324	0.074073		506	0.779581	1.34255	0.395069	0.985086	1.02034	0.791144	0.885628	0.117572		506	1.16108	1.41887	0.528629	0.971545	1.2414	1.03237	1.05898	0.113388
507	0.794118	0.657633	1.04533	1.10631	0.796255	0.879929	0.0754679		507	0.764734	1.32006	0.398265	1.01539	1.00119	0.804843	0.884081	0.115178		507	1.14968	1.40974	0.533	0.959328	1.25357	1.01884	1.05403	0.112691
508	0.808632	0.661012	1.07515	1.09649	0.79031	0.88632	0.0763798		508	0.776313	1.33831	0.394365	0.994752	1.02373	0.803886	0.888558	0.117357		508	1.15555	1.45426	0.531636	0.974241	1.22125	0.989671	1.05444	0.115693
509	0.801677	0.675209	1.05546	1.09012	0.791499	0.882791	0.0723329		509	0.773225	1.31585	0.396893	1.01923	0.986996	0.807745	0.883324	0.114352		509	1.16028	1.40816	0.533238	0.979705	1.2407	0.991499	1.05226	0.112074
510	0.799339	0.665955	1.06246	1.11908	0.794051	0.888178	0.0774149		510	0.764361	1.34992	0.397767	1.00267	1.02807	0.780691	0.887247	0.119404		510	1.15702	1.44056	0.539353	0.984052	1.23845	1.00257	1.06033	0.1138
511	0.787134	0.683547	1.05834	1.11318	0.79602	0.887645	0.0748756		511	0.770281	1.34214	0.397109	0.994472	0.998543	0.773051	0.879266	0.117543		511	1.15533	1.43414	0.526511	0.982995	1.2441	1.01208	1.05919	0.114963
512	0.799112	0.671312	1.05907	1.11529	0.79188	0.887333	0.0761621		512	0.780635	1.41353	0.396431	0.992676	1.0085	0.767596	0.893227	0.125737		512	1.16307	1.43159	0.527128	0.979798	1.22743	1.00197	1.05517	0.114303
513	0.792818	0.680745	1.0551	1.09851	0.788222	0.88308	0.0732358		513	0.76166	1.34508	0.394501	1.00713	1.04008	0.779947	0.888067	0.119887		513	1.1532	1.441	0.52539	0.945031	1.2327	1.00627	1.0506	0.116076
514	0.796795	0.675381	1.06057	1.10831	0.795022	0.887215	0.0749619		514	0.77258	1.31724	0.395019	0.975769	1.05681	0.795926	0.885557	0.116098		514	1.14932	1.40336	0.529439	0.951836	1.26782	1.00345	1.05087	0.113646
515	0.79561	0.673365	1.08382	1.10509	0.79183	0.889942	0.0772803		515	0.772068	1.32793	0.391419	0.964566	0.976426	0.796694	0.871517	0.114741		515	1.15447	1.44295	0.53008	1.0011	1.23628	1.01207	1.06282	0.114647
516	0.789665	0.684163	1.07416	1.12817	0.776517	0.890534	0.0789815		516	0.762628	1.31697	0.393808	0.956501	0.994542	0.781104	0.867592	0.11413		516	1.14351	1.44484	0.531218	0.981979	1.24513	0.991923	1.05643	0.115423
517	0.782922	0.683944	1.07083	1.11294	0.78962	0.888051	0.0765202		517	0.760401	1.33092	0.396585	0.970352	0.949095	0.789989	0.866223	0.114409		517	1.17272	1.42211	0.522085	0.972577	1.25891	1.02651	1.06248	0.115647
518	0.798854	0.666115	1.06077	1.12772	0.787505	0.888192	0.0786364		518	0.771717	1.34535	0.395781	0.972816	0.995469	0.792156	0.878882	0.116952		518	1.15429	1.41468	0.533523	1.00103	1.24394	1.03083	1.06305	0.1118
519	0.787708	0.666263	1.07822	1.14141	0.787676	0.892256	0.0823654		519	0.7728	1.34609	0.396936	1.0045	0.948671	0.76689	0.872647	0.117233		519	1.15796	1.46106	0.534679	0.987089	1.23053	1.01117	1.06375	0.115843
520	0.802616	0.669686	1.07038	1.15088	0.786142	0.895942	0.0818248		520	0.774545	1.35254	0.39111	0.956822	0.962553	0.757367	0.865823	0.117849		520	1.14157	1.43947	0.537269	0.976575	1.22182	1.01096	1.05461	0.11295
521	0.794822	0.667797	1.06579	1.13748	0.79209	0.891596	0.0800389		521	0.765612	1.33831	0.395951	0.965335	0.967069	0.774465	0.86779	0.115775		521	1.16154	1.444	0.525104	0.986668	1.26612	1.01625	1.06661	0.11707
522	0.782497	0.670887	1.06285	1.14751	0.783146	0.889378	0.0817736		522	0.774487	1.33032	0.400409	0.953558	0.972206	0.782491	0.868912	0.113848		522	1.1499	1.41909	0.528159	0.979554	1.23973	1.01007	1.05442	0.113157
523	0.791997	0.690784	1.07284	1.13555	0.795484	0.89733	0.0778923		523	0.772826	1.35276	0.399036	0.978098	0.961837	0.76511	0.871611	0.117309		523	1.11746	1.3974	0.534673	0.978446	1.25408	0.999061	1.04685	0.110567
524	0.809013	0.67413	1.06412	1.12938	0.791317	0.893592	0.0775764		524	0.774146	1.33794	0.394607	0.935723	0.972886	0.762385	0.862949	0.115512		524	1.12779	1.41899	0.531807	0.955508	1.22522	1.01029	1.04493	0.112024
525	0.784638	0.670675	1.05608	1.12368	0.792591	0.885533	0.0776614		525	0.764531	1.34742	0.396199	0.969367	0.96732	0.777105	0.870324	0.116847		525	1.15777	1.50203	0.525851	0.950085	1.20581	1.01956	1.06018	0.120789
526	0.786911	0.665828	1.06546	1.11784	0.787965	0.8848	0.0784481		526	0.773406	1.34556	0.389925	0.960638	0.986825	0.79228	0.874772	0.11711		526	1.14129	1.42254	0.536282	0.96662	1.26707	1.00893	1.05712	0.113832
527	0.804029	0.669425	1.06573	1.11224	0.785996	0.887485	0.0767078		527	0.775577	1.35706	0.394742	0.907748	0.968781	0.762373	0.861047	0.117177		527	1.12154	1.47151	0.530343	0.988618	1.23281	1.01565	1.06008	0.116737
528	0.793985	0.664494	1.06275	1.1239	0.78524	0.886074	0.0788727		528	0.772371	1.36123	0.391462	0.943271	0.976284	0.777573	0.870366	0.118444		528	1.11939	1.45998	0.52736	0.993051	1.26558	1.02168	1.06451	0.117297
529	0.791013	0.669911	1.03855	1.11078	0.779432	0.877937	0.0749791		529	0.774665	1.34274	0.390589	0.984744	0.962203	0.75768	0.86877	0.117459		529	1.12357	1.45224	0.521996	0.98814	1.22955	1.00957	1.05418	0.115901
530	0.80397	0.67486	1.05476	1.10073	0.781475	0.883159	0.0739685		530	0.765826	1.33774	0.394269	1.01239	0.964903	0.766978	0.873684	0.117351		530	1.14719	1.43198	0.527172	0.940124	1.27251	1.00192	1.05348	0.116967
531	0.800091	0.667194	1.06468	1.12226	0.782488	0.887344	0.0784118		531	0.772012	1.35276	0.399676	0.953127	0.964756	0.757554	0.866647	0.116943		531	1.14238	1.47354	0.529784	0.970634	1.23133	1.02469	1.06206	0.117555
532	0.801426	0.677409	1.06386	1.10216	0.78048	0.885068	0.0748746		532	0.769577	1.3674	0.393366	0.960827	0.961884	0.761111	0.869027	0.119398		532	1.13564	1.49628	0.527356	0.972913	1.24223	0.999631	1.06234	0.120667
533	0.799585	0.667805	1.04901	1.14264	0.77148	0.886104	0.0801565		533	0.769842	1.35982	0.399344	0.957268	0.963289	0.76405	0.868936	0.117734		533	1.13668	1.46232	0.531992	0.941666	1.22624	1.00008	1.04983	0.116802
534	0.785847	0.659611	1.04163	1.12867	0.780763	0.879303	0.078801		534	0.762836	1.33967	0.39409	1.00193	0.968266	0.770808	0.872933	0.117309		534	1.12427	1.4373	0.527807	1.00493	1.21511	1.00713	1.05276	0.112951
535	0.808449	0.662167	1.04718	1.12074	0.777634	0.883233	0.0771753		535	0.764084	1.33976	0.401957	0.932726	0.94848	0.764074	0.858514	0.114441		535	1.13741	1.45495	0.525818	1.01598	1.23987	1.00158	1.0626	0.116069
536	0.795387	0.670531	1.05005	1.12387	0.756816	0.879331	0.0786383		536	0.754102	1.36461	0.396124	0.991441	0.925836	0.77084	0.867159	0.119057		536	1.11114	1.45765	0.528485	1.00834	1.24073	1.00939	1.05929	0.115607
537	0.794399	0.668305	1.06087	1.12223	0.766842	0.882529	0.0790706		537	0.761595	1.35193	0.395864	0.975954	0.94925	0.769637	0.867372	0.11742		537	1.11935	1.44116	0.530922	0.976829	1.20364	1.00653	1.0464	0.112796
538	0.800483	0.664584	1.05667	1.11212	0.772839	0.881338	0.0772765		538	0.755797	1.33654	0.395042	0.953019	0.941953	0.771021	0.858896	0.115159		538	1.12201	1.44415	0.525564	0.974602	1.24377	1.00149	1.05193	0.115607
539	0.818483	0.672942	1.06686	1.08914	0.759086	0.881301	0.0748125		539	0.76538	1.35928	0.396229	0.884546	0.935499	0.747195	0.848021	0.116843		539	1.10794	1.44651	0.534784	0.991969	1.21898	1.01076	1.05182	0.112974
540	0.806562	0.681145	1.05302	1.07852	0.778029	0.879455	0.0706198		540	0.765299	1.33864	0.400814	0.900374	0.944223	0.756839	0.851032	0.113994		540	1.12576	1.42674	0.529408	0.979431	1.26579	1.01385	1.05683	0.114414
541	0.789223	0.662745	1.06732	1.07517	0.753326	0.869557	0.0759264		541	0.764592	1.34966	0.395439	0.871483	0.958255	0.745882	0.847552	0.116258		541	1.11701	1.43527	0.542354	0.950947	1.23997	1.00692	1.04874	0.112839
542	0.790778	0.661031	1.0664	1.08881	0.762042	0.873812	0.0769354		542	0.763569	1.33061	0.396	0.896553	0.933434	0.743103	0.843878	0.113639		542	1.10732	1.43985	0.534616	0.943268	1.23632	1.01074	1.04535	0.114067
543	0.790697	0.674216	1.05131	1.0816	0.768791	0.873323	0.0727892		543	0.759938	1.34577	0.396696	0.862939	0.961966	0.748962	0.846044	0.115734		543	1.13741	1.47989	0.525963	0.97911	1.26598	1.0071	1.06591	0.120076
544	0.805968	0.672303	1.04994	1.10192	0.758207	0.877668	0.0752472		544	0.756527	1.3403	0.396561	0.90883	0.949813	0.756196	0.851371	0.115103		544	1.12325	1.46452	0.533953	0.96698	1.22537	0.994715	1.05146	0.115973
545	0.80686	0.668094	1.04219	1.09218	0.762169	0.874298	0.0735663		545	0.76223	1.32915	0.393203	0.903323	0.931405	0.755213	0.845753	0.113565		545	1.0937	1.43986	0.523676	0.978725	1.25895	1.00125	1.04936	0.115714
546	0.800864	0.676119	1.03759	1.07949	0.752043	0.869221	0.0716244		546	0.760769	1.39037	0.390801	0.907337	0.957429	0.760987	0.861282	0.121657		546	1.11722	1.48152	0.529868	0.992507	1.27762	0.991702	1.06507	0.120002
547	0.792618	0.667404	1.04187	1.08867	0.764495	0.871012	0.0736248		547	0.749774	1.35231	0.392191	0.887481	0.944017	0.760307	0.847679	0.116691		547	1.14437	1.42908	0.54198	0.966941	1.26706	0.999278	1.05812	0.113881
548	0.803127	0.665972	1.03704	1.07149	0.764618	0.868449	0.0709061		548	0.761911	1.3489	0.401361	0.884225	0.934913	0.762596	0.848985	0.114741		548	1.13228	1.49837	0.527171	0.950827	1.2489	0.978636	1.05603	0.121955
549	0.81027	0.666316	1.04882	1.07678	0.762693	0.872975	0.0724592		549	0.767889	1.35647	0.400979	0.915096	0.939133	0.753544	0.855518	0.11621		549	1.0929	1.46725	0.534071	0.99359	1.24546	1.0161	1.05823	0.11598
550	0.818691	0.665637	1.04488	1.0821	0.772379	0.876739	0.0719087		550	0.765937	1.35404	0.395895	0.89954	0.938302	0.765927	0.853274	0.116021		550	1.12319	1.48377	0.532366	0.986708	1.25348	1.01347	1.0655	0.118646
551	0.80533	0.685268	1.03647	1.08588	0.764841	0.875558	0.0702935		551	0.760789	1.33751	0.400168	0.894556	0.941814	0.75312	0.847993	0.113987		551	1.13998	1.43531	0.531583	0.956859	1.23743	0.971314	1.04541	0.114889
552	0.79987	0.671071	1.03991	1.10312	0.767671	0.876328	0.0742902		552	0.756725	1.34494	0.396705	0.892605	0.978795	0.770175	0.856657	0.115908		552	1.14133	1.44869	0.530539	0.973352	1.24145	1.01767	1.05884	0.115498
553	0.796603	0.663809	1.04425	1.09437	0.769878	0.873782	0.0744469		553	0.767353	1.34057	0.395157	0.89375	0.977078	0.763904	0.856302	0.115423		553	1.13554	1.45952	0.534349	0.984171	1.23656	1.0004	1.05842	0.115721
554	0.799693	0.69213	1.04766	1.0799	0.765457	0.876968	0.070111		554	0.766707	1.34065	0.400924	0.872899	0.973718	0.770776	0.854278	0.114423		554	1.11682	1.43977	0.535791	0.96203	1.21438	1.01305	1.04697	0.112653
555	0.821921	0.673514	1.04187	1.10344	0.751039	0.878357	0.0744995		555	0.751658	1.36763	0.39749	0.879703	0.960718	0.769375	0.85443	0.118075		555	1.12536	1.44855	0.536846	0.950196	1.25061	1.00686	1.05307	0.115453
556	0.804001	0.667129	1.04255	1.08849	0.78133	0.8767	0.0722944		556	0.748265	1.35061	0.39583	0.89228	0.942032	0.773537	0.850426	0.11587		556	1.14177	1.46612	0.537489	0.980737	1.25728	0.998148	1.06359	0.117093
557	0.798204	0.671372	1.04553	1.0992	0.758873	0.874637	0.0748854		557	0.760726	1.35009	0.399964	0.925243	0.970814	0.779134	0.864328	0.116027		557	1.13474	1.45214	0.533512	1.01623	1.24516	0.997641	1.06324	0.115057
558	0.80111	0.668195	1.04508	1.11891	0.771919	0.881044	0.0767049		558	0.75825	1.39891	0.400251	0.897315	0.954777	0.772579	0.86368	0.121344		558	1.11298	1.44878	0.538878	0.937673	1.2522	1.00495	1.04924	0.115442
559	0.795955	0.675934	1.04158	1.13359	0.765964	0.882603	0.0779974		559	0.755389	1.35604	0.401032	0.878886	0.968599	0.771907	0.855309	0.116361		559	1.10897	1.40924	0.525831	0.999845	1.2336	1.0077	1.04753	0.111213
560	0.809527	0.669506	1.04197	1.12694	0.77301	0.884191	0.0769016		560	0.758449	1.33281	0.397809	0.842169	0.963895	0.771002	0.844356	0.113658		560	1.1129	1.47741	0.53486	0.972962	1.257	1.00854	1.06061	0.118067
561	0.812338	0.670868	1.03014	1.12528	0.775953	0.882915	0.0753129		561	0.766878	1.36132	0.403093	0.902037	0.926012	0.783723	0.857177	0.115548		561	1.124	1.45014	0.534709	0.945947	1.252	0.991113	1.04965	0.116214
562	0.813063	0.657602	1.03728	1.13219	0.753697	0.878767	0.0795548		562	0.765662	1.37316	0.39355	0.885364	0.976343	0.772759	0.86114	0.119209		562	1.10983	1.45803	0.534191	1.01435	1.212	1.02229	1.05845	0.113527
563	0.800921	0.665838	1.04311	1.13365	0.755338	0.879771	0.0796497		563	0.750751	1.39581	0.395413	0.904674	0.942242	0.764678	0.858928	0.121645		563	1.1428	1.44023	0.529259	0.994288	1.22339	1.00401	1.05566	0.113915
564	0.801044	0.664869	1.03666	1.11216	0.738195	0.870586	0.07762		564	0.755845	1.36382	0.390319	0.858448	0.965415	0.772254	0.851016	0.118276		564	1.12937	1.44852	0.525987	1.00639	1.20898	1.01429	1.05559	0.114014
565	0.803004	0.680599	1.01235	1.11058	0.738959	0.869099	0.0736674		565	0.762602	1.37794	0.393855	0.887358	0.938336	0.769992	0.855013	0.119009		565	1.13938	1.49107	0.529547	1.00772	1.26906	0.994298	1.07185	0.120579
566	0.805108	0.669591	1.04354	1.0977	0.755007	0.874189	0.0746921		566	0.765837	1.38968	0.391154	0.894492	0.950303	0.76858	0.860008	0.120986		566	1.10116	1.44459	0.533428	0.983662	1.22673	1.00611	1.04928	0.113373
567	0.809659	0.668391	1.04248	1.11474	0.749321	0.876919	0.077009		567	0.769121	1.38503	0.391298	0.926333	0.92388	0.75786	0.85892	0.120474		567	1.11963	1.45251	0.53331	1.00546	1.23476	1.02445	1.06169	0.114235
568	0.805184	0.658287	1.02286	1.09551	0.749181	0.866205	0.0742348		568	0.760795	1.40262	0.392682	0.893707	0.93551	0.754634	0.856659	0.122536		568	1.10735	1.44132	0.528977	1.01037	1.25615	1.00945	1.05894	0.114639
569	0.804368	0.670134	1.03828	1.10469	0.750171	0.873529	0.0753519		569	0.764518	1.41697	0.390797	0.88523	0.911789	0.769353	0.856443	0.123709		569	1.12173	1.45866	0.538787	0.952335	1.22616	1.01398	1.05194	0.114907
570	0.808904	0.668995	1.04802	1.07168	0.741262	0.867771	0.0729515		570	0.767583	1.40457	0.394209	0.85172	0.908383	0.744524	0.845164	0.122074		570	1.08258	1.4732	0.528882	0.995029	1.2165	1.01233	1.05142	0.115935
571	0.794919	0.66948	1.0127	1.09134	0.758047	0.865296	0.0714481		571	0.766774	1.41358	0.397004	0.880461	0.917865	0.758382	0.855678	0.122869		571	1.09726	1.46778	0.534668	1.03076	1.24086	0.993165	1.06075	0.115672
572	0.805368	0.666268	1.03019	1.09446	0.754288	0.870114	0.073516		572	0.765634	1.40572	0.393719	0.891103	0.926347	0.754309	0.856139	0.122541		572	1.10289	1.47716	0.537536	1.00526	1.25541	1.00268	1.06349	0.11705
573	0.80722	0.661533	1.02912	1.09775	0.75811	0.870747	0.0740557		573	0.753672	1.43329	0.393429	0.923932	0.922161	0.748621	0.862517	0.126707		573	1.10301	1.44829	0.530587	0.978391	1.23273	1.01741	1.05174	0.114358
574	0.80292	0.654555	1.03865	1.09365	0.766221	0.8712	0.0748711		574	0.758625	1.45501	0.396561	0.904489	0.924594	0.757039	0.866054	0.128628		574	1.09989	1.48389	0.526684	1.00136	1.24851	1.00739	1.06129	0.118724
575	0.802765	0.660881	1.0362	1.08727	0.742305	0.865885	0.0746465		575	0.750654	1.41121	0.404741	0.902612	0.927849	0.745459	0.857088	0.122762		575	1.12245	1.48159	0.525482	1.01067	1.24197	1.00225	1.06407	0.118572
576	0.803028	0.661306	1.03832	1.09831	0.745981	0.869389	0.0758615		576	0.768006	1.42673	0.397391	0.886109	0.901607	0.741809	0.853608	0.124698		576	1.08403	1.45049	0.526953	0.987203	1.29103	0.986292	1.05433	0.117982
577	0.808715	0.652447	1.03625	1.08786	0.727076	0.862469	0.0765062		577	0.763154	1.41678	0.398995	0.889637	0.908421	0.749194	0.854364	0.123291		577	1.10828	1.50997	0.530906	1.05785	1.29067	1.02413	1.08697	0.121893
578	0.802284	0.651477	1.03166	1.08313	0.756316	0.864973	0.0739443		578	0.755141	1.42258	0.395998	0.909072	0.908305	0.749017	0.856685	0.124697		578	1.12879	1.47872	0.528691	1.02699	1.23917	1.00039	1.06712	0.117708
579	0.805333	0.655722	1.0228	1.0782	0.742544	0.86092	0.0728352		579	0.758052	1.4325	0.399953	0.886368	0.923131	0.747914	0.857986	0.1255		579	1.12878	1.48048	0.529827	0.997539	1.25561	1.01311	1.06756	0.118631
580	0.804578	0.660578	1.04313	1.11072	0.748521	0.873506	0.077654		580	0.776929	1.42	0.401574	0.925053	0.916655	0.745217	0.864239	0.123735		580	1.1032	1.43193	0.527441	1.05669	1.25946	1.00807	1.06447	0.113797
581	0.797534	0.652527	1.04473	1.10175	0.75133	0.869573	0.0776824		581	0.754716	1.42764	0.405439	0.854148	0.93322	0.745406	0.853429	0.124521		581	1.10747	1.4583	0.528564	1.03621	1.2755	0.997159	1.0672	0.117137
582	0.801967	0.669906	1.04328	1.12852	0.740302	0.876794	0.0795271		582	0.75671	1.41715	0.390181	0.836778	0.929508	0.740795	0.845186	0.12473		582	1.12276	1.44295	0.522721	1.04551	1.26168	1.0183	1.06899	0.115639
583	0.812086	0.668828	1.06775	1.11573	0.743228	0.881525	0.0796795		583	0.763281	1.44468	0.39458	0.861433	0.921453	0.749837	0.855877	0.127326		583	1.10131	1.44098	0.531248	1.08253	1.2524	1.01404	1.07042	0.113703
584	0.797597	0.664948	1.05508	1.11239	0.741389	0.874279	0.0791814		584	0.772148	1.42572	0.394809	0.880627	0.905277	0.735635	0.852369	0.124917		584	1.08619	1.44295	0.526889	1.0957	1.29326	1.01881	1.0773	0.116324
585	0.815704	0.659877	1.04637	1.08831	0.744342	0.87092	0.0752729		585	0.754574	1.41893	0.386307	0.908302	0.912803	0.737951	0.853144	0.125569		585	1.09269	1.46999	0.524313	1.05321	1.25492	1.008	1.06719	0.117444
586	0.81009	0.66467	1.04455	1.09913	0.734301	0.870547	0.0767149		586	0.759359	1.42468	0.387892	0.878696	0.909048	0.736217	0.849316	0.125751		586	1.09742	1.4965	0.536386	1.02783	1.25835	1.00658	1.07051	0.118869
587	0.796381	0.662347	1.05069	1.09792	0.739311	0.86933	0.0775146		587	0.762472	1.43134	0.385751	0.913467	0.901854	0.736194	0.855179	0.127001		587	1.10896	1.44969	0.529765	1.02511	1.2524	1.00513	1.06184	0.115064
588	0.798866	0.668344	1.04518	1.09354	0.747659	0.870718	0.0751927		588	0.766456	1.45358	0.390015	0.931652	0.915648	0.746495	0.867307	0.129396		588	1.11951	1.44517	0.540949	1.04293	1.24702	0.99602	1.06527	0.113101
589	0.797408	0.654843	1.03723	1.10406	0.739886	0.866686	0.0777655		589	0.763134	1.4377	0.387456	0.910867	0.896233	0.737914	0.85555	0.127487		589	1.12397	1.46919	0.535681	1.02599	1.2321	1.00071	1.06461	0.115543
590	0.79419	0.673389	1.04048	1.11809	0.751072	0.875445	0.0772043		590	0.772117	1.42989	0.394386	0.912708	0.914573	0.751442	0.862519	0.125476		590	1.11041	1.44506	0.529967	1.01545	1.22477	1.00208	1.05462	0.113537
591	0.79689	0.658263	1.03364	1.09735	0.745049	0.866238	0.0759433		591	0.769696	1.4364	0.398062	0.909911	0.915381	0.742057	0.861919	0.126187		591	1.10233	1.44499	0.536474	0.997829	1.21196	1.01284	1.05107	0.11215
592	0.798873	0.659949	1.02611	1.12241	0.750297	0.871528	0.0778666		592	0.766822	1.41924	0.395934	0.901087	0.919527	0.748648	0.858543	0.124097		592	1.09979	1.44976	0.534926	1.07426	1.2382	1.01236	1.06822	0.11341
593	0.799607	0.659094	1.04541	1.12021	0.738122	0.872487	0.080042		593	0.762693	1.45512	0.392869	0.921847	0.884177	0.751295	0.861333	0.128891		593	1.11603	1.45127	0.537812	1.01994	1.25001	1.00859	1.06394	0.11416
594	0.808175	0.668547	1.02704	1.12369	0.740797	0.873649	0.0774731		594	0.761382	1.4668	0.392508	0.880272	0.914203	0.735437	0.858434	0.130739		594	1.10797	1.48479	0.529724	1.02797	1.2702	1.00516	1.07097	0.119191
595	0.802383	0.664322	1.03473	1.11055	0.731582	0.868713	0.0777242		595	0.760248	1.48027	0.385491	0.906387	0.918131	0.741039	0.865261	0.133267		595	1.10855	1.43779	0.53792	0.988824	1.2726	0.998623	1.05738	0.11446
596	0.812943	0.665218	1.03396	1.12254	0.729367	0.872805	0.0788892		596	0.760158	1.42988	0.390468	0.916276	0.907641	0.723768	0.854699	0.126822		596	1.09563	1.44174	0.5291	1.0047	1.26444	1.00134	1.05616	0.115115
597	0.809729	0.664418	1.02954	1.11169	0.735794	0.870235	0.0768834		597	0.750676	1.41458	0.393705	0.916824	0.911742	0.758755	0.857713	0.123947		597	1.09197	1.44923	0.526608	1.03502	1.27101	1.00982	1.06394	0.116022
598	0.807918	0.660029	1.03934	1.1214	0.73745	0.873227	0.0793312		598	0.763773	1.44486	0.390963	0.919242	0.908166	0.767498	0.86575	0.12753		598	1.11143	1.43392	0.532985	1.01468	1.26675	1.00417	1.06066	0.114032
599	0.808608	0.66855	1.02932	1.10413	0.749288	0.871978	0.0745925		599	0.748938	1.44645	0.392098	0.862709	0.929149	0.748115	0.854577	0.128271		599	1.09328	1.46401	0.53087	1.01557	1.2311	1.0116	1.05774	0.115213
600	0.796491	0.662552	1.0396	1.1061	0.738767	0.868701	0.0775004		600	0.758461	1.45723	0.395524	0.945866	0.933961	0.734305	0.870891	0.130241		600	1.1015	1.44151	0.528622	1.09449	1.22732	1.00224	1.06595	0.113278

## Sheet: 7i
	No Fuel								No Fuel + Etox.
time	c1	c2	c3	c4	mean	SE		time	c1	c2	c3	c4	mean	SE
1	0.990834	0.643964	1.56071	0.785449	0.995239	0.174496		1	1.27234	0.543734	1.39159	0.741146	0.987202	0.177137
2	0.985802	0.644835	1.56198	0.808389	1.00025	0.173003		2	1.29041	0.541475	1.37946	0.739792	0.987784	0.177778
3	0.977058	0.649431	1.55874	0.836995	1.00556	0.169939		3	1.29926	0.553552	1.417	0.767687	1.00938	0.179649
4	0.978203	0.641439	1.59174	0.80624	1.00441	0.179698		4	1.30849	0.562873	1.37123	0.754053	0.999162	0.174023
5	0.971102	0.649425	1.57353	0.807697	1.00044	0.174938		5	1.30177	0.545983	1.39644	0.750055	0.99856	0.179726
6	0.953148	0.63983	1.57975	0.794145	0.991718	0.178558		6	1.28871	0.534255	1.43495	0.747702	1.0014	0.185926
7	0.964156	0.641848	1.63488	0.802359	1.01081	0.188948		7	1.3092	0.540775	1.41738	0.776958	1.01108	0.181995
8	0.961617	0.624156	1.63174	0.805436	1.00574	0.19032		8	1.30373	0.541518	1.41585	0.755064	1.00404	0.182913
9	0.938607	0.632715	1.60391	0.785589	0.990204	0.185229		9	1.28984	0.536822	1.40899	0.761092	0.999186	0.180778
10	0.96673	0.624197	1.59441	0.797227	0.99564	0.183149		10	1.29314	0.548323	1.40368	0.763694	1.00221	0.178312
11	0.977843	0.611097	1.60498	0.807584	1.00038	0.186205		11	1.30868	0.524615	1.38734	0.758601	0.994811	0.181913
12	0.968648	0.631789	1.52397	0.809404	0.983453	0.167022		12	1.30506	0.532957	1.4178	0.761178	1.00425	0.184173
13	0.961206	0.634184	1.58139	0.825437	1.00055	0.177448		13	1.28754	0.540825	1.40811	0.74158	0.994514	0.181441
14	0.961371	0.626304	1.55287	0.823734	0.99107	0.172764		14	1.30422	0.543688	1.39855	0.75366	1.00003	0.180328
15	0.958941	0.621033	1.66555	0.812929	1.01461	0.19723		15	1.30222	0.524987	1.41958	0.758288	1.00127	0.185648
16	0.934986	0.626758	1.61085	0.817099	0.997422	0.185421		16	1.28174	0.534467	1.40119	0.746653	0.991012	0.180435
17	0.93974	0.617722	1.60535	0.815818	0.994657	0.185409		17	1.29659	0.538478	1.42029	0.765038	1.0051	0.182468
18	0.935237	0.622352	1.57767	0.813357	0.987155	0.179356		18	1.2937	0.535447	1.40823	0.756712	0.998523	0.181642
19	0.934195	0.61467	1.55076	0.801705	0.975333	0.175541		19	1.28943	0.537127	1.40881	0.774284	1.00241	0.179596
20	0.926614	0.622646	1.61389	0.836887	1.00001	0.185615		20	1.28742	0.53984	1.42159	0.793364	1.01055	0.179295
21	0.932395	0.624706	1.63021	0.800567	0.99697	0.190775		21	1.27932	0.537201	1.44394	0.779834	1.01007	0.183261
22	0.927378	0.604193	1.61374	0.801752	0.986765	0.189936		22	1.27275	0.54078	1.42466	0.782172	1.00509	0.179052
23	0.939789	0.614895	1.60228	0.812219	0.992297	0.185354		23	1.28437	0.541074	1.42998	0.77187	1.00682	0.181697
24	0.929369	0.619076	1.5914	0.795288	0.983783	0.183831		24	1.27693	0.55858	1.42258	0.798691	1.0142	0.174971
25	0.925142	0.626832	1.59295	0.806668	0.987899	0.182559		25	1.27638	0.526986	1.42209	0.769829	0.998823	0.18222
26	0.922617	0.617794	1.59491	0.810945	0.986566	0.183883		26	1.28577	0.52811	1.44673	0.789752	1.01259	0.18498
27	0.9122	0.606617	1.58904	0.807956	0.978952	0.184481		27	1.27062	0.540708	1.43647	0.78682	1.00865	0.180249
28	0.929042	0.611869	1.62526	0.806795	0.993242	0.191014		28	1.26373	0.541433	1.42825	0.762377	0.998948	0.180225
29	0.935645	0.623409	1.67067	0.807682	1.00935	0.198808		29	1.26867	0.534959	1.42857	0.75786	0.997515	0.182127
30	0.956817	0.619958	1.63655	0.815716	1.00726	0.191252		30	1.28334	0.536956	1.4065	0.778537	1.00133	0.178355
31	0.940911	0.618431	1.62062	0.80016	0.99503	0.189422		31	1.26215	0.526939	1.43042	0.776047	0.998888	0.181645
32	0.932799	0.60893	1.58634	0.805026	0.983274	0.183395		32	1.26911	0.539265	1.43142	0.778932	1.00468	0.180209
33	0.943209	0.614916	1.55918	0.789786	0.976772	0.177874		33	1.26268	0.539926	1.43023	0.759983	0.998204	0.180859
34	0.929083	0.61569	1.60039	0.799294	0.986115	0.185861		34	1.27668	0.534209	1.41722	0.743107	0.992805	0.182581
35	0.931991	0.595177	1.59723	0.794853	0.979812	0.188023		35	1.26506	0.536756	1.41514	0.777808	0.998692	0.177932
36	0.942602	0.612292	1.58189	0.803314	0.985025	0.182002		36	1.26384	0.531875	1.3993	0.743782	0.984699	0.179043
37	0.945201	0.606099	1.53175	0.811297	0.973586	0.172071		37	1.25287	0.532231	1.42636	0.762726	0.993546	0.180392
38	0.934564	0.611447	1.50357	0.811322	0.965225	0.165755		38	1.26108	0.540088	1.40623	0.763157	0.992641	0.176881
39	0.950945	0.605742	1.56604	0.815348	0.984519	0.178778		39	1.26163	0.541969	1.41376	0.760492	0.994464	0.177955
40	0.949036	0.600674	1.64639	0.792827	0.997231	0.197289		40	1.25832	0.533601	1.40303	0.735539	0.982622	0.179482
41	0.957116	0.597987	1.57268	0.802088	0.982469	0.181893		41	1.26847	0.524838	1.41703	0.735623	0.98649	0.18387
42	0.942808	0.607139	1.55864	0.795287	0.975968	0.17841		42	1.27668	0.543461	1.42447	0.742314	0.996731	0.182263
43	0.947583	0.616597	1.59505	0.806604	0.991458	0.183871		43	1.27081	0.541475	1.41945	0.727328	0.989766	0.182595
44	0.930528	0.594328	1.5297	0.794628	0.962295	0.174368		44	1.27708	0.538111	1.44253	0.736489	0.998553	0.186309
45	0.946864	0.613857	1.5974	0.806539	0.991166	0.184719		45	1.2592	0.547274	1.40308	0.741734	0.987822	0.176905
46	0.939053	0.611111	1.63903	0.794123	0.995828	0.194554		46	1.26687	0.537107	1.42848	0.740947	0.993351	0.183033
47	0.955798	0.598533	1.57498	0.795666	0.981244	0.182701		47	1.26683	0.530899	1.4315	0.747036	0.994067	0.183933
48	0.959988	0.620815	1.61855	0.795213	0.998643	0.188733		48	1.25909	0.541066	1.4189	0.726885	0.986485	0.181502
49	0.954166	0.606669	1.64559	0.80914	1.00389	0.195251		49	1.24793	0.544026	1.4354	0.743506	0.992715	0.181061
50	0.954964	0.60302	1.60215	0.789062	0.9873	0.188092		50	1.26437	0.543993	1.44445	0.737363	0.997545	0.184446
51	0.956882	0.608647	1.6003	0.802468	0.992075	0.186102		51	1.26983	0.540487	1.41463	0.722662	0.9869	0.182363
52	0.962515	0.610287	1.61203	0.776062	0.990224	0.190005		52	1.23402	0.552156	1.44977	0.736779	0.993179	0.181438
53	0.953861	0.623202	1.61267	0.79526	0.99625	0.187306		53	1.245	0.531304	1.40244	0.731697	0.977611	0.178823
54	0.955264	0.616248	1.66855	0.810679	1.01268	0.198655		54	1.25533	0.539625	1.42806	0.726899	0.987477	0.182744
55	0.976101	0.609052	1.65268	0.809603	1.01186	0.196068		55	1.25178	0.538065	1.41755	0.733646	0.985259	0.180485
56	0.965897	0.614501	1.61939	0.814111	1.00348	0.188402		56	1.25892	0.536082	1.41869	0.734929	0.987157	0.181516
57	0.972163	0.614636	1.64576	0.810962	1.01088	0.193899		57	1.24544	0.541059	1.41035	0.731697	0.982134	0.178529
58	0.963784	0.611546	1.67145	0.813772	1.01514	0.199503		58	1.23474	0.533736	1.4261	0.727941	0.98063	0.181415
59	0.978523	0.617569	1.62952	0.834511	1.01503	0.188662		59	1.25759	0.557468	1.40653	0.722899	0.986121	0.177388
60	0.959353	0.617569	1.61155	0.79345	0.99548	0.187829		60	1.24771	0.542932	1.45709	0.731131	0.994716	0.185638
61	0.964227	0.619537	1.64776	0.809545	1.01027	0.193887		61	1.26022	0.539528	1.38298	0.727143	0.977467	0.176571
62	0.967097	0.604164	1.61655	0.825083	1.00322	0.188491		62	1.24349	0.535527	1.41917	0.726341	0.981132	0.181002
63	0.967053	0.620903	1.67154	0.825745	1.02131	0.197534		63	1.25762	0.550689	1.41419	0.744234	0.991683	0.177648
64	0.978417	0.617561	1.65461	0.840737	1.02283	0.19341		64	1.25378	0.548306	1.3833	0.746019	0.982851	0.172967
65	0.98703	0.616777	1.64931	0.814934	1.01701	0.193927		65	1.24356	0.531436	1.39282	0.725363	0.973297	0.177792
66	0.984054	0.625762	1.65405	0.824298	1.02204	0.193167		66	1.25614	0.536979	1.40038	0.709283	0.975697	0.180703
67	0.996139	0.619479	1.69022	0.811705	1.02939	0.202055		67	1.23232	0.532143	1.41251	0.749521	0.981625	0.177556
68	0.971484	0.609526	1.61537	0.814641	1.00275	0.18813		68	1.23576	0.542372	1.40812	0.732621	0.979718	0.177027
69	0.983941	0.623832	1.62019	0.834753	1.01568	0.185863		69	1.23475	0.52846	1.40859	0.72224	0.97351	0.18006
70	0.953842	0.624158	1.6467	0.850405	1.01878	0.190817		70	1.22556	0.545697	1.41583	0.721165	0.977061	0.177803
71	0.952881	0.622494	1.66064	0.825916	1.01548	0.195341		71	1.23186	0.531197	1.40562	0.714113	0.970698	0.179646
72	0.963312	0.632183	1.63074	0.85096	1.0193	0.186278		72	1.23736	0.541223	1.4534	0.729635	0.990407	0.184581
73	0.95847	0.618145	1.68548	0.821085	1.02079	0.201199		73	1.24	0.532299	1.39867	0.72174	0.973177	0.178507
74	0.958705	0.629563	1.67988	0.804079	1.01806	0.199726		74	1.24181	0.52764	1.41886	0.723814	0.97803	0.182241
75	0.959196	0.626535	1.69965	0.828785	1.02854	0.202593		75	1.21774	0.533783	1.39633	0.700331	0.962045	0.177814
76	0.97253	0.625151	1.6968	0.834057	1.03213	0.201588		76	1.22229	0.529186	1.38988	0.707434	0.962195	0.177299
77	0.973244	0.620174	1.68676	0.837625	1.02945	0.199925		77	1.22619	0.537317	1.40886	0.708404	0.970195	0.179214
78	0.970197	0.618039	1.69023	0.819241	1.02443	0.202097		78	1.23878	0.531808	1.41649	0.720541	0.976905	0.181254
79	0.966836	0.613738	1.67147	0.81443	1.01662	0.199138		79	1.22348	0.527359	1.42928	0.709857	0.972494	0.183503
80	0.972849	0.628917	1.6695	0.798331	1.0174	0.19782		80	1.22342	0.529834	1.41128	0.699114	0.965912	0.181316
81	0.989506	0.626238	1.64718	0.81279	1.01893	0.192396		81	1.22276	0.53089	1.40414	0.703054	0.96521	0.179644
82	0.9707	0.634393	1.72148	0.814028	1.03515	0.206867		82	1.22575	0.527405	1.44534	0.697258	0.973939	0.187346
83	0.948954	0.6268	1.61782	0.8285	1.00552	0.185889		83	1.21108	0.531246	1.35891	0.727935	0.957293	0.169526
84	0.965633	0.620105	1.70386	0.829773	1.02984	0.204074		84	1.23197	0.526655	1.43128	0.687394	0.969325	0.186719
85	0.96389	0.631418	1.62033	0.831252	1.01172	0.185386		85	1.21497	0.527705	1.40782	0.699414	0.962478	0.180332
86	0.981945	0.629161	1.66825	0.831791	1.02779	0.195194		86	1.21052	0.543353	1.39656	0.700866	0.962826	0.175724
87	0.983023	0.617007	1.67187	0.824172	1.02402	0.197956		87	1.20878	0.530765	1.40821	0.706737	0.963623	0.178731
88	0.972701	0.633696	1.65996	0.819725	1.02152	0.193829		88	1.20983	0.527455	1.41364	0.695366	0.961572	0.181198
89	0.968793	0.632842	1.65917	0.830973	1.02294	0.193123		89	1.18456	0.53081	1.39953	0.70106	0.95399	0.175841
90	0.98245	0.63733	1.66692	0.832003	1.02968	0.193863		90	1.21547	0.533237	1.39894	0.710987	0.964657	0.177126
91	0.985258	0.624868	1.64456	0.828822	1.02088	0.191042		91	1.19798	0.53271	1.42213	0.697969	0.962697	0.180521
92	0.963328	0.624119	1.62305	0.810787	1.00532	0.188168		92	1.193	0.535061	1.3935	0.690404	0.952992	0.175939
93	0.975359	0.637888	1.67368	0.848984	1.03398	0.194255		93	1.19727	0.549798	1.4143	0.7097	0.967765	0.175598
94	0.995975	0.633978	1.68177	0.816796	1.03213	0.198153		94	1.20422	0.529293	1.39985	0.703052	0.959105	0.177596
95	1.0123	0.639237	1.66971	0.795986	1.02931	0.196373		95	1.19588	0.537962	1.39691	0.714535	0.961323	0.174086
96	0.998068	0.632808	1.71718	0.801819	1.03747	0.206586		96	1.19054	0.534076	1.3834	0.690601	0.949655	0.17428
97	1.00773	0.644457	1.64063	0.832481	1.03132	0.187252		97	1.19424	0.534367	1.35374	0.695467	0.944454	0.169572
98	1.00842	0.630985	1.64467	0.835407	1.02987	0.189632		98	1.1883	0.534225	1.36846	0.692472	0.945863	0.171576
99	1.00412	0.633572	1.68013	0.824025	1.03546	0.197294		99	1.19011	0.54974	1.39178	0.694039	0.956419	0.172914
100	1.00856	0.639074	1.68032	0.834589	1.04064	0.195884		100	1.16593	0.542167	1.39854	0.686803	0.948361	0.173818
101	1.02073	0.632669	1.72162	0.821101	1.04903	0.205926		101	1.18805	0.535062	1.38681	0.696001	0.951482	0.173953
102	1.00908	0.634455	1.70701	0.81469	1.04131	0.203267		102	1.18224	0.525832	1.38315	0.687563	0.944696	0.175041
103	0.998028	0.630988	1.65454	0.822296	1.02646	0.192577		103	1.18351	0.538624	1.39502	0.709051	0.956553	0.173149
104	0.981523	0.62722	1.65283	0.822253	1.02096	0.192894		104	1.17344	0.549692	1.37102	0.670873	0.941256	0.170484
105	0.989899	0.646663	1.69732	0.833329	1.0418	0.198744		105	1.17738	0.541616	1.37526	0.689285	0.945885	0.170885
106	0.971944	0.645701	1.70661	0.821259	1.03638	0.201907		106	1.17884	0.538894	1.37328	0.679344	0.94259	0.172043
107	1.01744	0.641557	1.65271	0.828652	1.03509	0.190272		107	1.16858	0.537986	1.38225	0.67161	0.940107	0.173472
108	1.00194	0.637503	1.64266	0.837251	1.02984	0.188305		108	1.15926	0.545939	1.38254	0.673778	0.940378	0.171405
109	1.01173	0.64072	1.66087	0.823293	1.03415	0.192439		109	1.16898	0.54027	1.34603	0.678044	0.93333	0.166868
110	1.00139	0.644917	1.66053	0.823233	1.03252	0.191932		110	1.17131	0.542358	1.36948	0.678294	0.940361	0.170398
111	0.997221	0.640435	1.57763	0.803626	1.00473	0.177029		111	1.17658	0.551247	1.37578	0.677157	0.94519	0.170657
112	0.990432	0.635265	1.6141	0.810258	1.01251	0.184664		112	1.1743	0.536882	1.3679	0.673714	0.938199	0.171646
113	1.01388	0.642724	1.69737	0.839067	1.04826	0.198548		113	1.17928	0.543445	1.33721	0.681773	0.935427	0.165621
114	1.02504	0.635746	1.69827	0.800801	1.03996	0.202203		114	1.17118	0.541857	1.36702	0.674838	0.938725	0.170407
115	1.02357	0.636102	1.71088	0.811159	1.04543	0.203982		115	1.18098	0.540345	1.34343	0.677923	0.935669	0.167549
116	1.00274	0.63582	1.67175	0.807153	1.02936	0.196473		116	1.16414	0.542672	1.38951	0.669637	0.941488	0.173791
117	1.00657	0.644675	1.6648	0.806423	1.03062	0.193969		117	1.17078	0.545853	1.351	0.673849	0.935371	0.167385
118	1.00644	0.647393	1.63456	0.826983	1.02884	0.186018		118	1.16716	0.542077	1.37508	0.665017	0.937334	0.172269
119	1.01092	0.645095	1.69933	0.834428	1.04744	0.198989		119	1.16895	0.55109	1.37114	0.658473	0.937414	0.17117
120	1.01171	0.653385	1.65171	0.819487	1.03407	0.189233		120	1.1682	0.555617	1.3997	0.6949	0.954603	0.171458
121	1.01369	0.64456	1.68587	0.81514	1.03982	0.197608		121	1.15951	0.537738	1.38385	0.656531	0.934407	0.174504
122	1.00816	0.642133	1.69029	0.838452	1.04476	0.197282		122	1.16785	0.531147	1.37257	0.669573	0.935286	0.173068
123	1.00858	0.626321	1.72539	0.825457	1.04644	0.207324		123	1.17812	0.535616	1.37909	0.666993	0.939955	0.174564
124	1.00841	0.647098	1.65062	0.817199	1.03083	0.189989		124	1.15752	0.536447	1.37247	0.686671	0.938278	0.16981
125	0.99386	0.644396	1.68492	0.810801	1.03349	0.197945		125	1.14304	0.538144	1.3851	0.651801	0.929523	0.173826
126	0.98628	0.637845	1.6549	0.83254	1.02789	0.191241		126	1.15522	0.55009	1.3647	0.673981	0.935998	0.167597
127	0.985698	0.628905	1.68424	0.825503	1.03109	0.198853		127	1.14939	0.534639	1.38088	0.668294	0.933302	0.172515
128	0.998382	0.643191	1.63713	0.815329	1.02351	0.18794		128	1.16053	0.55198	1.34834	0.665804	0.931664	0.16599
129	0.986976	0.637709	1.65154	0.796463	1.01817	0.193008		129	1.15538	0.539251	1.34408	0.647326	0.921508	0.168552
130	1.00765	0.64111	1.62884	0.806197	1.02095	0.187101		130	1.15473	0.549287	1.34287	0.673398	0.930072	0.16427
131	0.993846	0.635293	1.65494	0.821375	1.02636	0.192211		131	1.14585	0.555586	1.34806	0.671431	0.930233	0.163633
132	1.00609	0.639998	1.62139	0.819338	1.02171	0.184818		132	1.14376	0.552407	1.34739	0.628265	0.917956	0.168254
133	0.988921	0.63421	1.63654	0.808828	1.01712	0.189486		133	1.15372	0.543067	1.34428	0.655025	0.924024	0.16712
134	0.994628	0.647067	1.69109	0.792482	1.03132	0.200209		134	1.15958	0.553638	1.34313	0.647839	0.926048	0.166693
135	1.01093	0.64283	1.70066	0.806673	1.04027	0.201479		135	1.13917	0.54664	1.33651	0.655385	0.919428	0.164115
136	0.997588	0.641059	1.70659	0.817777	1.04075	0.20228		136	1.14938	0.55801	1.28936	0.652377	0.912284	0.156418
137	0.982597	0.636384	1.65094	0.807691	1.0194	0.192309		137	1.13731	0.569593	1.34255	0.655909	0.926341	0.16166
138	0.990809	0.641612	1.64045	0.797247	1.01753	0.190162		138	1.14383	0.547775	1.3348	0.648821	0.918805	0.164742
139	0.993616	0.656603	1.61019	0.817561	1.01949	0.180635		139	1.15581	0.559354	1.35557	0.634255	0.926247	0.168984
140	0.990493	0.658549	1.66143	0.821544	1.033	0.190666		140	1.1467	0.567861	1.38478	0.648125	0.936866	0.170329
141	0.994615	0.647235	1.67765	0.831757	1.03782	0.194659		141	1.14263	0.542052	1.33159	0.635908	0.913043	0.166269
142	0.981651	0.638338	1.68927	0.807521	1.02919	0.199979		142	1.13377	0.54835	1.38006	0.630786	0.923243	0.17304
143	0.97522	0.655366	1.62676	0.818122	1.01887	0.184369		143	1.13767	0.538762	1.33201	0.636887	0.911332	0.16627
144	1.00223	0.64973	1.67436	0.813428	1.03494	0.194837		144	1.13759	0.542319	1.37857	0.625758	0.921059	0.174436
145	0.980148	0.651641	1.61937	0.817273	1.01711	0.183301		145	1.12881	0.556843	1.32239	0.642532	0.912644	0.160891
146	0.980592	0.652208	1.73159	0.824374	1.04719	0.205927		146	1.13517	0.551448	1.33446	0.632633	0.913428	0.165135
147	0.974305	0.641825	1.63465	0.80409	1.01372	0.188639		147	1.13825	0.54812	1.34668	0.639582	0.918157	0.16707
148	0.99823	0.647806	1.65079	0.806583	1.02585	0.190773		148	1.13725	0.545121	1.33903	0.63457	0.913993	0.166704
149	0.989227	0.651299	1.62588	0.81481	1.0203	0.184744		149	1.13808	0.556843	1.28949	0.644245	0.907163	0.156394
150	0.969586	0.643899	1.7163	0.828149	1.03948	0.203733		150	1.14275	0.556663	1.34128	0.637375	0.919517	0.16564
151	0.983495	0.65038	1.66696	0.828229	1.03227	0.192465		151	1.13487	0.558829	1.33222	0.642589	0.917127	0.162685
152	0.985795	0.642695	1.64044	0.81517	1.02103	0.188817		152	1.1307	0.56779	1.31163	0.641553	0.912918	0.157946
153	0.986875	0.645455	1.55571	0.82275	1.0027	0.170674		153	1.13733	0.566876	1.31676	0.638213	0.914796	0.159813
154	0.99511	0.653547	1.61223	0.797175	1.01452	0.182889		154	1.11978	0.550434	1.31236	0.64032	0.905723	0.159657
155	0.987502	0.650729	1.49364	0.834989	0.991716	0.156681		155	1.1307	0.553037	1.34129	0.631359	0.914096	0.165777
156	0.991354	0.654337	1.60384	0.812361	1.01547	0.180006		156	1.10506	0.551131	1.31586	0.632346	0.901101	0.159753
157	0.993244	0.654187	1.5966	0.812052	1.01402	0.178553		157	1.12733	0.564257	1.29784	0.639879	0.907327	0.15615
158	0.977894	0.66849	1.55692	0.825223	1.00713	0.167872		158	1.1281	0.545652	1.32906	0.634707	0.909382	0.164263
159	0.989408	0.653762	1.57945	0.822372	1.01125	0.174428		159	1.12227	0.557141	1.30118	0.636075	0.904167	0.157617
160	0.992946	0.659052	1.5879	0.825312	1.0163	0.175244		160	1.11256	0.552467	1.31434	0.640459	0.904957	0.15908
161	0.989352	0.654573	1.57996	0.80357	1.00686	0.175746		161	1.16133	0.559471	1.3029	0.629389	0.913272	0.161846
162	1.0218	0.664362	1.60764	0.819271	1.02827	0.178855		162	1.12665	0.561667	1.29164	0.636457	0.904105	0.155847
163	0.993965	0.657017	1.57386	0.82012	1.01124	0.172995		163	1.12156	0.563372	1.30045	0.632884	0.904566	0.156931
164	0.992996	0.665959	1.54994	0.813297	1.00555	0.167482		164	1.11576	0.564971	1.36387	0.636775	0.920343	0.166133
165	1.00246	0.667281	1.62318	0.811067	1.026	0.182355		165	1.11717	0.55677	1.28328	0.640261	0.899369	0.153975
166	1.01206	0.6611	1.51124	0.802627	0.996759	0.161106		166	1.12351	0.556992	1.29824	0.613287	0.898008	0.159765
167	0.997284	0.667799	1.58892	0.817022	1.01776	0.174895		167	1.11385	0.567072	1.31867	0.617952	0.904386	0.160337
168	0.990867	0.673332	1.56481	0.813386	1.0106	0.169591		168	1.12903	0.566511	1.31372	0.634124	0.910847	0.15911
169	0.996398	0.67806	1.57731	0.805888	1.01441	0.172082		169	1.12848	0.558818	1.31773	0.626161	0.907796	0.161603
170	0.999783	0.661528	1.56131	0.825669	1.01207	0.169454		170	1.13051	0.568001	1.29878	0.643921	0.910303	0.155631
171	0.99505	0.658006	1.55998	0.808479	1.00538	0.170867		171	1.11443	0.561277	1.27743	0.628179	0.895331	0.153495
172	1.00844	0.661161	1.58624	0.810832	1.01667	0.175577		172	1.11534	0.569248	1.32898	0.606283	0.904963	0.163165
173	1.00129	0.65794	1.60806	0.809922	1.0193	0.180517		173	1.10792	0.552771	1.28554	0.623182	0.892355	0.155892
174	1.01037	0.664978	1.58078	0.803551	1.01492	0.174527		174	1.10776	0.567424	1.31899	0.616851	0.902758	0.159975
175	0.991219	0.666471	1.58727	0.817256	1.01555	0.174756		175	1.12456	0.557914	1.28443	0.602855	0.892441	0.158766
176	0.993195	0.672187	1.52437	0.811842	1.0004	0.161609		176	1.11719	0.567627	1.31232	0.61549	0.903156	0.159796
177	0.977827	0.681055	1.56143	0.814252	1.00864	0.168009		177	1.12896	0.57519	1.2893	0.618662	0.903027	0.155843
178	1.0046	0.667045	1.53229	0.825659	1.0074	0.162864		178	1.12942	0.573031	1.30524	0.633959	0.910413	0.156945
179	1.00752	0.672644	1.58693	0.809577	1.01917	0.174373		179	1.11842	0.57829	1.32417	0.609844	0.907682	0.161067
180	0.993003	0.671565	1.55698	0.812824	1.00859	0.168242		180	1.12891	0.596741	1.31497	0.614466	0.913771	0.157586
181	0.996305	0.66124	1.53275	0.826767	1.00427	0.163656		181	1.12325	0.567371	1.29822	0.611161	0.899998	0.158604
182	0.987497	0.66512	1.53131	0.797993	0.99548	0.164946		182	1.12031	0.576216	1.32221	0.633876	0.913155	0.158463
183	1.01584	0.657102	1.53507	0.799517	1.00188	0.166641		183	1.1292	0.570466	1.30813	0.618741	0.906634	0.159418
184	1.0189	0.665282	1.54872	0.821483	1.0136	0.166699		184	1.11889	0.571388	1.30394	0.622329	0.904138	0.157342
185	1.01027	0.662455	1.55646	0.793534	1.00568	0.170695		185	1.12442	0.571838	1.27022	0.603416	0.892471	0.154687
186	0.995217	0.664555	1.57088	0.810043	1.01017	0.172141		186	1.12476	0.565947	1.29741	0.612753	0.900219	0.158619
187	1.01042	0.669339	1.60331	0.806931	1.0225	0.178305		187	1.1143	0.573274	1.26675	0.612058	0.891597	0.15203
188	0.998163	0.664303	1.54341	0.7894	0.998818	0.168139		188	1.10682	0.572144	1.31914	0.62386	0.90549	0.158523
189	1.00886	0.654651	1.54291	0.804909	1.00283	0.1681		189	1.10775	0.588509	1.28791	0.600996	0.89629	0.154111
190	1.00598	0.663541	1.55233	0.822216	1.01102	0.167599		190	1.1244	0.57558	1.28018	0.606249	0.896602	0.1554
191	1.00699	0.657967	1.51447	0.812683	0.998028	0.161397		191	1.11876	0.583738	1.26915	0.618362	0.897503	0.150716
192	1.00052	0.658032	1.5453	0.827186	1.00776	0.166568		192	1.10573	0.558791	1.2982	0.609663	0.893097	0.158394
193	0.988846	0.660718	1.53678	0.802387	0.997182	0.16628		193	1.11794	0.572873	1.28007	0.611037	0.895481	0.154593
194	1.00003	0.653957	1.55348	0.812845	1.00508	0.169745		194	1.10907	0.585487	1.28843	0.60534	0.897083	0.154171
195	1.0169	0.673136	1.54156	0.821602	1.0133	0.164227		195	1.12848	0.583255	1.27574	0.60268	0.89754	0.154533
196	1.01612	0.664146	1.6023	0.801029	1.0209	0.179176		196	1.11674	0.578113	1.26876	0.583722	0.886836	0.155305
197	1.0136	0.665909	1.50806	0.840614	1.00704	0.157149		197	1.12606	0.587473	1.26053	0.609432	0.895876	0.15065
198	1.00911	0.662679	1.61228	0.81708	1.02529	0.180219		198	1.10511	0.572072	1.239	0.593654	0.877459	0.149236
199	1.00406	0.658142	1.51084	0.812093	0.996282	0.160681		199	1.13839	0.565847	1.26259	0.593603	0.890107	0.156813
200	1.0244	0.651582	1.57172	0.823969	1.01792	0.172944		200	1.12661	0.577463	1.29305	0.602451	0.899893	0.157798
201	1.02556	0.66416	1.54532	0.833519	1.01714	0.165332		201	1.11354	0.573424	1.27702	0.613111	0.894274	0.153413
202	1.01395	0.670802	1.53216	0.796099	1.00325	0.164562		202	1.13237	0.575308	1.28829	0.59924	0.898802	0.158241
203	1.04142	0.665018	1.52311	0.841768	1.01783	0.160339		203	1.1155	0.587573	1.29499	0.610605	0.902167	0.154879
204	1.02396	0.654179	1.53704	0.819073	1.00856	0.166023		204	1.10369	0.58741	1.29296	0.615154	0.899804	0.153044
205	1.0274	0.670458	1.52075	0.820598	1.0098	0.160532		205	1.10865	0.584343	1.27185	0.604227	0.892266	0.151799
206	1.03921	0.66959	1.52502	0.829537	1.01584	0.160937		206	1.10793	0.569998	1.28608	0.589263	0.888317	0.15756
207	1.05037	0.658637	1.53557	0.805725	1.01258	0.166397		207	1.10361	0.580208	1.23808	0.608295	0.88255	0.146181
208	1.01817	0.670808	1.52746	0.800474	1.00423	0.163296		208	1.11373	0.585252	1.28443	0.58714	0.892639	0.156165
209	1.01708	0.659855	1.48427	0.821324	0.995632	0.154587		209	1.12198	0.585457	1.27219	0.588426	0.892015	0.154832
210	1.0452	0.659798	1.53998	0.815855	1.01521	0.166272		210	1.10437	0.594279	1.28047	0.611639	0.89769	0.150649
211	1.03402	0.659359	1.57553	0.822758	1.02292	0.172797		211	1.0944	0.593214	1.2853	0.60437	0.89432	0.151581
212	1.02037	0.669744	1.49414	0.829394	1.00341	0.154661		212	1.12239	0.596487	1.25605	0.598899	0.893457	0.149758
213	1.0051	0.670374	1.52402	0.839498	1.00975	0.159815		213	1.10852	0.587351	1.27821	0.587021	0.890276	0.154485
214	1.02573	0.663715	1.52687	0.832287	1.01215	0.161802		214	1.11132	0.582121	1.26418	0.586789	0.886102	0.153227
215	1.02759	0.665369	1.54471	0.839745	1.01935	0.164627		215	1.12103	0.581938	1.28147	0.592468	0.894226	0.156121
216	1.02929	0.659949	1.49636	0.803271	0.997219	0.158418		216	1.11361	0.575513	1.25342	0.588849	0.882849	0.15237
217	1.0239	0.667802	1.55314	0.830831	1.01892	0.166598		217	1.09969	0.587787	1.26566	0.597854	0.887748	0.150365
218	1.0255	0.674578	1.54596	0.809183	1.01381	0.165883		218	1.11213	0.594201	1.25101	0.604179	0.890379	0.14766
219	1.01941	0.666639	1.46242	0.813261	0.990431	0.149967		219	1.10921	0.589618	1.27567	0.595622	0.892528	0.152818
220	1.02009	0.67608	1.48695	0.807513	0.997659	0.154005		220	1.09641	0.600425	1.26217	0.575545	0.883637	0.150766
221	1.02539	0.66701	1.51364	0.809591	1.00391	0.16038		221	1.10363	0.584232	1.24341	0.591808	0.880771	0.148453
222	1.03892	0.679822	1.43458	0.832703	0.996505	0.141604		222	1.12649	0.608274	1.30454	0.584513	0.905954	0.158004
223	1.03934	0.668366	1.52168	0.814749	1.01103	0.161537		223	1.10727	0.594271	1.25233	0.588381	0.885563	0.14934
224	1.01457	0.671361	1.5253	0.807811	1.00476	0.162211		224	1.11231	0.584117	1.27027	0.584924	0.887903	0.15424
225	1.04278	0.663869	1.49613	0.813837	1.00415	0.157231		225	1.10958	0.584177	1.26105	0.586992	0.885449	0.152306
226	1.02116	0.664185	1.48546	0.825869	0.999168	0.15395		226	1.09246	0.599534	1.26004	0.581409	0.883362	0.149446
227	1.02333	0.667453	1.47731	0.828732	0.999205	0.151716		227	1.10476	0.603382	1.24911	0.589567	0.886705	0.147362
228	1.02095	0.663143	1.49458	0.823613	1.00057	0.156051		228	1.10797	0.589439	1.23229	0.591739	0.88036	0.146543
229	1.0323	0.669529	1.4602	0.812419	0.993612	0.149387		229	1.10575	0.603201	1.2333	0.594965	0.884303	0.144389
230	1.03159	0.662507	1.50273	0.809006	1.00146	0.158924		230	1.11512	0.602583	1.25645	0.596322	0.892618	0.148701
231	1.00752	0.674526	1.48727	0.816486	0.99645	0.153511		231	1.10965	0.590544	1.25386	0.596311	0.887592	0.149279
232	0.995846	0.666636	1.50576	0.800444	0.992172	0.159397		232	1.11449	0.596981	1.22864	0.584123	0.881058	0.146666
233	1.01553	0.666254	1.47888	0.80224	0.990727	0.154054		233	1.10538	0.607719	1.22376	0.589334	0.881549	0.143087
234	1.02149	0.658438	1.49597	0.802227	0.994533	0.158531		234	1.11729	0.611422	1.25083	0.579957	0.889875	0.149079
235	1.02418	0.666092	1.51552	0.813827	1.00491	0.160548		235	1.10904	0.602907	1.24288	0.585109	0.884985	0.147433
236	1.0072	0.645729	1.501	0.811599	0.991382	0.160421		236	1.11263	0.621721	1.23319	0.595708	0.890813	0.142724
237	1.00549	0.66642	1.50327	0.838423	1.0034	0.156255		237	1.11686	0.608728	1.23812	0.579721	0.885857	0.147473
238	1.01221	0.656674	1.46182	0.821192	0.987972	0.150559		238	1.12818	0.600942	1.24024	0.587295	0.889164	0.148866
239	1.0166	0.675566	1.48464	0.795712	0.993128	0.154505		239	1.1129	0.596391	1.20814	0.59354	0.877745	0.142389
240	1.01547	0.6623	1.49841	0.806834	0.995753	0.158101		240	1.11493	0.597916	1.21943	0.586222	0.879624	0.144974
241	1.02909	0.662907	1.45759	0.800045	0.987408	0.150669		241	1.1135	0.607329	1.23293	0.582294	0.884012	0.146201
242	1.02894	0.662249	1.52949	0.798372	1.00476	0.165044		242	1.09478	0.593894	1.19813	0.584201	0.867753	0.140555
243	1.02099	0.661275	1.49234	0.81802	0.998157	0.15626		243	1.10282	0.607339	1.26484	0.605148	0.895036	0.14721
244	1.04343	0.669516	1.49531	0.801948	1.00255	0.157249		244	1.10349	0.628516	1.24961	0.583146	0.891191	0.145221
245	1.01767	0.672676	1.43946	0.813452	0.985815	0.144606		245	1.09984	0.623086	1.27153	0.577575	0.893007	0.149669
246	1.01476	0.67123	1.48579	0.818673	0.997612	0.153532		246	1.09868	0.603643	1.24376	0.566856	0.878235	0.148863
247	1.02556	0.664688	1.46007	0.813792	0.991028	0.149813		247	1.09127	0.617308	1.24574	0.585845	0.88504	0.144445
248	1.02467	0.666562	1.4921	0.806613	0.997487	0.15639		248	1.09142	0.602086	1.20436	0.581872	0.869935	0.14045
249	1.03163	0.662142	1.48184	0.802166	0.994444	0.155389		249	1.09519	0.609125	1.24373	0.581621	0.882418	0.145986
250	1.03614	0.662726	1.4694	0.795639	0.990975	0.153466		250	1.10316	0.60308	1.25148	0.586656	0.886094	0.147983
251	1.02475	0.662417	1.46829	0.826622	0.995519	0.150799		251	1.1121	0.62765	1.22865	0.572971	0.885341	0.144321
252	1.01911	0.660081	1.48854	0.823086	0.997705	0.155294		252	1.12109	0.630158	1.21819	0.574876	0.886077	0.143149
253	1.03034	0.665724	1.48361	0.805175	0.996213	0.155008		253	1.10105	0.60115	1.21041	0.57033	0.870735	0.143906
254	1.00233	0.66079	1.48118	0.80862	0.988229	0.154651		254	1.11594	0.601966	1.21391	0.572349	0.876043	0.145572
255	1.02237	0.660885	1.41012	0.819914	0.978321	0.140145		255	1.10372	0.619393	1.21161	0.576125	0.877711	0.141477
256	1.04503	0.656573	1.45268	0.823843	0.99453	0.149122		256	1.11359	0.611306	1.22238	0.566154	0.878358	0.146303
257	1.03017	0.651096	1.492	0.806661	0.994982	0.158506		257	1.09162	0.62047	1.21299	0.58347	0.877139	0.1394
258	1.03445	0.646591	1.49081	0.820946	0.998201	0.157922		258	1.11995	0.615394	1.23412	0.584819	0.888569	0.145737
259	1.01972	0.660022	1.47238	0.810816	0.990736	0.153004		259	1.10849	0.622753	1.22643	0.580874	0.884638	0.143132
260	1.03767	0.673346	1.47528	0.810002	0.999074	0.152091		260	1.11768	0.611729	1.2231	0.581583	0.883523	0.144737
261	1.02638	0.660285	1.44401	0.813644	0.986078	0.147309		261	1.11189	0.636065	1.21921	0.601077	0.892061	0.138194
262	1.03142	0.662631	1.46725	0.81692	0.994555	0.151353		262	1.10393	0.652509	1.19909	0.580474	0.884002	0.135409
263	1.03214	0.678679	1.4734	0.800012	0.996059	0.151723		263	1.10932	0.619665	1.22097	0.580245	0.882551	0.14284
264	1.01488	0.661799	1.49235	0.81962	0.997161	0.156027		264	1.13227	0.627438	1.20835	0.584604	0.888166	0.141914
265	1.01753	0.672622	1.48544	0.832343	1.00198	0.152322		265	1.10443	0.620491	1.19307	0.571093	0.872271	0.139398
266	1.02015	0.650415	1.48768	0.817437	0.993921	0.15685		266	1.11535	0.623627	1.20916	0.583596	0.882935	0.140821
267	1.00635	0.650917	1.4973	0.784944	0.984878	0.160962		267	1.12745	0.620402	1.1717	0.56476	0.87108	0.139815
268	1.02896	0.669398	1.49923	0.781668	0.994813	0.159477		268	1.12032	0.627714	1.19438	0.593599	0.884002	0.137431
269	1.00452	0.65642	1.49196	0.781496	0.983599	0.159445		269	1.11998	0.622476	1.19013	0.578234	0.877707	0.139449
270	1.02104	0.680612	1.40085	0.766586	0.967272	0.13994		270	1.12663	0.625306	1.17867	0.579341	0.877487	0.138128
271	1.00532	0.672093	1.47753	0.777912	0.983214	0.154875		271	1.12291	0.637134	1.18082	0.582744	0.880901	0.136207
272	1.01342	0.660577	1.43365	0.789383	0.974258	0.146874		272	1.129	0.624429	1.18267	0.600045	0.884036	0.136298
273	1.00298	0.658639	1.47507	0.791261	0.981988	0.15502		273	1.12866	0.633273	1.18211	0.577827	0.880469	0.138132
274	1.00684	0.670829	1.42423	0.806589	0.977122	0.142233		274	1.1182	0.630921	1.20144	0.585538	0.884026	0.138913
275	1.01466	0.660049	1.508	0.783296	0.9915	0.162117		275	1.11593	0.61875	1.20143	0.580085	0.879049	0.140796
276	1.01756	0.669442	1.47043	0.788823	0.986564	0.153044		276	1.11082	0.614253	1.18614	0.590635	0.87546	0.137219
277	1.00262	0.653028	1.53234	0.760912	0.987224	0.169611		277	1.12042	0.636525	1.20626	0.594655	0.889466	0.137975
278	1.00874	0.67755	1.5017	0.777219	0.991302	0.159115		278	1.11566	0.678326	1.16961	0.585132	0.887184	0.129138
279	1.01478	0.680131	1.60457	0.774525	1.0185	0.179846		279	1.13272	0.627535	1.1854	0.584095	0.882436	0.138836
280	0.985623	0.676276	1.5171	0.799267	0.994568	0.16058		280	1.11749	0.62989	1.20901	0.568057	0.881114	0.142415
281	1.01106	0.669386	1.59314	0.781058	1.01366	0.178261		281	1.11126	0.63999	1.20166	0.577591	0.882625	0.138288
282	1.02211	0.669607	1.58096	0.750966	1.00591	0.178367		282	1.12026	0.63434	1.19514	0.600893	0.887659	0.135797
283	0.998271	0.656867	1.54467	0.755733	0.988885	0.172042		283	1.13192	0.631507	1.20574	0.570088	0.884813	0.143019
284	1.01393	0.669964	1.624	0.74988	1.01445	0.18712		284	1.12496	0.627058	1.19327	0.580255	0.881384	0.139633
285	1.01568	0.670558	1.59678	0.754143	1.00929	0.181147		285	1.12072	0.619979	1.17302	0.57647	0.872547	0.137687
286	1.00144	0.668054	1.51547	0.766666	0.987907	0.163889		286	1.12888	0.633675	1.21258	0.586573	0.890426	0.141176
287	1.0188	0.671803	1.56162	0.778042	1.00757	0.171851		287	1.1425	0.613505	1.23021	0.569536	0.888938	0.149717
288	1.00631	0.680733	1.58294	0.766874	1.00922	0.176033		288	1.14467	0.635628	1.2239	0.560718	0.891229	0.147791
289	0.99869	0.685711	1.51851	0.763783	0.991673	0.162625		289	1.13702	0.629336	1.18709	0.576126	0.882392	0.140426
290	1.00709	0.681658	1.53244	0.765839	0.996756	0.16577		290	1.12245	0.637013	1.18697	0.587014	0.883361	0.136439
291	0.998806	0.670292	1.49456	0.781291	0.986237	0.158187		291	1.13055	0.629107	1.22523	0.575179	0.890017	0.14522
292	1.01122	0.669354	1.57334	0.764034	1.00449	0.175672		292	1.1394	0.625736	1.20114	0.58773	0.888503	0.141467
293	0.982862	0.667395	1.55287	0.756623	0.989937	0.172375		293	1.13795	0.628294	1.22281	0.588111	0.894292	0.144004
294	0.97589	0.673034	1.55708	0.760136	0.991536	0.172315		294	1.14271	0.623021	1.21523	0.570512	0.887869	0.146409
295	0.993691	0.670428	1.5458	0.749488	0.989853	0.171191		295	1.11223	0.645343	1.1836	0.591712	0.883221	0.133284
296	0.985051	0.664957	1.56021	0.773056	0.995819	0.172798		296	1.15344	0.632482	1.22269	0.589381	0.899499	0.145003
297	1.01446	0.673404	1.52203	0.770825	0.995181	0.164282		297	1.15853	0.634984	1.1806	0.572788	0.886723	0.141899
298	0.999983	0.678381	1.59806	0.773835	1.01256	0.178821		298	1.128	0.616742	1.19802	0.572223	0.878747	0.142887
299	1.00954	0.675273	1.5641	0.749778	0.999674	0.174348		299	1.14497	0.643069	1.21621	0.583832	0.897022	0.142729
300	0.999462	0.687933	1.52788	0.744867	0.990036	0.165971		300	1.12864	0.641574	1.21837	0.57483	0.890854	0.142702
301	1.02709	0.688141	1.5472	0.755296	1.00443	0.169044		301	1.13836	0.629737	1.16196	0.564878	0.873734	0.138751
302	1.01419	0.683985	1.57522	0.760504	1.00847	0.174646		302	1.13885	0.634023	1.19406	0.572867	0.884951	0.141505
303	0.997028	0.680487	1.54166	0.76725	0.996607	0.167635		303	1.12372	0.645055	1.1887	0.571336	0.882204	0.138101
304	1.00636	0.669431	1.58248	0.753636	1.00298	0.178407		304	1.14619	0.636964	1.19202	0.57815	0.888332	0.141005
305	1.00963	0.681461	1.54756	0.76275	1.00035	0.169128		305	1.14463	0.650566	1.20488	0.58586	0.896484	0.14001
306	0.989728	0.681105	1.53808	0.748712	0.989407	0.168454		306	1.15535	0.623307	1.22636	0.583317	0.897082	0.14759
307	1.01022	0.685926	1.51518	0.756225	0.991887	0.162657		307	1.13413	0.647251	1.17841	0.573992	0.883445	0.137249
308	0.998875	0.674112	1.53068	0.745543	0.987302	0.168063		308	1.14272	0.648145	1.20679	0.568384	0.891509	0.142772
309	1.03144	0.690448	1.57649	0.757189	1.01389	0.174524		309	1.14418	0.635233	1.16638	0.578338	0.881034	0.137549
310	1.01436	0.683675	1.55037	0.74114	0.997384	0.171419		310	1.137	0.62947	1.16765	0.583419	0.879383	0.136819
311	1.0279	0.687889	1.55836	0.747299	1.00536	0.172064		311	1.14472	0.642465	1.16118	0.588879	0.884311	0.134684
312	1.02655	0.677927	1.49374	0.759827	0.989511	0.159188		312	1.15843	0.628603	1.19114	0.584885	0.890765	0.142338
313	1.02851	0.684059	1.5426	0.790746	1.01148	0.165512		313	1.16049	0.645755	1.18131	0.567434	0.888747	0.141802
314	1.02346	0.668309	1.53803	0.773993	1.00095	0.167914		314	1.14904	0.639508	1.17551	0.575856	0.884979	0.139183
315	1.01688	0.663556	1.51751	0.755997	0.988484	0.165887		315	1.15863	0.625346	1.20221	0.577941	0.891031	0.145141
316	1.02119	0.676543	1.4631	0.767647	0.982121	0.15253		316	1.14881	0.631869	1.1849	0.583495	0.887268	0.140199
317	1.02996	0.692074	1.56239	0.759609	1.01101	0.171265		317	1.16123	0.63527	1.17342	0.575941	0.886464	0.140837
318	1.04455	0.682089	1.57604	0.74556	1.01206	0.176605		318	1.14987	0.632648	1.18965	0.582902	0.888768	0.140947
319	1.05287	0.675639	1.52024	0.760719	1.00237	0.165055		319	1.14823	0.63662	1.17296	0.580194	0.884501	0.138476
320	1.04867	0.668188	1.48858	0.78398	0.997353	0.15768		320	1.14464	0.651011	1.16332	0.592874	0.887962	0.133447
321	1.0373	0.685622	1.52011	0.783605	1.00666	0.161514		321	1.15565	0.633082	1.1667	0.570545	0.881494	0.14029
322	1.03567	0.674652	1.44383	0.781838	0.983999	0.148046		322	1.16166	0.631539	1.14867	0.580066	0.880483	0.137661
323	1.00403	0.675619	1.53978	0.755443	0.993719	0.168867		323	1.14864	0.637614	1.17639	0.593304	0.888986	0.137075
324	0.999392	0.668987	1.50738	0.755918	0.98292	0.16306		324	1.15387	0.644634	1.1835	0.58112	0.890782	0.139504
325	1.01555	0.682195	1.55905	0.769807	1.00665	0.170769		325	1.15297	0.634824	1.16954	0.583861	0.885301	0.138304
326	1.0101	0.668162	1.53587	0.765419	0.994887	0.168132		326	1.16554	0.64015	1.15625	0.578568	0.885128	0.138323
327	1.0418	0.665504	1.63179	0.77035	1.02736	0.187506		327	1.16989	0.63565	1.18908	0.585798	0.895107	0.142505
328	1.02437	0.68252	1.51003	0.77199	0.997228	0.160755		328	1.15264	0.642275	1.20693	0.599761	0.9004	0.140222
329	1.01242	0.679171	1.52078	0.769836	0.995551	0.1634		329	1.14878	0.650454	1.1951	0.598192	0.898132	0.13746
330	1.03421	0.676621	1.49855	0.774102	0.99587	0.159149		330	1.17144	0.631816	1.17619	0.579104	0.889637	0.142396
331	1.03969	0.672299	1.50907	0.768832	0.997473	0.162313		331	1.17434	0.637999	1.19553	0.579236	0.896776	0.144502
332	1.04151	0.66708	1.5577	0.776433	1.01068	0.171958		332	1.16394	0.640837	1.16795	0.581446	0.888543	0.139099
333	1.0088	0.663178	1.50388	0.772883	0.987185	0.161699		333	1.15352	0.632709	1.2099	0.575662	0.892949	0.145076
334	1.01489	0.667372	1.53475	0.762135	0.994787	0.168318		334	1.16534	0.637926	1.21534	0.582398	0.900253	0.145645
335	1.0204	0.649928	1.57767	0.771942	1.00499	0.178287		335	1.15867	0.63293	1.21397	0.587797	0.898343	0.144541
336	1.01167	0.649795	1.54148	0.766588	0.992383	0.171433		336	1.15849	0.641625	1.18557	0.596157	0.895459	0.1386
337	0.996204	0.660493	1.55	0.766138	0.993209	0.171808		337	1.19083	0.632078	1.19571	0.584137	0.900689	0.146538
338	0.990496	0.661429	1.56351	0.773931	0.997343	0.173808		338	1.16469	0.625827	1.1706	0.58599	0.886777	0.140615
339	1.00132	0.65569	1.5234	0.779913	0.990083	0.165934		339	1.16531	0.644034	1.1813	0.578063	0.892178	0.141076
340	0.998812	0.648822	1.55278	0.77838	0.994698	0.172825		340	1.16783	0.649508	1.19629	0.580503	0.898532	0.142376
341	1.01688	0.639483	1.50654	0.76614	0.982262	0.165883		341	1.17065	0.669517	1.18743	0.58133	0.902231	0.139311
342	1.00432	0.652968	1.55222	0.780255	0.99744	0.172056		342	1.16875	0.671424	1.17084	0.58845	0.899865	0.135759
343	1.00157	0.660236	1.50208	0.768465	0.983088	0.162017		343	1.18018	0.702621	1.16234	0.569911	0.903763	0.135827
344	0.987448	0.654949	1.53281	0.763704	0.984728	0.169191		344	1.16582	0.660066	1.1941	0.576701	0.89917	0.141253
345	1.01198	0.652162	1.49784	0.758168	0.980035	0.163145		345	1.17807	0.66517	1.17019	0.590321	0.900938	0.137243
346	1.0043	0.650688	1.59423	0.752597	1.00046	0.183091		346	1.16683	0.662986	1.18787	0.596687	0.903595	0.13743
347	1.00263	0.648535	1.48383	0.766013	0.975252	0.160063		347	1.17305	0.664837	1.17936	0.578732	0.898995	0.139443
348	0.993644	0.640705	1.48666	0.768346	0.972339	0.161357		348	1.1665	0.652827	1.17644	0.57427	0.892508	0.14018
349	0.994635	0.660878	1.50056	0.752325	0.977099	0.162948		349	1.18124	0.647636	1.17931	0.596104	0.901073	0.139899
350	0.987486	0.647607	1.53747	0.778644	0.987803	0.169856		350	1.17777	0.656025	1.22448	0.584134	0.910602	0.14605
351	1.00087	0.655399	1.4649	0.778512	0.974921	0.154399		351	1.18485	0.658375	1.18195	0.584567	0.902435	0.141088
352	1.00735	0.649138	1.52012	0.773527	0.987535	0.166649		352	1.16604	0.654857	1.17302	0.57845	0.893092	0.138883
353	0.993104	0.651773	1.47982	0.779373	0.976018	0.157701		353	1.16951	0.664671	1.19879	0.59015	0.905781	0.139903
354	0.98254	0.632782	1.51481	0.790127	0.980063	0.166327		354	1.18897	0.657655	1.21418	0.598793	0.914899	0.143784
355	0.996174	0.650816	1.53342	0.782067	0.99062	0.168379		355	1.17981	0.664571	1.161	0.591942	0.899331	0.136185
356	1.00991	0.656778	1.54786	0.777997	0.998137	0.170903		356	1.17833	0.661446	1.2159	0.578687	0.908591	0.145154
357	1.0019	0.64085	1.51172	0.771033	0.981377	0.166187		357	1.17848	0.662661	1.20189	0.594101	0.909281	0.141033
358	0.993526	0.659637	1.47621	0.773665	0.975759	0.156433		358	1.18457	0.655948	1.16832	0.577855	0.896673	0.140594
359	0.996335	0.651551	1.49527	0.765958	0.977279	0.161909		359	1.17678	0.65837	1.18286	0.575406	0.898353	0.141499
360	0.998179	0.655267	1.52207	0.748202	0.980929	0.168328		360	1.18271	0.662915	1.17586	0.583965	0.901363	0.139666
361	0.987296	0.653791	1.49049	0.768894	0.975117	0.160377		361	1.18056	0.661295	1.17227	0.580966	0.898772	0.139553
362	0.975545	0.67011	1.49659	0.74454	0.971695	0.161648		362	1.17835	0.666102	1.19768	0.57781	0.904988	0.142415
363	0.989097	0.659188	1.47133	0.75838	0.969498	0.15674		363	1.18906	0.67583	1.18692	0.572694	0.906125	0.142106
364	0.983143	0.655593	1.47777	0.761726	0.969557	0.158159		364	1.18299	0.669954	1.18278	0.575735	0.902865	0.140998
365	0.986307	0.660559	1.4598	0.764517	0.967796	0.15373		365	1.1708	0.668008	1.206	0.580388	0.906298	0.142034
366	0.974352	0.649831	1.50579	0.748882	0.969714	0.165547		366	1.17863	0.670063	1.20732	0.578001	0.908504	0.143254
367	1.01227	0.652217	1.42713	0.744807	0.959108	0.150412		367	1.1779	0.669892	1.16877	0.587404	0.900992	0.13696
368	0.998934	0.654587	1.48377	0.752309	0.9724	0.160399		368	1.1814	0.687517	1.19968	0.587925	0.914132	0.13936
369	0.996074	0.65921	1.47514	0.744202	0.968657	0.158788		369	1.18334	0.666656	1.18181	0.570071	0.900471	0.142083
370	0.999377	0.660228	1.43285	0.731524	0.955994	0.151479		370	1.19387	0.683085	1.18244	0.587725	0.91178	0.139226
371	1.01682	0.652859	1.43307	0.756609	0.964841	0.150548		371	1.18681	0.673109	1.22819	0.579494	0.916902	0.146422
372	1.01712	0.648404	1.52065	0.75497	0.985286	0.16848		372	1.18535	0.665399	1.20699	0.591314	0.912263	0.142607
373	1.01093	0.650557	1.46505	0.759231	0.971443	0.156766		373	1.19247	0.667208	1.19063	0.587994	0.909575	0.141681
374	1.01314	0.648481	1.46208	0.745109	0.967203	0.157704		374	1.17709	0.679093	1.17134	0.58695	0.903618	0.136279
375	1.02064	0.634556	1.55728	0.754254	0.991683	0.177597		375	1.19287	0.662521	1.16724	0.593683	0.904079	0.138598
376	1.02699	0.634889	1.44969	0.751045	0.965653	0.156827		376	1.16751	0.668298	1.20097	0.595923	0.908175	0.13875
377	1.02498	0.627759	1.4595	0.75802	0.967565	0.159036		377	1.1803	0.660552	1.15205	0.588391	0.895325	0.136118
378	1.01613	0.62571	1.49403	0.758614	0.973621	0.165812		378	1.18062	0.667733	1.1942	0.58495	0.906876	0.141049
379	1.0522	0.624974	1.48213	0.757319	0.979155	0.164501		379	1.18648	0.67125	1.16938	0.581726	0.902209	0.138799
380	1.04826	0.630541	1.40955	0.766997	0.963837	0.149085		380	1.18396	0.662989	1.19512	0.597446	0.909879	0.140324
381	1.05375	0.632607	1.45671	0.746967	0.972509	0.159581		381	1.17022	0.655702	1.20028	0.591807	0.904503	0.140928
382	1.04247	0.616486	1.47013	0.769248	0.974583	0.162128		382	1.20226	0.679583	1.19161	0.594789	0.917059	0.14075
383	1.04589	0.622823	1.52084	0.750025	0.984895	0.172702		383	1.2013	0.65713	1.14282	0.576222	0.894368	0.139963
384	1.03839	0.618683	1.51217	0.764074	0.98333	0.170248		384	1.19038	0.678452	1.16164	0.595085	0.90639	0.135709
385	1.04686	0.632166	1.42026	0.744879	0.961039	0.15271		385	1.19378	0.666792	1.17018	0.574266	0.901254	0.141374
386	1.02492	0.630302	1.53665	0.780538	0.993102	0.171986		386	1.18446	0.66211	1.15551	0.587803	0.897472	0.136985
387	1.01272	0.6162	1.45892	0.755027	0.960718	0.160451		387	1.18153	0.683215	1.16872	0.596055	0.90738	0.134775
388	1.02293	0.620901	1.39497	0.768221	0.951756	0.146769		388	1.18944	0.682991	1.17499	0.588136	0.908891	0.137712
389	1.01362	0.624398	1.47401	0.75393	0.966489	0.162404		389	1.19007	0.694328	1.16797	0.577002	0.907342	0.137468
390	1.01159	0.611986	1.45465	0.741445	0.954916	0.161267		390	1.1951	0.683937	1.16415	0.585411	0.907148	0.137455
391	1.00787	0.619225	1.47874	0.753623	0.964866	0.163938		391	1.18659	0.69541	1.17431	0.600119	0.914108	0.134251
392	1.01133	0.629105	1.40139	0.784545	0.956592	0.145277		392	1.20378	0.699089	1.18734	0.58405	0.918565	0.140013
393	1.0193	0.618237	1.47306	0.776205	0.9717	0.161397		393	1.21027	0.668908	1.17843	0.584973	0.910645	0.142737
394	1.00545	0.636992	1.40477	0.786761	0.958495	0.144531		394	1.18901	0.694113	1.15858	0.575906	0.904403	0.136414
395	1.00889	0.633119	1.41264	0.761803	0.954112	0.148591		395	1.20041	0.686715	1.15403	0.59056	0.907927	0.135961
396	1.00382	0.621844	1.45229	0.783358	0.96533	0.156067		396	1.19839	0.688574	1.15993	0.595517	0.910603	0.135453
397	0.999636	0.624384	1.43993	0.783111	0.961766	0.153261		397	1.1852	0.702888	1.17376	0.587322	0.912291	0.135161
398	1.00953	0.619179	1.40094	0.791623	0.955319	0.146054		398	1.19476	0.694875	1.16401	0.584774	0.909604	0.136395
399	1.00769	0.619232	1.46972	0.7833	0.969987	0.159891		399	1.18717	0.704383	1.15818	0.571564	0.905325	0.135819
400	1.00529	0.631561	1.44648	0.765571	0.962227	0.154994		400	1.19022	0.654367	1.15535	0.583462	0.895849	0.13917
401	1.00998	0.62816	1.44034	0.771069	0.962386	0.15391		401	1.18423	0.696777	1.15599	0.588134	0.906282	0.133398
402	0.994197	0.623477	1.44074	0.772491	0.957725	0.154245		402	1.18166	0.687614	1.16584	0.589596	0.906179	0.134933
403	1.01527	0.633394	1.43299	0.761779	0.960857	0.15263		403	1.19139	0.706396	1.17672	0.593174	0.916919	0.135083
404	1.01545	0.619187	1.43637	0.770675	0.960421	0.154516		404	1.1896	0.703455	1.1828	0.589106	0.916239	0.13649
405	1.01616	0.622346	1.42491	0.759998	0.955854	0.152733		405	1.2091	0.700527	1.1501	0.58982	0.912387	0.135434
406	1.02915	0.636487	1.45172	0.739226	0.964146	0.158095		406	1.20128	0.697445	1.157	0.58176	0.909371	0.13665
407	1.02014	0.625841	1.44798	0.751725	0.961421	0.157476		407	1.20875	0.707828	1.18446	0.585956	0.921747	0.139172
408	1.01102	0.620051	1.47494	0.739131	0.961286	0.164337		408	1.20332	0.680554	1.15945	0.584137	0.906865	0.138531
409	1.01539	0.62084	1.47306	0.761889	0.967795	0.162083		409	1.21712	0.694119	1.16616	0.587701	0.916275	0.139254
410	1.0094	0.617438	1.51072	0.748794	0.971589	0.170872		410	1.19791	0.685523	1.18912	0.583034	0.913898	0.140987
411	1.00764	0.619439	1.43647	0.768638	0.958047	0.154491		411	1.19668	0.67635	1.16608	0.590253	0.90734	0.137968
412	1.01612	0.608674	1.4436	0.745999	0.953599	0.159311		412	1.1988	0.66949	1.2072	0.597484	0.918244	0.142954
413	1.00576	0.604387	1.45349	0.748021	0.952915	0.161405		413	1.2148	0.685512	1.17712	0.597104	0.918634	0.1397
414	0.998299	0.606199	1.41655	0.761267	0.945579	0.152837		414	1.20514	0.663267	1.20405	0.590852	0.915829	0.144951
415	1.03695	0.617359	1.52741	0.753828	0.983887	0.174195		415	1.2022	0.694068	1.16231	0.583768	0.910587	0.137408
416	1.01207	0.616397	1.43741	0.771415	0.959322	0.154971		416	1.21527	0.681572	1.1858	0.593528	0.919044	0.1417
417	1.02388	0.608245	1.49729	0.771749	0.975289	0.16789		417	1.22151	0.681084	1.1851	0.5863	0.918498	0.14353
418	1.02329	0.594401	1.43132	0.745245	0.948563	0.159179		418	1.21221	0.721153	1.15733	0.593008	0.920925	0.134204
419	1.00516	0.609671	1.48678	0.756895	0.964627	0.166478		419	1.19285	0.695658	1.18651	0.599751	0.918694	0.136556
420	1.03597	0.594533	1.46743	0.792314	0.972561	0.162847		420	1.20656	0.706789	1.15919	0.580918	0.913364	0.136837
421	1.03368	0.60984	1.44719	0.769221	0.964983	0.158449		421	1.21563	0.705837	1.21525	0.594929	0.932912	0.142618
422	1.03975	0.601735	1.44183	0.774638	0.964487	0.158341		422	1.21867	0.698299	1.22718	0.592724	0.93422	0.145563
423	1.01293	0.610722	1.48663	0.780769	0.972762	0.164623		423	1.22233	0.715126	1.20874	0.585622	0.932955	0.143154
424	1.01468	0.604448	1.40583	0.766481	0.94786	0.151044		424	1.192	0.686614	1.17222	0.575678	0.906629	0.139175
425	1.03893	0.598102	1.45875	0.767054	0.965709	0.162606		425	1.2188	0.700809	1.19389	0.594297	0.926949	0.14103
426	1.00366	0.601285	1.43091	0.771181	0.951758	0.155668		426	1.23103	0.688549	1.20486	0.586822	0.927816	0.146249
427	1.00951	0.615727	1.47002	0.769871	0.966282	0.161455		427	1.19926	0.677726	1.20393	0.591478	0.918098	0.142568
428	1.01255	0.605468	1.38533	0.773726	0.944268	0.14643		428	1.22432	0.716358	1.18367	0.579959	0.926077	0.141219
429	1.01259	0.625125	1.49686	0.792003	0.981643	0.163835		429	1.23555	0.676242	1.19842	0.587145	0.924339	0.147314
430	1.02711	0.605992	1.40318	0.791091	0.956841	0.148896		430	1.2294	0.726954	1.20377	0.584039	0.936039	0.1426
431	1.01935	0.608671	1.41864	0.778857	0.956378	0.152082		431	1.2466	0.663742	1.20374	0.587436	0.925379	0.150691
432	1.03512	0.59872	1.48092	0.794221	0.977245	0.164662		432	1.20994	0.68363	1.17585	0.585706	0.91378	0.140754
433	1.0254	0.60299	1.47035	0.757867	0.964152	0.164504		433	1.22253	0.688336	1.16509	0.593676	0.917408	0.13958
434	1.01382	0.612747	1.4068	0.775927	0.952324	0.149323		434	1.22525	0.701698	1.22049	0.585663	0.933275	0.146246
435	1.02702	0.610646	1.46465	0.794019	0.974085	0.159681		435	1.2157	0.713417	1.20609	0.591272	0.931619	0.141307
436	1.02597	0.608638	1.41668	0.783272	0.95864	0.151573		436	1.20275	0.702916	1.18396	0.590765	0.920097	0.138099
437	1.05689	0.60908	1.46553	0.799619	0.98278	0.160418		437	1.21814	0.70185	1.20063	0.597154	0.929444	0.141223
438	1.04449	0.597739	1.47385	0.817922	0.983501	0.162095		438	1.20384	0.698578	1.20669	0.579317	0.922106	0.143141
439	1.04119	0.59901	1.4852	0.802874	0.982069	0.164978		439	1.2195	0.697494	1.14122	0.58361	0.910455	0.137145
440	1.03706	0.599962	1.4657	0.799622	0.975587	0.161255		440	1.2351	0.675917	1.19418	0.583264	0.922114	0.147353
441	1.03158	0.60713	1.4321	0.7894	0.965052	0.154418		441	1.21092	0.691449	1.20129	0.581048	0.921178	0.143806
442	1.0358	0.608104	1.46874	0.782297	0.973735	0.161868		442	1.21975	0.686011	1.19571	0.597541	0.924754	0.142414
443	1.05706	0.608061	1.43669	0.787546	0.972338	0.156053		443	1.20431	0.687677	1.22801	0.587042	0.926761	0.14585
444	1.04998	0.609886	1.51373	0.792626	0.991556	0.169803		444	1.21455	0.708075	1.22582	0.57258	0.930257	0.146944
445	1.06249	0.607979	1.48907	0.767582	0.981781	0.167606		445	1.21972	0.690833	1.21428	0.582738	0.926893	0.14631
446	1.04259	0.605628	1.53712	0.77995	0.991323	0.175706		446	1.2153	0.696033	1.17182	0.58112	0.916069	0.140436
447	1.05274	0.59668	1.5334	0.778586	0.990351	0.176532		447	1.21876	0.686296	1.20063	0.59	0.92392	0.143932
448	1.04721	0.602229	1.5186	0.763243	0.982819	0.173973		448	1.22187	0.686514	1.21155	0.59478	0.928678	0.144937
449	1.02968	0.599785	1.48457	0.776554	0.972647	0.166358		449	1.22257	0.700523	1.20189	0.58477	0.927437	0.143905
450	1.0534	0.599767	1.57476	0.767396	0.998832	0.184981		450	1.23971	0.679728	1.21699	0.584011	0.93011	0.150131
451	1.03277	0.602209	1.47232	0.75931	0.966652	0.165053		451	1.23064	0.668206	1.21035	0.596444	0.92641	0.147632
452	1.00278	0.599285	1.55411	0.779608	0.983944	0.179436		452	1.2173	0.685143	1.2008	0.574276	0.919378	0.146184
453	1.0141	0.600116	1.47749	0.797245	0.972237	0.163197		453	1.24123	0.68989	1.19657	0.583223	0.927728	0.147014
454	1.02781	0.576971	1.5017	0.778008	0.971122	0.17273		454	1.24648	0.673589	1.1887	0.579343	0.922027	0.149067
455	1.03416	0.572261	1.42429	0.798436	0.957288	0.157616		455	1.22692	0.706101	1.19773	0.566462	0.924303	0.146202
456	1.02736	0.557729	1.45619	0.760445	0.95043	0.16808		456	1.22859	0.686563	1.18779	0.571222	0.918541	0.14643
457	1.02647	0.563399	1.44688	0.768995	0.951438	0.164878		457	1.21806	0.664386	1.20393	0.570885	0.914315	0.149279
458	1.01536	0.553208	1.46244	0.777342	0.952087	0.168467		458	1.23457	0.66753	1.22292	0.561678	0.921674	0.154685
459	1.01623	0.557133	1.53245	0.790566	0.974095	0.180464		459	1.22496	0.699431	1.2133	0.573281	0.927743	0.147405
460	1.02268	0.554463	1.5248	0.765833	0.966944	0.181124		460	1.23254	0.678913	1.25769	0.565057	0.933549	0.157139
461	1.01831	0.565514	1.51	0.781844	0.968918	0.175524		461	1.2297	0.680563	1.20465	0.571667	0.921646	0.14908
462	0.996007	0.55828	1.5225	0.795025	0.967953	0.177842		462	1.22937	0.691848	1.18992	0.563191	0.918581	0.147462
463	1.02643	0.55451	1.52363	0.765864	0.967608	0.180964		463	1.22805	0.672352	1.19327	0.56903	0.915675	0.148746
464	1.02715	0.556157	1.53746	0.787656	0.977106	0.181933		464	1.21532	0.678374	1.26055	0.561172	0.928854	0.156128
465	1.02872	0.57015	1.48912	0.779734	0.96693	0.171204		465	1.23231	0.704375	1.19302	0.569485	0.924798	0.146061
466	1.01873	0.559244	1.46147	0.796537	0.958995	0.166253		466	1.24195	0.694326	1.16503	0.562768	0.916019	0.146239
467	1.02556	0.568296	1.48302	0.780006	0.96422	0.170221		467	1.21208	0.681219	1.24434	0.571449	0.927271	0.151822
468	1.02535	0.555031	1.51477	0.78439	0.969885	0.17792		468	1.24635	0.676061	1.23591	0.544762	0.925772	0.15939
469	1.01741	0.566164	1.52258	0.793703	0.974966	0.17707		469	1.22614	0.692931	1.20961	0.558852	0.921881	0.14991
470	1.01317	0.559507	1.44196	0.779797	0.948608	0.163452		470	1.22311	0.685089	1.22096	0.555327	0.92112	0.152195
471	1.01711	0.557429	1.47561	0.784665	0.958704	0.16991		471	1.2341	0.660458	1.23298	0.568279	0.923954	0.155648
472	1.01783	0.563573	1.46964	0.801371	0.963104	0.166837		472	1.22255	0.68224	1.21869	0.558542	0.920505	0.151644
473	1.02025	0.562388	1.53122	0.789743	0.975898	0.179581		473	1.23043	0.649509	1.22255	0.566872	0.917341	0.15527
474	1.0058	0.558889	1.47878	0.800042	0.960877	0.169134		474	1.22315	0.681246	1.21416	0.563811	0.920591	0.150479
475	1.01758	0.564285	1.51492	0.763172	0.964991	0.17792		475	1.22892	0.683197	1.17925	0.580345	0.917929	0.144497
476	1.02331	0.554991	1.47191	0.809946	0.965039	0.168172		476	1.23809	0.703356	1.17525	0.556416	0.918277	0.146937
477	1.01916	0.542034	1.499	0.79403	0.963557	0.176107		477	1.22772	0.666445	1.1764	0.55506	0.906407	0.149408
478	1.01977	0.561438	1.5055	0.795404	0.970528	0.1744		478	1.22192	0.702597	1.16024	0.570403	0.913791	0.141023
479	1.01651	0.556856	1.46954	0.781839	0.956187	0.169011		479	1.22545	0.674896	1.19767	0.558263	0.914072	0.150249
480	1.0299	0.548148	1.4622	0.776672	0.954231	0.169593		480	1.23375	0.705365	1.207	0.554844	0.925241	0.150023
481	1.01211	0.563281	1.52254	0.788975	0.971727	0.177704		481	1.22783	0.661705	1.24038	0.578422	0.927083	0.15423
482	1.01783	0.556896	1.55286	0.772452	0.975008	0.185672		482	1.22186	0.681746	1.21108	0.56744	0.920531	0.149355
483	1.0111	0.557357	1.45913	0.786708	0.953572	0.166531		483	1.24992	0.663933	1.22331	0.568064	0.926307	0.156148
484	1.03328	0.567428	1.52579	0.781216	0.976929	0.178609		484	1.23984	0.688465	1.1832	0.570895	0.920601	0.147278
485	1.01674	0.556134	1.57199	0.784635	0.982374	0.188681		485	1.23102	0.680865	1.19568	0.565781	0.918339	0.149035
486	1.02375	0.553031	1.55507	0.76505	0.974225	0.187248		486	1.23084	0.697325	1.2027	0.571255	0.925531	0.1474
487	1.00301	0.558777	1.472	0.798939	0.958182	0.167874		487	1.23521	0.678545	1.22183	0.560186	0.923945	0.153738
488	1.00821	0.560516	1.50934	0.791852	0.96748	0.17531		488	1.22685	0.70312	1.23337	0.556318	0.929916	0.15233
489	1.01768	0.555796	1.52155	0.78828	0.970826	0.178722		489	1.24331	0.677642	1.24076	0.560958	0.930667	0.157045
490	1.01198	0.562718	1.49264	0.785949	0.96332	0.172207		490	1.24241	0.683693	1.22347	0.554844	0.926103	0.155135
491	1.0164	0.557339	1.57887	0.794088	0.986676	0.189242		491	1.23867	0.684049	1.22116	0.561842	0.926429	0.153303
492	1.0161	0.558952	1.50703	0.7824	0.966121	0.175823		492	1.23001	0.686869	1.21451	0.56145	0.923209	0.151184
493	1.00834	0.547973	1.50048	0.789538	0.961581	0.175582		493	1.25381	0.665912	1.21097	0.541871	0.91814	0.158828
494	1.01111	0.552726	1.54291	0.79617	0.975731	0.182709		494	1.24299	0.672256	1.21382	0.549762	0.919708	0.155946
495	1.00268	0.556399	1.48485	0.788178	0.958029	0.171336		495	1.24997	0.679808	1.17368	0.570823	0.91857	0.148501
496	1.02674	0.558077	1.49433	0.777555	0.964176	0.174055		496	1.23317	0.661445	1.21041	0.551998	0.914255	0.155032
497	0.997828	0.553539	1.44348	0.800132	0.948745	0.163066		497	1.2308	0.68713	1.20467	0.566099	0.922175	0.149393
498	0.999226	0.551194	1.48319	0.800384	0.958498	0.170999		498	1.25204	0.665781	1.2544	0.564623	0.934211	0.160504
499	1.00431	0.559973	1.45563	0.807385	0.956825	0.164104		499	1.25147	0.706824	1.17584	0.546145	0.920071	0.150113
500	0.996652	0.55509	1.48591	0.787026	0.95617	0.171709		500	1.25011	0.665378	1.2086	0.555724	0.919954	0.156084
501	0.997299	0.562729	1.47292	0.791987	0.956233	0.167793		501	1.24113	0.667882	1.22531	0.56451	0.924708	0.15536
502	0.994833	0.557296	1.42226	0.773922	0.937078	0.159998		502	1.24228	0.674535	1.18809	0.575967	0.920218	0.148818
503	1.0002	0.558433	1.47258	0.782891	0.953525	0.168969		503	1.24614	0.69502	1.19839	0.558304	0.924464	0.151085
504	0.999217	0.550144	1.43883	0.784209	0.9431	0.163661		504	1.23912	0.676386	1.19931	0.577177	0.922999	0.149309
505	0.992489	0.555734	1.48306	0.793386	0.956167	0.17062		505	1.24295	0.694851	1.20718	0.560397	0.926344	0.151372
506	0.994586	0.54153	1.48239	0.781429	0.949984	0.17333		506	1.23481	0.665373	1.19816	0.578678	0.919256	0.149544
507	1.01377	0.550302	1.46341	0.800157	0.95691	0.167645		507	1.25083	0.686833	1.18379	0.549038	0.917623	0.152272
508	0.999068	0.542061	1.46911	0.765956	0.944049	0.171761		508	1.2404	0.666097	1.19345	0.570934	0.91772	0.150774
509	1.00533	0.563712	1.50655	0.769937	0.961381	0.1757		509	1.24787	0.653774	1.18512	0.561014	0.911944	0.153557
510	1.00016	0.546777	1.47196	0.760283	0.944793	0.172015		510	1.22364	0.649228	1.17316	0.558209	0.901058	0.149804
511	1.01212	0.550815	1.47703	0.775082	0.953761	0.171666		511	1.24933	0.657966	1.21305	0.56551	0.921464	0.155855
512	0.977296	0.546365	1.49873	0.756014	0.944602	0.177181		512	1.24275	0.674689	1.2187	0.568523	0.926166	0.153491
513	0.99175	0.545303	1.4831	0.773428	0.948395	0.173365		513	1.23949	0.683284	1.18776	0.568565	0.919774	0.148599
514	0.980694	0.53838	1.49886	0.761023	0.944739	0.178049		514	1.23543	0.650153	1.19085	0.560659	0.909275	0.152959
515	0.993035	0.541628	1.43961	0.765886	0.93504	0.166084		515	1.24676	0.678867	1.21512	0.564583	0.926334	0.153741
516	0.995669	0.540898	1.48458	0.761704	0.945714	0.175109		516	1.2337	0.683478	1.23015	0.56587	0.9283	0.153231
517	1.00148	0.546251	1.46854	0.753873	0.942536	0.171899		517	1.23544	0.683151	1.26112	0.57323	0.938235	0.156301
518	1.00146	0.557339	1.50405	0.758566	0.955353	0.176835		518	1.25586	0.682842	1.22881	0.552897	0.930101	0.157869
519	1.01577	0.551689	1.49113	0.76352	0.955528	0.175081		519	1.25511	0.693065	1.22647	0.563073	0.934429	0.154977
520	0.99726	0.545906	1.49121	0.75892	0.948324	0.175879		520	1.26865	0.66883	1.22624	0.569249	0.933242	0.158262
521	0.984414	0.55088	1.48539	0.769953	0.94766	0.173119		521	1.24049	0.689612	1.24715	0.580583	0.939459	0.153401
522	1.0025	0.547213	1.46141	0.788949	0.950019	0.168166		522	1.25533	0.693004	1.20516	0.547549	0.92526	0.154898
523	1.00893	0.538206	1.54585	0.792133	0.971278	0.185606		523	1.24611	0.701183	1.21141	0.56627	0.931244	0.150783
524	0.980938	0.556245	1.4633	0.765676	0.94154	0.168295		524	1.23987	0.668564	1.20936	0.571245	0.92226	0.152249
525	0.985894	0.550282	1.47347	0.755164	0.941202	0.171889		525	1.24071	0.675752	1.22715	0.57455	0.929542	0.153262
526	0.954312	0.549531	1.48578	0.762371	0.937998	0.17358		526	1.23435	0.694889	1.21629	0.570245	0.928944	0.149852
527	1.01636	0.54384	1.4787	0.753524	0.948106	0.17455		527	1.25187	0.672895	1.16847	0.559571	0.913202	0.150553
528	0.989477	0.547405	1.52275	0.78	0.959909	0.180311		528	1.25655	0.68076	1.1813	0.565535	0.921035	0.150917
529	1.00886	0.554259	1.47703	0.761442	0.950397	0.172008		529	1.24689	0.669843	1.20727	0.554988	0.919746	0.155159
530	1.00887	0.552435	1.45131	0.771827	0.946111	0.16668		530	1.24753	0.6807	1.18657	0.547308	0.915526	0.152974
531	0.990109	0.555819	1.45911	0.767689	0.943181	0.167561		531	1.24178	0.687463	1.21512	0.563943	0.927077	0.152333
532	1.00762	0.549935	1.48059	0.760004	0.949535	0.173384		532	1.24183	0.670468	1.18497	0.565857	0.915781	0.15029
533	0.999381	0.544602	1.47962	0.776197	0.949949	0.172751		533	1.24946	0.694821	1.19954	0.565517	0.927336	0.15059
534	1.00066	0.543538	1.49395	0.771324	0.952367	0.17599		534	1.25053	0.68948	1.21197	0.578256	0.932561	0.150789
535	0.97963	0.54978	1.49335	0.787339	0.952526	0.173695		535	1.23862	0.684371	1.16105	0.563523	0.911892	0.146194
536	1.01231	0.554334	1.4633	0.787262	0.954302	0.167765		536	1.2547	0.702717	1.18522	0.565882	0.927129	0.148907
537	0.981418	0.547365	1.46628	0.757165	0.938058	0.170709		537	1.25022	0.687171	1.17664	0.565046	0.919768	0.148978
538	0.990515	0.551538	1.47622	0.77794	0.949054	0.17083		538	1.25243	0.67143	1.18801	0.566472	0.919586	0.151886
539	1.00604	0.558283	1.51302	0.763783	0.96028	0.178155		539	1.23319	0.681955	1.22171	0.567321	0.926044	0.152073
540	0.995993	0.54196	1.46835	0.789793	0.949025	0.170104		540	1.2566	0.704756	1.22166	0.570715	0.938433	0.15233
541	0.991707	0.555449	1.48323	0.776382	0.951692	0.171733		541	1.24844	0.694853	1.20762	0.56404	0.928738	0.151594
542	0.982751	0.555237	1.54808	0.780336	0.966601	0.184102		542	1.24521	0.727753	1.21678	0.561092	0.937708	0.149657
543	0.989706	0.551282	1.47979	0.769843	0.947654	0.172057		543	1.26141	0.710543	1.19998	0.558864	0.9327	0.151781
544	0.96996	0.539045	1.44834	0.7759	0.933311	0.167111		544	1.26046	0.692622	1.21533	0.554535	0.930737	0.155711
545	0.982079	0.528039	1.47763	0.758718	0.936617	0.175597		545	1.2458	0.673486	1.2135	0.560363	0.923287	0.154586
546	0.986101	0.546604	1.50307	0.744172	0.944986	0.178917		546	1.24053	0.701312	1.21807	0.575569	0.933871	0.149431
547	0.990429	0.562753	1.54504	0.774445	0.968166	0.182887		547	1.24392	0.700658	1.23363	0.574528	0.938185	0.151952
548	0.980868	0.567654	1.50567	0.762785	0.954244	0.175159		548	1.26754	0.684216	1.19955	0.565371	0.92917	0.154101
549	0.989121	0.556705	1.43834	0.780305	0.941117	0.162628		549	1.26609	0.718889	1.18214	0.572466	0.934896	0.147655
550	0.99057	0.557279	1.48503	0.760044	0.948232	0.172881		550	1.26062	0.712317	1.22201	0.577666	0.943154	0.151124
551	0.978131	0.561361	1.42938	0.761395	0.932568	0.161244		551	1.25126	0.68046	1.20754	0.575613	0.928718	0.151676
552	0.983039	0.56477	1.50457	0.764175	0.954137	0.175268		552	1.24735	0.673882	1.25121	0.567802	0.935059	0.158225
553	0.977508	0.55055	1.42514	0.784738	0.934483	0.16055		553	1.26845	0.70049	1.24939	0.558557	0.944222	0.159373
554	0.991502	0.546655	1.49141	0.782143	0.952928	0.174226		554	1.253	0.714543	1.19138	0.548281	0.926801	0.150984
555	0.985982	0.546794	1.48259	0.762281	0.944411	0.173679		555	1.25345	0.689227	1.19231	0.562164	0.924289	0.151363
556	0.991163	0.53314	1.51083	0.755869	0.94775	0.1816		556	1.24868	0.676404	1.20857	0.570486	0.926035	0.152614
557	1.00021	0.543403	1.50779	0.779951	0.957839	0.178123		557	1.25407	0.674198	1.19943	0.57567	0.925843	0.151767
558	0.985115	0.534777	1.50722	0.757448	0.946139	0.180477		558	1.23642	0.682543	1.21139	0.584305	0.928665	0.148704
559	0.987974	0.538667	1.40512	0.769488	0.925312	0.159671		559	1.25234	0.692286	1.23841	0.595795	0.944706	0.151318
560	0.983493	0.543187	1.49614	0.766238	0.947264	0.176533		560	1.24913	0.685548	1.21859	0.589277	0.935638	0.150178
561	0.995849	0.556316	1.46065	0.774964	0.946945	0.167417		561	1.25695	0.693744	1.20989	0.591886	0.938117	0.148978
562	0.987086	0.536715	1.44242	0.76175	0.931994	0.167482		562	1.24869	0.658825	1.18879	0.583822	0.920033	0.150316
563	1.00137	0.543424	1.43871	0.764068	0.936892	0.165956		563	1.26108	0.688056	1.22284	0.601957	0.943484	0.150165
564	0.980609	0.539709	1.44467	0.774441	0.934856	0.166559		564	1.24689	0.66865	1.23701	0.599587	0.938033	0.152457
565	0.985047	0.54792	1.45539	0.782097	0.942614	0.167012		565	1.25599	0.670572	1.21934	0.587387	0.933322	0.153017
566	0.992272	0.543284	1.45363	0.786531	0.943929	0.167224		566	1.24738	0.671966	1.22626	0.581064	0.931669	0.153467
567	0.989141	0.549174	1.48716	0.786709	0.953046	0.172728		567	1.25607	0.684349	1.21575	0.597381	0.938385	0.149722
568	0.984546	0.551272	1.44885	0.764605	0.937317	0.166349		568	1.26288	0.707347	1.23813	0.594562	0.95073	0.151271
569	0.984777	0.541328	1.48213	0.78275	0.947747	0.173086		569	1.26304	0.708265	1.22107	0.586573	0.944736	0.15039
570	0.975756	0.547037	1.46991	0.758416	0.93778	0.171292		570	1.25076	0.680796	1.22872	0.585991	0.936567	0.15256
571	0.979765	0.55419	1.43437	0.765304	0.933408	0.163015		571	1.27366	0.68814	1.22851	0.576164	0.941618	0.156198
572	0.994108	0.548521	1.51377	0.768402	0.9562	0.179198		572	1.25058	0.691736	1.18898	0.584205	0.928874	0.147092
573	0.997479	0.550981	1.47778	0.75211	0.944588	0.173037		573	1.25767	0.678593	1.25058	0.58738	0.943556	0.156124
574	0.980378	0.543605	1.42118	0.760586	0.926437	0.162355		574	1.2518	0.690256	1.2337	0.591478	0.94181	0.151515
575	0.987338	0.543986	1.46411	0.753646	0.93727	0.17111		575	1.26353	0.689876	1.22891	0.587733	0.942511	0.153045
576	0.995486	0.553629	1.45599	0.752823	0.939482	0.168382		576	1.25137	0.69143	1.2262	0.603489	0.94312	0.148712
577	0.993756	0.553587	1.52429	0.756794	0.957107	0.181313		577	1.27574	0.698643	1.28729	0.58487	0.961635	0.161212
578	0.977535	0.555727	1.50415	0.758577	0.948998	0.176765		578	1.26141	0.688072	1.19945	0.601553	0.937623	0.147609
579	0.987338	0.551321	1.4606	0.769539	0.942199	0.168332		579	1.25213	0.703886	1.24401	0.583802	0.945958	0.152548
580	0.993488	0.560859	1.44708	0.777651	0.944769	0.163936		580	1.25743	0.682795	1.24451	0.589673	0.943602	0.15458
581	0.977308	0.557116	1.44874	0.779676	0.940709	0.164413		581	1.25367	0.694557	1.24144	0.583048	0.943178	0.153475
582	0.982889	0.550428	1.47096	0.792033	0.949078	0.169022		582	1.24564	0.706903	1.24322	0.596153	0.947979	0.149514
583	0.987373	0.557782	1.45241	0.7676	0.941292	0.165947		583	1.23356	0.686808	1.19423	0.579009	0.923401	0.146656
584	0.979299	0.554162	1.43557	0.78246	0.937873	0.162174		584	1.24824	0.70507	1.21362	0.586246	0.938293	0.147944
585	0.983038	0.55174	1.44542	0.766477	0.936668	0.165475		585	1.25892	0.699229	1.1979	0.590779	0.936707	0.147501
586	0.986117	0.549859	1.39903	0.766335	0.925334	0.156991		586	1.26459	0.696451	1.25917	0.586308	0.951631	0.156346
587	0.994157	0.549473	1.45625	0.741751	0.935408	0.169776		587	1.26915	0.721252	1.25002	0.594274	0.958673	0.152158
588	0.983101	0.548382	1.43039	0.784527	0.936599	0.161985		588	1.26111	0.700131	1.25634	0.600555	0.954535	0.153113
589	0.989581	0.55167	1.40478	0.769585	0.928903	0.157683		589	1.27013	0.687815	1.21792	0.584943	0.940202	0.153274
590	0.981645	0.554336	1.45955	0.76906	0.941147	0.167633		590	1.25709	0.674978	1.18215	0.590647	0.926217	0.148052
591	0.978826	0.554178	1.44819	0.763929	0.93628	0.16575		591	1.28016	0.672054	1.25568	0.589409	0.949326	0.160024
592	0.982242	0.552708	1.4393	0.777821	0.938019	0.163434		592	1.25043	0.696181	1.21165	0.584857	0.935779	0.149094
593	0.98051	0.557284	1.39521	0.772191	0.9263	0.154665		593	1.25049	0.713638	1.20096	0.584528	0.937404	0.146219
594	0.992816	0.557576	1.4525	0.778298	0.945298	0.165403		594	1.25858	0.703717	1.20906	0.573359	0.93618	0.150849
595	0.963043	0.562385	1.40864	0.768808	0.92572	0.156373		595	1.25457	0.735989	1.22604	0.5941	0.952673	0.146072
596	0.984962	0.555588	1.39687	0.77261	0.927507	0.155306		596	1.2697	0.698805	1.22174	0.592825	0.945767	0.151379
597	0.955611	0.559417	1.38154	0.7698	0.916593	0.151415		597	1.27088	0.703285	1.21347	0.572464	0.940023	0.153171
598	0.963529	0.542969	1.39277	0.754562	0.913458	0.157075		598	1.24928	0.710436	1.24291	0.569493	0.943029	0.153571
599	0.974916	0.545186	1.38331	0.77228	0.918923	0.154105		599	1.25729	0.688803	1.22096	0.572767	0.934955	0.153596
600	0.965413	0.547511	1.42323	0.783151	0.929826	0.160544		600	1.27142	0.712115	1.21426	0.574564	0.94309	0.15217
