# Supplementary material for: Triglycerides are an important fuel reserve for synapse function in the brain
Source: Nat Metab. 2025 Jul 1;7(7):1392–403. doi: 10.1038/s42255-025-01321-x (PMC12286841; doi:10.1038/s42255-025-01321-x)
Supplement: Supplementary file 14 — Statistical source data. [file 42255_2025_1321_MOESM14_ESM.xlsx]

## Sheet: 8a
	Glucose													No Fuel									FA (PA: 4 hr)
time	c1	c2	c3	c4	c5	c6	c7	c8	c9	mean	SE		time	c1	c2	c3	c4	c5	mean	SE		time	c1	c2	c3	c4	c5	Mean	SE
0.5	0.0994507	0.0516488	-0.0671058	0.0173187	0.0122759	0.241836	0.0861167	0.0497676	0.000875708	0.0546872	0.0269829		0.5	-0.0132786	0.0108952	-0.053249	-0.042364	-0.530897	-0.125779	0.0911429		0.5	0.130281	0.0096314	0.0937195	0.00885747	-0.102108	0.0280762	0.0360068
1	0.0605162	0.00554721	-0.275463	0.0202587	0.0208634	0.191452	0.019027	0.0543343	-0.0321747	0.00715119	0.0386439		1	-0.0402859	0.0184456	0.000588748	-0.031596	-0.423707	-0.095311	0.0740456		1	0.0317588	-0.023291	0.258807	-0.0718745	-0.0233033	0.0344195	0.0522753
1.5	0.0711563	0.0219603	-0.0544842	0.0300588	0.00725443	0.0610131	0.0321758	0.0357569	-0.0270735	0.0197576	0.0125346		1.5	0.0389605	-0.000821544	-0.0215765	-0.0285967	-0.414958	-0.0853985	0.0744386		1.5	-0.0225578	-0.0131576	0.134238	0.0368357	-0.0543352	0.0162045	0.0294604
2	0.0832098	0.0432384	-0.107938	0.0030733	0.0125166	-0.0646992	0.0191111	0.0349816	-0.0186936	0.000533381	0.0181665		2	-0.0153204	-0.040329	-0.04529	-0.0391386	-0.452471	-0.11851	0.0748202		2	-0.078931	-0.0542634	0.18382	0.0255036	-0.117513	-0.00827668	0.0477835
2.5	0.0775637	-0.0112736	-0.153647	0.00580949	0.00688782	-0.0522162	-0.00647627	0.0200157	-0.0272591	-0.0156217	0.0197352		2.5	-0.0277193	0.00580949	-0.0187309	-0.0625332	-0.441706	-0.108976	0.0750437		2.5	-0.00288132	-0.0332105	0.0759823	0.0791724	-0.0270523	0.0184021	0.022083
3	0.0736825	0.030242	-0.115857	-0.0144884	0.00938373	0.114202	0.0250547	0.0179483	-0.0496478	0.0100577	0.0209676		3	-0.0144425	0.00378986	-0.0851177	-0.0144557	-0.441693	-0.110384	0.0753251		3	0.0471294	-0.0749767	0.198184	0.0706734	-0.00303601	0.0475947	0.0403966
3.5	0.0752371	0.0109271	-0.149021	0.0419522	-0.00940224	-0.121167	0.0462124	0.0505985	-0.0382922	-0.0103283	0.0247753		3.5	-0.00233951	-0.0154969	0.00075229	-0.0781591	-0.458045	-0.110658	0.0787235		3.5	0.0215724	-0.0919977	0.0851491	0.0601332	-0.136444	-0.0123173	0.0388091
4	0.0751786	-0.0133172	-0.21673	-0.00563701	0.0101281	0.00606061	0.0318393	-0.00214691	0.0214027	-0.010358	0.025696		4	-0.0339631	-0.0146606	-0.019396	-0.00798505	-0.354426	-0.0860862	0.0601239		4	0.0876928	-0.0519864	0.0379349	-0.000433398	-0.0929395	-0.00394632	0.0285599
4.5	0.0711855	0.0491975	-0.122118	-0.00676597	-0.00897638	-0.0566486	0.0306899	0.0355901	-0.0233306	-0.00346406	0.0187185		4.5	-0.0739809	-0.0169052	-0.0302442	0.0331694	-0.358946	-0.0893813	0.0621838		4.5	-0.0480077	-0.0319776	0.145296	0.0476046	-0.0499551	0.012592	0.0337088
5	0.0630638	-0.0433381	-0.00545596	0.00289298	-0.000625829	0.0127544	0.0195783	0.00863181	-0.0184395	0.00434021	0.00908447		5	-0.0519252	-0.011839	-0.0434474	0.00425804	-0.330221	-0.086635	0.0552305		5	0.0618895	-0.0442873	0.112343	-0.0125925	-0.111054	0.00125973	0.0351546
5.5	0.0701181	-0.0160205	-0.0921228	-0.00391219	-0.0103169	0.0480326	0.00166346	-0.00804823	-0.0301518	-0.0045287	0.0144362		5.5	-0.00383882	-0.0121862	-0.0205626	-0.0523945	-0.37846	-0.0934884	0.0641444		5.5	0.0160347	-0.0417021	0.0377475	-0.0357317	-0.134922	-0.0317146	0.0267377
6	0.072466	-0.103053	-0.0958942	0.00505684	-0.0178898	0.0609905	-0.00514924	0.0219196	-0.0097225	-0.00791953	0.0189767		6	-0.0110395	-0.00740368	-0.051341	-0.11659	-0.305028	-0.0982803	0.0494581		6	0.0105184	-0.0258699	0.12335	-0.0551228	-0.0362209	0.00333092	0.0284886
6.5	0.0687471	-0.0480904	-0.0972519	-0.0128655	-0.0203376	-0.0874943	0.00884063	0.0042778	-0.0313831	-0.0239508	0.0159667		6.5	-0.0625092	-0.0302358	-0.0298081	-0.0834497	-0.273312	-0.095863	0.0407063		6.5	0.00899743	-0.0595786	0.0765616	-0.0706428	0.0110323	-0.00672601	0.0239818
7	0.07512	0.0144671	-0.173183	0.0197178	-0.000436969	-0.031886	0.0141207	-0.00637989	-0.0298733	-0.0131482	0.0213226		7	0.0504421	-0.0241133	-0.0233319	-0.049287	-0.402006	-0.0896592	0.0714183		7	-0.0568445	-0.0453755	0.16368	-0.0370338	-0.0227094	0.000343445	0.0368609
7.5	0.0788335	-0.019287	-0.037186	-0.0357585	-0.00221077	-0.0138399	-0.0112984	0.0232379	-0.00162115	-0.0021256	0.0111523		7.5	0.0459639	-0.0215166	-0.0751744	-0.0947586	-0.323527	-0.0938026	0.0558145		7.5	-0.0781812	-0.0215927	-0.0729017	-0.0243644	0.0183077	-0.0357465	0.0160411
8	0.0680337	0.0123646	-0.117592	-0.019169	-0.00906896	0.0284487	0.0436985	-0.00580416	-0.0350136	-0.00378917	0.0168173		8	-0.0445964	-0.00823011	-0.00114479	0.0313797	-0.405168	-0.085552	0.0722795		8	-0.00977935	0.0162549	-0.0465769	0.00519743	-0.0332142	-0.0136236	0.0104526
8.5	0.0631623	-0.00849513	-0.130667	0.0509134	-0.00115538	-0.00262325	0.00663514	0.0035843	-0.0177848	-0.00404778	0.0171994		8.5	-0.0632194	0.006054	-0.0548081	-0.00189793	-0.296371	-0.0820485	0.0494841		8.5	-0.0256534	-0.0418971	0.0229409	-0.0103225	-0.0615364	-0.0232937	0.0128375
9	0.0642803	-0.0272576	-0.0330123	-0.0215367	-0.012224	0.00979195	-0.0161673	-0.0149244	-0.0162945	-0.00748272	0.00924268		9	0.0377966	-0.00949666	-0.0475469	-0.0150359	-0.34515	-0.0758865	0.0614297		9	-0.217245	-0.0124783	0.000143125	-0.0781564	-0.116919	-0.0849311	0.0352495
9.5	0.0728706	-0.039251	0.0261484	0.0231909	-0.0214337	-0.0165762	-0.0199989	0.016329	0.0135017	0.00608676	0.0107278		9.5	0.00151726	-0.0332139	-0.083297	0.00264529	-0.325767	-0.0876231	0.0550586		9.5	0.00395244	0.0102415	0.151566	-0.0168156	0.102235	0.0502358	0.0291268
10	0.0818123	0.00472119	-0.101124	-0.00349667	-0.00905785	-0.0402759	0.0249145	0.00108834	-0.0335868	-0.00833387	0.015628		10	-0.088175	-0.0268322	-0.0276058	-0.0704789	-0.208827	-0.0843838	0.0298193		10	-0.14338	-0.0364624	-0.0735662	-0.0586597	-0.124751	-0.0873639	0.0180454
10.5	0.0722716	-0.0187346	-0.108742	-0.0105135	-0.0277105	-0.0565129	0.0349326	-0.00873191	-0.0123317	-0.0151192	0.0160487		10.5	-0.0138112	0.0110077	-0.0492913	-0.016983	-0.37817	-0.0894495	0.0651264		10.5	-0.0618573	-0.078864	0.099632	-0.0730183	-0.00734187	-0.0242899	0.0299386
11	0.0609075	-0.00196207	-0.102356	0.0150372	-0.00842462	-0.0478517	0.00723324	-0.0414672	-0.0258959	-0.0160866	0.0144404		11	-0.0499229	-0.00222012	-0.0247056	-0.0755138	-0.326466	-0.0957656	0.0527388		11	-0.01009	0.030439	0.0149668	-0.0341832	0.127254	0.0256772	0.0247529
11.5	0.0646663	0.0392692	0.0801297	0.0408075	-0.00629902	0.0279738	-0.00241108	-0.047483	-0.0284025	0.0186945	0.0134044		11.5	0.0136202	-0.0257515	-0.0399586	-0.0336513	-0.356811	-0.0885104	0.0605711		11.5	-0.03991	0.00712165	0.0814006	0.0627551	0.0320791	0.0286893	0.0191013
12	0.0784635	-0.0255734	-0.0206673	0.0164485	-0.0197303	-0.079602	0.00428013	-0.00929457	-0.00132309	-0.00633317	0.0131372		12	-0.0184275	-0.0154675	-0.057174	-0.0791523	-0.327546	-0.0995535	0.0520941		12	0.0632284	-0.0870348	-0.0153621	-0.0213906	0.0154495	-0.00902194	0.0219983
12.5	0.0797838	0.0104926	-0.0673573	-0.0375853	-0.0131128	0.0240615	-0.00756032	-0.0169198	-0.0247476	-0.00588279	0.0130623		12.5	0.00434819	0.0220497	-0.0164631	0.0481758	-0.298255	-0.0480289	0.0567518		12.5	-0.0671058	-0.0637929	0.00263077	0.00408886	-0.100141	-0.044864	0.0185048
13	0.0960301	-0.0490827	-0.046162	-0.00805174	-0.00202931	-0.0358435	-0.0325683	-0.0190985	4.99372e-05	-0.0107507	0.0138336		13	-0.0748883	-0.0467302	-0.0581116	-0.125086	-0.297939	-0.120551	0.0414344		13	0.0109683	-0.0805498	-0.0131982	-0.0110792	-0.0804302	-0.0348578	0.0170871
13.5	0.0741856	-0.011944	-0.0563699	-0.00102705	-0.00417713	0.099299	0.00757901	0.0141864	-0.00538843	0.012927	0.0146929		13.5	-0.0405325	0.0156044	-0.027126	-0.0369456	-0.296094	-0.0770188	0.0497994		13.5	0.0713689	-0.0462184	-0.0318726	0.0127639	-0.145686	-0.0279289	0.0320829
14	0.0868861	-0.0172971	-0.186534	0.0133281	-0.0126536	0.0594075	-0.00653234	0.0042778	-0.00944399	-0.0076179	0.0238664		14	-0.0246319	-0.00852841	-0.0108046	-0.117996	-0.279835	-0.0883591	0.0464715		14	0.0135497	-0.0109813	-0.0608213	-0.0439843	0.0160063	-0.0172462	0.0137216
14.5	0.0787084	-0.0206655	-0.0692178	-0.0080831	-0.000966516	0.0709634	0.0025606	0.0110558	-0.00807585	0.00625326	0.0142106		14.5	-0.00209292	-0.0222355	-0.0599106	-0.0613531	-0.167743	-0.0626671	0.0255768		14.5	-0.0379284	-0.0213159	0.00307378	0.0264538	0.0245067	-0.00104201	0.011309
15	0.0699184	-0.0294782	-0.137028	0.00455508	-0.00469927	0.102465	0.00935462	0.0304019	-0.0189379	0.00295022	0.0211894		15	-0.00994457	-0.0145677	-0.0469036	-0.0123808	-0.269188	-0.070597	0.0448138		15	-0.0176414	-0.0704667	-0.0139819	-0.0246284	0.0379439	-0.0177549	0.0154174
15.5	0.088265	0.00372889	-0.0944611	-0.00318307	-0.0122611	0.0759837	-0.0455769	-0.027342	-0.0104359	-0.00280915	0.0177514		15.5	-0.00766601	-0.0269545	-0.0135085	-0.0587472	-0.390674	-0.0995101	0.0655848		15.5	-0.0777956	0.0115813	-0.00639973	0.0737704	-0.13481	-0.0267308	0.0324163
16	0.0831247	0.0106267	0.00251427	-1.56801e-05	0.000170344	-0.0261194	-0.0233725	0.0199732	-0.0143742	0.00583637	0.0102779		16	-0.0253322	4.89014e-05	-0.0572612	-0.107385	-0.327072	-0.1034	0.0525243		16	0.103513	-0.0226368	0.0511399	-0.0422071	-0.127461	-0.00753028	0.0355454
16.5	0.0671686	-0.0317095	0.0483997	0.0216699	-0.00383644	-0.0147445	0.0228118	-0.000933284	-0.021469	0.00970637	0.0103611		16.5	-0.0396348	-0.00155996	0.0120257	-0.0499459	-0.129782	-0.0417794	0.0222066		16.5	0.0939589	-0.0878148	0.0461476	0.0256092	-0.0762357	0.000333016	0.031709
17	0.0969458	0.0801679	-0.08546	0.0184006	-0.00862829	0.0600407	-0.0172701	-0.0311105	-0.0128546	0.0111369	0.0184129		17	-0.00135313	0.00149149	-0.0262429	-0.100148	-0.199656	-0.0651817	0.0342588		17	-0.053374	-0.0795559	0.116841	0.0646203	-0.14049	-0.0183917	0.0424507
17.5	0.0816233	-0.0202632	0.0388957	-0.00147393	-0.0189045	0.155676	-0.00418668	0.0181184	-0.0328783	0.0240674	0.0190497		17.5	0.00168495	-0.00737923	-0.0170192	-0.00658865	-0.241412	-0.0541429	0.0419585		17.5	-0.0707691	-0.00435778	-0.0853058	-0.0305231	0.131597	-0.0118719	0.0345537
18	0.0940016	0.0295286	0.0501848	0.0216778	-0.00796172	-0.0680009	-0.0128965	-0.0148033	-0.0258763	0.00731711	0.0148895		18	-0.017234	-0.00455272	0.0117314	-0.0718556	-0.330432	-0.0824686	0.0568502		18	-0.0454906	-0.0445578	-0.0101994	-0.013138	0.0284042	-0.0169963	0.0121554
18.5	0.0855391	-0.00769593	0.0497574	0.00359859	-0.017875	-0.0191995	0.0382595	0.0083603	-4.2901e-05	0.0156335	0.0110482		18.5	-0.0507317	-0.020832	-0.00654165	-0.0250074	-0.201488	-0.0609201	0.032073		18.5	0.00342759	-0.0766751	0.0175226	-0.0479435	-0.0096804	-0.0226698	0.0155184
19	0.0916937	-0.0458859	-0.0127725	0.0262642	-0.00594352	-0.0656943	0.00733604	-0.0216369	-0.015024	-0.00462925	0.0141736		19	-0.0567289	0.0199127	-0.0252835	-0.0739306	-0.158955	-0.058997	0.0265202		19	0.00250643	-0.0265052	0.021663	0.0751957	-0.0514027	0.00429142	0.0193728
19.5	0.088281	-0.0101364	0.0414351	-0.0101137	-0.0140237	-0.244934	-0.0048502	0.0202218	0.00544921	-0.0142968	0.0290864		19.5	0.00108325	0.0303776	-0.0351287	-0.0234143	-0.130849	-0.0315863	0.0243633		19.5	-0.0567052	0.0220669	0.0333685	0.0488012	0.176474	0.0448011	0.0336481
20	0.0801326	0.0171329	-0.112287	-0.00700118	-0.0146496	-0.0299186	-0.0637347	-0.00851601	-0.0256027	-0.0182716	0.0165803		20	0.0115686	0.0357861	0.0123201	0.0828105	-0.13023	0.00245104	0.0318457		20	-0.015467	-0.0124846	-0.0310206	0.0851552	-0.0621303	-0.00718946	0.0221002
20.5	0.0829995	-0.0137355	0.0729138	0.0233791	-0.00429563	0.116373	0.0363064	0.00899165	0.0291327	0.0391183	0.0135979		20.5	-0.0351566	0.0140103	0.00529874	-0.0294228	-0.127845	-0.0346231	0.0225181		20.5	-0.0638496	-0.0379595	0.0204532	-0.0584485	-0.163764	-0.0607136	0.0266384
21	0.0640088	-0.0240179	0.0618259	0.00979224	-0.00409566	-0.0716192	-0.0179429	0.00990433	0.00529774	0.0036837	0.013177		21	-0.0341111	0.00904187	0.00354339	-0.0112105	-0.091676	-0.0248825	0.0163614		21	-0.0512104	-0.0388275	-0.0657795	0.0680692	-0.0768667	-0.032923	0.0233061
21.5	0.0748565	0.0129492	-0.0141805	0.0132889	0.0104873	-0.0979195	-0.0428948	-0.0138808	0.0184954	-0.00431093	0.0149297		21.5	0.0150308	-0.00275804	-0.0809965	0.0790048	-0.247368	-0.0474174	0.0501935		21.5	-0.0185518	-0.0257693	-0.0371205	0.034988	0.0292209	-0.00344654	0.0132737
22	0.0595606	-0.00711664	-0.00296684	0.00827911	-0.00337355	-0.0299412	-0.0108966	-0.0224253	-0.000306757	-0.0010208	0.00800899		22	-0.0270485	0.0105187	0.0389882	-0.0219884	-0.142181	-0.0283422	0.0276006		22	0.111997	-0.0641515	-0.0624399	0.00424723	-0.0943872	-0.020947	0.0330397
22.5	0.0765442	-0.00613507	-0.0220753	0.0216307	-0.0132757	0.0118951	-0.066043	-0.0252811	-0.00630215	-0.00322693	0.0122305		22.5	0.00934918	-0.00974116	-0.00219145	-0.0688662	-0.0280868	-0.0199073	0.0122262		22.5	-0.0864396	0.00811549	0.0502028	-0.04182	-0.134625	-0.0409132	0.0293675
23	0.076664	-0.0184235	0.00962965	0.0257468	0.0123944	-0.182451	-0.0179336	-0.0122223	0.0121971	-0.0104888	0.0222345		23	-0.0129037	0.000870445	0.0773332	-0.108506	-0.136766	-0.0359944	0.0347264		23	0.0590724	0.0434721	-0.0124485	0.0356743	-0.113764	0.00240137	0.0280858
23.5	0.0898649	-0.0432201	-0.0882508	0.0191454	-0.0093504	0.0151289	-0.031587	-0.017453	-0.00533956	-0.00789575	0.0153898		23.5	0.0502448	0.016783	0.120137	-0.00523159	-0.105248	0.0153372	0.0329651		23.5	0.00669452	-0.0715675	-0.00820583	0.00526782	-0.127015	-0.0389652	0.0234974
24	0.0591959	0.0196271	-0.105423	-0.00326931	-0.0159975	-0.0383537	0.0320917	0.00560592	0.00659747	-0.0044362	0.0147693		24	-0.000721839	-0.00197073	0.134093	-0.0274363	-0.0746784	0.00585711	0.0310763		24	0.0779563	-0.0456397	-0.0387562	0.0235504	0.0210546	0.00763308	0.0203655
24.5	0.0767784	-0.0257504	0.00734166	-0.0148804	0.00865421	-0.0849389	-0.0069155	0.00324082	-0.0192018	-0.00618577	0.013243		24.5	-0.00854389	-0.011218	0.136688	-0.138834	-0.0185339	-0.00808835	0.0390761		24.5	0.0116324	0.0476236	0.0346805	-0.000433398	-0.0595319	0.00679424	0.0166367
25	0.0854912	-0.0722864	0.00580796	-0.0107017	0.00134794	-0.0150158	0.0139992	0.00924026	-0.00515389	0.00141431	0.0127655		25	-0.00192523	0.0124405	0.133809	-0.0229619	-0.0900684	0.00625887	0.032562		25	0.0544559	0.00851805	0.0863418	0.0270873	-0.0205193	0.0311767	0.0164775
25.5	0.086918	0.0188708	-0.0390466	0.0136182	-2.59219e-05	-0.089801	0.000523335	-0.00431902	-0.0079488	-0.00235678	0.0147896		25.5	-0.100485	0.011438	0.11486	0.0271413	-0.106908	-0.0107906	0.0374191		25.5	0.0011461	-0.0298264	0.0115931	0.0146291	-0.0946841	-0.0194284	0.0182396
26	0.0525967	0.0245618	0.0250924	-0.00526852	0.00337355	-0.0950475	-0.0122236	0.00537366	0.0172494	0.00174532	0.0129199		26	-0.0323553	0.0168465	0.169483	-0.016806	-0.0413027	0.0191732	0.0347595		26	-0.0369216	-0.0361417	0.0315284	-0.00734876	-0.0355527	-0.0168873	0.0119257
26.5	0.0828664	0.00917847	0.0196364	0.00460996	0.0145718	-0.0156943	-0.0290264	-0.0329849	-0.0144719	0.00429841	0.010994		26.5	0.0266011	0.0248175	0.0896315	0.0812961	0.00982167	0.0464336	0.0145361		26.5	-0.0624357	-0.0348899	0.0497257	0.0814776	-0.0239714	0.00198123	0.0243161
27	0.0821637	-0.0204402	0.0283358	0.00462564	-0.00597685	-0.00499774	-0.0115508	-0.0124121	-0.0158596	0.00487643	0.0101706		27	0.0184239	-0.0404757	0.129797	-0.0430229	-0.106183	-0.00829212	0.0355568		27	-0.0688518	0.0336847	0.0689112	-0.0524482	0.08735	0.0137292	0.0283283
27.5	0.074364	-0.0646967	0.0554145	0.0165112	-0.00116278	0.0465174	0.0194569	-0.00856508	0.00490684	0.0158607	0.0128794		27.5	-0.00774492	-0.0273652	0.0505997	0.00740486	-0.0225	7.88738e-05	0.0125383		27.5	-0.0609576	0.0332633	0.0404396	0.0096669	0.120943	0.0286711	0.0261291
28	0.0874318	-0.0973513	0.0112388	0.0286554	-0.00247739	-9.04568e-05	-0.00431751	0.00160847	0.0233523	0.00533891	0.0150658		28	-0.0243853	-0.00845506	0.062669	0.0013079	0.00275913	0.00677914	0.0132258		28	-0.0910133	0.00712794	-0.0387562	0.0373635	-0.0020709	-0.0174698	0.0197085
28.5	0.0723329	0.0190478	0.0597642	-0.0211446	-0.0111242	0.0768883	-0.0270639	-0.0237142	-0.000223691	0.0160847	0.0134328		28.5	0.0250722	0.0175312	0.0777148	-0.1083	-0.0601581	-0.00962793	0.0295702		28.5	0.0187554	-0.00691785	-0.0505469	-0.00270333	-0.0243797	-0.0131585	0.0103741
29	0.0846846	0.0207588	-0.0082468	-0.00611525	-0.00735071	-0.0369742	-0.0382502	-0.00642242	0.0147623	0.0018718	0.0115575		29	0.016244	0.0263041	0.0903075	-0.00862425	0.0215882	0.0291639	0.0146955		29	0.0102935	0.010078	0.0559959	0.00183653	0.00735746	0.0171123	0.00880095
29.5	0.0733391	-0.00692355	0.0305735	-0.0316268	-0.0174973	-0.0319086	-0.0186064	-0.0217743	-0.0210243	-0.00504986	0.0109537		29.5	-0.00031742	-0.00837681	0.00369603	-0.0900679	0.0248691	-0.0140394	0.0176964		29.5	0.0270458	0.0570776	0.0233668	-0.0522722	-0.0775349	-0.00446336	0.0229606
30	0.064464	0.0125416	0.0599653	-0.0190435	0.0109983	0.124785	0.0273816	0.00087571	0.00483355	0.0318669	0.0138769		30	0.022478	-0.009081	0.0133341	-0.101711	0.016568	-0.0116824	0.0206908		30	0.0558805	0.0405976	0.0169944	0.0137317	-0.049621	0.0155166	0.0161327
30.5	0.0650177	-0.020113	0.150554	0.0148099	-0.0143422	0.0778833	0.00817711	-0.0195237	-0.00637056	0.0284548	0.0182543		30.5	0.012476	-0.0128024	-0.00493894	0.0221556	-0.0424754	-0.00511702	0.0100161		30.5	-0.00748715	0.0339867	-0.0291123	0.0479565	0.154351	0.0399389	0.0284303
31	0.0733737	0.00144929	0.201795	0.0241004	0.00716185	-0.0180687	-0.0118124	-0.0693807	0.0112101	0.0244254	0.0240306		31	0.0369089	-0.0217122	0.048539	-0.0224998	-0.0231456	0.00361806	0.0143753		31	0.0811161	-0.0289332	-0.114238	0.0350936	-0.0869633	-0.0227848	0.0326592
31.5	0.0779311	-0.00593662	-0.0027657	0.00973736	-0.00673599	-0.152465	0.0229613	0.00361374	0.0190769	-0.00384254	0.0193324		31.5	-0.0414695	-0.00634741	0.0346925	-0.0192448	0.0660716	0.00674049	0.0172884		31.5	-0.0169987	0.0242873	0.0313921	-0.027303	-0.0347732	-0.00467911	0.0121811
32	0.0726071	-0.0323746	0.0954165	-0.00406115	-0.0052066	0.176549	0.0212231	-0.00925531	-0.00248112	0.034713	0.0211796		32	-0.0115622	0.00374096	0.0515046	-0.017514	-0.0156219	0.00210947	0.0115394		32	0.03765	0.0160347	0.124202	-0.0259657	0.0341578	0.0372157	0.0219241
32.5	0.0477066	-0.0308942	0.12692	0.0329518	-0.00605461	0.0141565	0.0064202	-0.0147968	-0.00188501	0.0193916	0.014716		32.5	0.0414758	0.0387153	0.0395007	-0.0664864	0.136816	0.0380042	0.0287727		32.5	0.0389889	0.0146069	-0.00827398	-0.0303472	0.0236158	0.00771808	0.0109229
33	0.0689628	0.000408719	0.0154125	-0.0027205	0.001185	0.0577567	-0.0122703	-0.0224515	0.00440844	0.0122991	0.00971881		33	-0.0288832	-0.0055552	0.0642172	-0.030239	-0.0179673	-0.0036855	0.0156949		33	0.0534919	0.0201107	-0.00871699	-0.0662085	-0.0318779	-0.00664016	0.018462
33.5	0.0669689	0.02837	-0.098861	-0.00707958	-0.00405492	0.0483039	-0.0156253	0.00700601	0.0173814	0.00471216	0.0148484		33.5	-0.00890886	-0.00299766	0.0360663	-0.0640968	0.0537781	0.00276821	0.0182771		33.5	0.00184233	-0.0257819	0.143132	0.0558397	-0.118812	0.011244	0.0388623
34	0.0658935	-0.0373522	0.035602	-0.00997256	-0.00940224	-0.0694256	-0.0129432	0.0152659	-0.00573535	-0.00311886	0.012352		34	0.0342357	0.000151594	0.0359464	0.00573311	0.085296	0.0322726	0.0135129		34	0.0348329	0.0283885	0.10885	-0.00298487	0.0486715	0.0435516	0.0164459
34.5	0.0712627	0.0184149	0.0197119	-0.0308663	-0.00605091	0.0286974	0.0132422	-0.0154281	0.00212658	0.0112345	0.00923019		34.5	0.0443166	0.0152426	-0.0283908	0.0190383	0.056018	0.021245	0.0130324		34.5	-0.116099	0.0424846	-0.0029068	-0.0113079	0.0988571	0.00220559	0.0317292
35	0.0798903	-0.016868	-0.0284867	-0.0419208	-0.00603239	-0.00823157	0.000271013	-0.0234394	0.0237383	-0.00234213	0.0113331		35	0.00913218	-0.0125041	-0.0416485	-0.114761	-0.0051994	-0.0329961	0.0197258		35	-0.0490039	0.00140395	-0.0077969	-0.05507	0.023059	-0.0174816	0.0134172
35.5	0.058147	0.0250981	-0.0547608	-0.00541748	0.000596204	0.12284	-0.0339981	-0.000337919	-0.00569137	0.0118307	0.0165021		35.5	0.0403316	0.0112278	0.0332752	0.0494346	0.0833063	0.0435151	0.0105373		35.5	-0.109597	0.0687961	0.0686556	0.1125	-0.0467628	0.0187183	0.0371748
36	0.0865027	-0.0065159	0.110754	-0.00849863	0.00301805	0.0653324	0.00332692	0.000231276	-0.00576955	0.0275979	0.0146274		36	0.0672206	0.0550141	-0.0135521	-0.0124496	0.0385989	0.0269664	0.0151496		36	0.0711761	-0.00154611	-0.0496439	-0.0176778	0.0559469	0.011651	0.0202946
36.5	0.0669876	-0.0143577	0.0331632	0.00301842	0.0157716	-0.039801	0.017971	-0.016439	0.0153096	0.0090693	0.00976423		36.5	0.0479367	9.78029e-05	-0.0284562	-0.0773527	0.175159	0.0234769	0.0384791		36.5	0.0218723	-0.013642	-0.0763265	0.0421673	0.0869417	0.0122026	0.0245623
37	0.075482	0.00540238	0.0082468	0.0172325	0.00464743	0.0872682	0.00543895	-0.0222421	-0.00286225	0.019846	0.0115024		37	-0.00898777	0.0159468	-0.00043611	-0.0678631	0.117183	0.0111685	0.0268692		37	-0.0633676	-0.0157554	-0.00915999	-0.1203	-0.0191459	-0.0455457	0.0187767
37.5	0.0726922	0.0101654	0.0755035	-0.00854567	-0.0055658	0.0455902	-0.0159991	-0.00206513	0.0238849	0.0217401	0.0110262		37.5	-0.0525269	0.0223088	0.0118295	-0.0553152	0.155289	0.016317	0.0341993		37.5	-0.0265531	0.0312756	0.0415642	-0.0928494	0.0455906	-0.00019443	0.0237572
38	0.076057	0.0106964	-0.00890051	0.00445316	0.00821724	0.207169	-0.016943	-0.0205116	0.00714961	0.0297097	0.0227166		38	0.00900395	0.0127046	0.0156891	-0.00113089	0.12497	0.0322473	0.0208882		38	0.0423308	0.0231174	-0.0304754	0.0317327	0.0861251	0.0305661	0.0167429
38.5	0.0746994	-0.00132914	0.0353506	-0.0120031	-0.00836166	0.0808458	-0.0340355	-0.000880944	0.00903081	0.015924	0.0124425		38.5	0.0194991	0.0348618	-0.00218055	-0.0495427	0.074992	0.0155259	0.0184101		38.5	-0.0202442	-0.0291408	-0.108921	-0.0324235	0.130483	-0.0120494	0.0349136
39	0.0677143	-0.0207192	0.0323586	-0.0030341	0.0104836	-0.0809136	-0.0145412	-0.042249	0.00775551	-0.0047939	0.0134152		39	0.0125451	-0.000254287	0.0281945	-0.0598879	0.114429	0.0190053	0.025161		39	-0.0312339	0.0109146	-0.115669	-0.0287811	-0.107713	-0.0544965	0.0219591
39.5	0.0783384	0.0357559	0.201468	0.0177734	0.00323653	0.228223	-0.0110274	-0.000508023	0.0323821	0.0650713	0.0279944		39.5	0.0289487	-0.0110908	0.0307239	-0.0503294	0.24394	0.0484384	0.0457004		39.5	0.0491003	0.0431891	0.082031	0.069952	0.047595	0.0583735	0.0067126
40	0.0767917	-0.00771202	-0.0848063	-0.00257154	0.00125536	0.0458842	0.0478478	0.0181184	0.0382455	0.0147837	0.0146462		40	0.092837	0.0262601	-0.00677061	-0.0998722	0.130188	0.0285284	0.0358932		40	-0.0944516	0.0208341	0.039281	0.0444021	0.0923612	0.0204853	0.0277864
40.5	0.0893431	0.0254736	0.0114148	-0.027597	-0.00909858	0.0386929	-0.0124853	-0.0266256	0.0319032	0.0134468	0.0118416		40.5	0.018562	-0.00840616	-0.0117096	0.0221752	0.212909	0.0467061	0.0376654		40.5	0.00221722	0.0277972	-0.037376	-0.0385999	-0.0573419	-0.0206607	0.0138828
41	0.0634977	-0.01535	-0.0794006	0.015147	0.012324	-0.0629579	-0.0538942	-0.0120064	0.018857	-0.0126426	0.0144371		41	0.0068043	0.00234727	-0.0765264	-0.0639591	0.180126	0.00975849	0.0409723		41	-0.0234469	0.0154623	-0.0283285	-0.0152671	-0.102145	-0.0307451	0.0173571
41.5	0.0766187	-0.00720246	0.0435471	-0.0124265	0.00737293	0.101787	0.0392034	0.00150052	0.0003822	0.0278647	0.012639		41.5	0.0204165	0.010284	-0.058406	0.044262	0.174289	0.0381691	0.0340501		41.5	-0.059383	0.0601786	0.000415744	0.0277207	0.0601043	0.0178073	0.0199434
42	0.085611	0.0749221	0.119679	-0.0342689	0.00495849	0.0823609	-0.00397174	-0.0266485	-0.0050415	0.0330668	0.0179707		42	0.0376684	0.00928149	-0.0748692	-0.109735	0.182327	0.0089344	0.0456054		42	0.0789953	0.00892691	-0.0774681	0.0299027	0.0666373	0.0213988	0.0247923
42.5	0.0820891	0.0353697	0.240087	-0.0363622	0.00931337	0.0693351	0.0559314	-0.00290584	0.019717	0.0525084	0.0249838		42.5	-0.0371985	0.0261085	-0.0873637	0.0131773	0.197427	0.0224301	0.0430503		42.5	0.00645887	0.023608	-0.0228932	-0.00704962	-0.0145802	-0.00289122	0.00733112
43	0.0880813	0.0193428	-0.0180524	-0.0185182	0.004266	-0.0145635	-0.000130834	-0.00807112	0.0204157	0.00808552	0.010497		43	-0.0105068	-0.0138342	-0.0325992	0.034261	0.198705	0.0352052	0.037855		43	-0.0581941	0.023954	-0.0233362	0.0693713	0.0851229	0.0193836	0.024236
43.5	0.0996637	0.0126542	0.00698967	0.00282242	-0.0082876	0.134939	0.00894342	-0.00954972	0.00663656	0.0283124	0.0162647		43.5	-0.0164054	-0.00479723	-0.0150022	-0.0217524	0.166489	0.0217063	0.0324673		43.5	0.0808483	0.0586627	-0.0486386	-0.0592932	0.0857168	0.0234592	0.0286041
44	0.0862419	0.0130672	0.059739	0.00791062	0.00065175	0.190819	0.00399978	0.0143041	0.0110439	0.0430863	0.0196534		44	0.0300535	-0.00347689	-0.00973615	-0.0323434	0.182907	0.0334807	0.0345868		44	0.0736504	0.0635438	-0.0292656	-0.073423	0.0341949	0.0137401	0.0252467
44.5	0.090935	0.0502703	0.114701	0.0329047	0.00551766	0.0114202	0.00785003	0.029414	0.0231471	0.0406844	0.0120502		44.5	0.0540326	0.0231304	-0.00902747	-0.0523749	0.122546	0.0276612	0.0264355		44.5	-0.0220544	0.00774437	-0.110881	0.00614763	0.0551303	-0.0127826	0.0245773
45	0.0778778	-0.0444645	0.174641	-0.00222658	-0.00510661	0.102714	-0.0152889	0.014399	0.0192479	0.0357548	0.0217814		45	0.0274593	0.0225338	-0.0335369	-0.0707739	0.309044	0.0509453	0.0599755		45	0.0462511	0.0958372	-0.129487	0.0414107	0.103534	0.0315092	0.0377152
45.5	0.0829037	-0.00200498	0.0193599	0.0139788	0.0110353	0.0417684	0.0104667	0.00293332	0.00493127	0.0205969	0.00834296		45.5	0.0440799	0.027688	0.018829	0.0377815	0.294181	0.0845119	0.0470416		45.5	0.0550878	0.040044	-0.0591685	-0.0304704	0.149525	0.0310036	0.0326308
46	0.105629	-0.0170879	0.126091	-0.0183379	0.00950223	0.0713026	-0.012775	0.0146378	0.0190769	0.0331154	0.0171164		46	-0.0580507	0.0301428	-0.0204317	-0.0257842	0.288199	0.042815	0.0563041		46	-0.0124572	0.0264952	-0.0733447	0.00811842	0.113185	0.0123994	0.0270885
46.5	0.0787723	0.0374187	0.142408	-0.0238965	0.0118537	-0.0502261	-0.0247369	0.0136335	0.0280333	0.0236956	0.0184758		46.5	-0.0291298	-0.00670439	-0.0112625	-0.0309667	0.296724	0.0437321	0.0567316		46.5	-0.0311804	0.0581532	0.0334878	-0.0777341	-0.109124	-0.0252794	0.028447
47	0.100036	0.0107608	0.0596384	-0.0147707	-0.0104502	-0.154138	0.00721455	-0.0151239	0.0255169	0.000964874	0.0218551		47	0.0262756	0.0179322	0.00261666	0.0201986	0.22519	0.0584425	0.0374484		47	-0.0629177	0.052511	-0.0616221	-0.0479963	-0.00875241	-0.0257555	0.0195723
47.5	0.0864681	-0.00175288	0.168531	-0.022156	0.00879493	-0.0732474	0.0270732	-0.00661215	0.0153194	0.022491	0.0217377		47.5	0.088635	0.00388277	0.0125818	-0.0910217	0.347493	0.0723141	0.066609		47.5	-0.0373608	-0.0088552	-0.0691191	0.00683389	0.0171941	-0.0182614	0.014038
48	0.100555	-0.0306743	0.0409323	-0.000980008	0.00535102	-0.153166	-0.0483431	0.0160412	0.00737927	-0.00698935	0.0217807		48	0.0649913	0.000440113	-0.00143916	-0.0844921	0.307226	0.0573452	0.0597697		48	0.00558055	0.0326909	-0.0180031	-0.026212	0.0225022	0.00331172	0.0101243
48.5	0.0948827	0.0324679	0.0280341	-0.0271893	0.0176861	-0.200294	0.0011775	-0.0190265	0.0338137	-0.00427197	0.0256652		48.5	0.0174869	-0.0102448	0.0694941	-0.0323926	0.298977	0.0686642	0.053704		48.5	-0.0378749	0.0330998	-0.00796729	-0.00706722	0.103831	0.0168043	0.0219203
49	0.105342	0.0219925	0.0732155	-0.00437475	0.00765807	0.178517	-0.00157935	0.0170945	0.00663167	0.044944	0.0195776		49	0.0336045	0.0107974	-0.0737898	0.00259613	0.301072	0.0548561	0.0573746		49	0.0314589	0.0184438	-0.0193662	0.0258203	0.0637049	0.0240124	0.0119112
49.5	0.109596	0.0540356	0.0659995	-0.0269541	-0.00475852	-0.0473089	-0.0110741	0.0232379	-0.0125858	0.0166875	0.0159432		49.5	0.0484891	0.0256781	0.0280855	-0.0378405	0.369642	0.0868109	0.0645557		49.5	0.0492288	0.0658586	-0.0218708	0.00613004	0.119421	0.0437536	0.0218781
50	0.10116	0.0741819	0.0515425	-0.00133281	0.0224261	0.17673	-0.0205409	0.00967534	0.0117671	0.0472899	0.0194549		50	0.00851075	-0.00737923	-0.0230048	0.0484708	0.273626	0.0600447	0.0489285		50	0.0412382	0.0513788	-0.0152769	0.0337915	-0.0831028	0.00560576	0.022329
50.5	0.0818309	0.00395953	0.0155633	0.00683653	0.00217744	-0.061194	0.0426518	0.00425163	0.0109804	0.0118953	0.0118815		50.5	-0.0349002	-0.0108659	0.0284671	-0.0294523	0.351696	0.0609889	0.0657589		50.5	-0.0209726	0.0634621	-0.0410734	0.0436102	0.0958133	0.0281679	0.0230384
51	0.0966689	-0.0118636	0.0959193	-0.00543316	0.00141459	0.00131162	0.0163636	-0.00644859	0.0270414	0.023886	0.0134371		51	-0.0243162	0.00325195	-0.00524422	-0.0793785	0.324539	0.0437705	0.0640865		51	0.0619323	0.0630784	0.00827057	-0.116059	-0.0130954	0.000825382	0.0293398
51.5	0.0867317	-0.00753502	0.0704498	-0.00776166	0.00727665	-0.147852	-0.0176813	0.0113371	-0.0371049	-0.00468213	0.0211217		51.5	0.0653957	0.0193943	0.0301352	-0.0101583	0.320139	0.0849811	0.053682		51.5	0.0287275	0.0360184	0.0240995	0.111268	-0.0410093	0.0318209	0.021636
52	0.108353	-0.047951	0.113067	0.00390435	0.0171307	-0.119674	-0.0013831	0.0167936	0.00511206	0.0105946	0.0224307		52	-0.0276206	-0.0164358	-0.0425425	-0.0277805	0.358139	0.0487519	0.0692805		52	0.008494	-0.00050195	0.0634248	0.0415515	-0.130356	-0.00347754	0.0301688
52.5	0.1015	-0.0201184	0.0484248	0.00136417	0.0149273	-0.0254184	0.027961	0.00512832	0.0160376	0.0188674	0.0120617		52.5	-0.0555946	-0.0265828	-0.0196795	0.00360901	0.289174	0.0381852	0.0567552		52.5	-0.0245501	0.00859982	-0.109194	-0.0210211	0.0854941	-0.0121343	0.0280107
53	0.115668	-0.0103671	0.240138	0.00500196	-0.00569171	-0.0785617	-0.00936396	0.004425	0.0148259	0.0306749	0.0292373		53	0.0100495	-0.00983408	-0.00188618	0.000963713	0.439622	0.087783	0.0787249		53	0.0510604	0.0438244	-0.185374	0.0995666	0.0443656	0.0106886	0.0448115
53.5	0.110743	0.0105784	0.0693435	0.0218503	0.015131	-0.102374	0.00214941	0.00309361	0.0219402	0.0169394	0.0180139		53.5	0.0124464	-0.0263481	-0.00606193	-0.0235323	0.386521	0.068605	0.0713596		53.5	0.0279242	0.0714505	-0.0114773	-0.116323	-0.0495839	-0.0156019	0.0288369
54	0.0927611	0.00926966	0.127499	-0.0273226	0.00767288	0.0182497	-0.0457731	0.0198881	0.00196534	0.02269	0.0171939		54	-0.051866	-0.00529113	0.0304732	-0.0491985	0.260581	0.0369397	0.0518255		54	-0.0452442	0.0426607	-0.0659499	-0.0668772	0.13813	0.000543792	0.0356467
54.5	0.0933414	0.0722188	-0.135569	-0.0220149	-0.00185527	-0.056332	0.0233351	-0.00829684	-0.000321416	-0.00394382	0.0212109		54.5	0.0272127	-0.00925215	0.0676079	-0.0529256	0.375137	0.0815559	0.0680202		54.5	-0.0209833	0.0285017	-0.117935	0.0374867	0.0323389	-0.00811818	0.0262928
55	0.0924497	0.044574	0.152138	-0.0354136	0.00762844	-0.0919946	0.00883128	0.0120175	0.0276766	0.024212	0.0219898		55	0.0736814	0.0111789	0.0365133	-0.0285869	0.442455	0.107048	0.0764654		55	-0.0168273	0.0381193	0.0028182	-0.0240301	0.0308541	0.00618683	0.0111035
55.5	0.123606	0.0154594	0.0966233	-0.00470404	0.0127869	-0.161714	-0.0190176	0.017281	0.0251895	0.0117234	0.0251535		55.5	0.0697457	-0.00924726	0.121598	0.0389517	0.437039	0.131618	0.0708917		55.5	0.124882	0.0556309	-0.149082	0.028407	0.0496366	0.021895	0.0408849
56	0.0912385	0.0278444	0.179167	0.0306546	-0.00546952	0.0192221	-0.0127283	0.00995667	0.0182609	0.039794	0.0188831		56	-0.0653894	-0.0155458	0.0294047	-0.0118792	0.357928	0.0589037	0.068202		56	-0.0307519	-0.0578488	-0.111971	0.00623561	0.0906908	-0.0207291	0.0302952
56.5	0.101317	-0.000519212	0.0789983	-0.00619365	0.0151088	-0.120782	0.00086911	0.0136008	0.00718382	0.00995359	0.0194704		56.5	-0.0314182	-0.0255999	-0.0257305	-0.102685	0.471403	0.057194	0.0935337		56.5	0.056009	0.0491584	-0.134497	0.027668	0.172168	0.0341014	0.0439253
57	0.100603	0.0277961	0.000351998	-0.0181419	-0.0118833	-0.135029	0.0371848	-0.0259583	0.0319765	0.000766659	0.0200834		57	0.0420183	-0.00728142	0.0328827	-0.0401809	0.46836	0.0991596	0.0835971		57	0.0496144	0.0454032	-0.0446856	0.07187	0.12317	0.0490745	0.024343
57.5	0.0794218	0.0119784	0.120358	-0.00638965	-0.0118204	-0.105427	-0.0161206	0.0238954	0.0124951	0.0120434	0.0198496		57.5	0.0312864	-0.0115407	0.0268862	-0.00918478	0.506835	0.108856	0.0893425		57.5	0.0468509	-0.00568499	-0.0930073	-0.0686016	0.05101	-0.0138866	0.0262463
58	0.0924869	0.0178249	0.0917959	0.00944728	0.0210523	-0.0682497	0.00292507	0.00994031	-0.022886	0.0171486	0.0158982		58	0.000599921	-0.0140738	0.0674771	0.0755827	0.407037	0.107325	0.0688623		58	0.0593723	0.014978	-0.0499165	-0.0691999	0.0214629	-0.00466064	0.0213371
58.5	0.0979361	0.00324615	0.036834	-0.0135868	0.00945038	0.0294211	-0.0242416	0.0242062	0.0175866	0.0200947	0.0110816		58.5	0.0197753	-0.0035209	0.0402638	-0.045088	0.461785	0.094643	0.0830701		58.5	-0.0113753	-0.021687	-0.134582	0.0179548	0.174432	0.00494864	0.0444246
59	0.0981677	-0.00671973	0.077188	-0.00997256	0.0256664	-0.0287879	0.00051399	0.0151187	0.0167755	0.0208833	0.0130584		59	0.0694103	-0.00246952	0.120781	-0.0211525	0.484988	0.130311	0.0825027		59	0.0936804	-0.0225047	-0.0758664	0.0854191	0.133564	0.0428584	0.0352078
59.5	0.086532	0.022427	0.115505	0.0170678	0.0150347	-0.0889643	-0.0148216	-0.00864032	-0.0106558	0.0148317	0.0186562		59.5	0.0240069	-0.0305292	0.104121	-0.0510866	0.409013	0.0911051	0.0750335		59.5	0.0504713	0.0398868	-0.137223	-0.0309455	0.0993396	0.00430591	0.036716
60	0.153918	0.0576615	0.127549	0.0288201	0.0652713	-0.186839	0.0243257	0.00422546	0.0889352	0.0404297	0.0308505		60	0.00984238	0.0332187	0.0783362	-0.0551283	0.43418	0.10009	0.0771488		60	0.0516067	0.130219	-0.152438	0.0791724	0.0397999	0.0296719	0.0430385
60.5	0.288903	0.135168	0.122344	0.123348	0.228916	-0.0765038	0.0552119	0.127234	0.184319	0.132104	0.0326447		60.5	0.135775	0.184828	0.160041	0.122608	0.593219	0.239294	0.07971		60.5	0.276575	0.185553	-0.00527517	0.210582	0.205687	0.174624	0.04249
61	0.416323	0.269031	0.31813	0.296558	0.361933	0.146088	0.208512	0.258181	0.263095	0.281983	0.0250714		61	0.211864	0.300553	0.304176	0.162828	0.684729	0.33283	0.0822749		61	0.403106	0.345573	0.175062	0.379067	0.262406	0.313043	0.0374868
61.5	0.522377	0.343604	0.517059	0.360902	0.472886	0.0552691	0.347597	0.394366	0.359407	0.37483	0.0439224		61.5	0.428051	0.404058	0.395541	0.295113	0.621166	0.428786	0.0475798		61.5	0.407241	0.370966	0.132414	0.362966	0.431374	0.340992	0.0479348
62	0.638233	0.50737	0.726397	0.510004	0.593489	0.391316	0.488197	0.5011	0.469107	0.536135	0.0315082		62	0.449702	0.522204	0.513857	0.445776	0.710251	0.528358	0.0430534		62	0.593584	0.495095	0.286717	0.471694	0.541396	0.477697	0.0466045
62.5	0.718269	0.625191	0.946672	0.568561	0.703205	0.378833	0.553651	0.610468	0.596863	0.633524	0.048114		62.5	0.64048	0.66636	0.594788	0.607277	0.786358	0.659053	0.0306044		62.5	0.814396	0.588063	0.355093	0.584856	0.677662	0.604014	0.0670128
63	0.837365	0.697553	0.77266	0.681184	0.791551	0.692424	0.722259	0.685238	0.688846	0.729898	0.0178265		63	0.732293	0.784222	0.730201	0.682112	0.830394	0.751844	0.0227435		63	0.63343	0.704065	0.475318	0.749593	0.646407	0.641762	0.0416191
63.5	0.885653	0.766177	0.964524	0.784289	0.856622	0.687834	0.807086	0.822797	0.746987	0.813552	0.0256544		63.5	0.800551	0.832997	0.84444	0.702262	0.833042	0.802658	0.0233865		63.5	0.867749	0.868117	0.525565	0.895889	0.802346	0.791933	0.0611291
64	0.955438	0.808766	0.759007	0.89372	0.917642	0.861692	0.898062	0.902965	0.850252	0.871949	0.0187577		64	0.805483	0.905679	0.897143	0.81716	0.942801	0.873653	0.0238308		64	0.935658	0.993032	0.867736	0.842238	0.80153	0.888038	0.0305188
64.5	0.990787	0.903034	0.875669	0.946852	0.978196	0.999955	1	0.966332	0.981618	0.960272	0.0138385		64.5	1.00007	0.985643	1.00001	1.00004	0.91969	0.98109	0.0139541		64.5	0.861986	0.999498	1.00013	0.876128	0.947595	0.937067	0.026333
65	1	1	1	1.00001	1	0.990683	0.981356	1	1	0.996894	0.0020715		65	0.90134	1	0.963672	0.911604	1	0.955323	0.0188545		65	0.967609	0.994611	0.837424	0.967911	0.996816	0.952874	0.0264158
65.5	0.925557	0.892784	0.820456	0.878565	0.922275	0.88209	0.957778	0.963172	0.929922	0.908067	0.0140315		65.5	0.92956	0.875086	0.855768	0.964008	0.906975	0.906279	0.0172041		65.5	0.811761	1	0.870803	1.00006	1.00027	0.936578	0.0357852
66	0.825191	0.928415	0.661957	0.812677	0.797687	0.944369	0.797759	0.895703	0.851029	0.834976	0.026747		66	0.844908	0.833002	0.92464	0.793972	0.935185	0.866342	0.0244512		66	0.808505	1.00089	0.812769	0.871465	0.897112	0.878149	0.031366
66.5	0.739001	0.865445	0.558369	0.763904	0.742314	0.752917	0.826412	0.817563	0.797329	0.762584	0.0275883		66.5	0.685222	0.743448	0.855986	0.585711	1.0007	0.774213	0.0639941		66.5	0.668134	0.862965	0.694299	0.754784	0.933972	0.782831	0.0451863
67	0.641438	0.853151	0.489503	0.662477	0.673647	0.763863	0.726763	0.787625	0.730706	0.703241	0.0327009		67	0.677607	0.664702	0.79879	0.527308	0.920705	0.717823	0.0594816		67	0.755174	0.835974	0.4791	0.637152	0.739614	0.689403	0.0548771
67.5	0.602051	0.81008	0.398411	0.560282	0.598774	0.692967	0.639291	0.734284	0.64573	0.631319	0.0364873		67.5	0.625832	0.569672	0.688105	0.39174	0.903905	0.635851	0.0744725		67.5	0.546562	0.759889	0.566253	0.634794	0.751233	0.651746	0.0401261
68	0.499543	0.817621	0.354185	0.502556	0.506669	0.517051	0.546409	0.665513	0.577454	0.554111	0.0403201		68	0.524589	0.510467	0.531378	0.330603	0.916211	0.56265	0.0857907		68	0.608173	0.625262	0.372523	0.519415	0.693957	0.563866	0.0494951
68.5	0.437015	0.740383	0.144042	0.442195	0.439221	0.542809	0.445695	0.610657	0.504415	0.478492	0.0507202		68.5	0.447828	0.433144	0.517717	0.233228	0.943473	0.515078	0.104729		68.5	0.402099	0.503926	0.376732	0.517357	0.740876	0.508198	0.0575436
69	0.355557	0.735014	0.0420386	0.392246	0.385896	0.44014	0.420556	0.547117	0.466454	0.420558	0.0574021		69	0.418089	0.435604	0.418186	0.241017	0.856088	0.473797	0.0912113		69	0.42108	0.424262	0.316125	0.530835	0.659362	0.470333	0.0520465
69.5	0.30733	0.682068	0.137807	0.307252	0.328175	0.339846	0.343925	0.481924	0.435466	0.373755	0.0470342		69.5	0.344721	0.384331	0.354775	0.0778641	0.866721	0.405683	0.11433		69.5	0.381769	0.377074	0.197025	0.416125	0.574061	0.389211	0.0536776
70	0.257816	0.643122	0.115103	0.314049	0.246576	0.320466	0.313805	0.461839	0.347187	0.335551	0.0464018		70	0.235153	0.351332	0.305364	0.120602	0.889055	0.380301	0.118962		70	0.380398	0.309808	0.265401	0.282181	0.555316	0.358621	0.0473619
70.5	0.224911	0.634754	0.138536	0.239757	0.233097	0.34611	0.262116	0.422139	0.35391	0.317259	0.0458903		70.5	0.285469	0.323268	0.259387	0.0177304	0.773748	0.331921	0.109804		70.5	0.362575	0.218626	0.12185	0.242097	0.459176	0.280865	0.0525866
71	0.171133	0.52698	0.077716	0.230866	0.177898	0.261782	0.284255	0.381445	0.316887	0.269885	0.0412295		71	0.235666	0.293237	0.264642	-0.0597011	0.760954	0.29896	0.117863		71	0.294055	0.234458	0.00869654	0.245264	0.476622	0.251819	0.0668651
71.5	0.140962	0.549058	-0.0216981	0.185825	0.152587	0.17621	0.224286	0.346426	0.27445	0.225345	0.0496013		71.5	0.190302	0.242776	0.221042	0.051008	0.788018	0.298629	0.113436		71.5	0.373436	0.146227	0.0437451	0.223515	0.382376	0.23386	0.0584701
72	0.119168	0.474163	-0.00105599	0.143559	0.118756	0.169019	0.22138	0.318451	0.246745	0.201132	0.0429657		72	0.210326	0.229216	0.20628	0.0578916	0.786464	0.298035	0.11262		72	0.183922	0.0558007	-0.00600784	0.158426	0.375435	0.153515	0.0583756
72.5	0.093959	0.479645	-0.117768	0.140016	0.105395	-0.00312076	0.222847	0.301221	0.244376	0.162952	0.0549538		72.5	0.23173	0.256913	0.183864	-0.0107484	0.828931	0.298138	0.125908		72.5	0.109929	0.112015	0.0647538	0.157898	0.302977	0.149515	0.036758
73	0.0735547	0.425138	-0.0622533	0.100894	0.0847979	0.0158299	0.120227	0.234305	0.185844	0.130926	0.044063		73	0.15062	0.221504	0.147122	0.13962	0.726116	0.276996	0.101291		73	0.208922	0.0282186	-0.0368308	0.193777	0.381708	0.155159	0.0659334
73.5	0.0718111	0.36588	-0.019561	0.0733516	0.0952111	0.0227273	0.16	0.208377	0.166093	0.127099	0.0361052		73.5	0.179541	0.190315	0.126014	0.0623463	0.931562	0.297955	0.143128		73.5	0.0339653	0.0139841	0.0113035	0.146091	0.413037	0.123676	0.068393
74	0.0611152	0.328183	0.0192342	0.0549745	0.0775398	0.0564224	0.0908641	0.190097	0.149544	0.114219	0.0300964		74	0.217891	0.188955	0.134137	0.0583342	0.763484	0.27256	0.112435		74	0.164567	-0.00863505	-0.0134197	0.0763746	0.355724	0.114922	0.0612125
74.5	0.0570237	0.313792	0.048626	0.0320188	0.0644307	-0.0677521	0.161972	0.151133	0.160313	0.102395	0.0341134		74.5	0.207722	0.186207	0.00075229	0.0169437	0.85672	0.253669	0.140048		74.5	0.171337	-0.105559	0.0484989	0.0860702	0.295034	0.0990761	0.059405
75	0.0615624	0.301058	-0.108239	0.0572873	0.0574651	-0.0278833	0.111031	0.128647	0.117305	0.0775815	0.0354811		75	0.126956	0.157203	0.077126	0.0121251	0.744128	0.223508	0.118469		75	0.122108	-0.111837	0.116722	0.221791	0.378404	0.145438	0.0714597
75.5	0.0338509	0.242626	-0.0310764	0.0558996	0.0625606	-0.0281773	0.125096	0.11952	0.132867	0.0792407	0.027191		75.5	0.127587	0.183953	0.0587876	-0.0114564	0.760612	0.223897	0.123545		75.5	0.075	-0.106144	-0.0500528	0.155963	0.227922	0.0605375	0.0556222
76	0.0409984	0.284152	-0.173962	0.0278793	0.0465446	-0.0131615	0.159645	0.133024	0.102079	0.0674665	0.0398205		76	0.139118	0.1745	0.052573	-0.00412037	0.787715	0.229957	0.127856		76	0.0798201	-0.0636986	0.033999	-0.0176426	0.172317	0.0409589	0.0364422
76.5	0.031149	0.238619	0.077716	0.0400627	0.0400975	-0.109159	0.0843784	0.141402	0.0918913	0.0706841	0.0293278		76.5	0.0944153	0.161336	-0.0206171	0.0650703	0.693597	0.19876	0.113693		76.5	0.0841367	-0.150244	0.0981326	0.0482557	0.31055	0.0781661	0.0655751
77	0.0241292	0.185153	0.0590099	-0.0182438	0.0601684	-0.0117594	0.00225221	0.106645	0.0836189	0.0545526	0.020495		77	0.128258	0.145384	-0.00188618	0.0458747	0.711991	0.205924	0.115689		77	0.150107	-0.133122	-0.121189	0.104054	0.207283	0.0414265	0.063294
77.5	0.0133827	0.155212	-0.0348226	0.0185574	0.0501774	-0.0542062	0.0299236	0.110567	0.0916519	0.0422715	0.0212921		77.5	0.0462993	0.155888	0.0227867	0.175838	0.722097	0.224582	0.114389		77.5	0.0617288	-0.176329	-0.0506321	0.126155	0.320758	0.056336	0.0749394
78	0.0118201	0.1644	-0.0643653	0.00326147	0.0373275	-0.15502	0.028419	0.0774194	0.0820749	0.020593	0.0286457		78	0.0845711	0.138665	0.00651984	0.0860065	0.75343	0.213839	0.122122		78	-0.0500964	-0.124316	-0.058061	0.0991267	0.292361	0.0318028	0.066807
78.5	0.0277416	0.177574	-0.00517939	-0.00415523	0.0267847	-0.0931027	0.00207465	0.0769254	0.050979	0.0288491	0.0229766		78.5	0.0889408	0.171624	0.015242	0.0907562	0.750729	0.223459	0.11996		78.5	0.00464867	-0.166171	-0.0599353	0.094534	0.378738	0.050363	0.0826858
79	0.022753	0.164036	-0.0319061	-0.00826343	0.0288881	0.0142017	0.033157	0.0715868	0.0777995	0.0413614	0.0180629		79	0.159685	0.1224	-0.00335805	0.00841774	0.754089	0.208247	0.125281		79	0.164664	-0.208302	-0.0909627	0.0873371	0.23349	0.0372452	0.0732085
79.5	0.00645351	0.107582	-0.0359792	-0.00820855	0.0253627	-0.121438	0.0843598	0.0665949	0.0319912	0.0174131	0.0217204		79.5	0.179116	0.128562	-0.0210532	-0.00381552	0.82843	0.222248	0.13977		79.5	0.0272708	-0.228512	-0.0005725	0.119679	0.189651	0.0215034	0.0635423
80	0.0085352	0.134272	0.014985	0.0243356	0.0252331	-0.113501	0.0343439	0.0761273	0.0590071	0.0292598	0.0208431		80	-0.00659085	0.138411	0.00865678	0.0119481	0.727012	0.175887	0.125425		80	-0.117138	-0.205792	-0.0840961	0.0981765	0.262257	-0.00931845	0.0751338
80.5	0.025383	0.0311645	-0.0261232	0.00590357	0.0100318	-0.194437	0.00807431	0.0627544	0.0305204	-0.00519201	0.0235522		80.5	0.086317	0.116605	0.0308221	0.0660635	0.702412	0.200444	0.112934		80.5	0.0159704	-0.225342	-0.0507684	0.140408	0.298115	0.0356766	0.0789516
81	-0.00551488	0.0836383	-0.0299449	-0.0234026	0.0218003	-0.128471	0.029718	0.0360055	0.0416561	0.00283161	0.0190169		81	0.0778045	0.107006	-0.00746838	0.065326	0.799376	0.208409	0.133215		81	-0.0414417	-0.193048	-0.105446	0.0278087	0.136682	-0.035089	0.0503599
81.5	0.00901968	0.0431847	0.0288387	0.0280988	0.00192933	0.0779738	0.0411005	0.0575466	0.0176599	0.033928	0.00753909		81.5	0.0806058	0.140621	0.0300153	-0.100354	0.772167	0.184611	0.1361		81.5	0.0523993	-0.147904	-0.101884	0.100077	0.226771	0.0258917	0.0610214
82	0.00173909	0.0860144	0.0816886	-0.0368013	0.0192748	-0.129851	0.0246341	0.0535361	0.0175915	0.0130918	0.0207577		82	0.177094	0.116048	-0.0221544	-0.00389419	0.76579	0.206577	0.129368		82	-0.00474507	-0.237054	-0.00549668	0.00604206	0.198449	-0.00856093	0.0617411
82.5	0.00845001	0.0955405	-0.0556659	-0.00177185	0.0109094	-0.115762	0.0409136	0.0396333	-0.00399585	0.0020279	0.0189361		82.5	0.00784001	0.0778951	0.00848234	0.0122038	0.748661	0.171016	0.129709		82.5	-0.0787382	-0.202408	-0.10991	-0.0169564	0.187016	-0.0441992	0.0582214
83	0.0182249	0.0975465	0.148996	-0.0181889	0.0294399	-0.253279	-0.0457638	0.0590841	-0.00688361	0.00324173	0.035648		83	0.0899075	0.0620608	0.0198212	-0.0118989	0.797782	0.191535	0.136455		83	0.0511354	-0.238739	-0.0437144	0.0803514	0.278107	0.025428	0.0753895
83.5	-0.00453526	0.132534	0.0275312	0.00629557	0.0193007	-0.132293	0.0196438	0.0843217	0.0114006	0.0182444	0.0224675		83.5	0.0577512	0.0978664	-0.0195268	0.0402596	0.808244	0.196919	0.137737		83.5	0.0437018	-0.144979	-0.221155	0.0826917	0.145553	-0.0188375	0.062638
84	0.00763011	0.118449	-0.099389	0.0139396	0.0336466	-0.150271	0.0405491	0.063412	0.0331052	0.00678571	0.0258727		84	0.0512213	0.0748339	-0.0313672	-0.0366604	0.879963	0.187598	0.156067		84	0.0232005	-0.178518	-0.0842324	-0.0282356	-0.00110579	-0.0537783	0.0321497
84.5	-0.0012956	-0.0219743	-0.0100571	0.0117523	0.00848016	-0.323722	0.0161019	0.053366	-0.0059308	-0.0303644	0.035213		84.5	0.0629988	0.11439	-0.00900567	0.133169	0.905907	0.241492	0.150193		84.5	0.00443445	-0.202163	-0.0595604	0.0507016	0.277959	0.0142744	0.0702139
85	-0.00990187	0.0742088	-0.0788726	-0.00214034	0.00707668	-0.250271	-0.0148029	0.0373108	-0.00189478	-0.0265875	0.0293487		85	0.106863	0.130146	-0.0548953	0.0320385	0.815412	0.205913	0.139326		85	-0.0242074	-0.244357	-0.00941557	0.0933375	0.155761	-0.00577613	0.0610545
85.5	0.00459809	0.0583374	0.00935308	-0.00992552	0.0165789	-0.231773	0.052427	0.0532744	-0.0335233	-0.00896144	0.0280193		85.5	0.118503	0.0943993	-0.0844963	0.0115252	0.799706	0.187927	0.140452		85.5	-0.000246358	-0.283808	-0.177332	-0.0330394	0.296259	-0.0396334	0.0878636
86	-0.00359291	0.0692526	-0.0303472	-0.0561584	0.013335	-0.254975	0.0212792	0.0400946	0.00175034	-0.0221513	0.0297564		86	0.0270746	0.11751	-0.0525294	0.00710984	0.896276	0.199088	0.157795		86	0.0229434	-0.254899	0.0267575	0.102945	0.195108	0.0185711	0.0672774
86.5	0.00480838	0.0667746	0.0885525	0.000392003	0.0105169	-0.206536	-0.00420537	0.0362999	0.0098859	0.000721039	0.0264154		86.5	0.0459935	0.0555276	-0.09686	0.0586685	0.846798	0.182026	0.15092		86.5	0.0741967	-0.221297	-0.0929051	0.0646555	0.107357	-0.0135985	0.0558176
87	0.000416072	0.0504634	0.0224776	-0.00649157	0.0160753	-0.18711	0.00984057	0.0357994	-0.0407353	-0.0110294	0.022307		87	0.110996	0.0531265	-0.0319232	-0.0422559	0.856022	0.189193	0.151228		87	0.00704799	-0.208352	-0.179836	0.00268115	0.246481	-0.0263956	0.0729597
87.5	-0.0139721	0.0601182	-0.0275815	0.00918071	0.0194192	-0.217662	0.016672	0.0274774	-0.020995	-0.0163714	0.0252077		87.5	0.0463289	0.075538	0.00489533	0.0192153	0.843939	0.197983	0.144844		87.5	-0.00109254	-0.270555	-0.122143	0.107643	0.0250264	-0.0522242	0.0588886
88	-0.0121939	0.0692312	0.107007	-0.0121443	0.00368461	-0.339756	-0.0142142	0.0388613	-0.0185763	-0.0197889	0.0401417		88	0.122547	0.0559579	-0.073201	0.14618	0.889477	0.228192	0.151748		88	-0.044623	-0.260635	-0.13695	0.118571	0.291136	-0.00650029	0.0865529
88.5	-0.0126358	0.0344525	-0.0306238	-0.0290474	0.0202339	-0.259453	-0.0462591	0.0348017	-0.0105825	-0.0332348	0.0281915		88.5	0.0969799	0.0950204	-0.116485	-0.0537811	0.838866	0.17212	0.153683		88.5	0.0462511	-0.276191	-0.115958	0.0384369	0.207395	-0.0200133	0.0733087
89	-0.0241942	0.0800124	-0.0475197	-0.0292983	0.000748032	-0.161104	0.0575482	0.0227766	-0.0373052	-0.0153706	0.0219862		89	0.0792841	0.0980425	-0.064577	-0.0316255	0.87186	0.190597	0.154864		89	-0.0177271	-0.189067	-0.190486	-0.0398316	0.180817	-0.0512588	0.061152
89.5	-0.0393304	0.024374	0.00731652	-0.0188083	0.020782	-0.0271144	0.00728931	0.0371734	-0.0298195	-0.00201527	0.00860877		89.5	0.00174413	0.0884969	0.00631269	-0.0293441	0.930508	0.199543	0.164377		89.5	0.00159597	-0.275876	-0.161758	-0.0471165	0.237684	-0.0490942	0.0771851
90	-0.0119303	0.00871719	-0.0860634	-0.0398824	0.0183268	-0.194912	0.00273816	0.0514589	-0.0145599	-0.0295674	0.0229174		90	0.0132454	0.10727	-0.021642	-0.00178975	0.826586	0.184734	0.144881		90	-0.00624464	-0.185456	-0.101833	0.0179196	0.225917	-0.00993945	0.0618607
90.5	-0.00965963	0.0320978	0.0468157	0.0169502	0.00376238	-0.183786	-0.0568192	0.046709	-0.0329907	-0.0152133	0.0227193		90.5	0.0600692	0.0746529	-0.0664195	-0.0250664	0.904537	0.189555	0.161586		90.5	0.00760497	-0.184991	-0.159305	0.00301548	0.121945	-0.0423459	0.0512138
91	-0.0262147	0.0326825	0.0485254	0.00907095	0.00161827	-0.130914	0.0654075	0.0441804	-0.0453724	-0.000112848	0.0191234		91	0.0487652	0.0984826	-0.0545246	-0.0770381	0.798191	0.162775	0.144999		91	0.0201799	-0.245017	-0.118276	0.0192921	0.188686	-0.0270269	0.0653459
91.5	-0.0169775	0.0492565	-0.0307244	-0.00250882	-0.0113205	-0.203189	0.0102518	0.0373042	-0.0368459	-0.0227503	0.0231139		91.5	0.0626832	0.0553369	-0.0559093	0.00269446	0.91322	0.195605	0.161591		91.5	-0.0824764	-0.228241	-0.0683183	-0.0276373	-0.0425683	-0.0898483	0.0321099
92	-0.00767909	0.0593029	0.148644	-0.0317993	-0.0033143	-0.377589	-0.0397174	0.0416419	-0.0241955	-0.0260785	0.0454121		92	0.0393452	0.0527646	-0.0237789	-0.0221261	0.922971	0.193835	0.163634		92	0.0459512	-0.250502	-0.173566	0.00723861	0.199117	-0.0343523	0.071774
92.5	-0.00460181	0.00483919	0.0492797	-0.0275108	0.00906155	-0.245681	0.0328486	0.0299341	-0.0299515	-0.020198	0.0278602		92.5	-0.00820852	0.0721052	-0.108046	0.0379093	0.862201	0.171192	0.156874		92.5	0.0208976	-0.278795	-0.126608	0.0381378	0.0504903	-0.0591753	0.0568112
93	-0.0111051	-0.0141968	-0.0610967	-0.0341278	0.00822094	-0.2	0.00536419	0.0431728	-0.0197539	-0.0315025	0.0218415		93	0.0319177	0.0671466	-0.0330135	0.0282525	0.891914	0.197243	0.156		93	-0.025332	-0.267334	-0.132827	-0.0179418	0.189837	-0.0507195	0.0673052
93.5	-0.0282191	0.00299942	-0.0962211	-0.00922775	-0.00372905	-0.217503	-0.0122423	0.0171697	-0.0239512	-0.0412139	0.0230945		93.5	0.0350544	0.0838366	-0.0920846	-0.0417347	0.960958	0.189206	0.174691		93.5	-0.0498822	-0.235035	-0.0977782	-0.0357844	0.072131	-0.0692697	0.0446238
94	-0.00989122	0.0643341	0.0741961	-0.0123638	0.00527325	-0.408435	-0.0344467	0.0255965	-0.0173499	-0.0347874	0.045541		94	0.124845	0.0637283	-0.0975905	0.000875209	0.951458	0.208663	0.169321		94	0.134019	-0.238494	-0.251978	0.0887449	0.165227	-0.0204964	0.082803
94.5	-0.0224266	0.00181939	0.0672315	-0.0621011	0.00209227	-0.250384	0.0255406	0.0336535	-0.0058575	-0.0233814	0.029076		94.5	-0.0047463	0.0905557	-0.0436001	0.0235028	0.862136	0.18557	0.152548		94.5	-0.155698	-0.276405	-0.0850162	-0.0161469	0.130483	-0.0805566	0.0608963
95	-0.0250327	0.0304243	0.0395997	-0.0194669	0.00703594	-0.227612	0.00962563	0.0358322	-0.0505811	-0.0222416	0.0260197		95	0.0547822	0.0501093	-0.035652	-0.017101	0.817494	0.173927	0.144792		95	-0.0732005	-0.234676	-0.148042	0.0393519	0.0480405	-0.0737053	0.048597
95.5	-0.0227248	0.0481087	-0.0857114	-0.0284829	0.000711001	-0.156468	0.0258677	0.0273597	-0.0247965	-0.0240151	0.0199732		95.5	0.0998404	0.0707017	-0.0549171	0.0469663	0.883323	0.209183	0.152533		95.5	-0.0946015	-0.230229	-0.105343	0.0594469	0.106281	-0.0528892	0.0543674
96	-0.037648	0.0373329	-0.0880748	-0.0434261	0.00708408	-0.420511	0.0216436	0.0283999	-0.0407891	-0.0595543	0.0444933		96	0.0862184	0.0524223	-0.0374291	-0.0131576	0.794172	0.176445	0.139542		96	-0.109737	-0.245055	-0.164876	0.0832196	0.202421	-0.0468055	0.0738171
96.5	-0.0176563	-0.00373211	0.0580042	-0.0158604	0.0103243	-0.226526	0.0220361	0.0293518	-0.0417175	-0.0206418	0.0259666		96.5	-0.0121146	0.0549163	-0.138356	0.00840791	0.899214	0.162414	0.167221		96.5	0.0212939	-0.253515	-0.221922	0.0798235	0.0543137	-0.0640012	0.0641291
97	-0.022392	0.0123431	-0.00721595	-0.0148334	-0.00614349	-0.241882	0.0135133	0.00639429	-0.0434276	-0.0337381	0.0251748		97	0.0362184	0.0472681	-0.0651548	0.00188809	0.900452	0.184134	0.161131		97	-0.0434126	-0.268265	-0.104781	0.0474111	0.193029	-0.0352037	0.0687435
97.5	-0.0175951	-0.00976634	0.0452317	-0.0263426	-0.00758771	-0.130868	0.019083	0.0278176	-0.0456851	-0.0161903	0.0161761		97.5	0.0607597	0.0538747	-0.0512865	-0.0527485	0.949627	0.192045	0.170809		97.5	0.0439589	-0.262378	-0.22838	0.0426424	0.00449926	-0.0799313	0.0609345
98	-0.0082115	0.0446276	-0.0869183	-0.0403136	0.000799876	-0.135595	0.0460348	0.02383	-0.0574169	-0.0236847	0.019424		98	0.124638	0.0280548	-0.0251308	0.0381847	0.965017	0.226153	0.166607		98	-0.0571337	-0.243828	-0.204219	-0.0115895	0.163222	-0.0707095	0.0651762
98.5	-0.00654242	0.0264873	-0.0475448	-0.0205723	0.00416602	-0.23754	0.0283255	0.0471114	-0.0213957	-0.0252783	0.0266665		98.5	0.019726	0.0577281	-0.0899695	-0.0240535	0.973291	0.187345	0.17711		98.5	0.03765	-0.249187	-0.184164	0.0551534	0.0947739	-0.0491548	0.0624088
99	-0.0258606	0.00125619	-0.0464385	-0.0186829	-0.00137016	-0.299729	-0.0105415	0.0268951	-0.0452111	-0.0466313	0.0306963		99	0.0701896	0.0621097	-0.0920192	-0.03077	1.00445	0.202793	0.181273		99	0.0573479	-0.214195	-0.252949	0.0494698	0.122242	-0.047617	0.0690523
99.5	-0.00715468	0.0235265	-0.0585322	-0.041764	-0.00407344	-0.174016	0.0443807	0.021707	-0.0520616	-0.0275542	0.0206054		99.5	0.121186	0.0350183	-0.0780201	0.0119972	1.00074	0.218184	0.177268		99.5	0.0246037	-0.249301	-0.238006	0.0380498	0.0360509	-0.0777205	0.0606459
100	-0.0318049	0.0160065	0.00110628	-0.0275265	-0.00505107	-0.316508	0.0099714	0.030186	-0.0563419	-0.0422181	0.0334024		100	0.0481537	0.0609801	-0.128205	0.0171698	0.931746	0.185969	0.16947		100	-0.017877	-0.234255	-0.0567661	0.0341082	0.015895	-0.0517789	0.0430943
100.5	-0.017651	-0.0222907	0.00925251	-0.0552097	-0.0170011	-0.176278	0.0265686	0.0270162	-0.0492716	-0.0305405	0.0194917		100.5	0.0778735	0.0587697	-0.0948103	-0.0537319	0.846864	0.166993	0.154808		100.5	0.112168	-0.211667	-0.101373	0.0397566	0.000861544	-0.0320508	0.0506384
101	-0.010389	0.0271471	0.0309255	-0.0605331	-0.00750994	-0.187766	-0.01042	0.0205718	-0.0277722	-0.0250828	0.0212041		101	0.0872541	0.0474393	-0.0485826	-0.0836267	0.982515	0.197	0.177821		101	-0.0698693	-0.222517	-0.194779	0.101784	-0.0124272	-0.0795619	0.0533661
101.5	-0.0094866	-0.0442178	-0.0329369	-0.0295492	-0.00720629	-0.303437	-0.0215876	-0.00171838	-0.0316567	-0.053533	0.0297746		101.5	-0.0113255	0.0649411	-0.03285	0.0869997	0.957414	0.213036	0.167656		101.5	0.017877	-0.291627	-0.227306	-0.0226752	0.0704978	-0.0906466	0.0636974
102	-0.011137	0.0269754	0.069771	-0.0367856	-0.00738033	-0.169267	0.0577818	0.0402058	-0.0676291	-0.0108295	0.0233736		102	0.0504026	0.0516057	-0.119232	0.0529551	0.955701	0.198286	0.17193		102	0.0240467	-0.267894	-0.210182	0.0180252	0.154796	-0.0562417	0.0707088
102.5	-0.00594613	0.0175138	0.00158399	-0.036323	-0.00167752	-0.167028	0.000476609	0.0418022	-0.0443805	-0.0215532	0.0189547		102.5	0.0854194	0.0542121	-0.0325447	-0.016334	0.894615	0.197074	0.157189		102.5	-0.0330227	-0.224731	-0.184931	-0.0119062	-0.0792424	-0.106767	0.0375338
103	-0.00489197	0.00285996	0.0292661	-0.0872521	-0.00305138	-0.360968	0.022438	0.0180366	-0.0614431	-0.0494451	0.0387154		103	0.0465656	0.0590876	-0.00462276	0.0196283	0.994084	0.222949	0.172712		103	-0.0979542	-0.320643	-0.268693	0.00658754	-0.0296507	-0.142071	0.0581739
103.5	-0.00863475	-0.0237497	-0.0765092	-0.0142062	0.00765436	-0.231275	-0.0103733	0.0409386	-0.0496038	-0.0406399	0.0247508		103.5	0.0517836	0.0336589	-0.12838	-0.0329826	1.07699	0.200214	0.198077		103.5	-0.128428	-0.289494	-0.177911	0.0603444	0.0533486	-0.096428	0.0606461
104	0.00916875	0.0189781	0.00387197	0.0113603	-0.00341428	-0.151606	-0.0052427	0.0138691	-0.0270344	-0.0144499	0.0167242		104	0.0298069	0.0608823	-0.0717074	0.0438391	0.863598	0.185284	0.153076		104	0.0110219	-0.212629	-0.300095	0.0157904	0.0534228	-0.0864979	0.0635874
104.5	0.000650329	-0.00264326	0.10575	-0.0026813	-0.00160716	-0.224129	0.0107471	0.035999	-0.0404861	-0.0131556	0.0278725		104.5	0.0493669	0.0777093	-0.0469363	0.00360901	0.951774	0.207105	0.167583		104.5	0.0696872	-0.261698	-0.223984	0.0324366	0.00364551	-0.0759825	0.061874
105	-0.0168337	-0.0117241	-0.128052	-0.0556488	-0.00504736	-0.255699	0.0341757	0.0271503	-0.049511	-0.0512433	0.0285549		105	0.0691243	0.0683544	-0.134638	0.0328449	1.02944	0.213024	0.185634		105	0.0728685	-0.215693	-0.130322	-0.0277605	0.0551303	-0.0491553	0.0492121
105.5	-0.0123669	0.0199382	0.0764338	-0.0368953	-0.0174973	-0.204613	0.0106723	0.0241702	-0.0546855	-0.0216493	0.0246949		105.5	0.0137583	0.0457962	-0.0968273	-0.0601632	0.920718	0.164656	0.170581		105.5	0.0105613	-0.302137	-0.181404	-0.02264	0.19934	-0.0592561	0.0766807
106	0.00333097	-0.0128612	-0.014633	-0.032011	-0.020545	-0.137675	0.0449227	0.0433658	-0.0647071	-0.0212015	0.0175091		106	0.0661848	0.0400503	-0.062669	-0.0718851	0.999407	0.194218	0.181691		106	-0.0965081	-0.28472	-0.272919	0.00736178	0.180334	-0.0932901	0.0784662
106.5	0.00111086	-0.00892423	-0.00485254	-0.0156252	0.00493257	-0.273745	0.0343158	0.0321978	-0.0395871	-0.0300197	0.0296023		106.5	-0.00318781	0.052437	-0.0579154	-0.0742354	0.933209	0.170061	0.171802		106.5	-0.0909169	-0.250816	-0.331753	0.0150514	0.0553159	-0.120624	0.0668643
107	-0.00887434	-0.0265388	-0.0563699	-0.0240533	-0.000318469	-0.243691	0.0173355	0.0408437	-0.066515	-0.040909	0.0261183		107	0.015159	0.0624765	-0.0844309	-0.00566427	1.08534	0.214577	0.195862		107	0.0186375	-0.233437	-0.16428	0.0856127	0.000527468	-0.0585879	0.0536639
107.5	-0.00633744	-0.0394494	0.0393483	-0.0315327	-0.0164456	-0.273247	0.0393716	0.0143303	-0.041395	-0.0350397	0.029709		107.5	0.145451	0.0860616	-0.0831989	0.00205527	0.968548	0.223783	0.17008		107.5	0.0731148	-0.254685	-0.230731	-0.00759511	0.158954	-0.0521885	0.0735262
108	0.00706311	-0.0854973	0.0252433	-0.0108663	-0.00661749	-0.168046	0.0423715	0.0230874	-0.0265555	-0.022202	0.0207856		108	0.026098	0.0676649	-0.041594	0.047753	0.925857	0.205156	0.161992		108	-0.072997	-0.293954	-0.168318	-0.0687072	-0.0148029	-0.123756	0.044014
108.5	-0.0070828	-0.017694	0.0671561	-0.00595061	-0.0273106	-0.104636	0.0219147	0.0404413	-0.0546122	-0.00975266	0.0160421		108.5	0.078781	0.0513025	-0.0876799	0.0326876	0.990473	0.213113	0.175675		108.5	-0.0754713	-0.265567	-0.258061	-0.000433398	0.122131	-0.0954803	0.0669779
109	-0.0239679	-0.0346274	0.00140799	-0.00444532	-0.00983921	-0.20986	0.0470254	0.0419657	-0.0246646	-0.0241117	0.0236439		109	0.0218369	0.0576206	-0.101766	-0.0148195	1.03085	0.198744	0.187566		109	-0.0131748	-0.254138	-0.286873	0.0131862	0.158582	-0.0764835	0.0756649
109.5	0.00464334	-0.048482	-0.0183542	-0.000266562	-0.0172714	-0.130235	0.0187746	0.044864	-0.0436035	-0.0211034	0.0158024		109.5	0.0652379	0.0496496	-0.070628	-0.0329629	0.975505	0.19736	0.175459		109.5	-0.0877464	-0.279455	-0.242709	-0.0349574	-0.0842906	-0.145832	0.043218
110	0.00878809	-0.0380763	0.00497825	-0.0195923	0.00217744	-0.120443	-0.00472871	0.0162734	-0.0422794	-0.0214336	0.0133274		110	0.0243719	0.0624716	-0.105299	-0.000776871	0.92666	0.181486	0.168475		110	0.0549593	-0.292205	-0.201016	0.0299555	0.11389	-0.0588831	0.0708079
110.5	-0.00901276	-0.0583245	-0.00407311	0.00422579	0.00210338	-0.2109	0.00193447	0.0116348	-0.0730235	-0.0372706	0.0224901		110.5	0.0385265	0.053816	-0.0808766	-0.00214377	1.01477	0.204819	0.182311		110.5	-0.0498822	-0.277681	-0.255113	-0.0119942	0.0544993	-0.108034	0.0598113
111	0.0264212	-0.0099648	-0.0199633	-0.0239828	-0.00134794	-0.0693351	0.0363064	0.0173529	-0.057412	-0.011325	0.0112992		111	-0.0227479	0.0577135	-0.0858046	-0.0118891	1.09388	0.206231	0.199527		111	0.000846187	-0.275883	-0.337325	-0.0800744	0.087647	-0.120958	0.0723436
111.5	-0.000584843	-0.00969125	-0.0370352	-0.0286476	-0.00513624	-0.182022	0.00496234	0.0394207	-0.0600457	-0.0309755	0.0198742		111.5	0.0496727	0.079455	-0.106258	0.0903432	0.901085	0.20286	0.159302		111.5	-0.0352828	-0.297357	-0.19495	0.0777823	-0.040304	-0.0980222	0.0590945
112	0.0122434	-0.0411444	0.04053	-0.0463818	-0.0230372	-0.266124	0.0441657	0.0503532	-0.0450694	-0.030496	0.0304567		112	0.0248552	0.0464515	-0.0670301	0.0539188	0.955148	0.202669	0.169365		112	0.0313196	-0.254848	-0.163087	-0.0141937	0.197855	-0.040591	0.0703238
112.5	-0.00964366	-0.0179246	-0.100445	-0.0515484	-0.0284326	-0.210516	0.0427266	0.0459174	-0.07854	-0.0453784	0.0248093		112.5	0.0326082	0.0448231	-0.0825883	-0.0414102	0.930099	0.176706	0.169772		112.5	-0.0967866	-0.294866	-0.246696	0.0149986	0.0578029	-0.113109	0.0622158
113	0.0294213	-0.00640863	0.0267015	-0.0206899	-0.010865	-0.1372	0.0500065	0.0161655	-0.0441166	-0.0107762	0.0174458		113	0.0387929	0.0547158	-0.0336895	-0.0428361	0.880095	0.179416	0.157618		113	-0.00937232	-0.264328	-0.222501	0.0209813	0.0131481	-0.0924143	0.0556326
113.5	0.00313398	-0.0343163	0.0317049	-0.0433399	-0.0188415	-0.0408186	0.0293441	0.00720556	-0.0549787	-0.013434	0.0101856		113.5	0.0266997	0.0266855	-0.126712	0.0585997	0.975571	0.192169	0.17754		113.5	-0.117063	-0.270832	-0.154909	0.0921409	0.0529402	-0.0795444	0.060235
114	0.0261311	0.00667896	0.1497	-0.0369894	-0.0198969	-0.314948	0.021167	0.0506149	-0.0364599	-0.0171114	0.0394089		114	0.0517737	0.0219176	-0.101047	-0.0533484	1.04048	0.191955	0.191267		114	0.0086868	-0.297011	-0.297403	-0.0584837	0.137387	-0.101365	0.0768534
114.5	0.00174441	-0.0460147	0.0150353	-0.0296276	-0.0121166	-0.11332	0.0139431	0.0433462	-0.0416833	-0.0187437	0.0144279		114.5	-0.0169479	0.0367739	-0.063792	0.121664	0.998577	0.215255	0.177313		114.5	-0.0559769	-0.261535	-0.182086	0.0587255	-0.0144688	-0.0910681	0.0517223
115	-0.00220334	-0.0310819	-0.0494054	0.00921991	-0.00388828	-0.291429	-0.000635478	0.0460809	-0.0617559	-0.0427887	0.0310123		115	0.0406177	0.0238932	-0.075785	0.0246829	1.11907	0.226497	0.200439		115	-0.0877249	-0.299961	-0.204986	-0.00152437	-0.0472454	-0.128288	0.0488411
115.5	0.0148655	-0.0644553	0.0425414	-0.0421403	-0.0347353	-0.171868	0.0189989	0.0250534	-0.0672333	-0.030997	0.0209549		115.5	0.00667607	0.0109344	-0.0688618	-0.1	0.961209	0.161991	0.179736		115.5	-0.120876	-0.246124	-0.236234	0.139704	0.145591	-0.063588	0.0778438
116	0.00515711	-0.0243236	0.0302215	-0.0483889	-0.00406974	-0.415445	0.0311852	0.0474745	-0.0406083	-0.0465331	0.0447037		116	0.0176447	0.0235509	-0.0933929	-0.0167371	1.02395	0.191004	0.187183		116	-0.0528492	-0.251854	-0.182307	-0.0380544	-0.0510687	-0.115227	0.0385381
116.5	0.0163296	0.0191175	-0.00357026	-0.0623363	0.00078136	-0.321777	0.0223072	0.0129662	-0.0568354	-0.0414464	0.0345175		116.5	0.0120913	0.0648286	-0.114566	-0.020887	1.12084	0.212461	0.204792		116.5	0.0456191	-0.254603	-0.269102	0.0086991	0.0936232	-0.0751527	0.0692592
117	0.00350666	-0.0361561	0.0364569	-0.0131321	-0.00496589	-0.0660787	0.00477543	0.0281546	-0.0641599	-0.0123999	0.0115258		117	0.0947013	0.0176974	-0.0493785	0.0189989	1.07172	0.230748	0.18915		117	0.026521	-0.311956	-0.205599	0.0133445	-0.188003	-0.133138	0.0590541
117.5	0.00131849	-0.0306797	0.0473688	-0.0124265	-0.00454374	-0.0967436	0.0393997	0.0100712	-0.0645801	-0.0123128	0.0145641		117.5	0.0931428	0.0389304	-0.0664522	0.0133445	1.12129	0.240051	0.198389		117.5	-0.0503535	-0.287809	-0.214732	-0.0265992	0.0939202	-0.0971145	0.0612703
118	0.00862837	-0.055943	-0.0230307	0.00917287	-0.00514364	-0.2263	-0.027419	0.0299636	-0.0422159	-0.0369209	0.0238877		118	0.0393156	0.0334241	-0.13877	-0.0220277	1.02065	0.186518	0.188699		118	-0.160197	-0.267856	-0.29391	0.119662	0.0147071	-0.117519	0.0719097
118.5	-0.00130891	-0.0510834	0.0395997	-0.0055586	-0.0216818	-0.148372	-0.0222417	0.0566667	-0.0280263	-0.0202229	0.0184274		118.5	0.0508169	0.0285193	-0.0912778	0.0207002	1.04419	0.21059	0.187697		118.5	-0.0447836	-0.273392	-0.314749	-0.0357844	0.0131852	-0.131105	0.0604409
119	0.00928854	-0.0310766	0.108088	-0.00853783	0.00992809	-0.266033	0.0201671	0.0394142	-0.00835925	-0.0141245	0.0321868		119	-0.00746873	0.0215851	-0.11171	0.0327269	1.11446	0.209919	0.203545		119	-0.0756427	-0.249992	-0.345367	0.0403725	0.128627	-0.100401	0.0788086
119.5	0.00521567	-0.0214433	0.0347975	-0.0138064	0.00567689	-0.311895	0.0465581	0.0387141	-0.0542164	-0.0300443	0.0347267		119.5	-0.0104575	0.0200447	-0.0658417	-0.00999115	0.998287	0.186408	0.181965		119.5	-0.0647922	-0.258427	-0.215311	0.0818119	0.0392803	-0.0834877	0.0602418
120	0.0923964	0.00737089	-0.0758806	0.0153273	0.05698	-0.224627	0.0754257	0.0499639	0.00224874	-8.82791e-05	0.0307275		120	0.0553642	0.0636648	-0.0387157	0.00249779	1.0414	0.224842	0.183343		120	-0.0467009	-0.281154	-0.401441	0.0336859	-0.0161392	-0.14235	0.0754881
120.5	0.214697	0.0980346	0.347472	0.16548	0.209719	-0.0812528	0.169533	0.222594	0.130424	0.164078	0.036416		120.5	0.2419	0.232966	0.137178	0.0444193	1.32153	0.395599	0.209526		120.5	-0.162832	-0.253496	-0.0496098	0.234249	0.279518	0.00956578	0.0950328
121	0.371223	0.179344	0.425188	0.259381	0.360063	0.0330846	0.226099	0.309923	0.203395	0.263078	0.0375856		121	0.302287	0.343968	0.244494	0.1781	1.40321	0.494412	0.204741		121	0.0381213	-0.209176	-0.0422832	0.347376	0.264484	0.0797045	0.0907422
121.5	0.514905	0.335478	0.447691	0.392505	0.461221	-0.0418815	0.412323	0.446605	0.303435	0.363587	0.0519282		121.5	0.449544	0.514404	0.512429	0.205723	1.55628	0.647676	0.209398		121.5	-0.0604649	-0.285676	0.177499	0.373982	0.438835	0.128835	0.121032
122	0.616264	0.439835	0.830765	0.510169	0.594211	0.242221	0.502355	0.552181	0.404106	0.521345	0.0508927		122	0.586544	0.656159	0.649978	0.361235	1.72781	0.796345	0.213733		122	-0.122237	-0.273322	0.237884	0.643381	0.478033	0.192748	0.155297
122.5	0.722584	0.543131	0.699821	0.629918	0.67121	0.311669	0.590219	0.714879	0.486243	0.596631	0.0420842		122.5	0.674924	0.753884	0.801723	0.287688	1.84858	0.873361	0.232625		122.5	-0.105548	-0.225637	0.34901	0.681583	0.585086	0.256899	0.162574
123	0.794245	0.589323	0.879919	0.749032	0.775824	0.543238	0.730053	0.815538	0.579668	0.717427	0.0372228		123	0.756706	0.917185	0.977551	0.503747	1.9254	1.01612	0.216138		123	-0.0212511	-0.269567	0.410383	0.741147	0.726177	0.317378	0.180502
123.5	0.894148	0.670263	0.933372	0.871752	0.866591	0.746834	0.833916	0.896011	0.647396	0.817809	0.0327156		123.5	0.716214	1.00849	1.14977	0.570961	2.03143	1.09537	0.228516		123.5	-0.130045	-0.287173	0.472183	0.887953	0.907135	0.37001	0.223531
124	0.917161	0.786812	0.891434	0.931807	0.904267	1.12209	0.840196	0.957055	0.771799	0.902514	0.0327251		124	0.846289	1.09383	1.28114	0.485554	2.048	1.15096	0.233279		124	-0.0370287	-0.298338	0.67801	0.938419	0.90862	0.437936	0.227803
124.5	0.962101	0.828268	0.966912	1.00119	0.962658	0.985414	0.970871	1.05158	0.847193	0.95291	0.02237		124.5	0.878584	1.145	1.31743	0.621143	2.29847	1.25213	0.256768		124.5	-0.0540167	-0.260491	0.811866	0.998916	0.94689	0.488633	0.239209
125	0.950713	0.821784	0.908204	1.01152	0.957103	1.0799	0.970871	1.06521	0.930801	0.966233	0.0249941		125	0.953816	1.26356	1.5277	0.76625	2.29302	1.36087	0.238787		125	-0.0531919	-0.255389	0.766424	1.01975	0.950082	0.485535	0.238267
125.5	0.849583	0.821848	1.02114	0.924743	0.865262	1.15468	0.922789	0.985711	0.837988	0.931528	0.0338429		125.5	0.813788	1.1885	1.41196	0.768355	2.15508	1.26754	0.225381		125.5	-0.0014353	-0.296929	0.716228	0.942695	0.946927	0.461497	0.229922
126	0.723023	0.755128	0.767204	0.868475	0.790303	0.8	0.790152	0.892838	0.792433	0.797728	0.0166755		126	0.722715	1.13434	1.3371	0.784	2.30412	1.25645	0.255116		126	-0.0238218	-0.270593	0.675965	0.834249	0.989577	0.441075	0.2221
126.5	0.67572	0.770983	0.599477	0.746374	0.698477	0.732451	0.743519	0.850367	0.698828	0.724022	0.021731		126.5	0.644149	1.07789	1.17788	0.675514	2.14902	1.14489	0.243714		126.5	-0.173447	-0.251043	0.647187	0.872134	0.959919	0.41095	0.232346
127	0.577286	0.727108	0.404118	0.65452	0.622485	0.688354	0.644459	0.779656	0.664561	0.640283	0.0333598		127	0.517724	0.987931	1.13223	0.542521	2.11301	1.05868	0.259313		127	-0.11928	-0.233946	0.552656	0.707749	0.901121	0.36166	0.203305
127.5	0.497168	0.671818	0.185679	0.576621	0.549966	0.542198	0.579687	0.658571	0.600928	0.540293	0.045208		127.5	0.508698	0.919489	1.03598	0.448087	1.95529	0.973508	0.241895		127.5	-0.145876	-0.27192	0.307742	0.624483	0.827254	0.268337	0.190182
128	0.41012	0.674076	0.248485	0.532866	0.444853	0.526753	0.538203	0.627897	0.533522	0.504086	0.0393258		128	0.449988	0.890862	0.928565	0.395368	1.93269	0.919495	0.246788		128	-0.0403171	-0.23406	0.382764	0.581917	0.624321	0.262925	0.153059
128.5	0.33293	0.620052	0.0287129	0.534747	0.374842	0.399887	0.496767	0.558062	0.465531	0.423503	0.0547988		128.5	0.411588	0.820532	0.815863	0.365778	1.9412	0.870993	0.25434		128.5	-0.0298629	-0.263604	0.0679741	0.447517	0.744329	0.19327	0.160316
129	0.294626	0.61936	0.209363	0.373226	0.290651	0.356106	0.366428	0.486481	0.403681	0.377769	0.0375709		129	0.355058	0.796008	0.675621	0.302439	1.8991	0.805646	0.258371		129	-0.00872965	-0.289847	0.0819458	0.384663	0.587833	0.151173	0.13712
129.5	0.225151	0.535106	0.117969	0.334238	0.238374	0.10251	0.32344	0.428371	0.397041	0.300244	0.0450555		129.5	0.281632	0.741512	0.680855	0.249936	1.81614	0.754016	0.25384		129.5	-0.105066	-0.242161	0.156405	0.313327	0.720906	0.168682	0.150964
130	0.183623	0.547121	0.0972016	0.28508	0.189708	0.262664	0.290872	0.36206	0.333515	0.283538	0.04039		130	0.28975	0.732191	0.689512	0.291297	1.74647	0.749844	0.238257		130	-0.0264674	-0.238576	0.0138081	0.242678	0.350453	0.0683791	0.0929819
130.5	0.124724	0.529474	-0.04229	0.21971	0.129447	0.13815	0.234155	0.328719	0.294415	0.217389	0.0504356		130.5	0.1651	0.698684	0.517444	0.287482	1.81144	0.69603	0.262666		130.5	-0.116088	-0.285852	0.0481922	0.205901	0.591879	0.0888063	0.134282
131	0.108534	0.463532	0.0283107	0.1702	0.108761	0.00983718	0.191316	0.278084	0.266671	0.180583	0.0444294		131	0.214005	0.694185	0.493251	0.198112	1.64605	0.649121	0.237734		131	0.0212725	-0.294621	-0.0199625	0.176287	0.674915	0.111578	0.143107
131.5	0.0798184	0.468623	0.0250924	0.152419	0.0898971	-0.035346	0.199409	0.210526	0.227772	0.157579	0.0460348		131.5	0.135784	0.66884	0.461099	0.210896	1.62232	0.619788	0.239509		131.5	0.0369323	-0.297502	-0.0280388	0.147217	0.46931	0.0655839	0.111548
132	0.0629413	0.410227	-0.127851	0.134238	0.0712482	0.0104025	0.16586	0.193028	0.211306	0.125711	0.0470077		132	0.112752	0.659856	0.396598	0.251923	1.57424	0.599074	0.232608		132	-0.00296701	-0.248929	-0.0405282	0.210934	0.420349	0.0677717	0.10234
132.5	0.0140668	0.364866	-0.0390214	0.119851	0.0608276	-0.121981	0.0856774	0.161215	0.197546	0.093672	0.0446076		132.5	0.0974731	0.625488	0.36341	0.0895073	1.60486	0.556148	0.250591		132.5	0.0112896	-0.269259	-0.0938933	0.177853	0.398263	0.0448506	0.1023
133	0.00912616	0.366947	-0.00590853	0.0556331	0.0570134	-0.10337	0.12333	0.141052	0.176936	0.0911954	0.0420702		133	0.0972166	0.614261	0.308297	0.179644	1.49178	0.53824	0.227243		133	-0.0602506	-0.294847	-0.139523	0.137452	0.370089	0.00258405	0.103123
133.5	0.00995937	0.30808	0.00238856	0.0731948	0.031995	-0.256784	0.078818	0.155049	0.15871	0.062379	0.0481457		133.5	0.0679308	0.597018	0.316125	0.160999	1.46912	0.522238	0.226411		133.5	0.029488	-0.239218	-0.14535	0.104194	0.360364	0.0218958	0.093283
134	-0.00659033	0.292267	-0.0531516	0.0922305	0.0171344	-0.173903	0.0235127	0.129622	0.150238	0.0523732	0.0419539		134	0.0650604	0.567648	0.227944	0.0975514	1.55252	0.502146	0.247993		134	-0.095994	-0.269523	-0.167143	0.0664855	0.275323	-0.0381702	0.0854945
134.5	-0.00821948	0.239348	-0.0231061	0.0506076	0.00962443	-0.0684532	0.0967796	0.107076	0.123031	0.058521	0.0294758		134.5	0.0827463	0.596377	0.235739	0.166418	1.51559	0.519374	0.23614		134.5	0.0201157	-0.257434	-0.202549	0.0396159	0.241433	-0.0317636	0.0806269
135	-0.00115984	0.234376	-0.0807583	-0.0148804	0.00690633	-0.2327	0.120984	0.0757184	0.132506	0.0267768	0.0426512		135	0.100856	0.550117	0.150916	-0.234782	1.38273	0.389968	0.248377		135	0.0437982	-0.267793	-0.0982723	0.0206294	0.308471	0.00136659	0.0845836
135.5	-0.0243459	0.170032	0.0589847	0.00576245	0.014831	-0.159408	0.0589593	0.0889145	0.104874	0.0354006	0.0293444		135.5	0.14407	0.539715	0.173942	0.082014	1.39947	0.467842	0.220287		135.5	-0.00897601	-0.273304	-0.226846	0.0484668	0.258582	-0.0404153	0.0865521
136	-0.0320604	0.199378	0.00306741	-0.0133908	-0.000222188	-0.316169	0.0417734	0.0470034	0.0735924	0.00033018	0.0430762		136	0.120801	0.533241	0.140449	-0.0614318	1.43649	0.433911	0.24038		136	-0.099443	-0.303477	-0.0947112	0.0108459	0.236867	-0.0499836	0.0786612
136.5	-0.0307401	0.201405	-0.0121439	-0.0303332	0.0126795	-0.295703	0.0812104	0.0669253	0.0809853	0.0082539	0.0426292		136.5	0.0762756	0.585883	0.0600741	0.0176812	1.4687	0.441722	0.247748		136.5	0.0118573	-0.308698	-0.314953	-0.0351862	0.130223	-0.103351	0.0798546
137	-0.0203343	0.17036	-0.0420386	-0.0101842	-0.00779138	-0.311465	0.0730053	0.0667454	0.0768271	-0.000541838	0.0421729		137	-0.0184768	0.559266	0.0664304	0.0190678	1.40421	0.4061	0.242084		137	-0.0687339	-0.275675	-0.202413	-0.0154959	0.289206	-0.0546223	0.0873279
137.5	-0.0112276	0.12487	-0.087572	-0.0253156	-0.0106095	-0.32431	0.0940134	0.0453776	0.0412261	-0.0170609	0.0414692		137.5	0.0623774	0.536859	0.0610118	0.051834	1.47729	0.437874	0.246757		137.5	0.0119002	-0.213145	-0.177655	0.090698	0.211552	-0.0153301	0.0718162
138	-0.0257861	0.124349	-0.0222261	-0.0253783	-0.0036661	-0.265468	0.107022	0.0492606	0.0300758	-0.00353523	0.0355599		138	-0.0231326	0.51949	0.0365024	0.0494247	1.42267	0.400991	0.244475		138	-0.0490039	-0.259195	-0.142965	0.118711	0.149043	-0.0366819	0.0691666
138.5	-0.018974	0.1119	-0.0044754	-0.0175461	0.00921708	-0.241452	0.0893595	0.0233164	0.0566275	0.000885899	0.0320728		138.5	-0.0141466	0.519465	0.0100632	0.0866752	1.32609	0.385629	0.227387		138.5	-0.166399	-0.272178	-0.199124	-0.0219713	0.186682	-0.094598	0.072666
139	0.000168505	0.0985924	-0.146154	-0.0275578	-0.0179787	-0.373519	0.0160552	0.025181	0.0226829	-0.0447255	0.0437563		139	0.0560842	0.542219	0.0359027	-0.0150949	1.34476	0.392774	0.231144		139	-0.067395	-0.302829	-0.141755	-0.00314323	0.227959	-0.0574327	0.0779294
139.5	-0.030402	0.0652566	-0.0364569	-0.023089	-0.0120833	-0.308865	0.0176719	0.0232575	0.0471238	-0.0286207	0.0348347		139.5	0.112308	0.495411	-0.0367641	0.0814829	1.42482	0.415451	0.239428		139.5	-0.123843	-0.267951	-0.189003	0.008224	0.0526433	-0.103986	0.0535277
140	-0.0241037	0.0966668	0.0600407	0.022744	0.00375497	-0.168521	0.0424462	0.0435784	0.00398334	0.00895443	0.0236894		140	0.0759501	0.486726	-0.019952	0.0444685	1.36916	0.391271	0.232739		140	0.00502356	-0.236393	-0.270959	0.0236912	0.103942	-0.0749391	0.0671154
140.5	-0.0230761	0.0914801	-0.0056571	-0.0186358	-0.0187489	-0.28555	0.045904	0.0588878	0.0131792	-0.0158018	0.0341875		140.5	0.00763287	0.514115	-0.0375818	0.0486675	1.37338	0.381243	0.238964		140.5	-0.0836761	-0.250408	-0.125313	0.0268233	0.208694	-0.0447759	0.069183
141	-0.0145497	0.0569696	-0.0788223	-0.0447589	-0.00736922	-0.309385	0.0408856	0.0139901	0.012759	-0.0366979	0.0346689		141	0.049288	0.47717	0.0410925	0.0510965	1.40214	0.404158	0.235262		141	-0.105034	-0.213982	-0.223132	0.0511239	0.0855683	-0.0810911	0.0578498
141.5	-0.0338253	0.0351766	0.00729138	-0.0108271	-0.0202117	-0.318747	0.0473525	0.00237067	0.00198488	-0.0321595	0.0346951		141.5	-0.0345549	0.479684	-0.0821631	0.0721113	1.39595	0.366205	0.246689		141.5	-0.198361	-0.266246	-0.154432	-0.0270743	-0.0453151	-0.138286	0.0406227
142	-0.0186226	0.0239556	-0.00802052	-0.0639592	-0.0228557	-0.277657	0.0395679	0.0160739	-0.00310656	-0.0349583	0.0301287		142	-0.0352553	0.475454	-0.115973	0.0267971	1.43435	0.357074	0.257783		142	-0.0226971	-0.252414	-0.258845	0.0211925	0.236385	-0.0552757	0.0830129
142.5	-0.044279	0.03294	0.0607699	-0.0383928	-0.0277883	-0.335934	0.0345027	0.00691114	-0.00456754	-0.0350931	0.0371869		142.5	0.0744015	0.481987	-0.0536197	0.134497	1.2562	0.378693	0.211642		142.5	-0.111332	-0.257509	-0.308052	0.0684915	0.194291	-0.0828222	0.0852631
143	-0.02737	-0.00128087	0.0128228	-0.0278871	-0.0129869	-0.286793	-0.00256995	0.0153869	0.0145278	-0.0351278	0.0301151		143	0.026029	0.475429	-0.0209006	0.00315665	1.34915	0.366572	0.234562		143	-0.0953728	-0.211113	-0.152949	0.0122888	0.13568	-0.0622934	0.0552145
143.5	-0.0360108	0.000730545	-0.172303	-0.0362289	-0.0126351	-0.385029	-0.0115788	0.00319829	-0.00864753	-0.0731672	0.0404822		143.5	0.047118	0.493127	-0.0970563	0.11181	1.42707	0.396414	0.246425		143.5	-0.0055377	-0.26173	-0.17895	-0.0445298	0.161366	-0.0658763	0.065385
144	-0.0312618	0.028311	-0.0585322	-0.0223677	-0.010965	-0.323813	0.017784	-0.00554246	-0.0220407	-0.047603	0.0335398		144	0.0620026	0.475958	-0.114457	-0.00135707	1.3545	0.355329	0.24057		144	-0.122804	-0.261554	-0.280893	-0.0917936	0.0638534	-0.138638	0.05614
144.5	-0.0152871	0.0302044	0.0337163	-0.0135319	-0.0190822	-0.267956	0.0537073	0.0232281	-0.0176724	-0.0214081	0.0302748		144.5	0.00947741	0.501225	-0.167553	-0.0533877	1.29946	0.317844	0.242133		144.5	-0.133612	-0.236601	-0.353767	0.0434167	0.0619974	-0.123713	0.0716065
145	-0.0249848	0.0074728	-0.0538305	-0.0297922	-0.00431044	-0.275848	0.0162514	0.0188315	-0.014384	-0.040066	0.0287506		145	0.0387929	0.442426	-0.11341	0.0765562	1.36816	0.362505	0.239231		145	-0.125482	-0.238859	-0.337138	0.114682	0.168716	-0.0836161	0.0878908
145.5	-0.0275137	0.00154584	-0.115279	-0.0527793	-0.0158864	-0.421981	-0.00779396	0.00899165	-0.0268536	-0.0730611	0.0427418		145.5	0.0962204	0.478109	-0.12536	0.0672829	1.35273	0.373797	0.235741		145.5	-0.19397	-0.290545	-0.287862	0.0272632	0.173727	-0.114277	0.0825913
146	-0.0268668	0.0407818	0.0268524	0.0177029	-0.0108909	-0.459159	0.0125694	0.0116904	-0.0111884	-0.0442787	0.0493337		146	0.0278637	0.461312	-0.0896206	0.0545186	1.43457	0.377729	0.250534		146	-0.0951371	-0.257679	-0.281591	0.0116553	0.0700152	-0.110547	0.062826
146.5	0.000807387	0.000607178	-0.0134513	-0.0525127	-0.022952	-0.154184	-0.00287834	0.00901782	-0.0274595	-0.0292228	0.0158686		146.5	-0.0418049	0.450265	-0.114424	0.141922	1.32129	0.35145	0.233748		146.5	-0.0163775	-0.224291	-0.304253	0.0527603	-0.0276091	-0.103954	0.0608796
147	-0.0277027	-0.0227306	-0.00120685	-0.0695414	-0.0299694	-0.295477	0.0423715	-0.00551302	-0.0194803	-0.0476944	0.0306431		147	-0.0190095	0.444964	-0.186731	0.0551873	1.45568	0.350018	0.264023		147	-0.0465724	-0.184777	-0.228039	-0.000503783	0.114299	-0.0691186	0.0556743
147.5	-0.0160272	0.0129331	-0.000678852	-0.0361819	-0.0311618	-0.251425	0.03497	-0.00447931	-0.051573	-0.0381804	0.026458		147.5	-0.00914559	0.439316	-0.0680331	0.0545973	1.31692	0.346731	0.230985		147.5	0.0898993	-0.236934	-0.255147	-0.0823092	0.0216114	-0.092576	0.0612242
148	-0.0198152	0.034887	0.00774395	-0.045786	-0.0302508	-0.411036	0.0258864	0.00675085	-0.0179362	-0.0499506	0.0433495		148	-0.060349	0.434401	-0.182894	0.125214	1.30891	0.325056	0.238864		148	-0.0590403	-0.250842	-0.137206	-0.0763264	-0.0560056	-0.115884	0.0328935
148.5	-0.0181168	0.0260261	0.102658	-0.0325441	-0.0351353	-0.26773	0.0146814	0.00320156	-0.0600212	-0.0296645	0.0317057		148.5	0.0381616	0.424631	-0.132054	0.0864392	1.29972	0.34338	0.228596		148.5	-0.0685947	-0.280726	-0.298681	0.0150514	0.0678623	-0.113018	0.0674358
149	-0.0178826	-0.00210689	-0.0857366	-0.0484437	-0.0264737	-0.397467	0.0298208	0.00799065	-0.0373638	-0.0641848	0.0406695		149	0.0303888	0.453483	-0.114217	0.0221752	1.37032	0.35243	0.243052		149	-0.106973	-0.301999	-0.229555	-0.0057299	-0.0330286	-0.135457	0.0508813
149.5	-0.0139188	-0.0146849	-0.046162	-0.0213642	-0.029314	-0.351877	0.0384091	-0.00558826	-0.0386929	-0.0536881	0.0359587		149.5	0.063206	0.411765	-0.15012	0.10772	1.43423	0.37336	0.250416		149.5	-0.0476435	-0.198646	-0.249354	-0.0315261	-0.160274	-0.137489	0.0379861
150	-0.0279423	-0.00101268	-0.0938325	-0.0480988	-0.0357093	-0.505586	0.0669962	-0.00677571	-0.0408135	-0.0769749	0.0523127		150	0.0438629	0.415828	-0.135674	-0.0341627	1.33075	0.324122	0.240004		150	-0.0541774	-0.298653	-0.232742	0.00743217	0.0909506	-0.0974378	0.0654687
150.5	-0.00899413	-0.014406	-0.000125713	-0.0591925	-0.00620644	-0.241474	0.0435116	-0.0359192	-0.0274644	-0.038919	0.0254457		150.5	0.00429888	0.412078	-0.182141	0.051067	1.41936	0.340933	0.256049		150.5	-0.116356	-0.253748	-0.220167	-0.0544718	-0.0349217	-0.135933	0.0390887
151	-0.00341722	-0.0705056	0.114475	-0.059608	-0.0357204	-0.35355	0.030045	0.00154304	-0.0380919	-0.0460923	0.0402384		151	0.0674573	0.453385	-0.162407	0.129718	1.3718	0.37199	0.240271		151	-0.0632069	-0.246979	-0.265251	-0.0550876	-0.054261	-0.136957	0.0436095
151.5	-0.0164238	-0.0197912	-0.0507128	-0.0696354	-0.0172492	-0.203076	0.0840794	0.00586762	-0.023228	-0.0344632	0.0239787		151.5	-0.00501263	0.413848	-0.128064	0.0692202	1.4171	0.353418	0.251088		151.5	-0.162307	-0.263812	-0.408121	0.00713303	-0.00864105	-0.16715	0.0701237
152	-0.00796127	-0.0734718	-0.0706509	-0.0490239	-0.0309619	-0.244776	0.0636226	0.0201073	-0.0478057	-0.0489913	0.0269583		152	0.0344725	0.428147	-0.164283	0.0406923	1.40159	0.348124	0.250731		152	0.0952121	-0.256327	-0.263224	-0.0476972	-0.0367405	-0.101755	0.0619386
152.5	-0.0319087	-0.00255744	-0.0944611	-0.0428695	-0.039305	-0.294052	0.0201297	0.00535403	-0.058355	-0.0597806	0.0297049		152.5	0.022192	0.450617	-0.193666	-0.0143279	1.35653	0.324268	0.249453		152.5	-0.0892138	-0.284814	-0.369801	-0.0824147	-0.00103155	-0.165455	0.0618861
153	-0.030024	-0.0495172	-0.0172479	-0.028875	-0.0172751	-0.237404	0.0445115	0.0115727	-0.056122	-0.0422645	0.0249275		153	0.0204066	0.469175	-0.205331	0.0512931	1.28244	0.323596	0.235491		153	-0.0203192	-0.262	-0.237103	-0.0555979	0.0732446	-0.100355	0.0577495
153.5	-0.015737	-0.06917	0.0338169	-0.0456527	-0.0166493	-0.313772	-0.0354746	0.0394927	-0.0481135	-0.0523622	0.0328571		153.5	-0.0223731	0.418538	-0.237233	0.0969024	1.39964	0.331095	0.257077		153.5	0.0305591	-0.191859	-0.289361	-0.00917878	0.121834	-0.0676012	0.0673949
154	-0.00610319	0.00954321	0.0629573	-0.0396237	-0.024685	-0.310448	0.0492402	-0.0101843	-0.0441948	-0.0348331	0.0344642		154	0.00021523	0.422968	-0.19915	0.0467991	1.43507	0.341181	0.260627		154	-0.0566945	-0.188991	-0.299891	-0.0107449	-0.0823976	-0.127744	0.0465527
154.5	0.00139569	-0.0355768	0.0722098	-0.065049	-0.0330874	-0.37863	0.0069155	0.00382964	-0.0624302	-0.0544914	0.0404305		154.5	0.0554036	0.43778	-0.107654	0.0667224	1.33291	0.357033	0.232384		154.5	-0.124486	-0.192337	-0.299704	-0.0681441	0.0612921	-0.124676	0.0540343
155	-0.0182659	-0.0311302	-0.0913434	0.00249314	-0.0381644	-0.388806	0.0559595	-0.0111461	-0.0447518	-0.062795	0.0403761		155	0.0205545	0.466657	-0.221162	0.0559839	1.36082	0.336571	0.249453		155	-0.0773672	-0.235318	-0.255744	-0.0165692	-0.0836596	-0.133731	0.0422459
155.5	-0.0237443	-0.0410049	0.0397254	-0.0599294	-0.0199525	-0.422388	0.0277928	-0.0371001	-0.035082	-0.0635203	0.0435026		155.5	0.0170331	0.402283	-0.168371	-0.0132068	1.34721	0.31699	0.245211		155.5	-0.0217973	-0.229116	-0.396296	-0.045744	-0.0261986	-0.14383	0.06614
156	-0.0280914	0.00503228	-0.128957	-0.0402195	-0.0363388	-0.381389	0.00570996	-0.00316427	-0.0615067	-0.0743249	0.0384816		156	-0.0694435	0.447639	-0.127366	0.0673518	1.36856	0.337348	0.247378		156	-0.0935518	-0.203194	-0.345759	-0.0635163	0.0574688	-0.12971	0.0609269
156.5	-0.0278305	-0.0134459	-0.00676338	-0.0471266	-0.0126351	-0.280258	-0.00170084	-0.0139266	-0.0602656	-0.0515503	0.0276303		156.5	-0.0337757	0.416156	-0.225818	7.86705e-05	1.35065	0.301458	0.252602		156.5	-0.0873822	-0.24635	-0.361009	-0.0594163	-0.158752	-0.182582	0.049276
157	-0.011917	-0.0351101	0.0325598	-0.0721129	-0.0346316	-0.351967	-0.0233538	0.0129073	-0.0343686	-0.0575549	0.0359691		157	0.0359817	0.420562	-0.206204	0.104612	1.32484	0.335958	0.238536		157	0.00087832	-0.283563	-0.320048	-0.129661	-0.0991013	-0.166299	0.053365
157.5	-0.0171984	-0.0562326	0.0484751	-0.0283732	-0.0300398	-0.252849	0.0476235	0.00956412	-0.0612526	-0.0378093	0.028261		157.5	-0.000199053	0.412552	-0.204219	0.0615203	1.32984	0.3199	0.242693		157.5	-0.0752785	-0.184204	-0.297386	-0.0349222	-0.0831771	-0.134994	0.0424538
158	-0.0165116	-0.0581582	-0.0587333	-0.0363544	-0.0258812	-0.253256	0.0228305	0.0132933	-0.0589463	-0.0524131	0.0255032		158	-0.0474569	0.436323	-0.195301	0.0378995	1.28212	0.302717	0.238147		158	-0.106877	-0.225222	-0.230544	0.00787207	-0.0115735	-0.113269	0.0453188
158.5	-0.00829402	-0.0408118	-0.0886531	-0.0892278	-0.0410677	-0.259837	0.0229146	-0.0207341	-0.0433153	-0.0632251	0.0257269		158.5	-0.0507218	0.425105	-0.209071	0.0523159	1.36535	0.316597	0.252409		158.5	-0.0370287	-0.208264	-0.382392	-0.0930429	0.0212773	-0.13989	0.0639476
159	-0.0196847	-0.0390847	0.0456088	-0.063332	-0.0365832	-0.359747	0.0223445	0.00259638	-0.0599089	-0.0564212	0.0375495		159	0.0063407	0.421716	-0.196457	0.0655227	1.35815	0.331054	0.246362		159	-0.138614	-0.226744	-0.285238	-0.0240301	-0.0267925	-0.140284	0.0468551
159.5	-0.00864274	-0.0302184	-0.057803	-0.0651274	-0.0111427	-0.251334	0.0404089	0.0119456	-0.0657528	-0.0486296	0.0264526		159.5	-0.00808029	0.411809	-0.218186	-0.026571	1.42081	0.315957	0.263631		159.5	0.00340617	-0.258868	-0.303435	-0.00676808	-0.186481	-0.150429	0.0568413
160	0.00357854	-0.0269948	-0.0573505	-0.0476911	-0.0124351	-0.307101	0.0507915	-0.0088137	-0.0501657	-0.0506868	0.0319765		160	-0.0600432	0.397975	-0.184747	-0.00477923	1.34754	0.299189	0.250155		160	-0.0201907	-0.196049	-0.336882	-0.0381424	-0.0557457	-0.129402	0.0541
160.5	-0.0245323	-0.0530734	-0.0156639	-0.0374441	-0.0305804	-0.359679	0.0439228	-0.0178783	-0.0638423	-0.0620856	0.0363459		160.5	-0.0439947	0.431438	-0.24589	0.0255679	1.38692	0.310809	0.25998		160.5	-0.031084	-0.221567	-0.30732	-0.132512	-0.0929395	-0.157084	0.0435078
161	0.00117208	-0.0490184	0.0730395	-0.0775147	-0.0217262	-0.379783	0.0418575	0.0196657	-0.0583355	-0.0500714	0.0417861		161	0.0283667	0.460001	-0.243633	-0.0168256	1.38529	0.32264	0.258503		161	-0.0807305	-0.225329	-0.336286	-0.119191	-0.0756418	-0.167436	0.044781
161.5	-0.00883174	-0.0883991	-0.0022377	-0.0179224	-0.0131202	-0.414202	0.031858	0.00382964	-0.0648635	-0.0637654	0.0428313		161.5	0.0172797	0.440465	-0.224041	0.0329531	1.34471	0.322273	0.247752		161.5	-0.00262425	-0.241903	-0.398545	-0.0291154	-0.0619076	-0.146819	0.0676057
162	-0.0118718	-0.0519738	-0.116033	-0.0366523	-0.02617	-0.354839	0.031316	-0.0146823	-0.0680835	-0.0721101	0.0357077		162	0.0106907	0.437262	-0.21799	0.0639198	1.27618	0.314012	0.234821		162	-0.00720865	-0.274021	-0.35634	0.0141716	0.0169343	-0.121293	0.0718458
162.5	-0.00757261	-0.0793719	0.0731149	-0.0553116	-0.0390458	-0.377069	0.0657814	-0.0141785	-0.0921481	-0.0584224	0.041688		162.5	-0.0215543	0.450749	-0.226199	0.0359819	1.37505	0.322806	0.255018		162.5	-0.0983719	-0.225813	-0.305207	0.00766092	-0.0274978	-0.129846	0.0530415
163	-0.00348377	-0.0592954	-0.0212707	-0.0560094	-0.00683968	-0.422546	0.0671551	-0.0165665	-0.0746799	-0.0659485	0.0440157		163	-0.03636	0.425711	-0.254775	0.0648441	1.42904	0.325691	0.265589		163	-0.0154135	-0.2335	-0.340988	0.0119544	-0.0484332	-0.125276	0.0616607
163.5	-0.0177974	-0.0685639	-0.110251	-0.0388475	-0.0323468	-0.420421	-0.00821449	0.0259661	-0.035981	-0.0784952	0.0420266		163.5	0.00747504	0.42465	-0.18623	0.0641263	1.4027	0.342544	0.252986		163.5	-0.107808	-0.194747	-0.331787	-0.0208276	-0.00236785	-0.131508	0.0542586
164	-0.0149623	-0.0798439	0.00196113	-0.0266327	-0.0277475	-0.386906	0.0522588	0.0150892	-0.0500338	-0.0574242	0.0406069		164	-0.0198282	0.44736	-0.262974	0.0598092	1.30884	0.306642	0.246266		164	-0.0355077	-0.272404	-0.400147	-0.0777869	-0.0151741	-0.160204	0.0673904
164.5	-0.00466038	-0.0493992	-0.078244	-0.0850255	-0.0266996	-0.354342	0.0538101	-0.0476138	-0.047923	-0.0711219	0.0358355		164.5	0.0186508	0.426782	-0.216736	-0.0253417	1.38596	0.317864	0.256578		164.5	-0.0290274	-0.216271	-0.393638	-0.0510933	-0.0278318	-0.143572	0.0641519
165	0.0155176	-0.0359898	0.0525985	-0.0924422	-0.0474778	-0.213252	0.0388016	-0.00717481	-0.0639204	-0.0392599	0.0254222		165	-0.095928	0.407823	-0.237407	-0.0153309	1.31818	0.275468	0.252215		165	-0.034051	-0.150162	-0.395819	-0.0479787	-0.135961	-0.152794	0.0581162
165.5	-0.0170334	-0.0836737	-0.0495562	-0.062352	-0.0361092	-0.253098	0.0119526	-0.00878425	-0.0826298	-0.0645871	0.0244701		165.5	0.0120617	0.436211	-0.215406	-0.00481857	1.34389	0.314388	0.248893		165.5	-0.0996144	-0.225184	-0.333304	0.0275976	-0.0642832	-0.138958	0.0565934
166	-0.0381085	-0.0875034	0.00950393	-0.0550921	-0.0326505	-0.20882	0.126899	-0.0225856	-0.0612477	-0.0410671	0.0276871		166	0.0500771	0.422362	-0.275458	0.0414102	1.28929	0.305536	0.241163		166	-0.116742	-0.254131	-0.383823	-0.073423	-0.0321377	-0.172051	0.0579473
166.5	0.00484831	-0.107601	0.0189073	-0.00284594	-0.0149384	-0.3654	0.0399417	0.000669622	-0.0700527	-0.0551635	0.039256		166.5	0.00348017	0.433394	-0.205375	0.00512341	1.40054	0.327432	0.257332		166.5	0.0210797	-0.170114	-0.370465	-0.151181	0.108063	-0.112524	0.0742572
167	-0.00130891	-0.0440944	-0.0145828	-0.071125	-0.0201413	-0.406355	0.0240547	-0.0184606	-0.0719729	-0.0693318	0.0409131		167	-0.033756	0.413819	-0.230037	0.0108467	1.3723	0.306634	0.256008		167	-0.0446337	-0.197426	-0.294115	0.0392815	0.118419	-0.0756948	0.0676433
167.5	-0.00328412	-0.0254822	-0.0108616	-0.0410584	-0.0325801	-0.353844	0.0296712	-0.0340088	-0.0583013	-0.0588611	0.0356571		167.5	0.000244821	0.420851	-0.169974	0.0131871	1.30926	0.314714	0.238757		167.5	0.0345758	-0.250672	-0.417782	-0.0450753	0.0704607	-0.121698	0.0828293
168	0.00578534	-0.0563775	-0.0294169	0.00145041	-0.0197451	-0.209995	0.0231295	0.00823927	-0.0554722	-0.0369336	0.022214		168	-0.0228564	0.415711	-0.193175	0.0806274	1.36707	0.329475	0.248456		168	-0.0521422	-0.271417	-0.328209	-0.0516563	-0.0578615	-0.152257	0.0544838
168.5	-0.0101388	-0.0265281	-0.141754	-0.0513524	-0.0310692	-0.417933	0.0162795	-0.0087679	-0.0765318	-0.0830885	0.0420519		168.5	0.016244	0.456226	-0.222154	0.0726128	1.36094	0.336774	0.248846		168.5	-0.0884533	-0.254716	-0.418497	-0.160912	-0.134216	-0.211359	0.0523021
169	-0.00024943	-0.0702911	0.00228798	-0.0490631	-0.018386	-0.243012	0.0423995	-0.00780615	-0.0846282	-0.0476388	0.0261387		169	0.005522	0.44068	-0.20217	0.00563477	1.38835	0.327603	0.255031		169	-0.0422558	-0.214227	-0.270482	0.00804804	-0.05582	-0.114947	0.0481479
169.5	-0.00169756	-0.0186112	-0.124582	-0.0409565	-0.0350834	-0.463003	0.0110835	-0.000210341	-0.0448544	-0.0797683	0.0468802		169.5	0.0248947	0.443091	-0.225294	0.023434	1.41525	0.336276	0.259676		169.5	-0.126243	-0.282342	-0.37815	0.0262602	-0.0328059	-0.158656	0.067693
170	-0.0157104	-0.0620309	0.0485757	-0.0727323	-0.0343391	-0.251425	0.0734819	-0.0150912	-0.0675509	-0.0440913	0.0291509		170	-0.0688615	0.417457	-0.240885	0.0376242	1.36064	0.301194	0.255828		170	-0.116495	-0.215095	-0.40502	-0.0531344	-0.101032	-0.178155	0.0559329
170.5	0.0140535	-0.0372825	0.0875971	-0.0227205	-0.0259404	-0.334102	0.0737996	-0.0149636	-0.0455922	-0.0339057	0.038406		170.5	-0.0043912	0.44647	-0.254154	0.037929	1.35649	0.316468	0.253352		170.5	-0.0497108	-0.213076	-0.290775	-0.0521138	-0.0764955	-0.136434	0.0437806
171	-0.0095638	-0.0406134	0.0740452	-0.0597726	-0.0389273	-0.256965	0.0641459	-0.0406952	-0.0700673	-0.042046	0.0300436		171	-0.0855216	0.479043	-0.199858	0.0992625	1.50676	0.359938	0.276344		171	-0.0841581	-0.274788	-0.47769	0.0413579	-0.0273493	-0.164525	0.0843549
171.5	0.0034268	-0.0233099	-0.0773892	-0.0521207	-0.0349797	-0.387879	0.00874717	-0.00298108	-0.0774357	-0.0715468	0.0386414		171.5	-0.0444977	0.437316	-0.233428	0.0371718	1.34061	0.307434	0.250898		171.5	0.125353	-0.194231	-0.400998	0.0178492	0.0182335	-0.0867586	0.0842032
172	0.00531683	-0.0571552	0.0984336	-0.0668052	-0.0195747	-0.24412	0.0256808	-0.0168904	-0.058057	-0.0370191	0.0292724		172	-0.108327	0.461473	-0.232087	0.038283	1.4953	0.330928	0.280598		172	-0.096401	-0.208748	-0.530935	-0.0796169	0.0178994	-0.17956	0.0849025
172.5	0.0116817	-0.0510405	0.0231564	-0.0638573	-0.0337429	-0.37578	0.0272602	-0.018647	-0.069564	-0.0611704	0.0388028		172.5	-0.0199169	0.459488	-0.180626	-0.0673124	1.50336	0.338999	0.27815		172.5	-0.113925	-0.216837	-0.495444	-0.061827	-0.0258645	-0.182779	0.0756073
173	-0.00534718	-0.0692827	-0.040002	-0.0456527	-0.0443931	-0.21886	0.0235501	-0.0214668	-0.0732824	-0.0549708	0.0215376		173	-0.0208935	0.42266	-0.201428	0.016393	1.41087	0.325519	0.25928		173	0.00551628	-0.236966	-0.362661	-0.0766431	-0.107824	-0.155716	0.0579551
173.5	0.000708893	-0.0836898	-0.0423151	-0.0693454	-0.0455151	-0.417006	-0.0115788	-0.0320199	-0.0674141	-0.0853528	0.0400166		173.5	0.0473152	0.466701	-0.263934	0.00878159	1.42719	0.337211	0.265187		173.5	-0.0162382	-0.219819	-0.347531	-0.100416	0.00334855	-0.136131	0.058923
174	0.0107101	0.0261816	0.0238856	-0.0538612	-0.0294065	-0.361284	0.0282601	0.0012748	-0.0506104	-0.0449834	0.0386202		174	-0.0322369	0.434797	-0.203434	0.129846	1.43242	0.352279	0.259204		174	0.0151992	-0.227939	-0.39374	-0.106363	-0.104892	-0.163547	0.0619018
174.5	0.00318988	-0.0735469	-0.0965479	-0.0314308	-0.0189489	-0.321551	0.0275685	0.00380674	-0.0545291	-0.0624433	0.0329868		174.5	-0.0269104	0.462074	-0.229765	0.026571	1.50998	0.34839	0.278632		174.5	0.0419773	-0.259994	-0.43586	-0.0801448	0.0575431	-0.135296	0.0842716
175	0.0121156	-0.0518987	0.0364318	-0.0544414	-0.0365832	-0.23123	0.0487823	-0.00613455	-0.063124	-0.0384536	0.0260652		175	-0.0262002	0.477474	-0.279819	0.0714623	1.45162	0.338907	0.27166		175	-0.0473008	-0.256647	-0.416776	-0.102457	-0.152813	-0.195199	0.0583589
175.5	0.00839943	-0.0104744	-0.0150605	-0.0435594	-0.0258219	-0.299367	0.0182233	-0.0106194	-0.0528043	-0.0478982	0.0304649		175.5	-0.0719094	0.449668	-0.234845	0.0913757	1.438	0.334457	0.266788		175.5	0.0125964	-0.191891	-0.455301	-0.0812886	-0.0883738	-0.160852	0.0719253
176	0.0107393	-0.0290062	-0.0781686	-0.0330851	-0.0343872	-0.227341	0.0520999	0.00374786	-0.0547344	-0.0433483	0.0248055		176	-0.0621343	0.441013	-0.25495	0.0159996	1.47237	0.32246	0.27652		176	-0.0235754	-0.22326	-0.382137	-0.0674227	-0.0833998	-0.155959	0.0587587
176.5	0.0133588	0.00539702	-0.0041234	-0.0405566	-0.03792	-0.41047	0.023709	-0.0069818	-0.0631093	-0.0578552	0.0424936		176.5	-0.0129629	0.435805	-0.252519	-0.00716885	1.5572	0.344071	0.28892		176.5	-0.157123	-0.284179	-0.279359	-0.0885735	-0.174343	-0.196716	0.0336111
177	0.00158469	-0.0321332	0.126518	-0.0260839	-0.0249776	-0.365016	0.0503336	-0.0187452	-0.0296338	-0.0353504	0.0421782		177	0.00359854	0.470789	-0.260837	0.0427279	1.54889	0.361033	0.285576		177	-0.109083	-0.199584	-0.412329	-0.155158	-0.0524792	-0.185727	0.055174
177.5	0.0123871	-0.0140037	-0.00809594	-0.0365739	-0.0302879	-0.264609	0.0186064	-0.012628	-0.0622836	-0.0441654	0.0271069		177.5	-0.0540262	0.459933	-0.279089	0.057872	1.4826	0.333458	0.278411		177.5	0.0152528	-0.23377	-0.43465	-0.0327931	-0.0780917	-0.15281	0.0732722
178	-0.00141805	-0.0604325	-0.0593116	-0.0410662	-0.0337281	-0.305088	0.0456423	-0.00456436	-0.0620783	-0.058005	0.0311807		178	0.00927027	0.464388	-0.198157	-0.0916806	1.46987	0.330738	0.274007		178	-0.126735	-0.258792	-0.526096	-0.0277429	-0.0196284	-0.191799	0.0841506
178.5	0.0316281	-0.0384732	-0.0405552	-0.0303332	-0.0309581	-0.41834	-0.00327084	-0.028186	-0.0515925	-0.0677868	0.0420352		178.5	-0.00433202	0.415354	-0.280495	-0.0124299	1.4493	0.31348	0.2728		178.5	-0.0355934	-0.203477	-0.529947	-0.166525	-0.236852	-0.234479	0.072785
179	0.0160075	-0.027617	0.0939834	-0.0463426	-0.0410344	-0.483198	0.00613984	-0.0132004	-0.0549054	-0.0611296	0.0517303		179	-0.126999	0.438484	-0.227028	0.0120464	1.45924	0.311148	0.276072		179	0.0553985	-0.250395	-0.437802	-0.0565129	-0.0964659	-0.157155	0.0765369
179.5	0.00873485	-0.0410371	0.055867	-0.0529518	-0.0218633	-0.395568	0.0090836	0.00261601	-0.0473708	-0.0536099	0.0417376		179.5	-0.00863267	0.45981	-0.221031	0.006864	1.36647	0.320697	0.254041		179.5	0.0189482	-0.220284	-0.303111	-0.0592052	-0.18752	-0.150235	0.0516053
180	0.0937674	-0.012593	-0.00890051	-0.0456527	0.032295	-0.342877	0.0701082	0.0104703	0.0130913	-0.0211434	0.0401992		180	-0.0598952	0.478339	-0.183602	0.0573901	1.52322	0.36309	0.27788		180	0.167963	-0.179273	-0.275457	0.05225	0.0136678	-0.04417	0.0719414
180.5	0.247943	0.0348816	0.148794	0.189196	0.224791	-0.21782	0.143674	0.142409	0.0925998	0.11183	0.0438217		180.5	0.193735	0.562381	0.00152638	0.0920248	1.75183	0.5203	0.28828		180.5	0.325021	0.0108643	-0.329044	0.333774	0.13735	0.0955931	0.10929
181	0.432742	0.221814	0.402409	0.285465	0.341047	-0.0665084	0.271807	0.238368	0.206244	0.259265	0.0456632		181	0.271768	0.66813	0.278336	0.0495231	2.00498	0.654547	0.31483		181	0.555859	0.0918619	-0.266359	0.34046	0.252866	0.194938	0.122999
181.5	0.557159	0.436713	0.444146	0.402132	0.445249	-0.0611262	0.395352	0.419607	0.326777	0.374001	0.0547011		181.5	0.426364	0.790849	0.577104	0.208742	2.26564	0.853741	0.326963		181.5	0.769677	0.270306	0.014183	0.54625	0.29444	0.378971	0.115353
182	0.661275	0.490255	0.602645	0.536621	0.572315	0.169109	0.515756	0.542351	0.433047	0.502597	0.0443282		182	0.544228	0.855325	0.767532	0.301406	2.6014	1.01398	0.365199		182	1.09588	0.4136	0.0467269	0.689185	0.433601	0.535798	0.155149
182.5	0.776461	0.660157	0.595178	0.698032	0.675347	0.247671	0.640431	0.681395	0.544795	0.613274	0.0476517		182.5	0.69913	1.01467	0.983308	0.344577	2.77346	1.16303	0.375919		182.5	1.10539	0.481093	0.288182	0.806007	0.499525	0.636039	0.128503
183	0.835216	0.734338	0.797048	0.820643	0.784052	0.395907	0.66914	0.760637	0.677778	0.719418	0.0422664		183	0.821926	1.05536	1.2124	0.557321	3.19562	1.36852	0.420359		183	1.23921	0.697605	0.286529	0.972556	0.565227	0.752226	0.147041
183.5	0.916405	0.780477	0.713172	0.849439	0.811877	0.699389	0.751734	0.897816	0.747036	0.796372	0.0245358		183.5	0.807732	1.10552	1.49437	0.488799	3.32736	1.44476	0.44638		183.5	1.38881	0.825885	0.415597	1.06935	0.820164	0.903961	0.143394
184	0.935356	0.941143	0.851683	0.969353	0.893542	0.772365	0.857812	0.957994	0.838745	0.890888	0.0206582		184	1.06033	1.20332	1.65748	0.66862	3.77952	1.67385	0.491626		184	1.50102	0.986396	0.523963	1.18514	0.742213	0.987745	0.152026
184.5	0.960427	0.906987	1.05295	1.00936	0.916117	0.928856	0.905538	1.05611	0.917272	0.961514	0.0194973		184.5	1.02735	1.20501	1.85492	0.645462	3.97641	1.74183	0.529408		184.5	1.3647	1.01671	0.614643	1.16263	0.912072	1.01415	0.112243
185	0.967028	1.03317	0.865587	1.03402	0.945801	0.83573	1.00367	1.06846	1.00202	0.972832	0.0246943		185	1.04747	1.28941	2.02818	0.619687	4.19539	1.83603	0.565813		185	1.52099	1.03039	0.579441	1.26714	1.04852	1.0893	0.139007
185.5	0.872157	0.919619	0.70754	0.956856	0.8558	0.918657	0.885988	0.982133	0.885037	0.887087	0.0246958		185.5	0.961687	1.23832	2.02206	0.688013	4.01461	1.78494	0.536934		185.5	1.41707	0.940321	0.5936	1.19575	0.889503	1.00725	0.125369
186	0.771046	0.868202	0.644206	0.88087	0.75753	0.590366	0.832196	0.886298	0.83898	0.785522	0.0333645		186	0.894238	1.17205	1.83634	0.504956	4.07645	1.69681	0.566468		186	1.11796	0.822809	0.558722	1.06221	0.965709	0.905483	0.0895357
186.5	0.673867	0.804024	0.482237	0.783214	0.678891	0.733989	0.690896	0.879177	0.766121	0.72138	0.0351181		186.5	0.811608	1.151	1.74541	0.450438	3.67542	1.56678	0.508632		186.5	1.12705	0.728187	0.396054	1.03279	0.794291	0.815673	0.114592
187	0.568262	0.81649	0.313982	0.703755	0.576562	0.624265	0.650487	0.738324	0.735504	0.636403	0.0457721		187	0.673681	1.14123	1.6677	0.321497	3.69068	1.49896	0.530192		187	0.991035	0.639742	0.324151	0.855805	0.861329	0.734412	0.104685
187.5	0.516627	0.802099	0.261886	0.609526	0.508813	0.511963	0.630161	0.670122	0.650264	0.573496	0.0471801		187.5	0.678179	1.09271	1.56186	0.306353	3.5966	1.44714	0.515817		187.5	0.876949	0.559719	0.258637	0.811163	0.647224	0.630738	0.0973546
188	0.410887	0.737739	0.102808	0.518769	0.406489	0.411217	0.451442	0.600202	0.578525	0.468675	0.055437		188	0.580704	1.02951	1.48218	0.35268	3.37894	1.3648	0.482583		188	0.82033	0.514689	0.187858	0.631328	0.682562	0.567353	0.0955307
188.5	0.365606	0.755369	0.136801	0.443277	0.358304	0.298847	0.43862	0.528415	0.527454	0.428077	0.0541738		188.5	0.536485	1.00705	1.32667	0.275956	3.19321	1.26787	0.460314		188.5	0.736515	0.374847	0.0527415	0.583607	0.862331	0.522008	0.127671
189	0.283278	0.663531	0.112941	0.445504	0.29107	0.257214	0.37653	0.453818	0.453169	0.370784	0.0494902		189	0.447789	0.969618	1.3973	0.297768	3.10866	1.24423	0.451886		189	0.641056	0.344466	0.0320736	0.496452	0.873393	0.477488	0.126482
189.5	0.234454	0.633757	-0.0217987	0.340909	0.218659	0.155201	0.296544	0.441521	0.402753	0.300222	0.0586998		189.5	0.419539	0.912496	1.32151	0.201455	3.07657	1.18631	0.457131		189.5	0.595383	0.315557	-0.0723735	0.474052	0.769384	0.416401	0.12791
190	0.170878	0.620042	0.0439494	0.3261	0.16373	0.204048	0.270714	0.329315	0.382211	0.278998	0.0518336		190	0.379777	0.900129	1.22595	0.244803	3.02309	1.15475	0.446729		190	0.56085	0.19529	-0.0882365	0.345053	0.78709	0.360009	0.134315
190.5	0.140065	0.509409	0.00472682	0.205527	0.144529	-0.04455	0.250836	0.299759	0.335034	0.205037	0.0533925		190.5	0.344396	0.867643	1.21044	0.209008	2.94298	1.11489	0.439383		190.5	0.379734	0.0843452	-0.173328	0.308558	0.813111	0.282484	0.146796
191	0.106183	0.455943	0.0352752	0.218212	0.100884	-0.0341701	0.187382	0.259987	0.294371	0.180452	0.0465684		191	0.30423	0.836875	1.12257	0.135657	2.7218	1.02423	0.411556		191	0.369848	0.0511398	-0.100743	0.249751	0.664781	0.246956	0.11814
191.5	0.0879003	0.398357	-0.0275061	0.155492	0.0763696	-0.107734	0.228296	0.24436	0.259669	0.146134	0.0491723		191.5	0.282431	0.836659	1.07708	0.12781	2.84033	1.03286	0.433113		191.5	0.456941	-0.0634784	-0.121343	0.186809	0.630631	0.217912	0.130033
192	0.051681	0.414631	0.0895834	0.135476	0.0499552	-0.128358	0.220446	0.222993	0.245367	0.144642	0.0484547		192	0.214518	0.837838	1.15616	0.121339	2.71498	1.00897	0.418592		192	0.290081	-0.0191081	-0.162355	0.0870908	0.641248	0.167391	0.124829
192.5	0.0324666	0.433688	-0.0573002	0.120557	0.0344798	-0.184441	0.199036	0.159446	0.223296	0.106803	0.0560425		192.5	0.169203	0.864431	1.02334	0.0664175	2.51943	0.928566	0.393136		192.5	0.240981	-0.127134	-0.31376	0.137944	0.83026	0.153658	0.174698
193	0.0223776	0.376709	0.0757801	0.0476833	0.0389421	-0.237404	0.151562	0.152563	0.194321	0.0913927	0.0517756		193	0.260444	0.803353	0.995192	0.142944	2.4768	0.935746	0.37312		193	0.230827	-0.116353	-0.210591	0.0780111	0.742138	0.144806	0.15009
193.5	0.0104652	0.23348	0.0234078	0.0585025	0.0109316	-0.162347	0.163524	0.122863	0.191287	0.0724571	0.037883		193.5	0.164488	0.766838	1.02339	0.0662602	2.48938	0.90207	0.389623		193.5	0.189492	-0.179204	-0.200436	0.0605027	0.628627	0.0997964	0.135238
194	0.0157785	0.29526	0.0102079	0.0116739	0.00439561	-0.391633	0.114657	0.103262	0.152138	0.0350823	0.0584725		194	0.145352	0.767361	0.888945	0.18815	2.44986	0.887934	0.373914		194	0.0976542	-0.137192	-0.134224	0.0431351	0.58813	0.0915006	0.118705
194.5	0.0017524	0.268795	0.0556408	0.0295414	0.0101984	-0.357644	0.09235	0.0885874	0.157704	0.0385473	0.0535308		194.5	0.159369	0.781318	0.859562	0.0651293	2.37846	0.848767	0.37062		194.5	0.254231	-0.238828	-0.28534	0.103051	0.422057	0.0510342	0.123097
195	0.00273468	0.21733	0.00905137	0.0129518	0.00891713	-0.31047	0.0762294	0.0999222	0.128005	0.0271857	0.0457435		195	0.205986	0.786658	0.849139	0.0771167	2.27529	0.838838	0.34911		195	0.130141	-0.226587	-0.356136	0.144895	0.497966	0.038056	0.135179
195.5	-0.0191976	0.2261	-0.0128731	-0.040392	-0.00124795	-0.300226	0.0615573	0.0352859	0.156643	0.0117389	0.0460482		195.5	0.129965	0.773166	0.700807	0.142197	2.27741	0.804709	0.350705		195.5	0.130848	-0.271775	-0.337853	-0.0617214	0.494403	-0.00921971	0.134603
196	-0.014997	0.20797	-0.0145576	-0.0210898	0.0189267	-0.296721	0.096518	0.0654303	0.136317	0.0197552	0.044611		196	0.113827	0.780917	0.801995	0.093608	2.21136	0.800341	0.344216		196	-0.0278706	-0.332085	-0.255233	-0.0666836	0.567491	-0.0228761	0.141432
196.5	0.00131583	0.186606	-0.0330123	-0.00627205	-0.00850608	-0.346088	0.0523055	0.0340003	0.0960593	-0.00262121	0.0456583		196.5	0.0970193	0.748559	0.669113	0.0861835	2.20682	0.76154	0.346136		196.5	-0.00170308	-0.255578	-0.361588	0.0528483	0.625175	0.0118308	0.153493
197	-0.00947595	0.0876396	0.0389209	-0.00975304	-0.0281104	-0.290389	0.0419883	0.0408993	0.0885687	-0.0044124	0.0361071		197	-0.0102898	0.767337	0.646369	0.108388	2.21136	0.744632	0.354184		197	-0.0390531	-0.304351	-0.33189	0.0626847	0.462406	-0.0300408	0.129235
197.5	-0.0184762	0.103983	-0.127574	-0.0269855	-0.0127647	-0.267662	0.0705194	0.0254918	0.0714229	-0.0202272	0.0363462		197.5	0.0755457	0.739086	0.637331	0.0907366	2.07828	0.724195	0.326393		197.5	0.0389996	-0.33745	-0.325619	-0.010868	0.48245	-0.0304975	0.134111
198	-0.0274605	0.0715752	-0.154301	-0.0395531	-0.0172084	-0.39446	0.0646412	0.0270554	0.0686964	-0.0445571	0.046997		198	0.0774889	0.740045	0.693328	0.0320189	2.08449	0.725475	0.331599		198	0.00202442	-0.317328	-0.442402	-0.0428934	0.550231	-0.0500738	0.153425
198.5	-0.0161975	0.0771481	-0.0246398	-0.0111329	-0.0257775	-0.247535	0.047773	0.0267381	0.0596667	-0.0126619	0.030225		198.5	0.0575145	0.757077	0.667957	0.0591995	2.07075	0.7225	0.328885		198.5	-0.105838	-0.312592	-0.356613	0.0570538	0.436014	-0.0563949	0.128616
199	-0.0345627	0.12163	-0.107259	-0.0468052	-0.0333022	-0.313003	-0.00265406	0.00536712	0.0339945	-0.0418438	0.0375478		199	-0.000603472	0.76877	0.673157	0.0415478	2.00285	0.697145	0.324175		199	0.000407027	-0.326782	-0.391883	0.051599	0.361552	-0.0610214	0.122495
199.5	-0.0201985	0.0742839	-0.124733	-0.0393336	-0.0162382	-0.448779	0.0121675	0.0280891	0.0722292	-0.0513903	0.0505626		199.5	0.0855871	0.770491	0.547372	0.0705182	2.01321	0.697436	0.3179		199.5	-0.0692695	-0.36863	-0.27602	-0.0342008	0.375806	-0.0744628	0.115161
200	-0.017635	0.0502596	0.0954416	-0.0742376	-0.0178306	-0.258729	0.00685943	-0.0216664	0.0389931	-0.0220605	0.0318897		200	0.0473843	0.756852	0.616452	0.063015	2.00183	0.697106	0.318533		200	0.0217545	-0.365957	-0.376889	-0.0790362	0.528033	-0.0544188	0.147879
200.5	-0.0172517	0.0876128	0.0500088	-0.075147	-0.0255257	-0.278788	0.0726221	-0.00834591	0.0560802	-0.0154149	0.0352847		200.5	0.0263644	0.78678	0.571086	0.0933425	1.87885	0.671285	0.298766		200.5	-0.0391495	-0.331531	-0.39696	-0.0428758	0.404314	-0.0812406	0.126701
201	-0.0111211	-0.00662318	-0.103311	-0.0463269	-0.0226446	-0.286839	0.0268957	0.00534095	0.0198391	-0.0471989	0.0308064		201	0.0333677	0.763464	0.456869	0.0157243	1.94567	0.643019	0.316937		201	0.0290488	-0.360893	-0.36992	-0.0732646	0.272131	-0.10058	0.108953
201.5	-0.0314056	0.0334549	-0.00201141	-0.045786	-0.0207412	-0.401063	0.0656318	-0.0162296	0.0111759	-0.0452193	0.0432878		201.5	0.0180393	0.766823	0.5349	-0.0158324	1.95577	0.651941	0.320913		201.5	-0.0369644	-0.354364	-0.319997	-0.050495	0.361589	-0.0800462	0.114995
202	-0.0334101	0.0261065	-0.0131999	-0.0637711	-0.0209116	-0.365332	0.0315216	-0.00440407	0.0318397	-0.045729	0.038992		202	-0.0208737	0.789807	0.464054	0.085741	1.92544	0.648834	0.313007		202	-0.0907883	-0.375033	-0.436064	-0.00421661	0.385383	-0.104144	0.131659
202.5	-0.0283815	0.00253277	-0.133256	-0.0786907	-0.0222077	-0.313908	0.0811263	0.0279714	0.0217154	-0.0492331	0.03682		202.5	-0.0293468	0.757845	0.494058	0.0663389	1.8453	0.62684	0.300945		202.5	-0.12109	-0.351037	-0.421939	-0.0779277	0.314076	-0.131584	0.115597
203	-0.0366364	0.0562402	-0.182737	0.0143944	-0.0298102	-0.341294	0.0447919	-0.017103	0.0150115	-0.0530158	0.0404761		203	0.00905326	0.747947	0.484627	0.030534	1.80637	0.615706	0.294129		203	-0.0152421	-0.402892	-0.364587	-0.0754466	0.27072	-0.117489	0.110533
203.5	-0.0159526	0.0433993	-0.109094	-0.0182987	-0.0378126	-0.29663	0.0233258	-0.0280126	0.00869855	-0.0478197	0.0323213		203.5	0.0742042	0.77456	0.411808	0.0495722	1.83188	0.628404	0.293858		203.5	-0.180366	-0.40242	-0.421735	-0.0820628	0.312814	-0.154754	0.119529
204	-0.0156438	0.00154584	-0.0936565	-0.073187	-0.0254812	-0.475622	0.0976674	-0.010976	0.0169905	-0.0642625	0.0514027		204	0.0592999	0.74985	0.434725	0.0687285	1.77484	0.617488	0.283061		204	-0.166003	-0.378424	-0.385135	-0.0793882	0.295145	-0.142761	0.111463
204.5	-0.0234382	0.0221105	0.038946	-0.0541513	-0.0262959	-0.346924	0.0369979	-0.0104624	-0.000966396	-0.0404649	0.0373964		204.5	0.0395524	0.775714	0.429699	0.057695	1.75935	0.612403	0.283648		204.5	-0.146647	-0.400603	-0.479223	-0.022376	0.191916	-0.171387	0.109929
205	-0.0167326	0.0037718	0.0295427	-0.0505292	-0.0281216	-0.334306	0.0839299	-0.00869593	0.0293966	-0.032416	0.0376465		205	-0.0634462	0.763043	0.389141	0.0402498	1.71693	0.569183	0.287562		205	-0.136911	-0.427203	-0.451041	0.0102828	0.407506	-0.119473	0.141348
205.5	-0.0066063	-0.0509815	0.0534031	-0.0675657	-0.0193266	-0.283107	0.0830608	0.0030838	0.00405175	-0.0315542	0.0330632		205.5	0.0107203	0.760804	0.409954	-0.0332678	1.76044	0.581729	0.293612		205.5	-0.135443	-0.413724	-0.323864	-0.0645545	0.384863	-0.110545	0.124191
206	-0.0233557	0.0153683	-0.0649184	-0.0425872	-0.0435599	-0.631095	0.0635385	-0.00293201	0.00519024	-0.0804834	0.0659931		206	0.0121407	0.759855	0.379699	0.0209657	1.69507	0.573545	0.279329		206	-0.146422	-0.378543	-0.486856	-0.104815	0.377625	-0.147802	0.133585
206.5	-0.0143235	0.0209519	-0.0479722	-0.056472	-0.0339429	-0.404636	0.0754631	-0.00724677	-0.00202671	-0.052245	0.0433479		206.5	-0.038175	0.745825	0.349084	0.0744714	1.6843	0.563102	0.278322		206.5	-0.12274	-0.457232	-0.318327	-0.00805261	0.451307	-0.0910089	0.139684
207	-0.0182872	0.0238162	-0.0960451	-0.0482948	-0.0361351	-0.363003	0.0708558	-0.0281467	-0.000531523	-0.0550857	0.0391324		207	-0.0513827	0.786276	0.3907	0.0347527	1.64842	0.561754	0.276708		207	-0.156962	-0.422681	-0.337035	-0.0499671	0.184158	-0.156498	0.0960921
207.5	-0.00234975	-0.0521294	-0.0474442	-0.0973501	-0.0411121	-0.250136	0.0222044	-0.0423275	-0.0237411	-0.0593762	0.0248023		207.5	0.00236556	0.779939	0.351646	0.00926345	1.70419	0.56948	0.283885		207.5	-0.157262	-0.394401	-0.46077	-0.068496	0.378775	-0.140431	0.132989
208	0.00345608	-0.00373747	-0.116008	-0.0755625	-0.0450634	-0.400633	0.0451283	-0.0207079	-0.0223534	-0.0706091	0.041548		208	-0.0321679	0.751835	0.29541	0.102449	1.69422	0.56235	0.279518		208	-0.215328	-0.41751	-0.431225	-0.108352	0.228516	-0.18878	0.108149
208.5	-0.00408006	-0.0233742	-0.0672567	-0.0205331	-0.0212263	-0.487585	0.0298394	-0.0250292	-0.0173548	-0.0707333	0.0497508		208.5	-0.0223829	0.777498	0.281509	0.0948864	1.63019	0.552339	0.270212		208.5	-0.150161	-0.414164	-0.383074	-0.0477851	0.272985	-0.14444	0.111949
209	-0.0144379	-0.00989507	-0.0845297	-0.0434339	-0.0223002	-0.387675	0.041493	-0.0357523	-0.0238583	-0.0644878	0.0394826		209	0.0428272	0.772364	0.29638	0.0685711	1.77718	0.591465	0.289838		209	-0.255538	-0.443488	-0.526505	0.00280433	0.290245	-0.186496	0.134095
209.5	-0.0300133	-0.0422654	-0.0298192	-0.0609878	-0.0428341	-0.444934	0.0524924	-0.0297267	-0.0188842	-0.0718859	0.0450767		209.5	0.0207518	0.737189	0.285369	0.0180647	1.6665	0.545575	0.276738		209.5	-0.184469	-0.472096	-0.275219	-0.125649	0.359585	-0.13957	0.123343
210	-0.0214204	-0.0178924	-0.0479974	-0.109479	-0.0474815	-0.457576	0.0461469	-0.0411433	-0.0382678	-0.0816789	0.0460732		210	0.0322531	0.741644	0.281683	0.00161274	1.68742	0.548924	0.280802		210	-0.143787	-0.413573	-0.51083	-0.117062	0.366489	-0.163753	0.136617
210.5	-0.0377092	-0.0339033	0.0215976	-0.0612544	-0.0336836	-0.399389	0.0947517	-0.0157291	-0.0218745	-0.0541327	0.043143		210.5	-0.015636	0.752622	0.332828	0.0280165	1.70882	0.561331	0.284455		210.5	-0.170951	-0.449489	-0.436422	-0.184157	0.470127	-0.154178	0.149373
211	-0.0144858	-0.0743407	-0.020617	-0.0749588	-0.0452633	-0.447151	0.0713324	-0.0409176	-0.017902	-0.0738115	0.0460572		211	0.00106352	0.784364	0.250283	0.0122628	1.67099	0.543794	0.282254		211	-0.199068	-0.406855	-0.404321	-0.127233	0.305242	-0.166447	0.116528
211.5	-0.033434	-0.0133493	-0.0135519	-0.0675029	-0.0601721	-0.428403	0.0213072	-0.0339728	-0.0194461	-0.0720584	0.042809		211.5	-0.0137323	0.789411	0.188966	0.0152326	1.622	0.520376	0.278298		211.5	-0.0638175	-0.446451	-0.479019	-0.0884855	0.228516	-0.169851	0.118093
212	-0.0133811	-0.0746143	0.0345209	-0.0784947	-0.0502218	-0.446133	0.0673046	-0.0267532	-0.0454945	-0.070363	0.0468005		212	-0.0132588	0.731448	0.22331	0.0717671	1.73664	0.549981	0.289394		212	-0.27365	-0.406673	-0.408598	-0.0519203	0.276474	-0.172873	0.116091
212.5	-0.0156625	-0.0638599	-0.0400774	-0.0390514	-0.0397605	-0.470217	0.087696	-0.0266976	-0.0312903	-0.0709912	0.0489601		212.5	-0.00883981	0.758339	0.169418	0.0312223	1.68041	0.526111	0.285984		212.5	-0.249154	-0.487268	-0.435161	-0.0974068	0.222948	-0.209208	0.114756
213	-0.0166021	-0.0439174	-0.0278581	-0.0799608	-0.031821	-0.355269	0.0637441	-0.0476727	-0.0368361	-0.0640215	0.0364145		213	-0.0729649	0.774946	0.154645	-0.0187924	1.66609	0.500785	0.293399		213	-0.0732755	-0.451823	-0.479615	0.0627727	0.262443	-0.1359	0.129617
213.5	-0.0317436	-0.0422976	-0.193398	-0.109808	-0.0339021	-0.294912	0.0845373	-0.0416013	-0.0311241	-0.0771387	0.0345468		213.5	0.0685127	0.762324	0.187582	0.0600747	1.63762	0.543222	0.270627		213.5	-0.0596187	-0.412441	-0.545606	-0.143597	0.183712	-0.19551	0.115689
214	-0.0110705	-0.0380495	-0.0470922	-0.0329439	-0.0589834	-0.273247	0.0572959	-0.0388666	-0.0436133	-0.0540634	0.0279785		214	0.00826415	0.750632	0.238607	0.0200118	1.69152	0.541807	0.283854		214	-0.289942	-0.487494	-0.366546	-0.162337	0.34173	-0.192918	0.128549
214.5	0.00062637	-0.0953023	0.0454077	-0.0702626	-0.0439858	-0.314315	0.0318206	-0.0220818	-0.0223729	-0.0544962	0.0337168		214.5	-0.0122428	0.778623	0.138716	0.0986724	1.62601	0.525956	0.275401		214.5	-0.195662	-0.465353	-0.437393	-0.158149	0.155093	-0.220293	0.100513
215	-0.018399	0.0170793	-0.00500339	-0.0801411	-0.0540138	-0.404794	0.0363438	-0.0448268	-0.0656306	-0.0688207	0.0414051		215	0.0232178	0.754158	0.101559	0.117534	1.59332	0.517957	0.267633		215	-0.109469	-0.483361	-0.423285	-0.14175	0.274915	-0.17659	0.120755
215.5	-0.00906068	-0.0594509	-0.0765846	-0.0446413	-0.0591686	-0.392153	0.0747995	-0.0324418	-0.0302349	-0.0698818	0.0404252		215.5	-0.0432845	0.748339	0.161917	-0.0706166	1.61683	0.482636	0.285834		215.5	-0.254906	-0.496382	-0.476889	-0.0994656	0.224098	-0.220709	0.119222
216	0.00688475	-0.0387468	-0.060443	-0.0676833	-0.032132	-0.373903	0.0633516	-0.0536951	-0.0048656	-0.0623592	0.0388955		216	-0.0411835	0.777709	0.0814326	0.151578	1.60603	0.515114	0.274865		216	-0.127485	-0.4433	-0.394643	-0.0740213	0.304425	-0.147005	0.119768
216.5	-0.0138949	-0.0950127	-0.0100571	-0.0508271	-0.0448671	-0.358616	0.0540811	-0.0435248	-0.0530486	-0.0684186	0.0365194		216.5	0.0224484	0.773709	0.120683	0.0891435	1.67737	0.536671	0.282499		216.5	-0.1259	-0.480789	-0.384369	-0.0793354	0.327773	-0.148524	0.126203
217	-0.00819819	-0.0681777	0.0271541	-0.0789808	-0.041575	-0.364835	-0.0118218	-0.0377936	-0.0621565	-0.0718205	0.0360951		217	-0.0177469	0.771753	0.140177	-0.0123611	1.62486	0.501337	0.282787		217	-0.117331	-0.419819	-0.402004	-0.0883975	0.342213	-0.137068	0.123711
217.5	-0.00955049	-0.0738955	0.104744	-0.0869149	-0.0445449	-0.324876	0.0544455	-0.0343817	-0.0436768	-0.0509611	0.0375625		217.5	-0.0645313	0.762882	0.110183	0.0243583	1.5275	0.472079	0.269656		217.5	-0.258269	-0.444143	-0.446458	-0.168373	0.263037	-0.210841	0.116371
218	-0.0252164	-0.0603574	0.102808	-0.0866013	-0.0434895	-0.289756	0.0717063	-0.0255166	-0.0597232	-0.0462384	0.0348393		218	-0.0511657	0.750554	0.0969036	0.0777854	1.59767	0.494349	0.276552		218	-0.16656	-0.405716	-0.591866	-0.123678	0.178144	-0.221935	0.117202
218.5	-0.0193706	-0.0525477	0.0527242	-0.0631125	-0.0527807	-0.317933	0.0541558	-0.0333382	-0.0538157	-0.0540021	0.0341495		218.5	-0.0508501	0.757943	0.125022	0.0220671	1.50608	0.472052	0.26437		218.5	-0.174497	-0.429902	-0.366427	-0.0682497	0.37885	-0.132045	0.128147
219	-0.0319859	-0.0419865	-0.0554899	-0.0829479	-0.0434747	-0.46133	0.0695849	-0.0376627	-0.0519932	-0.0819206	0.0466171		219	0.0426694	0.783161	0.037898	0.0898318	1.54117	0.498945	0.264963		219	-0.120855	-0.465755	-0.532827	-0.123555	0.341916	-0.180215	0.139316
219.5	-0.0280222	-0.06047	-0.00417369	-0.0367385	-0.0424934	-0.266056	0.0762481	-0.0307473	-0.0611109	-0.050396	0.0285528		219.5	-0.0674608	0.742368	0.0718709	-0.00171108	1.60382	0.469777	0.284929		219.5	-0.195405	-0.467045	-0.514238	-0.0386526	0.252124	-0.192643	0.126532
220	-0.0106392	-0.0115793	-0.079476	-0.0478401	-0.0561468	-0.286296	0.0693045	-0.0533876	-0.0720169	-0.0608975	0.0301096		220	0.0149617	0.770955	0.0825338	-0.0163831	1.56968	0.48435	0.275144		220	-0.232134	-0.440174	-0.336439	-0.194503	0.26493	-0.187664	0.108215
220.5	-0.0258633	-0.0615267	-0.0146079	-0.049361	-0.0415824	-0.348123	0.103041	-0.0245745	-0.034911	-0.0552788	0.0376733		220.5	-0.0200156	0.76785	0.0290558	0.048815	1.65782	0.496705	0.290379		220.5	-0.126157	-0.466114	-0.441874	-0.126933	0.306058	-0.171004	0.12522
221	-0.00332671	-0.107076	-0.0474945	-0.0582125	-0.0366721	-0.401447	0.0689401	-0.0401947	-0.0479181	-0.0748224	0.0412617		221	0.0394439	0.76142	0.0818905	0.0536828	1.57428	0.502143	0.268962		221	-0.242224	-0.465057	-0.530509	-0.149721	0.285754	-0.220351	0.129258
221.5	-0.00422913	-0.0371805	0.102155	-0.0837319	-0.0295028	-0.317956	-0.0094761	-0.0179274	-0.0458952	-0.0493049	0.0353906		221.5	-0.0529609	0.74251	0.0894898	0.0582653	1.55786	0.479033	0.271669		221.5	-0.223468	-0.431575	-0.416299	-0.164906	0.298634	-0.187523	0.11833
222	-0.00671811	-0.021218	-0.0295175	-0.0810192	-0.0468223	-0.353686	0.020055	0.00647607	-0.0232573	-0.0595231	0.0358865		222	-0.0343577	0.762163	0.046522	-0.00252729	1.63842	0.482044	0.290299		222	-0.260261	-0.438425	-0.4255	-0.0745492	0.270164	-0.185714	0.11783
222.5	-0.000827086	-0.0501501	0.000603424	-0.0489063	-0.0520438	-0.322207	0.0706783	-0.00828703	-0.0700722	-0.053468	0.0343689		222.5	0.0125845	0.771293	0.0697776	0.0901957	1.64402	0.517574	0.280816		222.5	-0.290895	-0.467252	-0.4148	-0.10353	0.267899	-0.201716	0.119004
223	-0.000664703	-0.0596225	0.0787469	-0.109855	-0.0449152	-0.477205	0.0588845	-0.0177442	-0.0535323	-0.0695453	0.0514824		223	-0.0400097	0.750378	0.0313127	0.0376832	1.56568	0.469008	0.277025		223	-0.251328	-0.468422	-0.508257	-0.164695	0.287313	-0.221078	0.127469
223.5	-0.00835791	-0.043778	-0.00530511	-0.107605	-0.0539546	-0.456762	0.0979384	-0.00322315	-0.0618731	-0.0714355	0.0487674		223.5	-0.103799	0.76276	0.0523332	0.0114171	1.52607	0.449755	0.276617		223.5	-0.108387	-0.36368	-0.395001	-0.112909	0.335457	-0.128904	0.117002
224	-0.00470829	-0.057182	0.0551631	-0.0646256	-0.0523919	-0.379285	0.0207652	-0.024568	-0.0352188	-0.060228	0.0395565		224	-0.0240992	0.733761	0.0590166	0.0654047	1.53256	0.473329	0.26648		224	-0.112296	-0.46958	-0.503162	-0.143298	0.220832	-0.201501	0.118756
224.5	-0.00211284	-0.0416968	0.0335655	-0.0622501	-0.0461669	-0.467481	-0.00536419	-0.00131602	-0.0504394	-0.0714735	0.047663		224.5	-0.0722054	0.772559	0.0728085	0.183892	1.57164	0.50574	0.270731		224.5	-0.15934	-0.501489	-0.370261	-0.0271622	0.245628	-0.162525	0.117128
225	-0.0014846	-0.0413643	-0.0316546	-0.0575931	-0.0434377	-0.383605	0.0463152	-0.0583697	-0.0430954	-0.0682543	0.0385786		225	-0.0331247	0.760261	0.0660925	0.0829383	1.4987	0.474973	0.261415		225	-0.227881	-0.445407	-0.538262	-0.00382949	0.330112	-0.177054	0.140327
225.5	-0.00717864	-0.0375936	-0.102104	-0.0588867	-0.0399901	-0.330597	0.0819487	-0.0630868	-0.070209	-0.0697442	0.0348007		225.5	-0.0375634	0.752725	0.0583951	0.0186056	1.64293	0.487018	0.288793		225.5	-0.198425	-0.442325	-0.465456	-0.116516	0.226994	-0.199146	0.112868
226	-0.00868267	-0.0475273	0.00495311	-0.0873932	-0.0460965	-0.395477	0.0671458	-0.0286734	-0.062738	-0.0671655	0.0411545		226	-0.0159517	0.726025	0.0204863	0.00717868	1.5662	0.460788	0.27707		226	-0.320448	-0.419385	-0.338518	-0.139744	0.109622	-0.221694	0.0846092
226.5	-0.0168577	-0.0294299	0.00610967	-0.0884124	-0.0608461	-0.471845	0.0644076	-0.0339466	-0.0642674	-0.077232	0.0485713		226.5	-0.0301063	0.720494	0.0361426	-0.106962	1.39583	0.40308	0.25836		226.5	-0.235518	-0.447187	-0.434377	-0.107525	0.221834	-0.200555	0.110234
227	0.00540734	-0.0247742	0.13919	-0.0641788	-0.0483147	-0.33867	0.0240267	-0.0605974	-0.0420839	-0.045555	0.0398315		227	-0.0101912	0.758808	-0.029819	0.0453339	1.54907	0.462641	0.276281		227	-0.27862	-0.46846	-0.474043	-0.133849	0.204165	-0.230162	0.112522
227.5	0.0140935	-0.059172	0.00794509	-0.065786	-0.059039	-0.372185	0.0853784	-0.0386114	-0.0454408	-0.0592019	0.039969		227.5	-0.0746713	0.742299	-0.00335805	0.0375553	1.50455	0.441275	0.271887		227.5	-0.345426	-0.463246	-0.515686	-0.0980403	0.31931	-0.220618	0.13683
228	-0.00468966	-0.027558	-0.0800292	-0.0956566	-0.053114	-0.366282	0.0648188	-0.0669043	-0.061878	-0.0768103	0.0373056		228	-0.0537994	0.751786	-0.0019952	-0.000717868	1.53778	0.446611	0.278248		228	-0.229263	-0.504182	-0.394319	0.0146467	0.290914	-0.164441	0.128357
228.5	0.00665049	-0.0442339	-0.0506625	-0.0784633	-0.0548804	-0.452442	0.0154384	-0.0392493	-0.0467258	-0.0827299	0.044556		228.5	-0.00138272	0.746206	-0.0456171	-0.023139	1.47862	0.430937	0.269609		228.5	-0.284201	-0.470379	-0.459441	-0.127127	0.277847	-0.21266	0.123345
229	-0.00201434	-0.022103	-0.194806	-0.0819287	-0.0550285	-0.446133	0.0237837	-0.0486377	-0.0589121	-0.0984199	0.0453301		229	-0.05375	0.795758	0.00421936	0.0685908	1.61456	0.485876	0.28756		229	-0.163539	-0.481097	-0.560259	-0.0807431	0.36957	-0.183214	0.147967
229.5	0.00518639	-0.0829978	-0.00201141	-0.0489377	-0.0437413	-0.346404	0.0494458	-0.0537998	-0.0450157	-0.0631418	0.0356089		229.5	-0.0241288	0.783044	-0.0233428	0.0701642	1.54183	0.469512	0.275262		229.5	-0.240253	-0.466812	-0.429811	-0.178684	0.263148	-0.210482	0.116625
230	-0.0053738	-0.0607918	-0.0306238	-0.09706	-0.0540323	-0.431773	0.0653608	-0.0542479	-0.0626793	-0.0812468	0.0437677		230	-0.0508994	0.774139	-0.0333733	-0.0503786	1.66192	0.460281	0.303856		230	-0.171208	-0.429311	-0.506536	-0.229045	0.253905	-0.216439	0.118811
230.5	-0.000201514	-0.00845758	-0.0174239	-0.0757664	-0.0568319	-0.442741	0.0220548	-0.0623835	-0.0883662	-0.0811241	0.0442107		230.5	-0.0169972	0.730372	0.00168993	-0.0540368	1.67592	0.46739	0.300207		230.5	-0.302871	-0.469674	-0.47723	-0.0826963	0.239466	-0.218601	0.120884
231	-0.00348909	-0.0262492	-0.0334901	-0.0698236	-0.0644492	-0.460109	0.0457358	-0.0596258	-0.0714941	-0.0825549	0.0460773		231	-0.0888063	0.743052	-0.074324	0.0247025	1.61673	0.444272	0.296182		231	-0.333055	-0.450577	-0.351518	-0.0568121	0.247001	-0.188992	0.113694
231.5	-0.00566129	-0.0884367	-0.0407311	-0.0563387	-0.0462447	-0.536839	0.104835	-0.0463904	-0.0678392	-0.0870717	0.0558361		231.5	-0.0110099	0.736891	0.0260576	0.0432294	1.60377	0.479787	0.280483		231.5	-0.200578	-0.484594	-0.450734	-0.270502	0.235049	-0.234272	0.115278
232	-0.00848834	-0.0717232	-0.0367586	-0.102368	-0.0405789	-0.342492	0.0237183	-0.0446534	-0.0581596	-0.0757226	0.033394		232	-0.021505	0.751639	-0.0696358	0.114495	1.64127	0.483252	0.290481		232	-0.286129	-0.459277	-0.619724	-0.0779101	0.164856	-0.255637	0.123832
232.5	0.00186953	0.00785362	0.144746	-0.0866249	-0.0525289	-0.364315	0.0698466	-0.061546	-0.0599333	-0.0445146	0.0442258		232.5	-0.0443596	0.749449	-0.0300698	-0.0125381	1.58612	0.449721	0.287698		232.5	-0.310593	-0.443161	-0.392479	-0.154542	0.0585824	-0.248439	0.0813895
233	0.0117136	-0.0186219	-0.0112891	-0.0798824	-0.0747217	-0.2955	0.0666037	-0.0799468	-0.0570602	-0.059856	0.0317659		233	-0.139329	0.759659	-0.0538269	0.0201101	1.54438	0.426199	0.288214		233	-0.142631	-0.450213	-0.432503	-0.135608	0.308879	-0.170415	0.123075
233.5	0.0141015	0.00837927	0.0809594	-0.0510466	-0.0579762	-0.368091	0.0980412	-0.0464526	-0.0626989	-0.0427538	0.0426776		233.5	-0.0706271	0.747243	-0.0612952	0.00772937	1.58273	0.441155	0.289766		233.5	-0.163068	-0.47063	-0.559526	-0.227954	0.318865	-0.220463	0.137371
234	0.0124164	-0.0836039	-0.121288	-0.0681066	-0.0478963	-0.270127	0.0637815	-0.0447613	-0.053635	-0.0681356	0.02917		234	-0.0124401	0.787152	-0.0701374	-0.0493657	1.64878	0.460797	0.302253		234	-0.23359	-0.467378	-0.459322	-0.164572	0.471314	-0.17071	0.153297
234.5	0.0047445	-0.0708811	0.0952908	-0.0492356	-0.0539249	-0.319177	0.0629965	-0.0537082	-0.059733	-0.049292	0.0368324		234.5	-0.026437	0.740206	-0.12705	-0.0497689	1.65318	0.438026	0.305999		234.5	-0.257744	-0.431367	-0.584761	-0.161774	0.334455	-0.220238	0.139994
235	0.00841008	-0.0886083	0.021849	-0.106656	-0.0807356	-0.416689	0.0668	-0.0187354	-0.0600066	-0.0749303	0.0441387		235	-0.0632588	0.740402	-0.120737	-0.0182319	1.54488	0.416611	0.288856		235	-0.282369	-0.426059	-0.431378	-0.101225	0.313668	-0.185473	0.123932
235.5	0.0108645	-0.0555354	-0.0991879	-0.0744336	-0.0724184	-0.38711	0.0407921	-0.0469367	-0.0664075	-0.0833747	0.0383927		235.5	-0.0702523	0.742915	-0.0527693	0.0748058	1.54635	0.448209	0.279426		235.5	-0.313368	-0.46841	-0.48338	-0.0895941	0.197706	-0.231409	0.115
236	0.00151282	-0.0428447	0.148191	-0.0595845	-0.060361	-0.268476	0.0671551	-0.0341134	-0.0713328	-0.0355393	0.035567		236	-0.0555749	0.77231	-0.0786742	-0.0418724	1.6219	0.443617	0.300271		236	-0.268573	-0.39464	-0.42349	-0.0775406	0.110698	-0.210709	0.0902199
236.5	0.0188052	-0.0389774	-0.0714304	-0.0597648	-0.0534065	-0.640977	0.0457451	-0.0518697	-0.0634074	-0.101698	0.0647857		236.5	-0.0681119	0.793876	-0.0432185	0.0159308	1.63175	0.466046	0.297565		236.5	-0.207616	-0.466737	-0.436217	-0.0913889	0.400342	-0.160323	0.140191
237	0.0168247	-0.0334098	0.063259	-0.0743473	-0.0652454	-0.430167	0.141693	-0.0543395	-0.0533027	-0.0543373	0.0496317		237	-0.0809645	0.780614	-0.0553096	0.0162651	1.56004	0.444128	0.28752		237	-0.278406	-0.458918	-0.505872	-0.0691823	0.243623	-0.213751	0.123242
237.5	0.010931	-0.0556909	-0.080004	-0.0728969	-0.0449189	-0.453324	0.0921631	-0.0468026	-0.0791557	-0.0810777	0.0471724		237.5	-0.0614636	0.762197	-0.0445813	-0.003491	1.58586	0.447705	0.289792		237.5	-0.279852	-0.378248	-0.478456	-0.0851422	0.160772	-0.212185	0.101645
238	0.017996	-0.0353461	0.055339	-0.0867503	-0.0377682	-0.417028	0.0443527	-0.0592987	-0.0694077	-0.0653235	0.0443606		238	-0.0962634	0.769738	-0.0743894	0.00190776	1.58026	0.436251	0.293459		238	-0.230581	-0.408188	-0.472152	-0.093518	0.291099	-0.182668	0.12155
238.5	0.017767	-0.0747591	0.061147	-0.0683105	-0.0548285	-0.536906	0.0657907	-0.0682161	-0.0648	-0.0803462	0.0567283		238.5	-0.0439848	0.735463	-0.0626581	0.0248402	1.57562	0.445857	0.285379		238.5	-0.322344	-0.478436	-0.485596	-0.116534	0.156689	-0.249244	0.108835		b/w No Fuel and PA
239	0.0284044	-0.0756548	0.0374375	-0.06	-0.0365647	-0.316915	0.0511747	-0.0576435	-0.048524	-0.0531429	0.0344593		239	-0.0674904	0.730641	-0.103663	0.0248107	1.51616	0.420091	0.280436		239	-0.281545	-0.414818	-0.516214	-0.0648888	0.149934	-0.225506	0.107748		p=0.063
239.5	0.0207272	-0.0347776	0.130767	-0.094951	-0.0684856	-0.487178	0.006523	-0.0441431	-0.0756083	-0.0719029	0.0533987		239.5	-0.0280842	0.773479	-0.0544374	-0.0041892	1.57806	0.452966	0.287501		239.5	-0.203824	-0.40354	-0.496483	-0.184579	0.278887	-0.201908	0.119816
240	0.116469	-0.0179246	0.00965479	-0.0195218	0.00901712	-0.293442	0.108994	-0.0830152	0.0221063	-0.0164069	0.0380687		240	-0.0205877	0.796976	-0.00581116	-0.0225391	1.6728	0.484167	0.300819		240	-0.235465	-0.439413	-0.4232	-0.0697982	0.292695	-0.175036	0.120827
240.5	0.258641	0.0551728	0.236869	0.154285	0.18035	-0.143464	0.186092	0.0870728	0.0900394	0.122784	0.0381022		240.5	0.142295	0.916511	0.264893	0.0911201	1.99516	0.681995	0.322104		240.5	-0.343027	-0.423593	-0.487265	0.199056	0.579035	-0.0951587	0.18592
241	0.417284	0.259661	0.254042	0.307605	0.29772	-0.164473	0.264695	0.220382	0.223643	0.231173	0.0501941		241	0.295737	0.993892	0.507752	0.0727308	2.46643	0.867307	0.38265		241	-0.269612	-0.470008	-0.261315	0.401696	0.642101	0.00857238	0.193408
241.5	0.570541	0.412244	0.476982	0.405817	0.435677	0.0603347	0.386193	0.398079	0.320322	0.385132	0.0439406		241.5	0.54694	1.12977	0.819799	0.0894582	3.08651	1.1345	0.46246		241.5	-0.31792	-0.397017	-0.21146	0.569389	0.677847	0.0641678	0.206543
242	0.694772	0.607871	0.680839	0.56508	0.552129	0.135663	0.494626	0.483288	0.438324	0.516955	0.052528		242	0.635745	1.22523	1.11294	0.155748	3.5118	1.32829	0.516882		242	-0.222408	-0.395665	-0.100743	0.811972	0.872688	0.193169	0.240871
242.5	0.80743	0.577807	0.707691	0.699584	0.65692	0.262121	0.628853	0.657923	0.539943	0.615364	0.0481903		242.5	0.851123	1.3935	1.44158	0.300531	4.10592	1.61853	0.586348		242.5	-0.276735	-0.4669	0.0915386	0.913239	0.989466	0.250122	0.268567
243	0.912345	0.723273	0.766072	0.81521	0.721973	0.469923	0.753864	0.73661	0.64892	0.727577	0.0379564		243	0.975782	1.48858	1.70645	0.39583	4.36168	1.78566	0.610505		243	-0.163368	-0.479361	0.27421	1.10761	0.936162	0.33505	0.273757
243.5	0.96064	0.704408	0.751791	0.922125	0.830856	0.53071	0.839439	0.82631	0.762378	0.792073	0.0398683		243.5	1.05531	1.60152	1.93972	0.38286	4.96973	1.98983	0.706788		243.5	-0.261172	-0.509465	0.397059	1.22028	1.30019	0.429379	0.33125
244	1.02903	0.906971	0.783798	0.977844	0.865302	0.730439	0.931705	0.905671	0.863245	0.888223	0.0288364		244	1.15558	1.69735	2.15558	0.493903	5.36769	2.17402	0.755966		244	-0.310497	-0.43121	0.378044	1.3472	1.38568	0.473843	0.348579
244.5	1.05833	0.942817	0.904684	1.04875	0.938917	1.03166	1.02229	0.949646	0.912107	0.9788	0.0191098		244.5	1.31959	1.73875	2.38987	0.583686	5.94708	2.3958	0.83631		244.5	-0.273361	-0.439431	0.582627	1.41243	1.53713	0.563878	0.367435
245	1.03172	0.980605	0.887813	1.07875	0.931444	0.995025	0.991356	1.03146	0.974489	0.989184	0.0177625		245	1.3954	1.83332	2.56176	0.5639	6.28543	2.52796	0.888649		245	-0.180163	-0.447684	0.514779	1.46925	1.69522	0.61028	0.383047
245.5	0.927146	0.95437	0.706057	1.00096	0.856726	0.871755	0.890436	0.938674	0.873159	0.891031	0.0262357		245.5	1.28763	1.77311	2.65741	0.437624	6.30683	2.49252	0.911439		245.5	-0.264396	-0.459453	0.514865	1.38118	1.49823	0.534084	0.361784
246	0.813966	0.908703	0.643175	0.870074	0.770913	0.763365	0.75392	0.848103	0.81277	0.798332	0.024414		246	1.13096	1.73553	2.58045	0.462986	6.09478	2.40094	0.882903		246	-0.112993	-0.421555	0.455928	1.17419	1.42974	0.505063	0.319111
246.5	0.753783	0.880136	0.506474	0.791917	0.692963	0.591135	0.760911	0.7594	0.730564	0.718587	0.03482		246.5	1.09391	1.70727	2.52304	0.351834	5.76744	2.2887	0.840798		246.5	-0.177153	-0.486418	0.209037	1.13706	1.49095	0.434696	0.339572
247	0.648136	0.85564	0.289116	0.694441	0.607939	0.675645	0.686999	0.670622	0.633612	0.640239	0.0468957		247	0.977084	1.65383	2.45846	0.357744	5.76421	2.24226	0.84733		247	-0.197386	-0.443765	0.269456	1.0828	1.25565	0.39335	0.302257
247.5	0.555258	0.782827	0.404923	0.650192	0.516294	0.417684	0.455283	0.632604	0.614707	0.558864	0.0390062		247.5	0.907505	1.60505	2.37073	0.303816	5.55434	2.14829	0.821885		247.5	-0.149861	-0.466862	0.0911126	0.826137	1.15149	0.290404	0.27096
248	0.468272	0.681419	0.283635	0.566311	0.417317	0.295862	0.469749	0.546544	0.53042	0.473281	0.0402494		248	0.79405	1.52783	2.36912	0.269024	5.26315	2.04464	0.786078		248	-0.0854327	-0.461107	0.116602	0.8021	1.22128	0.318688	0.272807
248.5	0.387568	0.658425	0.232394	0.485472	0.359874	0.381999	0.418154	0.473419	0.498884	0.43291	0.0368547		248.5	0.661736	1.52499	2.24074	0.286262	5.17898	1.97854	0.777562		248.5	-0.222376	-0.42855	-0.0889692	0.702998	1.17232	0.227084	0.272156
249	0.330572	0.669608	0.0295427	0.426593	0.281797	0.212506	0.382717	0.408698	0.444872	0.354101	0.0553338		249	0.713936	1.46918	2.2522	0.310591	5.09739	1.96866	0.760062		249	-0.278438	-0.454119	0.0547691	0.611356	0.909436	0.168601	0.231987
249.5	0.243468	0.614533	-0.016921	0.340612	0.222647	0.215174	0.369624	0.331598	0.379841	0.300064	0.0532423		249.5	0.636465	1.48413	2.21329	0.140712	4.88677	1.87227	0.745108		249.5	-0.251521	-0.50103	-0.0764457	0.512764	1.0927	0.155292	0.257408
250	0.221459	0.583198	0.111558	0.290294	0.17661	0.109701	0.293441	0.285454	0.3365	0.267579	0.0452074		250	0.533062	1.46391	2.14081	0.146691	4.80858	1.81861	0.738037		250	-0.316281	-0.465435	-0.052796	0.413045	1.08913	0.133533	0.251961
250.5	0.145655	0.521799	0.0422649	0.243818	0.111349	0.0197874	0.251322	0.241632	0.329283	0.211879	0.0488706		250.5	0.535597	1.41332	2.05015	0.189675	4.65132	1.76801	0.707923		250.5	-0.240081	-0.466303	-0.194899	0.326243	0.781374	0.0412667	0.202141
251	0.10988	0.551857	0.00734166	0.195625	0.0922375	-0.102194	0.249463	0.197052	0.291645	0.17699	0.058593		251	0.523297	1.37163	2.02957	0.148314	4.53564	1.72169	0.694185		251	-0.275878	-0.453534	-0.320814	0.281847	0.793252	0.00497452	0.209121
251.5	0.0792807	0.487165	-0.00108114	0.133336	0.0534546	-0.0889869	0.173476	0.137695	0.255585	0.136658	0.0519341		251.5	0.473139	1.40751	2.14495	0.147291	4.40476	1.71553	0.67865		251.5	-0.211964	-0.454307	-0.191559	0.189378	0.820461	0.0304016	0.19924
252	0.0535471	0.512348	-0.0117919	0.106256	0.0412158	-0.0318634	0.169962	0.127973	0.258204	0.136206	0.0526433		252	0.430537	1.40254	2.04481	0.04438	4.28899	1.64225	0.670707		252	-0.194441	-0.423027	-0.372782	0.173383	0.870015	0.0106297	0.213743
252.5	0.0468867	0.409112	-0.0330123	0.0931713	0.0441191	-0.0826549	0.1777	0.0938835	0.202716	0.105769	0.0456667		252.5	0.407031	1.38175	2.00024	0.226374	4.09842	1.62276	0.624736		252.5	-0.262811	-0.430933	-0.255199	0.141639	0.65539	-0.0303826	0.174915
253	0.00455816	0.365976	-0.0809092	0.0367464	0.0271402	-0.29057	0.180794	0.0692119	0.213001	0.0584387	0.0587034		253	0.405216	1.35738	1.98252	0.107661	4.1707	1.6047	0.64709		253	-0.27365	-0.469586	-0.19863	0.0482029	0.75977	-0.0267787	0.190876
253.5	0.00183758	0.366234	-0.0708018	0.0390749	0.00909858	-0.260674	0.106601	0.0186582	0.152906	0.040326	0.0531897		253.5	0.348321	1.39041	1.9058	0.141597	3.9908	1.55539	0.617642		253.5	-0.264578	-0.504333	-0.36992	0.0392815	0.749043	-0.0701013	0.199923
254	-0.00411733	0.306412	-0.0389712	0.0117366	0.00379941	-0.29299	0.138936	0.0125573	0.1439	0.0312515	0.0512555		254	0.314459	1.32587	1.9169	0.184895	3.90519	1.52946	0.603978		254	-0.173479	-0.436437	-0.309381	0.122354	0.550899	-0.0492091	0.157815
254.5	-0.000489011	0.303681	0.0364318	-0.0118934	-0.0200265	-0.185459	0.132105	0.00090188	0.16926	0.0471679	0.0436831		254.5	0.271847	1.33676	1.88058	0.183696	3.83682	1.50194	0.595759		254.5	-0.175482	-0.445835	-0.405309	-0.00560672	0.733564	-0.0597338	0.191222
255	-0.0237283	0.250945	-0.0773389	-0.0218111	-0.0191674	-0.161081	0.0673327	0.00902436	0.135242	0.017713	0.0379066		255	0.234906	1.34989	1.86598	0.0892811	3.84442	1.4769	0.607971		255	-0.272761	-0.443444	-0.288356	-0.0653287	0.742695	-0.065439	0.188536
255.5	-0.0141717	0.245726	0.0101576	-0.0467973	-0.0280623	-0.2327	0.0811263	-0.00850293	0.135682	0.0158286	0.041666		255.5	0.209112	1.33256	1.87739	0.0610385	3.69515	1.43505	0.590086		255.5	-0.333312	-0.451439	-0.363667	-0.0518675	0.607357	-0.118586	0.173021
256	-0.00611383	0.181951	-0.0414351	-0.0274559	-0.0264996	-0.14403	0.0357176	0.00701582	0.111304	0.0100505	0.029369		256	0.239582	1.33763	1.79391	0.163566	3.63737	1.43441	0.566897		256	-0.249422	-0.432374	-0.308308	-0.0330922	0.700527	-0.0645337	0.180579
256.5	-0.0159526	0.174066	0.0291907	-0.0291964	-0.0280549	-0.293057	0.063688	0.018753	0.102069	0.00238952	0.0406281		256.5	0.207988	1.27912	1.84009	0.0976891	3.54035	1.39305	0.562354		256.5	-0.0794666	-0.478185	-0.310847	-0.0708891	0.657061	-0.0564653	0.173484
257	-0.0203715	0.151147	-0.0196364	-0.0509447	-0.024474	-0.381275	0.0121675	-0.000772993	0.0882218	-0.0273266	0.0462711		257	0.238625	1.3038	1.75531	0.115783	3.47444	1.37759	0.545319		257	-0.260551	-0.434752	-0.364672	0.0174621	0.531188	-0.102265	0.157487
257.5	-0.0104582	0.160989	0.0763583	-0.0685535	-0.0414972	-0.475938	0.0602209	0.0145135	0.057077	-0.0252543	0.0573221		257.5	0.187737	1.32784	1.79409	0.0739601	3.4975	1.37623	0.558038		257.5	-0.328985	-0.487469	-0.301186	-0.107947	0.561923	-0.132733	0.164425
258	-0.0406294	0.0874948	0.138084	-0.101411	-0.0268625	-0.249322	0.0702017	0.00389506	0.0675189	-0.00567008	0.0369773		258	0.136741	1.27711	1.74521	0.164942	3.38459	1.34172	0.535802		258	-0.16732	-0.452609	-0.45174	-0.0564074	0.500936	-0.125428	0.156509
258.5	-0.0176217	0.0893989	0.0817892	-0.0603998	-0.0472593	-0.418137	0.0263443	-0.00664159	0.0484968	-0.0337811	0.0482447		258.5	0.132056	1.27275	1.75988	0.0247124	3.40686	1.31925	0.5528		258.5	-0.274122	-0.502313	-0.353444	0.00693947	0.599934	-0.104601	0.174086
259	-0.0540353	0.0629127	-0.127851	-0.0589573	-0.0335207	-0.399774	0.0255967	-0.0316273	0.0606488	-0.0618452	0.044243		259	0.136287	1.26446	1.70443	0.111063	3.30421	1.30409	0.527233		259	-0.242491	-0.392117	-0.400675	-0.0717338	0.458805	-0.129642	0.142086
259.5	-0.0225863	0.0601074	0.018329	-0.0776637	-0.0468705	-0.335685	0.0747622	-0.0380095	0.0470016	-0.0356239	0.0389989		259.5	0.169854	1.2708	1.68012	0.0889566	3.17629	1.27721	0.506244		259.5	-0.270094	-0.45583	-0.433849	-0.0942219	0.602606	-0.130278	0.173909
260	-0.0288394	0.0581067	0.059915	-0.0643512	-0.0550618	-0.343623	0.0659309	-0.0454646	0.0422229	-0.0345738	0.0401365		260	0.0966938	1.26369	1.67309	0.107248	3.17359	1.26286	0.510473		260	-0.278524	-0.416693	-0.34167	-0.106152	0.487833	-0.131041	0.145786
260.5	-0.0533618	0.0387918	-0.0850828	-0.092646	-0.0589057	-0.306468	0.0902192	-0.0245614	0.0361347	-0.0506533	0.0359224		260.5	0.0505901	1.28031	1.71996	0.062366	3.07479	1.2376	0.505962		260.5	-0.260433	-0.433997	-0.481932	-0.0654695	0.334789	-0.181408	0.132704
261	-0.0547168	0.0340824	-0.0929274	-0.0839122	-0.0468631	-0.398937	0.0612302	-0.0828483	0.0335157	-0.070153	0.0428351		261	0.0177532	1.23246	1.71061	0.0943456	3.30241	1.27152	0.539501		261	-0.331255	-0.474706	-0.404168	-0.0501958	0.51003	-0.150059	0.161058
261.5	-0.034576	0.0198899	-0.0760566	-0.0931243	-0.0549729	-0.407644	0.0352317	-0.0467666	0.0196339	-0.0709316	0.0421308		261.5	0.0931921	1.2746	1.59401	0.0941981	3.21102	1.2534	0.515309		261.5	-0.169901	-0.499376	-0.397063	-0.132811	0.447781	-0.150274	0.147124
262	-0.0388113	-0.00758865	-0.167878	-0.0919796	-0.0439858	-0.380733	0.00350448	-0.06327	0.00379278	-0.0874387	0.0385412		262	0.093784	1.30294	1.64369	0.0936572	3.01855	1.23053	0.488166		262	-0.272333	-0.473637	-0.413045	-0.138389	0.479889	-0.163503	0.152955
262.5	-0.0306575	0.0342594	-0.150127	-0.067746	-0.0543212	-0.515129	0.069641	-0.0626059	0.0152656	-0.0846023	0.0546746		262.5	0.0732967	1.26644	1.62811	0.0504179	2.97194	1.19804	0.486557		262.5	-0.309587	-0.470769	-0.477195	-0.107595	0.512628	-0.170503	0.164218
263	-0.0408477	-0.0197644	-0.0287632	-0.095147	-0.0453189	-0.39014	-0.000186905	-0.0906928	0.018085	-0.0769751	0.0387184		263	0.0948197	1.2942	1.60226	0.138421	2.94216	1.21437	0.471302		263	-0.169816	-0.451295	-0.426812	-0.155633	0.356467	-0.169418	0.129992
263.5	-0.026984	0.0256506	-0.10052	-0.0709526	-0.0632161	-0.432497	0.0745846	-0.097546	-0.00016017	-0.076849	0.0457449		263.5	0.0976013	1.29055	1.56715	0.0154981	2.98893	1.19195	0.488315		263.5	-0.191324	-0.440243	-0.378593	-0.0458144	0.368233	-0.137548	0.129128
264	-0.0383028	-0.0303364	-0.0765343	-0.0868365	-0.0555136	-0.516169	0.0681737	-0.0598352	-0.00539331	-0.088972	0.0523887		264	0.0408445	1.27691	1.50824	0.0309372	2.91142	1.15367	0.478727		264	-0.181545	-0.433179	-0.406706	-0.125121	0.543623	-0.120586	0.158049
264.5	-0.0446783	0.0198899	0.025545	-0.0705214	-0.0541731	-0.381841	0.0661832	-0.0955636	-0.00553501	-0.0600771	0.0412482		264.5	0.0391085	1.24828	1.52513	0.0822696	2.86964	1.15288	0.468257		264.5	-0.2012	-0.418271	-0.380722	-0.180497	0.406058	-0.154926	0.132338
265	-0.0438957	-0.0249136	0.0589847	-0.0634261	-0.0659157	-0.32569	0.026092	-0.0707742	0.00257611	-0.0563291	0.0347136		265	0.0430738	1.27789	1.51599	0.111309	2.81905	1.15346	0.457827		265	-0.245244	-0.407289	-0.401373	-0.116041	0.304017	-0.173186	0.117142
265.5	-0.0538569	-0.0302237	-0.0864406	-0.0773814	-0.0635827	-0.438128	0.0863783	-0.0816282	-0.00976648	-0.0838477	0.0450265		265.5	0.0606512	1.32212	1.494	0.0104927	2.8283	1.14311	0.466887		265.5	-0.17003	-0.418869	-0.454176	-0.141697	0.468308	-0.143293	0.147968
266	-0.0570487	-0.0359415	-0.0813366	-0.0733673	-0.0584946	-0.401176	0.0139338	-0.0827371	-0.00570114	-0.0868743	0.038499		266	0.0188185	1.32146	1.47906	0.0675091	2.74235	1.12584	0.452624		266	-0.186686	-0.409667	-0.457124	-0.145163	0.396333	-0.160461	0.135802
266.5	-0.0384146	-0.0158918	-0.0346718	-0.0869385	-0.0551322	-0.308209	0.0089995	-0.035386	-0.0256858	-0.0657033	0.0297441		266.5	0.0525135	1.28387	1.54532	0.0267283	2.78263	1.13821	0.460661		266.5	-0.31085	-0.452313	-0.374197	-0.193694	0.466934	-0.172824	0.147979
267	-0.0345734	0.0158885	0.0752521	-0.0970208	-0.0463928	-0.477227	0.00873783	-0.0474274	-0.0329565	-0.0706355	0.050299		267	-7.08226e-05	1.27011	1.44144	0.134733	2.81372	1.13199	0.456908		267	-0.25361	-0.449892	-0.344004	-0.126335	0.430223	-0.148724	0.137916
267.5	-0.0351563	-0.063168	-0.115153	-0.110129	-0.0589575	-0.481298	0.0247743	-0.0708952	-0.0210146	-0.103444	0.0465493		267.5	0.0434585	1.29848	1.44439	0.119815	2.71043	1.12331	0.439354		267.5	-0.192202	-0.429109	-0.433236	-0.151867	0.40294	-0.160695	0.136394
268	-0.0334979	-0.0407421	-0.0728384	-0.0927636	-0.0520734	-0.353143	0.091621	-0.0856976	-0.0298391	-0.0743305	0.0370215		268	0.0442969	1.31153	1.48234	0.0220769	2.76239	1.12453	0.457292		268	-0.222847	-0.380386	-0.41589	-0.22359	0.394032	-0.169736	0.130923
268.5	-0.0265048	0.0035948	0.0228044	-0.0721835	-0.0620977	-0.532384	0.0107844	-0.0919849	-0.00216352	-0.0833483	0.0544098		268.5	0.0211957	1.28716	1.39198	0.0431213	2.69475	1.08764	0.444681		268.5	-0.258269	-0.441205	-0.489429	-0.0795289	0.404202	-0.172846	0.144393
269	-0.0405655	-0.104646	-0.000502854	-0.0557193	-0.0588168	-0.390253	0.0357083	-0.0707644	-0.0149996	-0.0778399	0.0390369		269	-0.0567388	1.25516	1.45306	0.117888	2.72906	1.09969	0.451891		269	-0.191495	-0.453414	-0.343834	-0.209601	0.322985	-0.175072	0.119244
269.5	-0.0403047	-0.0462185	-0.0812109	-0.0286397	-0.0586242	-0.471529	0.0379418	-0.0746964	-0.0369045	-0.0889095	0.0463733		269.5	0.028712	1.3117	1.40095	0.0667912	2.68457	1.09854	0.440973		269.5	-0.232005	-0.461371	-0.449542	-0.214493	0.411589	-0.189164	0.142165
270	-0.018958	-0.0495172	-0.037714	-0.115853	-0.0636605	-0.498327	0.029718	-0.092806	-0.021469	-0.0965095	0.049212		270	0.00286861	1.28217	1.44839	0.0130298	2.63678	1.07665	0.442662		270	-0.236279	-0.438752	-0.540613	-0.123854	0.338649	-0.20017	0.137154
270.5	-0.0278278	-0.0391383	-0.0490534	-0.0829322	-0.0563838	-0.500068	0.0637161	-0.0829301	-0.0354582	-0.0900084	0.0501994		270.5	-0.0251547	1.26014	1.39756	0.0055856	2.71514	1.07065	0.455292		270.5	-0.171776	-0.403414	-0.416657	-0.275816	0.397038	-0.174125	0.133861
271	-0.0087013	-0.0880827	-0.00605939	-0.0726695	-0.0731516	-0.398259	0.0419603	-0.0852462	-0.0458561	-0.081785	0.0397592		271	-0.00887927	1.27798	1.43209	0.0325204	2.61827	1.0704	0.438718		271	-0.247301	-0.431009	-0.536115	-0.132441	0.263816	-0.21661	0.1244
271.5	-0.0267817	-0.0330236	0.03965	-0.122195	-0.0418194	-0.48953	0.0489599	-0.0820371	-0.0315737	-0.0820389	0.0508265		271.5	-0.00846498	1.26142	1.34778	0.0305831	2.59194	1.04465	0.432221		271.5	-0.19398	-0.480965	-0.478797	-0.129555	0.207432	-0.215173	0.114283
272	-0.0179544	-0.0504827	-0.0625801	-0.0977185	-0.0553136	-0.301176	0.0147375	-0.0792402	-0.0586873	-0.0787128	0.0281709		272	-0.00423338	1.2875	1.33393	0.107198	2.50731	1.04634	0.412844		272	-0.142727	-0.455314	-0.485493	-0.129714	0.334789	-0.175692	0.132357
272.5	-0.0312219	-0.0771406	0.0311015	-0.0820933	-0.0409603	-0.43408	0.0270172	-0.0863846	-0.0419813	-0.0817492	0.04368		272.5	-6.09588e-05	1.29295	1.3086	0.042069	2.57582	1.04388	0.427662		272.5	-0.219066	-0.446187	-0.381728	-0.139955	0.302346	-0.176918	0.117863
273	-0.0153643	-0.109194	-0.00605939	-0.107377	-0.0671377	-0.411126	0.00685943	-0.0667539	-0.0275523	-0.0893007	0.0401769		273	0.00531486	1.27235	1.3636	0.058403	2.44741	1.02941	0.408561		273	-0.18238	-0.398829	-0.345299	-0.049492	0.242769	-0.146646	0.103038
273.5	-0.0188675	-0.0716749	-0.0136022	-0.0719404	-0.0536472	-0.451583	0.0173729	-0.0788934	-0.0153319	-0.0842409	0.0445209		273.5	-0.0321679	1.30212	1.3721	0.0217917	2.41272	1.01531	0.412146		273.5	-0.261043	-0.500244	-0.386856	-0.142841	0.390691	-0.180059	0.138417
274	-0.00624693	-0.115207	-0.00125713	-0.104931	-0.059987	-0.409543	0.0640151	-0.0596127	-0.017902	-0.0789636	0.0426734		274	-0.0305403	1.25071	1.30268	0.114043	2.4105	1.00948	0.399524		274	-0.326928	-0.432789	-0.471896	-0.140711	0.257951	-0.222875	0.119138
274.5	-0.0131389	-0.0629105	0.0362055	-0.0733281	-0.0601388	-0.43555	0.0848364	-0.0752591	-0.0222801	-0.0690626	0.0464238		274.5	0.022626	1.27802	1.34646	0.0556594	2.59657	1.05987	0.427807		274.5	-0.243895	-0.413604	-0.352813	-0.225631	0.240542	-0.19908	0.10308
275	-0.0258952	-0.0270538	-0.079652	-0.0817797	-0.0607535	-0.610086	0.0499972	-0.0878337	-0.0563517	-0.108823	0.0605671		275	-0.0244247	1.27356	1.29758	-0.0250074	2.51995	1.00833	0.427709		275	-0.225086	-0.447055	-0.371385	-0.168179	0.349525	-0.172436	0.124937
275.5	-0.00907132	-0.0854759	-0.00422397	-0.0990827	-0.0475259	-0.484419	-0.0171299	-0.0847882	-0.0510843	-0.098089	0.0468308		275.5	-0.0392107	1.23697	1.28454	-0.038873	2.44894	0.978473	0.419211		275.5	-0.296315	-0.424945	-0.458095	-0.195137	0.208397	-0.233219	0.107291
276	-0.0444361	-0.0844729	-0.0227038	-0.042548	-0.058302	-0.272252	0.0116349	-0.10278	-0.0542408	-0.0744557	0.0255084		276	0.0192328	1.24331	1.28912	0.0857606	2.49709	1.0269	0.408812		276	-0.212211	-0.434852	-0.405497	-0.196861	0.275435	-0.194797	0.113745
276.5	0.00436383	-0.0425068	0.0296935	-0.0963936	-0.058876	-0.300565	0.0466703	-0.0876309	-0.0309238	-0.0595743	0.0323325		276.5	-0.091075	1.26354	1.24128	0.121261	2.50468	1.00794	0.417326		276.5	-0.212757	-0.427505	-0.447122	-0.190967	0.240171	-0.207636	0.110731
277	-0.00718928	-0.0666598	0.0598396	-0.0777342	-0.0427933	-0.49299	0.0398669	-0.0822693	-0.0372466	-0.0785751	0.0513		277	0.0417027	1.27526	1.30294	0.0287639	2.42039	1.01381	0.402279		277	-0.200632	-0.433443	-0.338279	-0.220247	0.319533	-0.174614	0.116742
277.5	-0.00199038	-0.0710474	0.00228798	-0.0469777	-0.0497552	-0.531863	0.078304	-0.0758185	-0.0542506	-0.0834568	0.0549698		277.5	0.00672539	1.24787	1.30322	0.037221	2.46416	1.01184	0.410365		277.5	-0.169259	-0.425618	-0.44288	-0.207736	0.284826	-0.192133	0.117583
278	-0.0119223	-0.0551974	-0.00236341	-0.0860368	-0.0560283	-0.480891	0.0409136	-0.0656809	-0.017174	-0.0815978	0.0486041		278	-0.0303628	1.25736	1.20053	0.0334448	2.49643	0.991481	0.416714		278	-0.296701	-0.425266	-0.476974	-0.130294	0.295442	-0.206759	0.124403
278.5	-0.030418	-0.0625619	0.0301712	-0.112442	-0.0753549	-0.568159	-0.00625199	-0.102296	-0.0521153	-0.108825	0.0559441		278.5	-0.0483742	1.22992	1.25804	0.0446652	2.37886	0.97262	0.401432		278.5	-0.222547	-0.408893	-0.50185	-0.219279	0.311107	-0.208293	0.125939
279	-0.00951854	-0.0725707	0.014633	-0.0743238	-0.0590353	-0.417639	0.0763882	-0.0951515	-0.0430661	-0.0755871	0.0436493		279	-0.0554269	1.27025	1.22894	0.0160389	2.27956	0.947872	0.391471		279	-0.199871	-0.442608	-0.418582	-0.278667	0.370758	-0.193794	0.132423
279.5	-0.0125665	-0.0741101	0.0496065	-0.091862	-0.0430748	-0.551651	0.0890417	-0.0713532	-0.0380772	-0.0826718	0.0583393		279.5	-0.0571432	1.27825	1.23021	-0.0143279	2.41725	0.970849	0.413821		279.5	-0.24051	-0.489425	-0.410796	-0.198023	0.374655	-0.19282	0.13562
280	-0.0306788	-0.0164711	0.130541	-0.0578597	-0.061483	-0.492175	0.0789395	-0.056757	-0.056337	-0.0624757	0.0550102		280	-0.0576463	1.22723	1.18652	0.0547251	2.35256	0.952678	0.395818		280	-0.246669	-0.433959	-0.4461	-0.108053	0.24934	-0.197088	0.114507
280.5	-0.0102399	-0.0351316	-0.0788977	-0.0924265	-0.05708	-0.528336	0.0169149	-0.0650495	-0.0718068	-0.10245	0.0513656		280.5	-0.0190193	1.30117	1.19183	-0.006923	2.3089	0.955193	0.394106		280.5	-0.338518	-0.405257	-0.474691	-0.182573	0.355687	-0.20907	0.133485
281	-0.000339938	0.00427599	0.124683	-0.0721051	-0.0671229	-0.715559	0.0327645	-0.0617129	-0.0388395	-0.0882173	0.0764686		281	-0.0205778	1.25894	1.12812	0.0513325	2.26222	0.936007	0.379354		281	-0.120898	-0.401043	-0.446321	-0.283946	0.281597	-0.194122	0.117671
281.5	-0.000867016	-0.0716642	0.0115908	-0.0938926	-0.0750735	-0.34749	0.0834906	-0.0839671	-0.0466135	-0.0693874	0.0374058		281.5	-0.0449317	1.24726	1.20592	0.0451175	2.28484	0.947641	0.387006		281.5	-0.254081	-0.388205	-0.332588	-0.192093	0.138315	-0.20573	0.0825302
282	-0.0179198	-0.0778272	0.0387449	-0.0850804	-0.0515105	-0.488964	0.0305123	-0.0602833	-0.0393232	-0.0835168	0.0497144		282	-0.0345352	1.24499	1.13044	-0.0770971	2.42539	0.937839	0.415686		282	-0.236836	-0.38528	-0.435127	-0.241046	0.0840093	-0.242856	0.0810267
282.5	-0.01743	-0.0487448	0.225882	-0.100031	-0.0629198	-0.418137	0.0884717	-0.0647715	-0.0631582	-0.0512043	0.053854		282.5	-0.0250264	1.28159	1.10101	0.137988	2.36535	0.972184	0.386965		282.5	-0.340488	-0.458151	-0.361588	-0.208158	0.356912	-0.202295	0.130028
283	0.006363	-0.0314038	0.107762	-0.0708114	-0.0721999	-0.606015	0.00277555	-0.0856845	-0.0514704	-0.088965	0.0637207		283	0.0104342	1.29723	1.22073	-0.0594257	2.35016	0.963824	0.402744		283	-0.264385	-0.417441	-0.49311	-0.321883	0.257135	-0.247937	0.118267
283.5	0.000863289	-0.0509869	0.00480225	-0.0984712	-0.0662193	-0.429986	0.0953778	-0.0588505	-0.0611842	-0.0738506	0.0456519		283.5	-0.029771	1.27032	1.10922	0.0108467	2.29566	0.931256	0.388791		283.5	-0.31732	-0.440155	-0.43252	-0.208123	0.345776	-0.210468	0.130061
284	-0.00317764	-0.0557874	0.0635858	-0.0981733	-0.0569837	-0.373247	-0.00874717	-0.0783406	-0.0665443	-0.0752684	0.0383322		284	-0.00442079	1.25694	1.14889	-0.006923	2.16467	0.911832	0.370326		284	-0.231502	-0.387368	-0.359952	-0.19804	0.153831	-0.204606	0.0864357
284.5	0.00598233	-0.138255	0.00181027	-0.0816229	-0.0692633	-0.533673	0.0415958	-0.0641074	-0.059772	-0.0997006	0.0539056		284.5	-0.0424362	1.29093	1.11747	0.0437408	2.32394	0.946728	0.391825		284.5	-0.278845	-0.397621	-0.396483	-0.158413	0.23271	-0.199731	0.104469
285	0.00559634	-0.0441964	0.0459105	-0.0909526	-0.0623385	-0.462551	0.00173822	-0.059109	-0.0528971	-0.0798666	0.0470213		285	-0.0278771	1.32576	1.19539	0.0355492	2.21365	0.948494	0.378982		285	-0.231877	-0.431223	-0.473072	-0.180884	0.121945	-0.239022	0.094963
285.5	-0.000358572	-0.0621811	0.128404	-0.0515719	-0.061246	-0.320534	0.0371007	-0.0702999	-0.0555504	-0.050693	0.0378077		285.5	-0.0515011	1.34596	1.12143	0.076684	2.32983	0.96448	0.392669		285.5	-0.27153	-0.454106	-0.378405	-0.247275	0.301827	-0.209898	0.119179
286	0.0129914	-0.0361185	0.186684	-0.117475	-0.0450893	-0.444279	0.0249332	-0.0732571	-0.0613943	-0.0614449	0.0527421		286	-0.052379	1.35626	1.17498	0.0182811	2.2402	0.947467	0.387459		286	-0.21807	-0.474046	-0.519809	-0.109073	0.14147	-0.235906	0.108835
286.5	0.0142958	-0.0807665	0.0745481	-0.087942	-0.0839388	-0.374197	0.0255313	-0.0792631	-0.047791	-0.0710582	0.0401945		286.5	-0.0839237	1.34133	1.24146	0.0297964	2.28648	0.963028	0.396947		286.5	-0.277356	-0.420033	-0.435638	-0.240799	0.259028	-0.22296	0.113077
287	0.00661589	-0.0158167	-0.00450054	-0.0953116	-0.0673414	-0.557621	0.0794535	-0.0750628	-0.0778657	-0.0897167	0.0577824		287	-0.05593	1.32994	1.15828	-0.0212705	2.18195	0.918593	0.382401		287	-0.095437	-0.447873	-0.537308	-0.199413	0.270869	-0.201832	0.127727
287.5	0.00600895	-0.0887317	0.00864908	-0.0879812	-0.0619644	-0.470624	0.0608751	-0.0667571	-0.0668668	-0.0852658	0.048209		287.5	-0.0138901	1.31536	1.22197	0.0293441	2.26052	0.962659	0.384749		287.5	-0.280506	-0.390928	-0.461775	-0.236031	0.165932	-0.240662	0.0976522
288	0.0154484	0.00611577	0.0973022	-0.101631	-0.0629013	-0.42336	0.00522401	-0.0883898	-0.0640866	-0.0684754	0.0462161		288	-0.0277686	1.3729	1.19735	0.0211722	2.20487	0.953706	0.381231		288	-0.218616	-0.411132	-0.526011	-0.205448	0.24199	-0.223844	0.11726
288.5	0.0207139	-0.0371859	0.00520454	-0.0459349	-0.0632865	-0.530801	0.04753	-0.0830054	-0.0653375	-0.0835669	0.0544638		288.5	-0.036291	1.32528	1.20235	0.0183892	2.13229	0.928403	0.37098		288.5	-0.194077	-0.413818	-0.396943	-0.223097	0.286199	-0.188347	0.113276
289	0.0311889	-0.0398463	0.0775149	-0.0760016	-0.063479	-0.412121	0.0734071	-0.0801528	-0.0859866	-0.0639419	0.0458969		289	-0.0599544	1.34544	1.20558	0.0466221	2.15774	0.939086	0.375011		289	-0.284929	-0.408119	-0.323115	-0.140729	0.138686	-0.203641	0.0857529
289.5	0.0221487	-0.0777467	0.0369095	-0.103426	-0.057517	-0.446156	0.0746126	-0.0717785	-0.0740936	-0.0774496	0.0475551		289.5	-0.06462	1.31553	1.2248	0.0378307	2.11124	0.924958	0.369648		289.5	-0.166817	-0.411378	-0.296432	-0.131526	0.260067	-0.149217	0.101693
290	0.0225427	-0.0205475	0.0694944	-0.0884594	-0.0608498	-0.534826	0.0801918	-0.0562172	-0.0617607	-0.0722702	0.0577056		290	-0.10809	1.37254	1.25926	0.0821713	2.20789	0.962754	0.386178		290	-0.215306	-0.406855	-0.45266	-0.249017	0.296184	-0.205531	0.119216
290.5	0.013782	-0.000218842	0.108189	-0.0951392	-0.0580391	-0.544776	0.0696036	-0.070012	-0.0452453	-0.0690951	0.0598271		290.5	-0.0125486	1.29799	1.16573	0.0041007	2.0822	0.907496	0.361204		290.5	-0.196005	-0.459308	-0.37176	-0.211853	0.196556	-0.208474	0.100756
291	0.0460775	-0.0716266	0.00324341	-0.0388318	-0.0583094	-0.547151	-0.00465394	-0.089417	-0.0567915	-0.0908289	0.055393		291	-0.0598854	1.2943	1.25218	0.0372996	2.14598	0.933975	0.373728		291	-0.17455	-0.374574	-0.612159	-0.240993	0.361886	-0.208078	0.143954
291.5	0.0182435	-0.0121318	0.0395746	-0.120243	-0.0763918	-0.4955	0.0490159	-0.0720107	-0.0685477	-0.081999	0.0520722		291.5	-0.0356696	1.3357	1.21074	0.0143967	2.18731	0.942495	0.379173		291.5	-0.176275	-0.429078	-0.449644	-0.251234	0.267565	-0.207733	0.115984
292	0.0243395	-0.0197537	0.022377	-0.0666092	-0.0694522	-0.446563	0.0695008	-0.103575	-0.064199	-0.0726594	0.0474442		292	-0.0468256	1.35109	1.21389	-0.00509391	2.15117	0.932845	0.378297		292	-0.182241	-0.410484	-0.438092	-0.155228	0.189392	-0.199331	0.100982
292.5	0.0303876	-0.0318758	0.058683	-0.112905	-0.0658898	-0.560968	0.0386801	-0.0628709	-0.0574951	-0.084917	0.0589008		292.5	-0.0343478	1.30163	1.1966	0.0603698	2.15191	0.935232	0.368148		292.5	-0.274314	-0.337494	-0.535502	-0.214546	0.273356	-0.2177	0.11995
293	0.018925	-0.0585391	0.00432454	-0.0785809	-0.0663452	-0.447173	-0.00141114	-0.0574537	-0.0488611	-0.0816794	0.0444432		293	-0.0475161	1.35009	1.18285	0.0279477	2.08063	0.918801	0.365129		293	-0.267888	-0.397609	-0.428448	-0.23823	0.375138	-0.191407	0.130801
293.5	0.0158823	-0.0590754	0.149398	-0.0669698	-0.0528066	-0.413953	0.041736	-0.0715266	-0.0893923	-0.0607453	0.0479624		293.5	-0.0346141	1.30645	1.1901	0.0367293	2.01674	0.903082	0.352997		293.5	-0.305934	-0.403798	-0.315584	-0.250213	0.0854198	-0.238022	0.075597
294	0.0262083	-0.0210195	-0.0309255	-0.0964014	-0.0576725	-0.469335	0.0309889	-0.089453	-0.0821021	-0.0877458	0.047322		294	0.0176743	1.34099	1.18625	0.00519225	2.11798	0.933617	0.365152		294	-0.239707	-0.438236	-0.505207	-0.235098	0.167602	-0.250129	0.104935
294.5	0.0293095	-0.00408612	0.0848566	-0.137624	-0.0546656	-0.384781	0.0554922	-0.101076	-0.0725153	-0.0650099	0.0442466		294.5	-0.0884709	1.2988	1.19738	0.0768709	2.13128	0.923174	0.36962		294.5	-0.25527	-0.445464	-0.451416	-0.193377	0.304462	-0.208213	0.123403
295	0.0311702	-0.0424102	0.0122193	-0.0793493	-0.0434081	-0.371257	0.0145039	-0.10645	-0.0703703	-0.0728169	0.0381202		295	-0.0623908	1.31648	1.08773	0.0254401	2.14799	0.90305	0.37187		295	-0.251007	-0.387117	-0.518787	-0.206363	0.178775	-0.2369	0.105061
295.5	0.0318464	-0.0358128	-0.059739	-0.0658095	-0.0739737	-0.339303	0.00135506	-0.0918737	-0.0648049	-0.0775684	0.0332008		295.5	-0.0189108	1.32528	1.12922	-0.00138657	2.10029	0.9069	0.365008		295.5	-0.291142	-0.456119	-0.567995	-0.303126	0.165635	-0.290549	0.111831
296	0.0474458	0.0292604	0.043346	-0.0679733	-0.0506736	-0.492741	0.0545951	-0.0896852	-0.0794733	-0.0673221	0.0534625		296	-0.0291101	1.33268	1.11098	0.024909	2.10307	0.908506	0.363746		296	-0.182894	-0.451427	-0.45266	-0.254982	0.170572	-0.234278	0.102336
296.5	0.0346042	-0.0661234	0.041762	-0.077256	-0.0544026	-0.383559	0.100321	-0.0454745	-0.0792974	-0.0588251	0.0431244		296.5	-0.071653	1.36162	1.04936	0.0122628	2.02846	0.876009	0.359896		296.5	-0.329659	-0.392608	-0.508785	-0.254947	0.187313	-0.259737	0.106667
297	0.0409957	-0.0446469	0.0849823	-0.115092	-0.0613238	-0.336658	0.0695662	-0.0699008	-0.0732727	-0.05615	0.0397461		297	-0.0813492	1.35901	1.07097	0.0609204	2.0753	0.89697	0.362674		297	-0.319012	-0.453886	-0.485936	-0.251568	0.119867	-0.278107	0.096923
297.5	0.0168327	-0.0186166	0.0961708	-0.106233	-0.0524511	-0.447897	0.0548474	-0.0921681	-0.0403738	-0.0655432	0.0495656		297.5	-0.0528426	1.3307	1.06668	0.0660045	2.07127	0.896361	0.357129		297.5	-0.270169	-0.442778	-0.465302	-0.207877	0.0442914	-0.268367	0.0826124
298	0.0400214	-0.0516842	0.0178513	-0.10363	-0.0518253	-0.410832	0.0762481	-0.0705027	-0.0648391	-0.0687992	0.0443316		298	-0.0618088	1.31493	1.05345	0.089586	2.05693	0.890615	0.353021		298	-0.271487	-0.436985	-0.49909	-0.19387	0.201233	-0.24004	0.110225
298.5	0.0353682	-0.0340857	0.0149096	-0.0743316	-0.0547581	-0.395635	0.034213	-0.10208	-0.0803479	-0.072972	0.0412473		298.5	-0.0530694	1.29218	1.12575	0.0384404	2.00123	0.880908	0.350216		298.5	-0.232048	-0.398055	-0.475747	-0.204551	-0.023229	-0.266726	0.0707944
299	0.0512817	-0.113759	0.0300707	-0.0788554	-0.0675376	-0.400068	0.032372	-0.0569205	-0.0679809	-0.0745997	0.0424747		299	-0.0835488	1.28934	1.12637	0.0325696	2.07445	0.887838	0.363386		299	-0.291988	-0.437091	-0.410233	-0.212153	0.201159	-0.230061	0.10304		p=0.01
299.5	0.0407801	-0.0528267	0.208156	-0.116644	-0.0775916	-0.430416	0.0355401	-0.0576565	-0.0493253	-0.0555538	0.053508		299.5	-0.0060582	1.28123	1.09397	-0.0804602	2.06551	0.870837	0.364382		299.5	-0.197258	-0.382361	-0.526096	-0.231139	0.0508987	-0.257191	0.0865258
300	0.122576	-0.087852	0.244739	-0.0384712	0.000555469	-0.406875	0.0716222	-0.0703588	0.0437767	-0.0133653	0.0566619		300	-0.0135054	1.3185	1.12443	0.0575376	2.07467	0.912325	0.354898		300	-0.119537	-0.341935	-0.532622	-0.200205	0.161329	-0.206594	0.10346
300.5	0.301944	0.0331116	0.367485	0.0979145	0.174436	-0.364654	0.171495	0.101103	0.107053	0.109988	0.0650277		300.5	0.239099	1.42951	1.20748	0.0614121	2.62301	1.1121	0.412736		300.5	0.188111	-0.192174	-0.429419	0.0686674	0.429072	0.0128515	0.133373
301	0.455079	0.224544	0.425138	0.269918	0.299968	-0.222931	0.261275	0.196401	0.191262	0.233406	0.0612531		301	0.491683	1.49629	1.42374	0.15148	3.29336	1.37131	0.488851		301	0.338518	-0.0397899	-0.350717	0.330395	0.607283	0.177138	0.149699
301.5	0.594416	0.425273	0.73218	0.418949	0.42593	0.0236545	0.366148	0.326874	0.296345	0.401086	0.0617317		301.5	0.717447	1.59613	1.58832	0.168001	4.12803	1.63959	0.607051		301.5	0.497986	0.0925223	-0.185101	0.628213	0.789169	0.364558	0.160467
302	0.730083	0.562993	0.774722	0.557381	0.543434	-0.00210312	0.533064	0.463157	0.409344	0.508008	0.0702515		302	0.894672	1.63914	1.70907	0.188317	4.91008	1.86825	0.723894		302	0.811086	0.293246	-0.286942	0.836149	0.803497	0.491407	0.19632
302.5	0.846027	0.727607	0.855958	0.663944	0.662901	0.276029	0.657664	0.634299	0.509629	0.648228	0.0552284		302.5	1.07967	1.73156	1.99458	0.279664	5.73313	2.16372	0.840972		302.5	1.09926	0.433867	0.0347316	0.96557	1.07892	0.722471	0.188086
303	0.886646	0.763903	0.954718	0.776974	0.74798	0.477974	0.724875	0.774383	0.638982	0.749604	0.0428973		303	1.36868	1.79379	2.23011	0.209912	6.50116	2.42073	0.960705		303	1.34596	0.569702	0.200739	1.14877	1.11549	0.876131	0.189991
303.5	0.959854	0.891062	1.01918	0.905833	0.813396	0.585142	0.800852	0.832735	0.726084	0.837127	0.0406067		303.5	1.55259	1.90046	2.59529	0.327977	7.24734	2.72473	1.06336		303.5	1.22123	0.58454	0.32795	1.39538	1.42959	0.991738	0.201369
304	1.01714	0.907995	1.05858	1.00459	0.864325	0.756536	0.844298	0.941985	0.854831	0.916698	0.0306561		304	1.74718	2.00038	2.68953	0.372318	7.87272	2.93643	1.154		304	1.30172	0.701027	0.264907	1.51554	1.36077	1.02879	0.210958
304.5	1.03383	0.967442	1.12516	1.06967	0.896953	0.930145	0.925079	1.04021	0.984159	0.996962	0.0237323		304.5	1.86231	2.05178	2.77788	0.304612	8.56302	3.11192	1.2711		304.5	1.52535	0.755694	0.388165	1.69364	1.47232	1.16703	0.225809
305	1.03345	0.966476	1.09464	1.14903	0.947316	1.1616	0.948115	1.05347	1.04149	1.04395	0.0253822		305	2.05325	2.01855	3.04002	0.41538	8.95333	3.29611	1.31977		305	1.54858	0.894894	0.423895	1.79198	1.52157	1.23618	0.224877
305.5	0.896565	0.979489	0.946848	1.03558	0.8592	0.976278	0.875418	0.98628	0.976502	0.948018	0.0184389		305.5	1.95322	2.05286	3.00932	0.367647	8.76298	3.22921	1.29416		305.5	1.38854	0.778936	0.41541	1.64887	1.46842	1.14004	0.208229
306	0.817722	0.950444	0.780957	0.911933	0.763085	0.880665	0.767293	0.921552	0.962005	0.86174	0.0252134		306	1.86723	1.98532	3.16454	0.346062	8.54727	3.18209	1.26475		306	1.20243	0.62291	0.202188	1.44695	1.51552	0.998001	0.226733
306.5	0.720162	0.941127	0.5638	0.820071	0.677869	0.80095	0.693157	0.791802	0.859355	0.763144	0.0351683		306.5	1.65877	1.94638	3.11023	0.379221	8.39657	3.09823	1.24683		306.5	1.1164	0.61077	0.31357	1.37977	1.33924	0.95195	0.188043
307	0.618391	0.778997	0.763156	0.743889	0.569149	0.691113	0.61048	0.760689	0.810757	0.70518	0.0271573		307	1.60806	1.91151	3.22649	0.228144	8.33109	3.06106	1.25313		307	1.05993	0.535867	0.140934	1.23999	1.32324	0.859992	0.202096
307.5	0.508617	0.819128	0.355065	0.666021	0.503459	0.459543	0.558576	0.648617	0.715954	0.581665	0.0450333		307.5	1.51405	1.90551	3.21589	0.229364	7.94545	2.96205	1.19297		307.5	1.05506	0.514852	0.0581428	1.09937	1.17985	0.781455	0.19276
308	0.446449	0.719041	0.422171	0.553979	0.424149	0.465649	0.432527	0.571213	0.653723	0.520989	0.0344339		308	1.43843	1.87183	3.22673	0.205556	7.7082	2.89015	1.16066		308	0.964546	0.398089	-0.0482808	1.0444	1.09793	0.691337	0.199764
308.5	0.363738	0.714406	0.249994	0.483606	0.347913	0.168883	0.509971	0.52462	0.624988	0.443124	0.0552539		308.5	1.40357	1.83825	3.22481	0.135067	7.46217	2.81277	1.12947		308.5	0.864257	0.362846	-0.0815062	0.885824	1.11831	0.629946	0.193533
309	0.286712	0.644211	0.163679	0.435508	0.283856	0.201583	0.327907	0.452715	0.537881	0.37045	0.0498849		309	1.28377	1.78888	3.30717	0.136798	7.35121	2.77357	1.12038		309	0.717877	0.211015	-0.112142	0.843434	1.27388	0.586812	0.217702
309.5	0.232336	0.622235	0.255173	0.332105	0.222817	0.264903	0.332608	0.372194	0.517764	0.350237	0.0429794		309.5	1.27134	1.81362	3.23994	0.0997935	7.21925	2.72879	1.10089		309.5	0.711482	0.128885	-0.113403	0.656632	1.128	0.502319	0.197747
310	0.175185	0.612463	0.122219	0.310357	0.17274	0.106219	0.262826	0.292232	0.471717	0.280662	0.052849		310	1.16997	1.78574	3.21792	0.136552	6.85463	2.63296	1.04412		310	0.655634	0.119438	-0.254909	0.599391	0.944403	0.412791	0.190608
310.5	0.143962	0.543806	0.141453	0.227401	0.112657	-0.0566938	0.321216	0.238659	0.447471	0.235548	0.0572086		310.5	1.07905	1.72109	3.26301	0.111319	6.87474	2.60984	1.05815		310.5	0.541817	0.0212303	-0.247804	0.536607	1.03802	0.377974	0.200652
311	0.0994614	0.500102	0.0289392	0.179122	0.0980699	0.0189281	0.182485	0.191514	0.39748	0.188456	0.0510654		311	0.997956	1.73213	3.26976	0.0623758	6.80931	2.57431	1.05684		311	0.438721	0.0360247	-0.212329	0.429128	0.965709	0.331451	0.179589
311.5	0.0725458	0.556427	0.0238604	0.169008	0.0622014	-0.0595206	0.172579	0.13658	0.388739	0.169158	0.0601895		311.5	0.983624	1.74286	3.29202	0.0602911	6.52837	2.52143	1.01346		311.5	0.50708	-0.0668625	-0.333355	0.35635	1.03464	0.299571	0.2118
312	0.0587167	0.405207	0.0318809	0.1196	0.0348575	-0.0770918	0.172074	0.104129	0.334287	0.131518	0.0480029		312	0.949978	1.70552	3.18882	0.0648146	6.45261	2.47235	1.00115		312	0.31024	-0.0369028	-0.251774	0.281812	0.96905	0.254485	0.185004
312.5	0.0388847	0.342939	-0.0104594	0.0824618	0.0209856	-0.195613	0.115171	0.077704	0.323283	0.088373	0.0519091		312.5	0.980073	1.62709	3.29724	0.0640574	6.23048	2.43979	0.970359		312.5	0.284833	-0.0467593	-0.338978	0.191912	0.729815	0.164165	0.159114
313	0.0254682	0.353554	0.0195359	0.0145825	-0.00480296	-0.138738	0.140749	0.0449753	0.300826	0.0840166	0.048979		313	0.843449	1.64871	3.22347	0.0382043	6.22218	2.3952	0.976779		313	0.328385	-0.230128	-0.295734	0.152004	0.975954	0.186096	0.205006
313.5	0.0280078	0.38063	-0.0484751	0.0475343	-0.0171047	-0.306061	0.121722	0.067308	0.256391	0.0588836	0.0606667		313.5	0.853766	1.65654	3.29624	0.038755	6.10484	2.39003	0.96016		313.5	0.242834	-0.222467	-0.437035	0.133176	0.678664	0.0790343	0.172806
314	0.0102495	0.34908	0.211148	-0.00856919	-0.0127351	-0.438693	0.0868736	0.0270489	0.264893	0.0543662	0.0712393		314	0.788093	1.65021	3.1849	0.0497492	6.03909	2.34241	0.949244		314	0.198329	-0.195621	-0.462678	0.087302	0.717899	0.0690462	0.177858
314.5	0.0151716	0.256067	0.0903628	-0.00281458	-0.0132572	-0.461669	0.0870325	0.0117853	0.203644	0.0207025	0.0640809		314.5	0.851113	1.61342	3.40097	0.111928	5.76265	2.34802	0.906618		314.5	0.12349	-0.259283	-0.338756	0.126243	0.686682	0.067675	0.162703
315	-0.00083241	0.185834	0.123451	-0.0651352	-0.0247036	-0.284238	0.105031	0.00168698	0.242133	0.0314696	0.0492122		315	0.758649	1.60394	3.22851	-0.0203855	5.76609	2.26736	0.919023		315	0.110283	-0.298068	-0.395614	0.0346537	0.635012	0.0172532	0.162539
315.5	-0.00147395	0.196079	0.0044754	0.013971	-0.040827	-0.195455	0.0673981	-0.0237076	0.205271	0.0250813	0.0385081		315.5	0.730685	1.60917	3.27343	0.0642148	5.62725	2.26095	0.893293		315.5	0.13479	-0.329493	-0.280893	0.0246238	0.602124	0.0302303	0.15023
316	-0.00885038	0.163226	-0.0803309	-0.0361427	-0.0186452	-0.383537	0.0780984	0.00845517	0.201172	-0.00850611	0.0530453		316	0.70931	1.58692	3.26453	0.0578916	5.51398	2.22653	0.878608		316	0.0184769	-0.272876	-0.493876	0.109033	0.754685	0.0230886	0.189472
316.5	-0.015918	0.144587	0.0839011	-0.0302626	-0.0196747	-0.274604	0.12232	-0.0229782	0.184466	0.0190929	0.0431971		316.5	0.621176	1.64276	3.26701	0.0821418	5.59176	2.24097	0.892696		316.5	0.0642674	-0.37982	-0.42199	-0.0713115	0.577216	-0.0463276	0.161741
317	-0.0227354	0.0969029	0.0699469	-0.0614896	-0.0305138	-0.390819	0.0245033	-0.0458539	0.16646	-0.0215109	0.0495035		317	0.666994	1.64218	3.3706	0.114239	5.34787	2.22838	0.855267		317	0.07756	-0.386739	-0.432861	0.037821	0.525806	-0.0356826	0.156778
317.5	-0.0113314	0.107845	0.149021	-0.0673305	-0.0590464	-0.395726	0.0778648	-0.0426285	0.17614	-0.00724363	0.0540939		317.5	0.68246	1.60576	3.33129	0.0466024	5.37002	2.20723	0.863059		317.5	-0.0496144	-0.398646	-0.417594	-0.0501958	0.725063	-0.0381975	0.185117
318	-0.0166341	0.0491063	-0.0298444	-0.0394277	-0.0369646	-0.375034	0.0174383	-0.0577874	0.108338	-0.0423121	0.0425162		318	0.602612	1.57014	3.34508	-0.0255974	5.10019	2.11848	0.838826		318	-0.114032	-0.426134	-0.39328	-0.00509643	0.544997	-0.0787091	0.156886
318.5	-0.00813962	0.0515737	0.0519448	-0.05902	-0.041538	-0.385595	0.0423715	-0.0608885	0.127487	-0.0313115	0.0461143		318.5	0.652908	1.58079	3.3029	0.0416658	5.24137	2.16393	0.846053		318.5	-0.160304	-0.440972	-0.415515	-0.164431	0.490542	-0.138136	0.150342
319	-0.0034678	0.00229676	0.120383	-0.0583222	-0.0419157	-0.379285	0.0320636	-0.0500018	0.126872	-0.0279308	0.0466308		319	0.553638	1.61007	3.37879	-0.0619333	5.02922	2.10196	0.837158		319	-0.182873	-0.440079	-0.427306	-0.112909	0.473059	-0.138022	0.148457
319.5	-0.0162082	0.0803985	0.115103	-0.0432615	-0.0489591	-0.49663	0.0584266	-0.0489027	0.110371	-0.0321847	0.0587472		319.5	0.601142	1.5815	3.43277	0.0676566	4.97467	2.13155	0.816844		319.5	-0.131234	-0.494319	-0.402225	-0.0946266	0.495108	-0.125459	0.154757
320	0.000471974	0.0353054	0.0277324	-0.0466092	-0.0453411	-0.429489	0.012803	-0.0815235	0.118091	-0.0453954	0.0488021		320	0.550462	1.56499	3.37564	0.0183696	4.96849	2.09559	0.821605		320	0.0187554	-0.424102	-0.492189	-0.106557	0.6166	-0.0774986	0.177086
320.5	-0.0191044	0.0660129	0.0382923	-0.103834	-0.0421527	-0.42716	-0.0109713	-0.0891193	0.0994601	-0.0542862	0.0487681		320.5	0.510247	1.58144	3.41038	0.0273478	4.94781	2.09545	0.822658		320.5	0.0246572	-0.523775	-0.479751	-0.0798457	0.497484	-0.112246	0.166851
321	-0.0128594	0.0874626	0.0105851	-0.0674637	-0.0558839	-0.317345	0.0329234	-0.0928191	0.0992353	-0.0351294	0.0392444		321	0.569825	1.58338	3.35323	0.0219097	4.7321	2.05209	0.78521		321	-0.0342759	-0.536922	-0.534156	-0.154788	0.394848	-0.173059	0.155551
321.5	-0.0274844	0.0265678	0.0451814	-0.0668444	-0.0595759	-0.548033	0.0591369	-0.061268	0.0913196	-0.0601111	0.0603416		321.5	0.483733	1.56021	3.39892	0.0246239	4.73295	2.04009	0.795299		321.5	-0.211322	-0.505364	-0.400044	-0.119789	0.565227	-0.134259	0.167784
322	-0.0242368	0.0557574	0.0857617	-0.0395374	-0.0650528	-0.433831	0.0685662	-0.116604	0.0481206	-0.046784	0.0504266		322	0.397759	1.55885	3.27611	0.109204	4.77884	2.02415	0.792071		322	0.00937232	-0.560377	-0.484658	-0.196351	0.423467	-0.161709	0.159516
322.5	-0.0241649	-0.00477804	0.170643	-0.0866797	-0.0546989	-0.477001	-0.015915	-0.0626583	0.0706118	-0.053849	0.0556476		322.5	0.447887	1.55585	3.42947	-0.0506933	4.68898	2.0143	0.802113		322.5	-0.166463	-0.602672	-0.446032	-0.104481	0.398523	-0.184225	0.153611
323	-0.0184203	-0.0363009	-0.112086	-0.0600627	-0.0589131	-0.508639	0.0522961	-0.0870224	0.0580836	-0.0856738	0.0530122		323	0.438744	1.54469	3.32376	0.0390304	4.62689	1.99462	0.778279		323	-0.21612	-0.516724	-0.481983	-0.162672	0.506912	-0.174117	0.164664
323.5	0.0032937	-0.0330665	0.018329	-0.0940808	-0.0653713	-0.474627	-0.0115601	-0.0651804	0.0480668	-0.0749107	0.0491939		323.5	0.453658	1.58204	3.39238	0.0291081	4.56885	2.00521	0.774283		323.5	-0.165017	-0.574939	-0.430509	-0.142383	0.647929	-0.132984	0.189186
324	-0.0162268	-0.0686444	0.0652956	-0.0601803	-0.0461558	-0.526843	0.0478197	-0.104772	0.0626424	-0.0718961	0.0570056		324	0.515879	1.57085	3.28483	0.0603304	4.46099	1.97858	0.744421		324	-0.208708	-0.551282	-0.426454	-0.210305	0.388389	-0.201672	0.144368
324.5	-0.0197273	-0.0435259	0.00522968	-0.0764093	-0.0714518	-0.48175	0.0367643	-0.0825899	0.0415584	-0.076878	0.0499439		324.5	0.495855	1.55471	3.33408	-0.016511	4.47054	1.96773	0.759083		324.5	-0.177314	-0.552773	-0.420423	-0.256231	0.404091	-0.20053	0.147192
325	-0.0270532	-0.100457	0.0212456	-0.0661466	-0.0616089	-0.444279	0.000710241	-0.0910592	0.0378937	-0.0811949	0.0454367		325	0.50347	1.54624	3.39959	0.0437113	4.46475	1.99155	0.756467		325	-0.173072	-0.575618	-0.426199	-0.176696	0.42343	-0.185631	0.152467
325.5	-0.0158967	0.00123474	0.0892565	-0.0695649	-0.0649047	-0.443532	0.0123077	-0.109744	0.0429754	-0.0619854	0.0488707		325.5	0.38969	1.54609	3.41078	0.0041007	4.32928	1.93599	0.753076		325.5	-0.276778	-0.526625	-0.45985	-0.149756	0.522168	-0.178168	0.167543
326	-0.0104822	0.0460597	0.0748498	-0.0742689	-0.0591019	-0.460719	0.0310263	-0.10996	0.0500262	-0.0569523	0.0515763		326	0.370249	1.53223	3.40366	0.0672239	4.28368	1.93141	0.742226		326	-0.195973	-0.522165	-0.485851	-0.24131	0.359436	-0.217172	0.14124
326.5	-0.00480146	-0.0299502	0.079124	-0.0824853	-0.0607313	-0.512302	0.0408015	-0.08645	0.0284926	-0.0698114	0.0551333		326.5	0.420466	1.52825	3.32925	0.0905005	4.19384	1.91246	0.718475		326.5	-0.251521	-0.537683	-0.472254	-0.102211	0.270683	-0.218597	0.129643
327	-0.0236192	-0.0667563	0.137908	-0.064312	-0.052477	-0.456242	0.0314281	-0.0745296	0.0463371	-0.0580292	0.0518142		327	0.334374	1.56857	3.3492	0.0171895	4.2168	1.89723	0.736851		327	-0.142802	-0.640444	-0.402532	-0.340817	0.270572	-0.251205	0.136593
327.5	-0.00738627	-0.0298858	0.0675584	-0.0149353	-0.062768	-0.455654	-0.0259612	-0.0821679	0.0108827	-0.0667019	0.0477644		327.5	0.347187	1.56859	3.33527	0.0321369	4.19103	1.89484	0.729895		327.5	-0.190285	-0.564661	-0.477161	-0.256742	0.464039	-0.204962	0.161732
328	-0.0233211	-0.00130232	0.117969	-0.0728028	-0.0644085	-0.372117	0.0518289	-0.118361	0.003182	-0.0532591	0.0435406		328	0.34187	1.54763	3.38566	0.0636641	4.10889	1.88954	0.721385		328	-0.299796	-0.543734	-0.474776	-0.203865	0.406318	-0.223171	0.150807
328.5	-0.0341927	0.0254575	0.0933799	-0.108585	-0.0577651	-0.511307	0.0275685	-0.141237	0.021178	-0.0761669	0.056223		328.5	0.390756	1.52494	3.31493	0.0292949	3.98997	1.84998	0.700728		328.5	-0.285026	-0.547527	-0.461758	-0.298621	0.416118	-0.235363	0.152262
329	0.0123472	-0.0239213	0.216378	-0.101733	-0.0564764	-0.464744	0.00937331	-0.104815	0.00848844	-0.0561225	0.0566415		329	0.332312	1.51477	3.36143	0.0518242	3.88352	1.82877	0.694739		329	-0.313068	-0.599546	-0.546083	-0.210481	0.394997	-0.254836	0.158908
329.5	-0.00376062	-0.10036	-0.0395243	-0.0685457	-0.0617163	-0.597128	0.0243444	-0.110157	-0.00644385	-0.107032	0.0594609		329.5	0.290026	1.54351	3.42018	0.0574196	3.9131	1.84485	0.706046		329.5	-0.220566	-0.593036	-0.48505	-0.311537	0.262331	-0.269571	0.132385
330	-0.0128567	-0.0493885	-0.0201644	-0.0935241	-0.055995	-0.487381	0.0469506	-0.134783	-0.0258715	-0.092557	0.0492377		330	0.377301	1.55079	3.39699	-0.0317239	4.00734	1.86014	0.716827		330	-0.318648	-0.618378	-0.561554	-0.255651	0.318642	-0.287118	0.148859
330.5	-0.0358405	-0.113137	0.00181027	-0.0984241	-0.0639937	-0.503347	0.021924	-0.0868851	0.0035387	-0.0971505	0.050225		330.5	0.366076	1.54223	3.37275	0.0675976	3.94035	1.8578	0.697474		330.5	-0.219162	-0.573845	-0.519911	-0.180989	0.358508	-0.22708	0.148472
331	0.0113037	-0.0971957	0.0573756	-0.079365	-0.0676635	-0.377408	0.0543427	-0.117749	0.0166387	-0.0666357	0.042063		331	0.367595	1.51362	3.31476	0.0160684	3.8432	1.81105	0.686579		331	-0.265895	-0.570586	-0.503333	-0.29028	0.451752	-0.235668	0.162512
331.5	-0.00322023	-0.114944	0.0288889	-0.0752881	-0.0682894	-0.509837	0.0580061	-0.108753	0.0267434	-0.0851882	0.0538536		331.5	0.35419	1.52822	3.35125	0.0977776	3.81952	1.83019	0.679473		331.5	-0.163153	-0.587286	-0.503486	-0.237474	0.356095	-0.227061	0.148383
332	-0.0229697	-0.0335117	0.198979	-0.112199	-0.0518401	-0.623677	0.00285031	-0.0789883	-0.000805151	-0.0802402	0.0697256		332	0.290332	1.54618	3.39158	0.0738519	3.78073	1.81654	0.686387		332	-0.327356	-0.594363	-0.501271	-0.347785	0.288686	-0.296418	0.138084
332.5	-0.0150954	-0.0939292	0.0297941	-0.0819992	-0.0721999	-0.504975	0.0268396	-0.119977	0.0201958	-0.0901496	0.0520274		332.5	0.26074	1.50756	3.4077	0.0297276	3.79796	1.80074	0.697574		332.5	-0.288421	-0.600515	-0.527596	-0.233321	0.387647	-0.252441	0.155979
333	-0.000382531	-0.0695938	-0.0397254	-0.0589651	-0.0572059	-0.350746	-0.010962	-0.10383	0.021906	-0.0743895	0.0347425		333	0.225792	1.50447	3.34742	0.0975907	3.71045	1.77714	0.678391		333	-0.261129	-0.613573	-0.627511	-0.26737	0.393697	-0.275177	0.165687
333.5	-0.00258933	-0.0711975	0.0524476	-0.0895178	-0.0698669	-0.472976	0.0408015	-0.12403	0.00896729	-0.0808846	0.0500217		333.5	0.247098	1.50311	3.48379	0.0511063	3.74971	1.80696	0.698414		333.5	-0.320116	-0.626568	-0.504219	-0.305572	0.371055	-0.277084	0.154464
334	-0.0120741	-0.0447703	0.129233	-0.0877068	-0.0745662	-0.383831	0.0685662	-0.113834	0.029978	-0.0543338	0.0460031		334	0.235636	1.53248	3.30379	0.102291	3.61788	1.75842	0.662071		334	-0.341881	-0.622769	-0.409842	-0.199026	0.312628	-0.252178	0.140296
334.5	-0.0109188	-0.0175277	0.0756041	-0.0737907	-0.0700484	-0.442515	0.0376147	-0.153527	0.0118208	-0.0714764	0.0486178		334.5	0.282322	1.48131	3.37773	0.0961353	3.70399	1.7883	0.675922		334.5	-0.206138	-0.609981	-0.571896	-0.253627	0.307729	-0.266783	0.14762
335	-0.00782284	-0.111083	-0.0228798	-0.0406742	-0.0716111	-0.449141	0.0475207	-0.116627	-0.0110858	-0.0870448	0.0457078		335	0.306903	1.491	3.36823	0.107021	3.52217	1.75906	0.651393		335	-0.250503	-0.665862	-0.465268	-0.30126	0.368271	-0.262925	0.155349
335.5	0.00804805	-0.0786264	0.00560682	-0.0751078	-0.0729664	-0.426278	0.0228585	-0.0930023	-0.0446003	-0.0837853	0.0425916		335.5	0.22816	1.51627	3.42006	-0.0497001	3.64659	1.75228	0.692696		335.5	-0.21883	-0.622209	-0.506911	-0.255862	0.359585	-0.248846	0.151939
336	-0.00910859	-0.0477633	0.090212	-0.0764014	-0.0612423	-0.512664	-0.0110741	-0.100706	-0.0362302	-0.0849976	0.0532256		336	0.246881	1.48811	3.3936	0.0815616	3.54602	1.75124	0.664492		336	-0.358783	-0.633192	-0.525381	-0.189207	0.286236	-0.284065	0.144215
336.5	0.0138486	-0.060765	0.03877	-0.0626107	-0.0500181	-0.435482	0.0185317	-0.135927	-0.00365382	-0.0752563	0.0457199		336.5	0.252967	1.48702	3.39078	-0.0156161	3.5864	1.74031	0.677989		336.5	-0.205773	-0.660723	-0.528482	-0.236242	0.366118	-0.253021	0.158486
337	0.00591578	-0.0959621	0.0253941	-0.0774598	-0.0706261	-0.47915	0.0332411	-0.129666	0.00642157	-0.0868768	0.0497515		337	0.27742	1.51052	3.3794	0.075504	3.56536	1.76164	0.66271		337	-0.272472	-0.606937	-0.507269	-0.319086	0.305019	-0.280149	0.141756
337.5	0.00510387	-0.0562219	0.0267518	-0.0976637	-0.0524918	-0.43313	0.0285778	-0.10294	-0.00982511	-0.076871	0.0447386		337.5	0.250975	1.46095	3.37238	0.051952	3.44302	1.71586	0.654419		337.5	-0.261429	-0.592784	-0.576906	-0.260384	0.271463	-0.284008	0.140107
338	-0.0151034	-0.101685	0.0483242	-0.0843199	-0.0615238	-0.450136	0.0116629	-0.12892	-0.0199591	-0.0890734	0.0461036		338	0.231622	1.4766	3.35579	-0.0506048	3.49565	1.70181	0.670421		338	-0.373479	-0.580185	-0.48488	-0.340887	0.365301	-0.282826	0.149787
338.5	-0.0172064	-0.0490237	0.126116	-0.0662015	-0.0728553	-0.32128	0.0242323	-0.137357	-0.0127715	-0.058483	0.0385462		338.5	0.287017	1.50512	3.38757	0.0416757	3.50885	1.74605	0.660114		338.5	-0.168198	-0.6512	-0.46123	-0.277681	0.448115	-0.222039	0.166912
339	0.0240653	-0.0232401	0.190682	-0.101568	-0.0755327	-0.445613	-0.00591556	-0.122257	-0.0153563	-0.0638594	0.0533549		339	0.20207	1.47154	3.43186	0.0222834	3.56408	1.73837	0.680514		339	-0.293038	-0.592916	-0.600504	-0.268003	0.393549	-0.272182	0.16178
339.5	-0.00561071	-0.11023	0.0635858	-0.0738377	-0.0723517	-0.311533	0.023251	-0.137962	-0.0294873	-0.0726862	0.0345802		339.5	0.198509	1.48766	3.33832	0.0951028	3.48131	1.72018	0.655145		339.5	-0.317213	-0.605616	-0.556681	-0.269939	0.352829	-0.279324	0.15291
340	-0.0108229	-0.0355929	0.188042	-0.0880361	-0.0777324	-0.483107	0.0111209	-0.125132	-0.0332643	-0.072725	0.0559119		340	0.238507	1.50889	3.39747	0.0743043	3.40551	1.72494	0.651227		340	-0.371872	-0.641388	-0.584301	-0.34182	0.226697	-0.342537	0.137499
340.5	-0.00299662	-0.0839794	0.0743721	-0.0810192	-0.0782582	-0.469267	0.0590341	-0.125865	-0.0135875	-0.0801741	0.0505713		340.5	0.166175	1.48311	3.44867	0.00821123	3.47986	1.71721	0.677822		340.5	-0.26114	-0.663265	-0.426727	-0.259152	0.143401	-0.293377	0.117913
341	-0.00269848	-0.0470928	0.017097	-0.0975461	-0.0662527	-0.479986	-0.00687812	-0.128512	-0.02808	-0.0933277	0.04789		341	0.286938	1.51092	3.38142	0.0231488	3.47999	1.73648	0.658277		341	-0.298008	-0.620297	-0.548809	-0.301683	0.331819	-0.287395	0.150054
341.5	-0.0128141	-0.0877179	0.0132753	-0.0760172	-0.0674821	-0.598643	0.0271854	-0.135146	-0.03753	-0.108321	0.059995		341.5	0.228209	1.49166	3.47419	0.068227	3.4168	1.73582	0.662148		341.5	-0.29142	-0.627845	-0.594507	-0.279283	0.412777	-0.276056	0.16732
342	-0.0216999	-0.0867149	0.0325095	-0.0799451	-0.0742366	-0.247829	0.00107471	-0.118119	-0.0276989	-0.0691843	0.0258225		342	0.224382	1.47404	3.31194	-0.0242895	3.43397	1.68401	0.657431		342	-0.267695	-0.611862	-0.66946	-0.191917	0.323504	-0.283486	0.159233
342.5	-0.00755132	-0.0813404	-0.0187564	-0.0894238	-0.0700743	-0.376617	0.00526139	-0.134547	-0.0311828	-0.0893591	0.0366852		342.5	0.233289	1.51993	3.51249	0.00296981	3.37967	1.72967	0.668299		342.5	-0.258344	-0.712384	-0.650257	-0.316516	0.426066	-0.302287	0.181317
343	0.00580398	-0.064466	0.0484248	-0.0868365	-0.0817132	-0.365242	0.047259	-0.135545	-0.0150289	-0.0719271	0.0398181		343	0.239187	1.4776	3.40131	0.0205232	3.37612	1.70295	0.654458		343	-0.292524	-0.664202	-0.529061	-0.316323	0.407098	-0.279002	0.165314
343.5	-0.00218471	-0.100827	0.136776	-0.0755782	-0.0808097	-0.462302	0.0291292	-0.136016	-0.0168466	-0.0787398	0.0519588		343.5	0.195648	1.50892	3.4347	0.0427476	3.3321	1.70282	0.654797		343.5	-0.283826	-0.644357	-0.60352	-0.251938	0.310364	-0.294655	0.153059
344	-0.0174354	-0.0855349	0.0684887	-0.101129	-0.0433599	-0.388376	0.0273443	-0.129915	-0.0262868	-0.077356	0.0415317		344	0.200166	1.49571	3.41011	0.00796538	3.33297	1.68938	0.655582		344	-0.456866	-0.612296	-0.560123	-0.290931	0.324135	-0.319216	0.151997
344.5	0.00320053	-0.0839794	0.0766852	-0.111713	-0.0736552	-0.378878	0.00568192	-0.0875328	-0.0417566	-0.0768831	0.0401595		344.5	0.139779	1.51385	3.38756	0.0285967	3.25652	1.66526	0.64891		344.5	-0.329456	-0.637941	-0.642982	-0.326652	0.321574	-0.323091	0.157112
345	-0.0163599	-0.0788141	0.084228	-0.121482	-0.0824538	-0.322094	0.0246902	-0.106326	-0.0531414	-0.0746392	0.0357416		345	0.131434	1.50155	3.3897	0.0667814	3.35254	1.6884	0.655819		345	-0.299957	-0.677977	-0.556664	-0.26378	0.266043	-0.306467	0.145637
345.5	0.00586254	-0.0539638	0.0655218	-0.0955233	-0.0655157	-0.428268	0.0290171	-0.105106	-0.0298146	-0.07531	0.0452433		345.5	0.212368	1.47913	3.40917	0.0344675	3.21554	1.67014	0.640297		345.5	-0.268305	-0.6766	-0.497182	-0.335327	0.203163	-0.31485	0.131914
346	-0.00983266	-0.0858782	0.222136	-0.0997726	-0.0702446	-0.459136	0.0233819	-0.123454	-0.0487292	-0.0723922	0.0559439		346	0.191673	1.48256	3.36519	0.0970695	3.28766	1.68483	0.63825		346	-0.324689	-0.649923	-0.54075	-0.266789	0.313074	-0.293816	0.14937
346.5	0.000937825	-0.0923308	0.0515425	-0.0893062	-0.0718222	-0.536725	-0.0299983	-0.088501	-0.0395871	-0.0995323	0.0536944		346.5	0.123366	1.4906	3.40768	0.0474875	3.1806	1.64995	0.643622		346.5	-0.323168	-0.676889	-0.600402	-0.277629	0.216637	-0.33229	0.140716
347	-0.00964366	-0.0520221	0.193372	-0.0792944	-0.0679043	-0.39498	-0.0288488	-0.105014	-0.0303033	-0.0638487	0.0475561		347	0.209655	1.48917	3.42021	0.0180745	3.28655	1.68473	0.650217		347	-0.388635	-0.647219	-0.590452	-0.298287	0.298783	-0.325162	0.150752
347.5	-0.0201959	-0.101331	-0.0103085	-0.0672913	-0.0577947	-0.388964	0.0266714	-0.113506	-0.0244398	-0.084129	0.03856		347.5	0.170259	1.49465	3.35619	0.021359	3.2775	1.66399	0.645759		347.5	-0.272954	-0.657434	-0.515584	-0.271417	0.0168601	-0.340106	0.103565
348	0.0249119	-0.101438	0.109371	-0.0641082	-0.0673932	-0.474514	0.0935462	-0.113169	-0.0486657	-0.0712733	0.0538511		348	0.176128	1.51797	3.43532	0.00928312	3.15908	1.65956	0.643302		348	-0.197943	-0.588582	-0.452677	-0.233919	0.299117	-0.234801	0.135508
348.5	0.00446765	-0.115057	0.0958188	-0.0973501	-0.07604	-0.531185	-0.0424556	-0.108269	-0.0839539	-0.106003	0.0543536		348.5	0.199515	1.52756	3.37538	0.138804	3.20198	1.68865	0.625483		348.5	-0.393755	-0.625631	-0.55605	-0.312346	0.397038	-0.298149	0.163265
349	0.00408166	-0.13405	0.120811	-0.0862642	-0.0789359	-0.31341	0.0129619	-0.104422	-0.0533711	-0.0702888	0.0375048		349	0.0995445	1.49621	3.54049	0.055561	3.08424	1.65521	0.651173		349	-0.38313	-0.639696	-0.492632	-0.378456	0.266526	-0.325477	0.139036
349.5	0.00410029	-0.0770655	0.0658235	-0.0565269	-0.0483628	-0.40441	0.0625479	-0.12927	-0.0415025	-0.0694074	0.044216		349.5	0.158018	1.49909	3.3865	0.10649	3.21206	1.67243	0.635112		349.5	-0.328588	-0.711522	-0.523115	-0.278561	0.170312	-0.334295	0.132018
350	0.00267079	-0.100285	0.0794006	-0.0924971	-0.0761919	-0.415265	0.0242977	-0.12788	-0.0543972	-0.0844608	0.0442878		350	0.175279	1.52695	3.41465	0.0387747	3.16054	1.66324	0.638149		350	-0.260679	-0.555654	-0.52717	-0.235943	0.195591	-0.276771	0.120918
350.5	0.0110268	-0.0785244	0.0169462	-0.0767229	-0.0742292	-0.482225	0.0137375	-0.145744	-0.0465304	-0.0958073	0.0486225		350.5	0.117645	1.52154	3.42004	0.0704297	3.09747	1.64543	0.635225		350.5	-0.256105	-0.660704	-0.548179	-0.306944	0.280483	-0.29829	0.145687
351	0.0109097	-0.116473	0.163503	-0.0888436	-0.0782212	-0.42024	0.0392969	-0.158038	-0.0366016	-0.0760786	0.050528		351	0.0907558	1.49514	3.39618	0.0165503	3.22699	1.64512	0.652972		351	-0.371305	-0.687771	-0.577008	-0.276502	0.155501	-0.351417	0.13069
351.5	0.00676762	-0.0832553	-0.0067131	-0.0794277	-0.0702928	-0.369019	0.0436798	-0.119244	-0.0503416	-0.0808717	0.0375559		351.5	0.128811	1.49432	3.4621	0.0123611	3.28192	1.6759	0.662228		351.5	-0.277624	-0.664158	-0.43252	-0.290087	0.309325	-0.271013	0.143923
352	0.030526	-0.0525263	0.0125462	-0.0862799	-0.0706298	-0.392266	0.0205783	-0.120657	-0.0462323	-0.0783268	0.0403774		352	0.20133	1.50571	3.41232	0.127682	3.26682	1.70277	0.636958		352	-0.411343	-0.700552	-0.667211	-0.276291	0.379889	-0.335102	0.174852
352.5	0.0135557	-0.109742	0.0697458	-0.0750843	-0.0765029	-0.360697	0.0496888	-0.10367	-0.0458072	-0.0709458	0.0398607		352.5	0.111253	1.56342	3.44534	0.0662995	3.17467	1.6722	0.645872		352.5	-0.23539	-0.671467	-0.507269	-0.313226	0.433118	-0.258847	0.169032
353	0.0170243	-0.0947606	-0.0536545	-0.110521	-0.0964813	-0.346947	0.0529129	-0.123794	-0.0269904	-0.0870236	0.0359594		353	0.106558	1.51749	3.41598	-0.00623463	3.24349	1.65546	0.657287		353	-0.302571	-0.626373	-0.588697	-0.307665	0.224247	-0.320212	0.136047
353.5	0.0104758	-0.122357	0.0542076	-0.0317523	-0.0857941	-0.459408	0.0373717	-0.101665	-0.0516414	-0.0833957	0.0483364		353.5	0.0868595	1.53343	3.38512	0.0628085	3.26901	1.66745	0.651352		353.5	-0.336782	-0.595734	-0.601424	-0.354718	0.19173	-0.339386	0.129105
354	0.00448096	-0.0878949	-0.0704498	-0.112058	-0.0734441	-0.573428	0.0330168	-0.127229	-0.0423331	-0.116593	0.0562406		354	0.126601	1.56138	3.36394	0.0767234	3.33716	1.69316	0.650495		354	-0.293841	-0.639243	-0.489105	-0.342383	0.20732	-0.31145	0.127969
354.5	0.0201096	-0.091022	0.0970005	-0.103324	-0.089375	-0.369674	0.0171112	-0.127589	-0.0382092	-0.0761081	0.0414731		354.5	0.124145	1.49423	3.46827	0.00798505	3.21463	1.66185	0.657334		354.5	-0.329788	-0.647772	-0.480109	-0.223273	0.216637	-0.292861	0.130663
355	0.0145753	-0.0738687	0.149951	-0.0787456	-0.0682116	-0.428042	0.0127189	-0.123493	-0.062567	-0.0730759	0.0488755		355	0.047838	1.52077	3.42375	0.0230111	3.14191	1.63145	0.651183		355	-0.387339	-0.60749	-0.494848	-0.323133	0.359919	-0.290578	0.151753
355.5	0.0344445	-0.0344397	0.116763	-0.109769	-0.0761437	-0.289032	0.0158683	-0.129202	-0.0652006	-0.0596346	0.0362743		355.5	0.108461	1.49434	3.40029	0.0668011	3.11783	1.63754	0.636376		355.5	-0.289042	-0.66139	-0.575475	-0.395471	0.118382	-0.360599	0.12205
356	0.0567548	-0.0607328	0.116788	-0.0918934	-0.0823131	-0.43858	0.04282	-0.117762	-0.0602753	-0.0705771	0.0500155		356	0.0958258	1.54143	3.34753	0.0966467	3.15435	1.64716	0.631974		356	-0.379274	-0.680273	-0.601441	-0.285969	0.321537	-0.325084	0.158129
356.5	0.0310185	-0.0856797	0.0873457	-0.116158	-0.0839943	-0.521913	-0.0176532	-0.158335	-0.0501218	-0.101721	0.0548446		356.5	0.056321	1.50568	3.39708	0.0122038	3.18385	1.63103	0.65257		356.5	-0.286643	-0.61122	-0.461452	-0.415337	0.149414	-0.325048	0.1158
357	0.0360311	-0.0604486	0.0249415	-0.0881066	-0.0841202	-0.408367	-0.0520999	-0.118178	-0.0637983	-0.0904607	0.0407158		357	0.141328	1.54459	3.39239	0.0452257	3.17517	1.65974	0.639503		357	-0.26069	-0.645872	-0.513641	-0.449914	0.165858	-0.340852	0.12617
357.5	0.0241346	-0.101278	-0.0587333	-0.0845708	-0.071737	-0.355201	0.0253257	-0.113618	-0.0547344	-0.0878235	0.0351162		357.5	0.0940602	1.5233	3.45847	0.129619	3.2286	1.68681	0.648208		357.5	-0.403642	-0.683424	-0.474248	-0.389717	0.245294	-0.341148	0.139291
358	0.0356264	-0.0736702	0.13919	-0.0896511	-0.0761919	-0.262166	0.0109713	-0.12015	-0.0639009	-0.0555492	0.0350507		358	0.160582	1.51266	3.38191	0.138755	3.12735	1.66425	0.622966		358	-0.276575	-0.608591	-0.586686	-0.32213	0.267528	-0.305291	0.141478
358.5	0.0377933	-0.0637795	0.0575265	-0.0789651	-0.0738367	-0.581637	-0.00422406	-0.116156	-0.0259936	-0.0943636	0.0601274		358.5	0.119677	1.48279	3.37255	0.0396893	3.04446	1.61183	0.628247		358.5	-0.30181	-0.662931	-0.614272	-0.367651	0.243697	-0.340593	0.144559
359	0.0347959	-0.0905554	0.109069	-0.123277	-0.0805134	-0.420149	0.0103826	-0.116506	-0.0608519	-0.0819562	0.0466726		359	0.104753	1.51723	3.36537	0.108791	3.19373	1.65798	0.6358		359	-0.391517	-0.658541	-0.54017	-0.275834	0.291804	-0.314851	0.147556
359.5	0.0378758	-0.0546879	0.0969753	-0.0850176	-0.0853201	-0.406128	-0.00207465	-0.0934079	-0.0443658	-0.0706835	0.0443067		359.5	0.0694991	1.5283	3.45327	0.0609499	3.13797	1.65	0.648189		359.5	-0.347815	-0.608604	-0.550002	-0.313807	0.0872016	-0.346605	0.109413		p=0.01
360	0.114675	-0.0639028	0.213688	-0.050537	-0.0199747	-0.366915	0.0445209	-0.138996	0.0315318	-0.0262123	0.0517101		360	0.230182	1.56207	3.43159	0.0134822	3.08025	1.66351	0.629938		360	-0.279038	-0.673624	-0.454466	-0.210428	0.23323	-0.276865	0.134696

## Sheet: 8b
	FA (PA: 4 hr)									FA (PA: 4 hr) + Oligo.
time (sec.)	c1	c2	c3	c4	c5	Mean	SE		time (sec.)	c1	c2	c3	c4	c5	Mean	SE
0.5	0.130281	0.0096314	0.0937195	0.00885747	-0.102108	0.0280762	0.0360068		0.5	-0.00844394	0.0620271	0.0555021	-0.0310725	-0.158578	-0.0161131	0.0356727
1	0.0317588	-0.023291	0.258807	-0.0718745	-0.0233033	0.0344195	0.0522753		1	0.0835798	0.0739875	0.0341622	-0.0166548	-0.201218	-0.00522871	0.046586
1.5	-0.0225578	-0.0131576	0.134238	0.0368357	-0.0543352	0.0162045	0.0294604		1.5	0.00271673	-0.0515159	0.0219388	0.079654	-0.0985027	-0.00914179	0.0274024
2	-0.078931	-0.0542634	0.18382	0.0255036	-0.117513	-0.00827668	0.0477835		2	0.0349956	-0.007023	-0.00180879	-0.0712166	0.024457	-0.00411916	0.0165679
2.5	-0.00288132	-0.0332105	0.0759823	0.0791724	-0.0270523	0.0184021	0.022083		2.5	-0.197823	0.00439396	0.039732	0.0162144	-0.0696504	-0.0414266	0.0386083
3	0.0471294	-0.0749767	0.198184	0.0706734	-0.00303601	0.0475947	0.0403966		3	-0.0236498	-0.0558633	0.0800389	-0.043852	0.0573216	0.00279907	0.0247029
3.5	0.0215724	-0.0919977	0.0851491	0.0601332	-0.136444	-0.0123173	0.0388091		3.5	0.238273	0.0135246	0.0348716	-0.0679138	-0.104083	0.0229345	0.0532875
4	0.0876928	-0.0519864	0.0379349	-0.000433398	-0.0929395	-0.00394632	0.0285599		4	0.0684154	-0.0337833	-0.018518	-0.0181168	-0.105944	-0.0215893	0.0248086
4.5	-0.0480077	-0.0319776	0.145296	0.0476046	-0.0499551	0.012592	0.0337088		4.5	-0.0940161	-0.0131036	0.0243065	-0.0126915	0.172512	0.0154015	0.0391596
5	0.0618895	-0.0442873	0.112343	-0.0125925	-0.111054	0.00125973	0.0351546		5	-0.139634	-0.0212306	0.0136316	-0.00759197	0.106345	-0.00969594	0.0352312
5.5	0.0160347	-0.0417021	0.0377475	-0.0357317	-0.134922	-0.0317146	0.0267377		5.5	-0.092398	0.00584311	0.0205001	-0.0525273	-0.318014	-0.0873191	0.0546847
6	0.0105184	-0.0258699	0.12335	-0.0551228	-0.0362209	0.00333092	0.0284886		6	-0.132124	-0.0365397	0.0327935	-0.0116169	-0.27085	-0.0836675	0.048316
6.5	0.00899743	-0.0595786	0.0765616	-0.0706428	0.0110323	-0.00672601	0.0239818		6.5	0.0847	-0.0496799	0.00490487	-0.0360663	0.110503	0.0228724	0.0286791
7	-0.0568445	-0.0453755	0.16368	-0.0370338	-0.0227094	0.000343445	0.0368609		7	-0.0882698	0.00532416	0.0311451	-0.0163289	0.252321	0.0368383	0.0513564
7.5	-0.0781812	-0.0215927	-0.0729017	-0.0243644	0.0183077	-0.0357465	0.0160411		7.5	-0.0471122	-0.057288	0.0202853	-0.0288442	-0.376557	-0.0979032	0.0634397
8	-0.00977935	0.0162549	-0.0465769	0.00519743	-0.0332142	-0.0136236	0.0104526		8	-0.0800133	-0.0534986	0.00411062	-0.0474806	0.0625741	-0.0228616	0.0226608
8.5	-0.0256534	-0.0418971	0.0229409	-0.0103225	-0.0615364	-0.0232937	0.0128375		8.5	-0.00798756	-0.0204913	-0.00140917	0.0186276	-0.0521056	-0.0126732	0.0104778
9	-0.217245	-0.0124783	0.000143125	-0.0781564	-0.116919	-0.0849311	0.0352495		9	-0.0296451	0.0201633	-0.0181184	-0.121269	0.0523974	-0.0192944	0.0262328
9.5	0.00395244	0.0102415	0.151566	-0.0168156	0.102235	0.0502358	0.0291268		9.5	0.0378791	-0.0101416	-0.00680407	-0.0222651	-0.171199	-0.0345061	0.0318969
10	-0.14338	-0.0364624	-0.0735662	-0.0586597	-0.124751	-0.0873639	0.0180454		10	0.0348711	0.044559	0.013237	-0.0579702	-0.247615	-0.0425837	0.0485732
10.5	-0.0618573	-0.078864	0.099632	-0.0730183	-0.00734187	-0.0242899	0.0299386		10.5	-0.104762	-0.0159235	0.0277583	-0.0349565	-0.234302	-0.0724371	0.0409306
11	-0.01009	0.030439	0.0149668	-0.0341832	0.127254	0.0256772	0.0247529		11	-0.0984347	-0.0301996	-0.0209707	0.00639417	0.107293	-0.0071835	0.0298904
11.5	-0.03991	0.00712165	0.0814006	0.0627551	0.0320791	0.0286893	0.0191013		11.5	0.0872516	-0.00729716	-0.0455425	-0.111096	0.097992	0.00426151	0.0355495
12	0.0632284	-0.0870348	-0.0153621	-0.0213906	0.0154495	-0.00902194	0.0219983		12	0.0355972	-0.00275877	-0.0421057	-0.071472	-0.115646	-0.0392771	0.0235087
12.5	-0.0671058	-0.0637929	0.00263077	0.00408886	-0.100141	-0.044864	0.0185048		12.5	-0.0840171	-0.106349	0.019596	0.0190064	-0.120972	-0.054547	0.0274747
13	0.0109683	-0.0805498	-0.0131982	-0.0110792	-0.0804302	-0.0348578	0.0170871		13	0.0514047	0.00431563	-0.0233984	-0.0403731	-0.2219	-0.0459902	0.0417146
13.5	0.0713689	-0.0462184	-0.0318726	0.0127639	-0.145686	-0.0279289	0.0320829		13.5	0.000185873	-0.0510263	-0.0175239	0.0253565	0.206981	0.0327947	0.0405056
14	0.0135497	-0.0109813	-0.0608213	-0.0439843	0.0160063	-0.0172462	0.0137216		14	-0.212406	0.0340918	-0.00310756	0.0182049	-0.0168335	-0.0360102	0.0402092
14.5	-0.0379284	-0.0213159	0.00307378	0.0264538	0.0245067	-0.00104201	0.011309		14.5	-0.0146259	-0.012614	-0.0329244	-0.0314688	0.22004	0.0256813	0.0436198
15	-0.0176414	-0.0704667	-0.0139819	-0.0246284	0.0379439	-0.0177549	0.0154174		15	0.00972846	-0.0736791	-0.0176938	-0.0496032	-0.158797	-0.0580089	0.0258365
15.5	-0.0777956	0.0115813	-0.00639973	0.0737704	-0.13481	-0.0267308	0.0324163		15.5	-0.0202892	-0.0983146	0.00696292	-0.0508715	-0.202568	-0.0730161	0.0329186
16	0.103513	-0.0226368	0.0511399	-0.0422071	-0.127461	-0.00753028	0.0355454		16	0.0802399	-0.0893064	-0.0202664	-0.0559445	-0.330853	-0.0832261	0.0609214
16.5	0.0939589	-0.0878148	0.0461476	0.0256092	-0.0762357	0.000333016	0.031709		16.5	-0.107832	0.0839847	-0.0310612	-0.0744577	0.199212	0.0139692	0.0505568
17	-0.053374	-0.0795559	0.116841	0.0646203	-0.14049	-0.0183917	0.0424507		17	0.0364892	-0.0117572	0.0158645	-0.00388406	-0.0877059	-0.0101987	0.0188772
17.5	-0.0707691	-0.00435778	-0.0853058	-0.0305231	0.131597	-0.0118719	0.0345537		17.5	-0.220725	0.0355801	0.0122829	0.0626382	0.0142438	-0.019196	0.045791
18	-0.0454906	-0.0445578	-0.0101994	-0.013138	0.0284042	-0.0169963	0.0121554		18	-0.104554	-0.0229147	0.0161093	0.0562088	0.13082	0.0151338	0.0351251
18.5	0.00342759	-0.0766751	0.0175226	-0.0479435	-0.0096804	-0.0226698	0.0155184		18.5	-0.200582	-0.105286	0.0267642	0.0510564	0.0751947	-0.0305705	0.047169
19	0.00250643	-0.0265052	0.021663	0.0751957	-0.0514027	0.00429142	0.0193728		19	0.0910894	-0.0299353	-0.00205356	0.0472869	-0.119367	-0.00259587	0.0320302
19.5	-0.0567052	0.0220669	0.0333685	0.0488012	0.176474	0.0448011	0.0336481		19.5	-0.0264919	0.0249122	-0.0108552	0.00395452	-0.180281	-0.0377523	0.0327604
20	-0.015467	-0.0124846	-0.0310206	0.0851552	-0.0621303	-0.00718946	0.0221002		20	0.00288269	-0.0183518	0.00420053	0.00952079	-0.212125	-0.0427745	0.0381061
20.5	-0.0638496	-0.0379595	0.0204532	-0.0584485	-0.163764	-0.0607136	0.0266384		20.5	0.0740372	0.00621519	0.0165888	-0.0685832	-0.17915	-0.0301785	0.0390078
21	-0.0512104	-0.0388275	-0.0657795	0.0680692	-0.0768667	-0.032923	0.0233061		21	0.00379546	0.0174706	-0.0509624	0.052448	0.149933	0.034537	0.0297883
21.5	-0.0185518	-0.0257693	-0.0371205	0.034988	0.0292209	-0.00344654	0.0132737		21.5	0.165376	-0.043193	-0.0367058	0.0232515	-0.0465613	0.0124335	0.0360544
22	0.111997	-0.0641515	-0.0624399	0.00424723	-0.0943872	-0.020947	0.0330397		22	-0.0598287	-0.0345911	0.0458162	0.00790023	-0.168573	-0.0418552	0.0326159
22.5	-0.0864396	0.00811549	0.0502028	-0.04182	-0.134625	-0.0409132	0.0293675		22.5	-0.0286286	-0.00281752	-0.0389387	-0.00752151	-0.2869	-0.0729612	0.0482059
23	0.0590724	0.0434721	-0.0124485	0.0356743	-0.113764	0.00240137	0.0280858		23	-0.110591	-0.0574251	-0.0463217	-0.00908042	-0.319473	-0.108578	0.0493448
23.5	0.00669452	-0.0715675	-0.00820583	0.00526782	-0.127015	-0.0389652	0.0234974		23.5	0.0923133	-0.0748638	-0.0209457	0.0261315	-0.21114	-0.0377009	0.0459222
24	0.0779563	-0.0456397	-0.0387562	0.0235504	0.0210546	0.00763308	0.0203655		24	0.120671	-0.0245597	-0.00160898	-0.0541566	0.152341	0.0385374	0.0368143
24.5	0.0116324	0.0476236	0.0346805	-0.000433398	-0.0595319	0.00679424	0.0166367		24.5	-0.047693	-0.0219062	-0.00400672	0.0258937	-0.376484	-0.0848393	0.0660887
25	0.0544559	0.00851805	0.0863418	0.0270873	-0.0205193	0.0311767	0.0164775		25	-0.057526	-0.0348653	0.00313154	-0.0443276	-0.195236	-0.0657647	0.0303261
25.5	0.0011461	-0.0298264	0.0115931	0.0146291	-0.0946841	-0.0194284	0.0182396		25.5	-0.0989533	-0.0265229	0.0107943	0.04047	-0.262023	-0.067247	0.0482887
26	-0.0369216	-0.0361417	0.0315284	-0.00734876	-0.0355527	-0.0168873	0.0119257		26	0.00389918	-0.0060879	0.0509963	-0.103196	-0.0595831	-0.0227943	0.0238785
26.5	-0.0624357	-0.0348899	0.0497257	0.0814776	-0.0239714	0.00198123	0.0243161		26.5	-0.0683548	0.00336095	0.0252107	0.0757171	-0.0378071	-0.000374618	0.0223437
27	-0.0688518	0.0336847	0.0689112	-0.0524482	0.08735	0.0137292	0.0283283		27	-0.0580239	-0.0750499	0.0019027	-0.00344369	-0.0564462	-0.0382122	0.0140001
27.5	-0.0609576	0.0332633	0.0404396	0.0096669	0.120943	0.0286711	0.0261291		27.5	-0.0248323	-0.0343708	-0.0138324	0.0194555	-0.187394	-0.0481948	0.0321687
28	-0.0910133	0.00712794	-0.0387562	0.0373635	-0.0020709	-0.0174698	0.0197085		28	-0.103413	-0.010969	-0.0295876	-0.0524744	-0.565428	-0.152375	0.0933944
28.5	0.0187554	-0.00691785	-0.0505469	-0.00270333	-0.0243797	-0.0131585	0.0103741		28.5	-0.0946799	-0.00641103	-0.0231436	-0.0215429	-0.0496617	-0.0390878	0.0139027
29	0.0102935	0.010078	0.0559959	0.00183653	0.00735746	0.0171123	0.00880095		29	0.0689755	-0.0415823	0.00621363	-0.0116698	0.115282	0.0274437	0.0254445
29.5	0.0270458	0.0570776	0.0233668	-0.0522722	-0.0775349	-0.00446336	0.0229606		29.5	-0.0327568	0.0051626	0.00206755	-0.0621802	0.46377	0.0752127	0.0875828
30	0.0558805	0.0405976	0.0169944	0.0137317	-0.049621	0.0155166	0.0161327		30	-0.00361042	-0.034596	0.0321691	0.0382329	-0.104594	-0.0144797	0.0233222
30.5	-0.00748715	0.0339867	-0.0291123	0.0479565	0.154351	0.0399389	0.0284303		30.5	-0.238192	-0.0330832	0.0242716	0.0162144	0.18743	-0.00867178	0.0611347
31	0.0811161	-0.0289332	-0.114238	0.0350936	-0.0869633	-0.0227848	0.0326592		31	0.0457828	0.00767414	-0.00170389	-0.0353441	0.343692	0.0720203	0.0618375
31.5	-0.0169987	0.0242873	0.0313921	-0.027303	-0.0347732	-0.00467911	0.0121811		31.5	-0.114325	-0.0230077	0.0232326	0.0451819	-0.217231	-0.0572299	0.0433561
32	0.03765	0.0160347	0.124202	-0.0259657	0.0341578	0.0372157	0.0219241		32	-0.0650356	0.0520446	0.0176378	0.0473309	0.0538199	0.0211595	0.020147
32.5	0.0389889	0.0146069	-0.00827398	-0.0303472	0.0236158	0.00771808	0.0109229		32.5	0.180956	-0.047095	-0.00502076	0.0883998	-0.0119823	0.0410515	0.0371592
33	0.0534919	0.0201107	-0.00871699	-0.0662085	-0.0318779	-0.00664016	0.018462		33	-0.0442701	0.00641103	-0.00385686	0.0761927	-0.187576	-0.0306199	0.03915
33.5	0.00184233	-0.0257819	0.143132	0.0558397	-0.118812	0.011244	0.0388623		33.5	-0.00846469	-0.0546883	-0.0161053	0.026246	-0.0315697	-0.0169164	0.0119608
34	0.0348329	0.0283885	0.10885	-0.00298487	0.0486715	0.0435516	0.0164459		34	-0.0579409	0.0644064	-0.00192368	0.0417911	0.123416	0.0339497	0.0273672
34.5	-0.116099	0.0424846	-0.0029068	-0.0113079	0.0988571	0.00220559	0.0317292		34.5	-0.00858916	0.0311543	0.0262447	0.00621802	-0.0144991	0.00810576	0.0081327
35	-0.0490039	0.00140395	-0.0077969	-0.05507	0.023059	-0.0174816	0.0134172		35	0.00269599	-0.0012166	-0.000679858	-0.0481412	0.251226	0.040777	0.0478028
35.5	-0.109597	0.0687961	0.0686556	0.1125	-0.0467628	0.0187183	0.0371748		35.5	-0.0600154	0.00231815	0.0404163	0.0025013	-0.0645073	-0.0158574	0.0180564
36	0.0711761	-0.00154611	-0.0496439	-0.0176778	0.0559469	0.011651	0.0202946		36	-0.000270512	0.0190372	0.0147606	0.00504664	0.20213	0.0481408	0.0345686
36.5	0.0218723	-0.013642	-0.0763265	0.0421673	0.0869417	0.0122026	0.0245623		36.5	0.16577	0.00379178	-0.012159	-0.011476	0.316007	0.0923869	0.058295
37	-0.0633676	-0.0157554	-0.00915999	-0.1203	-0.0191459	-0.0455457	0.0187767		37	-0.0957794	0.0372104	-0.00764828	0.0101197	0.34982	0.0587446	0.0680702
37.5	-0.0265531	0.0312756	0.0415642	-0.0928494	0.0455906	-0.00019443	0.0237572		37.5	0.161518	-0.0227972	-0.00523056	-0.0511533	0.33782	0.0840313	0.0657473
38	0.0423308	0.0231174	-0.0304754	0.0317327	0.0861251	0.0305661	0.0167429		38	0.0902803	0.0295779	0.033338	0.0336707	0.237001	0.0847736	0.0355005
38.5	-0.0202442	-0.0291408	-0.108921	-0.0324235	0.130483	-0.0120494	0.0349136		38.5	-0.045826	0.00934849	0.0067731	0.110506	0.231676	0.0624955	0.0440863
39	-0.0312339	0.0109146	-0.115669	-0.0287811	-0.107713	-0.0544965	0.0219591		39	0.244642	0.0419985	0.00360609	0.0164874	0.00935602	0.063218	0.0409895
39.5	0.0491003	0.0431891	0.082031	0.069952	0.047595	0.0583735	0.0067126		39.5	-0.00296733	0.00747341	0.00827169	0.0181256	-0.163028	-0.026425	0.030691
40	-0.0944516	0.0208341	0.039281	0.0444021	0.0923612	0.0204853	0.0277864		40	-0.0149578	0.0410242	-0.0290431	0.00557508	-0.276249	-0.0547301	0.050643
40.5	0.00221722	0.0277972	-0.037376	-0.0385999	-0.0573419	-0.0206607	0.0138828		40.5	-0.0404324	-0.0187337	-0.0207259	0.0266688	0.0812861	0.00561259	0.0195719
41	-0.0234469	0.0154623	-0.0283285	-0.0152671	-0.102145	-0.0307451	0.0173571		41	-0.0677532	-0.0343708	0.0215841	-0.0285448	0.318159	0.041815	0.0630985
41.5	-0.059383	0.0601786	0.000415744	0.0277207	0.0601043	0.0178073	0.0199434		41.5	-0.0442286	0.0312424	0.0451369	-0.0296985	0.055972	0.0116848	0.0182228
42	0.0789953	0.00892691	-0.0774681	0.0299027	0.0666373	0.0213988	0.0247923		42	0.0345184	-0.00914287	-0.0179785	0.0713399	0.227809	0.0613092	0.0398952
42.5	0.00645887	0.023608	-0.0228932	-0.00704962	-0.0145802	-0.00289122	0.00733112		42.5	-0.0673798	-0.00176982	-0.00641444	0.0115905	-0.0344148	-0.0196777	0.0125968
43	-0.0581941	0.023954	-0.0233362	0.0693713	0.0851229	0.0193836	0.024236		43	-0.0253717	0.0325692	0.00865632	0.0184427	0.140523	0.0349638	0.0251028
43.5	0.0808483	0.0586627	-0.0486386	-0.0592932	0.0857168	0.0234592	0.0286041		43.5	0.0694111	0.0357906	-0.0208708	-0.0181961	0.101968	0.0336205	0.0215511
44	0.0736504	0.0635438	-0.0292656	-0.073423	0.0341949	0.0137401	0.0252467		44	0.101565	-0.0207361	0.00500477	-0.0769942	0.0170524	0.00517847	0.0259657
44.5	-0.0220544	0.00774437	-0.110881	0.00614763	0.0551303	-0.0127826	0.0245773		44.5	-0.00709554	0.0451367	-0.00383688	0.051215	0.0884718	0.0347782	0.0161307
45	0.0462511	0.0958372	-0.129487	0.0414107	0.103534	0.0315092	0.0377152		45	-0.0591026	0.0387917	-0.00821274	0.020028	-0.110357	-0.0237706	0.0243475
45.5	0.0550878	0.040044	-0.0591685	-0.0304704	0.149525	0.0310036	0.0326308		45.5	0.0382318	0.0301262	0.0208348	0.00772408	0.145739	0.0485311	0.0222049
46	-0.0124572	0.0264952	-0.0733447	0.00811842	0.113185	0.0123994	0.0270885		46	0.238377	0.0345079	-0.00940662	-0.0266424	0.100764	0.06752	0.0429751
46.5	-0.0311804	0.0581532	0.0334878	-0.0777341	-0.109124	-0.0252794	0.028447		46.5	0.129177	-0.00918204	0.0162292	-0.0482557	0.069541	0.0315018	0.0277395
47	-0.0629177	0.052511	-0.0616221	-0.0479963	-0.00875241	-0.0257555	0.0195723		47	0.141354	0.0449849	-0.0435843	-0.00879858	0.27862	0.0825151	0.0519872
47.5	-0.0373608	-0.0088552	-0.0691191	0.00683389	0.0171941	-0.0182614	0.014038		47.5	0.0671914	0.0113949	-0.0164649	0.0610616	-0.270923	-0.0295481	0.0557416
48	0.00558055	0.0326909	-0.0180031	-0.026212	0.0225022	0.00331172	0.0101243		48	-0.0546633	0.0276195	-0.0517816	0.0122951	0.0525797	-0.00279009	0.0192968
48.5	-0.0378749	0.0330998	-0.00796729	-0.00706722	0.103831	0.0168043	0.0219203		48.5	0.0548068	0.0215684	-0.0070988	0.00247488	0.149605	0.0442713	0.025383
49	0.0314589	0.0184438	-0.0193662	0.0258203	0.0637049	0.0240124	0.0119112		49	0.0794723	0.0476286	-0.0139923	-0.00998758	0.126954	0.046015	0.0240085
49.5	0.0492288	0.0658586	-0.0218708	0.00613004	0.119421	0.0437536	0.0218781		49.5	0.00883644	0.0320013	-0.0310412	0.0494359	0.161314	0.0441093	0.0288469
50	0.0412382	0.0513788	-0.0152769	0.0337915	-0.0831028	0.00560576	0.022329		50	-0.00174339	0.0655325	-0.0551884	0.119948	-0.0781857	0.0100726	0.0330675
50.5	-0.0209726	0.0634621	-0.0410734	0.0436102	0.0958133	0.0281679	0.0230384		50.5	0.0322988	0.0505857	-0.000584948	0.0388142	0.172658	0.0587543	0.0265777
51	0.0619323	0.0630784	0.00827057	-0.116059	-0.0130954	0.000825382	0.0293398		51	-0.0585218	0.0515501	0.000329189	-0.0459129	0.160365	0.021562	0.0355431
51.5	0.0287275	0.0360184	0.0240995	0.111268	-0.0410093	0.0318209	0.021636		51.5	-0.0470914	0.0266355	0.0191364	0.087017	0.348361	0.0868118	0.0614945
52	0.008494	-0.00050195	0.0634248	0.0415515	-0.130356	-0.00347754	0.0301688		52	0.0377131	0.00888339	-0.0326247	0.0307906	-0.000638325	0.00882483	0.0111797
52.5	-0.0245501	0.00859982	-0.109194	-0.0210211	0.0854941	-0.0121343	0.0280107		52.5	0.110444	-0.0298178	-0.017474	0.104755	0.132607	0.060103	0.0309121
53	0.0510604	0.0438244	-0.185374	0.0995666	0.0443656	0.0106886	0.0448115		53	0.18749	0.0396387	-0.0294827	0.00652628	0.113129	0.0634604	0.0348125
53.5	0.0279242	0.0714505	-0.0114773	-0.116323	-0.0495839	-0.0156019	0.0288369		53.5	0.0931639	0.0482553	-0.0368007	0.0749069	-0.158578	0.00418941	0.0414886
54	-0.0452442	0.0426607	-0.0659499	-0.0668772	0.13813	0.000543792	0.0356467		54	0.10393	-0.0132749	-0.0160403	-0.0502814	0.275155	0.0598977	0.0534919
54.5	-0.0209833	0.0285017	-0.117935	0.0374867	0.0323389	-0.00811818	0.0262928		54.5	0.0636441	0.0235707	0.00781712	-0.0023868	-0.0270103	0.013127	0.0134773
55	-0.0168273	0.0381193	0.0028182	-0.0240301	0.0308541	0.00618683	0.0111035		55	-0.031118	-0.000330465	-0.0351723	-0.0165579	-0.178895	-0.0524148	0.0288074
55.5	0.124882	0.0556309	-0.149082	0.028407	0.0496366	0.021895	0.0408849		55.5	0.0821899	0.0321922	0.0164789	0.0623563	-0.00942897	0.0367577	0.0145391
56	-0.0307519	-0.0578488	-0.111971	0.00623561	0.0906908	-0.0207291	0.0302952		56	0.189938	0.0209858	-0.0192323	0.0982288	-0.226788	0.0126265	0.0623446
56.5	0.056009	0.0491584	-0.134497	0.027668	0.172168	0.0341014	0.0439253		56.5	-0.0489999	0.0522404	-0.00479597	0.0238152	0.335814	0.0716147	0.0609419
57	0.0496144	0.0454032	-0.0446856	0.07187	0.12317	0.0490745	0.024343		57	0.00707313	0.127846	0.0339974	-0.052906	0.202167	0.0636354	0.0404838
57.5	0.0468509	-0.00568499	-0.0930073	-0.0686016	0.05101	-0.0138866	0.0262463		57.5	-0.0809054	0.0128098	-0.0305367	0.0730485	-0.0708906	-0.0192949	0.0254105
58	0.0593723	0.014978	-0.0499165	-0.0691999	0.0214629	-0.00466064	0.0213371		58	0.0151428	-0.029759	0.0272238	-0.0716393	0.100983	0.00839026	0.025949
58.5	-0.0113753	-0.021687	-0.134582	0.0179548	0.174432	0.00494864	0.0444246		58.5	-0.0315121	0.047893	0.0271638	-0.0138276	0.010195	0.00798241	0.012651
59	0.0936804	-0.0225047	-0.0758664	0.0854191	0.133564	0.0428584	0.0352078		59	0.0603042	0.0802443	-0.0221446	-0.0805348	0.117324	0.0310386	0.032249
59.5	0.0504713	0.0398868	-0.137223	-0.0309455	0.0993396	0.00430591	0.036716		59.5	-0.0235254	0.0440645	0.0113088	0.0276728	-0.0852255	-0.00514095	0.0205134
60	0.0516067	0.130219	-0.152438	0.0791724	0.0397999	0.0296719	0.0430385		60	-0.100405	0.0657822	0.0251957	0.0310284	0.115063	0.0273327	0.0319438
60.5	0.276575	0.185553	-0.00527517	0.210582	0.205687	0.174624	0.04249		60.5	0.0348711	0.123704	0.130227	0.120661	0.218143	0.125521	0.0259579
61	0.403106	0.345573	0.175062	0.379067	0.262406	0.313043	0.0374868		61	0.240908	0.332715	0.262362	0.195973	0.503055	0.307003	0.0480776
61.5	0.407241	0.370966	0.132414	0.362966	0.431374	0.340992	0.0479348		61.5	0.0873968	0.397231	0.421606	0.292168	0.436669	0.327014	0.0581491
62	0.593584	0.495095	0.286717	0.471694	0.541396	0.477697	0.0466045		62	0.560419	0.43607	0.512381	0.50587	0.297405	0.462429	0.0409449
62.5	0.814396	0.588063	0.355093	0.584856	0.677662	0.604014	0.0670128		62.5	0.380458	0.60022	0.619659	0.494799	0.696559	0.558339	0.0491112
63	0.63343	0.704065	0.475318	0.749593	0.646407	0.641762	0.0416191		63	0.569131	0.737283	0.696212	0.525361	0.911145	0.687826	0.0609495
63.5	0.867749	0.868117	0.525565	0.895889	0.802346	0.791933	0.0611291		63.5	0.869433	0.759754	0.786791	0.813274	0.736463	0.793143	0.0205846
64	0.935658	0.993032	0.867736	0.842238	0.80153	0.888038	0.0305188		64	0.690094	0.852084	0.886118	0.871077	1	0.859875	0.0444232
64.5	0.861986	0.999498	1.00013	0.876128	0.947595	0.937067	0.026333		64.5	0.861653	0.963453	0.936035	0.955584	0.67854	0.879053	0.0476386
65	0.967609	0.994611	0.837424	0.967911	0.996816	0.952874	0.0264158		65	1	0.98262	0.956976	0.991695	0.635753	0.913409	0.0624203
65.5	0.811761	1	0.870803	1.00006	1.00027	0.936578	0.0357852		65.5	0.741417	1	1	1	0.569878	0.862259	0.0792482
66	0.808505	1.00089	0.812769	0.871465	0.897112	0.878149	0.031366		66	0.667358	0.868857	0.967945	0.83746	0.807153	0.829754	0.0436204
66.5	0.668134	0.862965	0.694299	0.754784	0.933972	0.782831	0.0451863		66.5	0.886505	0.931601	0.935121	0.871447	0.526363	0.830208	0.0688417
67	0.755174	0.835974	0.4791	0.637152	0.739614	0.689403	0.0548771		67	0.613152	0.779112	0.892846	0.750117	0.153763	0.637798	0.115331
67.5	0.546562	0.759889	0.566253	0.634794	0.751233	0.651746	0.0401261		67.5	0.447463	0.678455	0.912153	0.709242	0.648775	0.679218	0.0662714
68	0.608173	0.625262	0.372523	0.519415	0.693957	0.563866	0.0494951		68	0.567576	0.655381	0.885163	0.591055	0.589466	0.657728	0.0525223
68.5	0.402099	0.503926	0.376732	0.517357	0.740876	0.508198	0.0575436		68.5	0.428378	0.62232	0.917488	0.536608	0.296931	0.560345	0.0935431
69	0.42108	0.424262	0.316125	0.530835	0.659362	0.470333	0.0520465		69	0.485675	0.559159	0.86281	0.525282	0.4084	0.568265	0.0695887
69.5	0.381769	0.377074	0.197025	0.416125	0.574061	0.389211	0.0536776		69.5	0.41255	0.556232	0.833018	0.523229	0.176707	0.500347	0.0952403
70	0.380398	0.309808	0.265401	0.282181	0.555316	0.358621	0.0473619		70	0.114448	0.441186	0.882466	0.359359	0.401361	0.439764	0.111312
70.5	0.362575	0.218626	0.12185	0.242097	0.459176	0.280865	0.0525866		70.5	0.201763	0.440226	0.918302	0.404664	0.535081	0.500007	0.105416
71	0.294055	0.234458	0.00869654	0.245264	0.476622	0.251819	0.0668651		71	0.0592877	0.384003	0.824076	0.207405	0.549306	0.404816	0.119239
71.5	0.373436	0.146227	0.0437451	0.223515	0.382376	0.23386	0.0584701		71.5	0.21618	0.455814	0.84654	0.286214	0.566778	0.474305	0.0998917
72	0.183922	0.0558007	-0.00600784	0.158426	0.375435	0.153515	0.0583756		72	0.108453	0.429162	0.861496	0.255	0.113458	0.353514	0.125085
72.5	0.109929	0.112015	0.0647538	0.157898	0.302977	0.149515	0.036758		72.5	0.366559	0.367127	0.874838	0.296395	0.056738	0.392332	0.119321
73	0.208922	0.0282186	-0.0368308	0.193777	0.381708	0.155159	0.0659334		73	0.0961718	0.369619	0.849837	0.227812	0.436122	0.395912	0.114273
73.5	0.0339653	0.0139841	0.0113035	0.146091	0.413037	0.123676	0.068393		73.5	-0.0811128	0.273368	0.829381	0.216583	0.293757	0.306395	0.131604
74	0.164567	-0.00863505	-0.0134197	0.0763746	0.355724	0.114922	0.0612125		74	0.023337	0.199256	0.82576	0.202491	0.220879	0.294344	0.123081
74.5	0.171337	-0.105559	0.0484989	0.0860702	0.295034	0.0990761	0.059405		74.5	0.261673	0.209229	0.857714	0.247655	0.579946	0.431243	0.112381
75	0.122108	-0.111837	0.116722	0.221791	0.378404	0.145438	0.0714597		75	0.180271	0.165181	0.742663	0.154887	0.205449	0.28969	0.101573
75.5	0.075	-0.106144	-0.0500528	0.155963	0.227922	0.0605375	0.0556222		75.5	0.0520478	0.180892	0.874718	0.155988	0.382539	0.329237	0.131034
76	0.0798201	-0.0636986	0.033999	-0.0176426	0.172317	0.0409589	0.0364422		76	-0.0503276	0.18591	0.802292	0.127284	0.205486	0.254129	0.12904
76.5	0.0841367	-0.150244	0.0981326	0.0482557	0.31055	0.0781661	0.0655751		76.5	0.246405	0.168505	0.864528	0.161739	0.491529	0.386541	0.119534
77	0.150107	-0.133122	-0.121189	0.104054	0.207283	0.0414265	0.063294		77	-0.0769846	0.157446	0.827083	0.179988	0.0841312	0.234333	0.13852
77.5	0.0617288	-0.176329	-0.0506321	0.126155	0.320758	0.056336	0.0749394		77.5	-0.0393121	0.197978	0.837234	0.147462	0.488829	0.326438	0.137053
78	-0.0500964	-0.124316	-0.058061	0.0991267	0.292361	0.0318028	0.066807		78	0.0989931	0.113447	0.820035	0.0069138	0.240211	0.25592	0.130446
78.5	0.00464867	-0.166171	-0.0599353	0.094534	0.378738	0.050363	0.0826858		78.5	0.0980389	0.113046	0.791622	0.128377	0.393372	0.304891	0.119245
79	0.164664	-0.208302	-0.0909627	0.0873371	0.23349	0.0372452	0.0732085		79	-0.0880831	0.161142	0.791622	0.0925305	0.519651	0.295373	0.141812
79.5	0.0272708	-0.228512	-0.0005725	0.119679	0.189651	0.0215034	0.0635423		79.5	0.0441647	0.114353	0.771556	0.0272853	0.34486	0.260444	0.125035
80	-0.117138	-0.205792	-0.0840961	0.0981765	0.262257	-0.00931845	0.0751338		80	-0.0650149	0.0528328	0.794804	0.0406021	0.281282	0.220901	0.137915
80.5	0.0159704	-0.225342	-0.0507684	0.140408	0.298115	0.0356766	0.0789516		80.5	0.103847	0.0994064	0.762404	0.0579791	0.499152	0.304558	0.125006
81	-0.0414417	-0.193048	-0.105446	0.0278087	0.136682	-0.035089	0.0503599		81	0.0736223	0.0894043	0.767719	0.0730397	0.117069	0.224171	0.121751
81.5	0.0523993	-0.147904	-0.101884	0.100077	0.226771	0.0258917	0.0610214		81.5	0.101441	0.13447	0.762889	0.128517	0.682661	0.361996	0.132319
82	-0.00474507	-0.237054	-0.00549668	0.00604206	0.198449	-0.00856093	0.0617411		82	0.0287514	0.082888	0.837988	0.10147	0.549999	0.320219	0.142831
82.5	-0.0787382	-0.202408	-0.10991	-0.0169564	0.187016	-0.0441992	0.0582214		82.5	0.0413642	0.0152234	0.776201	0.0478417	0.155988	0.207324	0.129017
83	0.0511354	-0.238739	-0.0437144	0.0803514	0.278107	0.025428	0.0753895		83	0.278663	0.0555255	0.774898	0.0700628	0.411501	0.31813	0.118222
83.5	0.0437018	-0.144979	-0.221155	0.0826917	0.145553	-0.0188375	0.062638		83.5	-0.0652846	0.050336	0.776746	0.0763425	0.0658204	0.180792	0.135183
84	0.0232005	-0.178518	-0.0842324	-0.0282356	-0.00110579	-0.0537783	0.0321497		84	0.0744106	0.0339792	0.797346	0.0270035	0.14417	0.215382	0.131456
84.5	0.00443445	-0.202163	-0.0595604	0.0507016	0.277959	0.0142744	0.0702139		84.5	0.136769	0.0715788	0.737982	0.0119781	0.18506	0.228674	0.116855
85	-0.0242074	-0.244357	-0.00941557	0.0933375	0.155761	-0.00577613	0.0610545		85	0.144735	0.0790497	0.785687	0.0479915	0.529828	0.317458	0.130173
85.5	-0.000246358	-0.283808	-0.177332	-0.0330394	0.296259	-0.0396334	0.0878636		85.5	-0.104264	0.0229098	0.760182	0.0481852	0.332567	0.211916	0.138225
86	0.0229434	-0.254899	0.0267575	0.102945	0.195108	0.0185711	0.0672774		86	0.112851	0.0305521	0.794594	0.0328516	0.499991	0.294168	0.136154
86.5	0.0741967	-0.221297	-0.0929051	0.0646555	0.107357	-0.0135985	0.0558176		86.5	-0.0592478	0.0404759	0.781941	0.0410953	0.16912	0.194677	0.135259
87	0.00704799	-0.208352	-0.179836	0.00268115	0.246481	-0.0263956	0.0729597		87	-0.029168	0.0536749	0.816194	0.0839344	0.125896	0.210106	0.137416
87.5	-0.00109254	-0.270555	-0.122143	0.107643	0.0250264	-0.0522242	0.0588886		87.5	0.105818	0.0270321	0.793265	0.0116698	0.39381	0.266319	0.132935
88	-0.044623	-0.260635	-0.13695	0.118571	0.291136	-0.00650029	0.0865529		88	-0.0235669	0.0473691	0.769732	-0.0344545	0.368934	0.225603	0.13829
88.5	0.0462511	-0.276191	-0.115958	0.0384369	0.207395	-0.0200133	0.0733087		88.5	-0.131274	0.00689571	0.739416	0.103469	0.474604	0.238622	0.143564
89	-0.0177271	-0.189067	-0.190486	-0.0398316	0.180817	-0.0512588	0.061152		89	-0.00616202	0.0276391	0.802876	0.014356	0.593004	0.286343	0.153272
89.5	0.00159597	-0.275876	-0.161758	-0.0471165	0.237684	-0.0490942	0.0771851		89.5	0.00217737	0.0305619	0.782525	0.144415	0.623935	0.316723	0.144481
90	-0.00624464	-0.185456	-0.101833	0.0179196	0.225917	-0.00993945	0.0618607		90	-0.062401	0.07152	0.764133	0.0187774	0.467527	0.251911	0.140648
90.5	0.00760497	-0.184991	-0.159305	0.00301548	0.121945	-0.0423459	0.0512138		90.5	-0.0340845	0.0257347	0.779129	0.0324112	0.494374	0.259513	0.143887
91	0.0201799	-0.245017	-0.118276	0.0192921	0.188686	-0.0270269	0.0653459		91	-0.029894	0.0470264	0.765596	0.0370351	0.378381	0.239629	0.133668
91.5	-0.0824764	-0.228241	-0.0683183	-0.0276373	-0.0425683	-0.0898483	0.0321099		91.5	-0.123225	0.0432812	0.786012	-0.024511	0.343072	0.204926	0.147404
92	0.0459512	-0.250502	-0.173566	0.00723861	0.199117	-0.0343523	0.071774		92	-0.0760304	-0.0387428	0.802182	0.045085	0.392825	0.225064	0.148843
92.5	0.0208976	-0.278795	-0.126608	0.0381378	0.0504903	-0.0591753	0.0568112		92.5	0.0378376	0.0167117	0.751275	0.0307202	0.7605	0.319409	0.159414
93	-0.025332	-0.267334	-0.132827	-0.0179418	0.189837	-0.0507195	0.0673052		93	0.179607	0.00938276	0.813251	0.0327459	0.30273	0.267543	0.130927
93.5	-0.0498822	-0.235035	-0.0977782	-0.0357844	0.072131	-0.0692697	0.0446238		93.5	-0.0407228	0.0570726	0.824446	0.0133784	0.653627	0.30156	0.162153
94	0.134019	-0.238494	-0.251978	0.0887449	0.165227	-0.0204964	0.082803		94	-0.122934	0.0586931	0.773374	0.058895	0.103974	0.1744	0.1384
94.5	-0.155698	-0.276405	-0.0850162	-0.0161469	0.130483	-0.0805566	0.0608963		94.5	-0.0547255	-0.0185672	0.751515	0.0987925	0.521037	0.25961	0.14316
95	-0.0732005	-0.234676	-0.148042	0.0393519	0.0480405	-0.0737053	0.048597		95	-0.0221355	-0.0613074	0.732443	-0.0127795	0.290766	0.185397	0.134695
95.5	-0.0946015	-0.230229	-0.105343	0.0594469	0.106281	-0.0528892	0.0543674		95.5	-0.0137339	-0.00319939	0.813012	0.0533816	0.232004	0.216293	0.139133
96	-0.109737	-0.245055	-0.164876	0.0832196	0.202421	-0.0468055	0.0738171		96	-0.113931	0.00936318	0.792716	-0.0244141	0.0455764	0.141862	0.147447
96.5	0.0212939	-0.253515	-0.221922	0.0798235	0.0543137	-0.0640012	0.0641291		96.5	-0.134302	-0.0447793	0.745246	0.0638976	0.293028	0.184618	0.140707
97	-0.0434126	-0.268265	-0.104781	0.0474111	0.193029	-0.0352037	0.0687435		97	-0.0160573	0.0616648	0.768359	0.0443452	0.36193	0.244048	0.131087
97.5	0.0439589	-0.262378	-0.22838	0.0426424	0.00449926	-0.0799313	0.0609345		97.5	-0.0936634	0.000438172	0.767575	-0.0720533	0.440681	0.208595	0.152286
98	-0.0571337	-0.243828	-0.204219	-0.0115895	0.163222	-0.0707095	0.0651762		98	-0.0246663	-0.00880017	0.75616	0.0511533	0.350623	0.224894	0.133436
98.5	0.03765	-0.249187	-0.184164	0.0551534	0.0947739	-0.0491548	0.0624088		98.5	-0.0440627	-0.0371174	0.747958	0.0277169	0.406577	0.220214	0.139479
99	0.0573479	-0.214195	-0.252949	0.0494698	0.122242	-0.047617	0.0690523		99	0.00232258	-0.0305962	0.76675	-0.0429272	0.557659	0.250642	0.153306
99.5	0.0246037	-0.249301	-0.238006	0.0380498	0.0360509	-0.0777205	0.0606459		99.5	-0.226285	0.0109054	0.743023	-0.0490484	0.15577	0.126873	0.148269
100	-0.017877	-0.234255	-0.0567661	0.0341082	0.015895	-0.0517789	0.0430943		100	-0.0779389	0.0174804	0.751824	0.001189	0.300797	0.19867	0.136345
100.5	0.112168	-0.211667	-0.101373	0.0397566	0.000861544	-0.0320508	0.0506384		100.5	0.128451	-0.00599488	0.760251	0.0544033	0.474567	0.282336	0.13025
101	-0.0698693	-0.222517	-0.194779	0.101784	-0.0124272	-0.0795619	0.0533661		101	-0.100571	0.0322803	0.722602	0.0209087	0.33596	0.202236	0.132984
101.5	0.017877	-0.291627	-0.227306	-0.0226752	0.0704978	-0.0906466	0.0636974		101.5	-0.125361	-0.0180434	0.742793	0.0226174	0.3	0.184401	0.139753
102	0.0240467	-0.267894	-0.210182	0.0180252	0.154796	-0.0562417	0.0707088		102	-0.208237	0.0397513	0.723161	-0.0218952	0.521256	0.210807	0.157212
102.5	-0.0330227	-0.224731	-0.184931	-0.0119062	-0.0792424	-0.106767	0.0375338		102.5	-0.0804905	-0.0430168	0.756075	-0.0816797	0.24364	0.158906	0.144188
103	-0.0979542	-0.320643	-0.268693	0.00658754	-0.0296507	-0.142071	0.0581739		103	-0.00769713	0.0301947	0.768149	0.0348861	0.533147	0.271736	0.142448
103.5	-0.128428	-0.289494	-0.177911	0.0603444	0.0533486	-0.096428	0.0606461		103.5	0.110465	0.0546589	0.780817	-0.0477184	0.572249	0.294094	0.14452
104	0.0110219	-0.212629	-0.300095	0.0157904	0.0534228	-0.0864979	0.0635874		104	-0.146334	0.00181878	0.76216	0.121093	0.373566	0.222461	0.142699
104.5	0.0696872	-0.261698	-0.223984	0.0324366	0.00364551	-0.0759825	0.061874		104.5	0.0670255	0.0553688	0.759367	-0.00382241	0.650417	0.305671	0.14698
105	0.0728685	-0.215693	-0.130322	-0.0277605	0.0551303	-0.0491553	0.0492121		105	-0.0987666	0.0511634	0.772285	0.0405052	0.623023	0.277642	0.15661
105.5	0.0105613	-0.302137	-0.181404	-0.02264	0.19934	-0.0592561	0.0766807		105.5	0.0141678	0.0147094	0.737178	-0.030544	0.374077	0.221918	0.132435
106	-0.0965081	-0.28472	-0.272919	0.00736178	0.180334	-0.0932901	0.0784662		106	0.0221131	-0.0131868	0.694673	-0.0478858	0.713009	0.273745	0.157382
106.5	-0.0909169	-0.250816	-0.331753	0.0150514	0.0553159	-0.120624	0.0668643		106.5	-0.0806149	-0.0496848	0.74603	-0.0127707	0.52246	0.225084	0.153015
107	0.0186375	-0.233437	-0.16428	0.0856127	0.000527468	-0.0585879	0.0536639		107	0.0880814	0.0160117	0.780537	0.00998758	0.643705	0.307665	0.149455
107.5	0.0731148	-0.254685	-0.230731	-0.00759511	0.158954	-0.0521885	0.0735262		107.5	0.115983	0.0145135	0.744946	-0.00886024	0.230545	0.219425	0.123466
108	-0.072997	-0.293954	-0.168318	-0.0687072	-0.0148029	-0.123756	0.044014		108	0.0841191	-0.0173286	0.700453	-0.0451027	0.247068	0.193842	0.122183
108.5	-0.0754713	-0.265567	-0.258061	-0.000433398	0.122131	-0.0954803	0.0669779		108.5	-0.0107466	-0.0166824	0.752604	-0.0641795	-0.0524338	0.121712	0.141365
109	-0.0131748	-0.254138	-0.286873	0.0131862	0.158582	-0.0764835	0.0756649		109	-0.103434	0.0379937	0.774483	-0.036947	0.624081	0.259235	0.163315
109.5	-0.0877464	-0.279455	-0.242709	-0.0349574	-0.0842906	-0.145832	0.043218		109.5	-0.0437515	0.00928485	0.70371	0.0210321	0.573307	0.252716	0.142408
110	0.0549593	-0.292205	-0.201016	0.0299555	0.11389	-0.0588831	0.0708079		110	-0.0450792	-0.0455136	0.676036	-0.0485816	0.22708	0.152788	0.126227
110.5	-0.0498822	-0.277681	-0.255113	-0.0119942	0.0544993	-0.108034	0.0598113		110.5	0.0191466	0.0226944	0.722662	-0.0407782	0.32126	0.208997	0.127999
111	0.000846187	-0.275883	-0.337325	-0.0800744	0.087647	-0.120958	0.0723436		111	-0.151085	0.0786728	0.76665	-0.00169983	0.386333	0.215774	0.146045
111.5	-0.0352828	-0.297357	-0.19495	0.0777823	-0.040304	-0.0980222	0.0590945		111.5	-0.0391877	-0.0117083	0.734301	0.00206093	-0.334063	0.0702806	0.158465
112	0.0313196	-0.254848	-0.163087	-0.0141937	0.197855	-0.040591	0.0703238		112	-0.133265	-0.0133288	0.701117	0.0257792	0.137386	0.143538	0.130541
112.5	-0.0967866	-0.294866	-0.246696	0.0149986	0.0578029	-0.113109	0.0622158		112.5	0.144092	0.0380574	0.725679	0.00789142	0.273002	0.237745	0.116756
113	-0.00937232	-0.264328	-0.222501	0.0209813	0.0131481	-0.0924143	0.0556326		113	0.0932261	0.0393939	0.765377	-0.0489251	0.00775109	0.171365	0.134413
113.5	-0.117063	-0.270832	-0.154909	0.0921409	0.0529402	-0.0795444	0.060235		113.5	-0.0653883	0.0213823	0.752309	0.0251363	0.360544	0.218797	0.135936
114	0.0086868	-0.297011	-0.297403	-0.0584837	0.137387	-0.101365	0.0768534		114	-0.195728	-0.0298373	0.743987	0.0168573	0.0018785	0.107432	0.146328
114.5	-0.0559769	-0.261535	-0.182086	0.0587255	-0.0144688	-0.0910681	0.0517223		114.5	0.0395179	-0.0168978	0.708191	-0.0557948	0.224964	0.179996	0.125716
115	-0.0877249	-0.299961	-0.204986	-0.00152437	-0.0472454	-0.128288	0.0488411		115	-0.0552649	-0.021774	0.746989	-0.0784562	0.370612	0.192421	0.144208
115.5	-0.120876	-0.246124	-0.236234	0.139704	0.145591	-0.063588	0.0778438		115.5	0.193278	0.00375751	0.703475	0.0364186	0.445277	0.276441	0.118279
116	-0.0528492	-0.251854	-0.182307	-0.0380544	-0.0510687	-0.115227	0.0385381		116	-0.16683	0.0923516	0.738042	-0.0207943	0.508964	0.230347	0.15169
116.5	0.0456191	-0.254603	-0.269102	0.0086991	0.0936232	-0.0751527	0.0692592		116.5	0.025287	0.0473202	0.716708	-0.024511	0.476646	0.24829	0.132076
117	0.026521	-0.311956	-0.205599	0.0133445	-0.188003	-0.133138	0.0590541		117	-0.0822953	0.043149	0.768609	-0.0703799	0.25378	0.182572	0.141716
117.5	-0.0503535	-0.287809	-0.214732	-0.0265992	0.0939202	-0.0971145	0.0612703		117.5	-0.264496	0.0602499	0.741904	-0.0532143	0.622002	0.221289	0.175372
118	-0.160197	-0.267856	-0.29391	0.119662	0.0147071	-0.117519	0.0719097		118	-0.0489584	0.00974016	0.746679	-0.115359	0.0503912	0.128499	0.140472
118.5	-0.0447836	-0.273392	-0.314749	-0.0357844	0.0131852	-0.131105	0.0604409		118.5	-0.270575	-0.024687	0.738822	-0.0104368	0.328737	0.152372	0.156431
119	-0.0756427	-0.249992	-0.345367	0.0403725	0.128627	-0.100401	0.0788086		119	0.17384	0.0199479	0.747733	-0.0161704	0.231165	0.231303	0.122624
119.5	-0.0647922	-0.258427	-0.215311	0.0818119	0.0392803	-0.0834877	0.0602418		119.5	0.0950101	-0.0191401	0.731149	-0.0900556	0.241852	0.191763	0.130646
120	-0.0467009	-0.281154	-0.401441	0.0336859	-0.0161392	-0.14235	0.0754881		120	-0.0579202	0.0880922	0.76716	-0.0498498	0.268261	0.203149	0.136785
120.5	-0.162832	-0.253496	-0.0496098	0.234249	0.279518	0.00956578	0.0950328		120.5	-0.0174057	0.222413	0.802996	0.13854	0.420802	0.313469	0.126416
121	0.0381213	-0.209176	-0.0422832	0.347376	0.264484	0.0797045	0.0907422		121	0.103744	0.537128	0.912343	0.312425	1.00817	0.574762	0.15413
121.5	-0.0604649	-0.285676	0.177499	0.373982	0.438835	0.128835	0.121032		121.5	0.289928	0.660012	0.944038	0.453871	1.19263	0.708096	0.145911
122	-0.122237	-0.273322	0.237884	0.643381	0.478033	0.192748	0.155297		122	0.556539	0.985685	1.00531	0.696092	1.058	0.860325	0.088333
122.5	-0.105548	-0.225637	0.34901	0.681583	0.585086	0.256899	0.162574		122.5	0.489326	1.06679	1.06409	0.702812	1.25526	0.915657	0.124461
123	-0.0212511	-0.269567	0.410383	0.741147	0.726177	0.317378	0.180502		123	0.629623	1.18033	1.07755	1.00037	1.96201	1.16998	0.195624
123.5	-0.130045	-0.287173	0.472183	0.887953	0.907135	0.37001	0.223531		123.5	0.778944	1.27382	1.17244	1.19323	2.01264	1.28621	0.17964
124	-0.0370287	-0.298338	0.67801	0.938419	0.90862	0.437936	0.227803		124	0.973986	1.44147	1.27265	1.28976	1.96978	1.38953	0.14638
124.5	-0.0540167	-0.260491	0.811866	0.998916	0.94689	0.488633	0.239209		124.5	0.783051	1.39018	1.25025	1.42681	2.62601	1.49526	0.272881
125	-0.0531919	-0.255389	0.766424	1.01975	0.950082	0.485535	0.238267		125	1.18386	1.45026	1.26923	1.62701	2.41132	1.58833	0.196295
125.5	-0.0014353	-0.296929	0.716228	0.942695	0.946927	0.461497	0.229922		125.5	0.917457	1.55413	1.2318	1.51322	2.80267	1.60386	0.286873
126	-0.0238218	-0.270593	0.675965	0.834249	0.989577	0.441075	0.2221		126	1.08109	1.48879	1.28253	1.49041	2.10252	1.48907	0.153026
126.5	-0.173447	-0.251043	0.647187	0.872134	0.959919	0.41095	0.232346		126.5	0.80141	1.55211	1.26195	1.44689	2.47862	1.5082	0.245567
127	-0.11928	-0.233946	0.552656	0.707749	0.901121	0.36166	0.203305		127	0.771538	1.53298	1.27778	1.48073	1.934	1.39941	0.169618
127.5	-0.145876	-0.27192	0.307742	0.624483	0.827254	0.268337	0.190182		127.5	0.846468	1.51982	1.2531	1.23059	1.83686	1.33737	0.147278
128	-0.0403171	-0.23406	0.382764	0.581917	0.624321	0.262925	0.153059		128	0.637838	1.56127	1.25062	1.31539	2.02924	1.35887	0.202371
128.5	-0.0298629	-0.263604	0.0679741	0.447517	0.744329	0.19327	0.160316		128.5	0.614625	1.45426	1.24803	1.23999	2.30536	1.37245	0.243666
129	-0.00872965	-0.289847	0.0819458	0.384663	0.587833	0.151173	0.13712		129	0.544466	1.55669	1.26053	1.26712	1.74378	1.27452	0.182543
129.5	-0.105066	-0.242161	0.156405	0.313327	0.720906	0.168682	0.150964		129.5	0.405725	1.53758	1.26928	1.23437	1.75527	1.24044	0.205032
130	-0.0264674	-0.238576	0.0138081	0.242678	0.350453	0.0683791	0.0929819		130	0.490239	1.63107	1.25987	1.15576	2.32764	1.37292	0.269607
130.5	-0.116088	-0.285852	0.0481922	0.205901	0.591879	0.0888063	0.134282		130.5	0.333471	1.49715	1.27739	1.09514	1.47852	1.13633	0.191151
131	0.0212725	-0.294621	-0.0199625	0.176287	0.674915	0.111578	0.143107		131	0.424478	1.5273	1.19982	0.992505	1.60032	1.14889	0.189611
131.5	0.0369323	-0.297502	-0.0280388	0.147217	0.46931	0.0655839	0.111548		131.5	0.25657	1.53075	1.26389	0.877066	1.70165	1.12598	0.230832
132	-0.00296701	-0.248929	-0.0405282	0.210934	0.420349	0.0677717	0.10234		132	0.145524	1.52078	1.27987	0.846152	1.46317	1.0511	0.228456
132.5	0.0112896	-0.269259	-0.0938933	0.177853	0.398263	0.0448506	0.1023		132.5	0.213857	1.52268	1.27411	0.811927	1.47189	1.05889	0.219732
133	-0.0602506	-0.294847	-0.139523	0.137452	0.370089	0.00258405	0.103123		133	-0.00572638	1.56451	1.26936	0.782528	1.27875	0.977883	0.247002
133.5	0.029488	-0.239218	-0.14535	0.104194	0.360364	0.0218958	0.093283		133.5	0.227901	1.55521	1.23672	0.801966	1.21046	1.00645	0.204327
134	-0.095994	-0.269523	-0.167143	0.0664855	0.275323	-0.0381702	0.0854945		134	0.220889	1.482	1.24511	0.701579	1.30782	0.991479	0.208121
134.5	0.0201157	-0.257434	-0.202549	0.0396159	0.241433	-0.0317636	0.0806269		134.5	-0.0306616	1.51791	1.2422	0.697563	1.38041	0.961482	0.254394
135	0.0437982	-0.267793	-0.0982723	0.0206294	0.308471	0.00136659	0.0845836		135	0.323555	1.52036	1.2429	0.658238	0.826886	0.914388	0.18947
135.5	-0.00897601	-0.273304	-0.226846	0.0484668	0.258582	-0.0404153	0.0865521		135.5	-0.125258	1.57248	1.30742	0.667547	0.671719	0.818781	0.26401
136	-0.099443	-0.303477	-0.0947112	0.0108459	0.236867	-0.0499836	0.0786612		136	0.0533339	1.42204	1.24824	0.593565	1.21243	0.905921	0.228208
136.5	0.0118573	-0.308698	-0.314953	-0.0351862	0.130223	-0.103351	0.0798546		136.5	0.126501	1.47347	1.26161	0.571054	1.00616	0.88776	0.216948
137	-0.0687339	-0.275675	-0.202413	-0.0154959	0.289206	-0.0546223	0.0873279		137	-0.0394988	1.4618	1.28739	0.583727	0.941748	0.847033	0.239674
137.5	0.0119002	-0.213145	-0.177655	0.090698	0.211552	-0.0153301	0.0718162		137.5	0.0257019	1.42106	1.30349	0.516078	0.8313	0.819526	0.229647
138	-0.0490039	-0.259195	-0.142965	0.118711	0.149043	-0.0366819	0.0691666		138	-0.123183	1.56878	1.31722	0.573308	0.653554	0.797934	0.267104
138.5	-0.166399	-0.272178	-0.199124	-0.0219713	0.186682	-0.094598	0.072666		138.5	0.111689	1.44323	1.2611	0.377925	0.67336	0.773461	0.227226
139	-0.067395	-0.302829	-0.141755	-0.00314323	0.227959	-0.0574327	0.0779294		139	-0.0694128	1.51543	1.25848	0.429633	0.59698	0.746222	0.256269
139.5	-0.123843	-0.267951	-0.189003	0.008224	0.0526433	-0.103986	0.0535277		139.5	0.0254737	1.47289	1.29149	0.436706	0.782459	0.801804	0.238873
140	0.00502356	-0.236393	-0.270959	0.0236912	0.103942	-0.0749391	0.0671154		140	-0.0922735	1.48377	1.26695	0.392924	1.10527	0.831329	0.263494
140.5	-0.0836761	-0.250408	-0.125313	0.0268233	0.208694	-0.0447759	0.069183		140.5	0.142516	1.49785	1.23205	0.396033	0.521329	0.757955	0.23134
141	-0.105034	-0.213982	-0.223132	0.0511239	0.0855683	-0.0810911	0.0578498		141	-0.197159	1.50323	1.30655	0.374164	0.569915	0.71134	0.278598
141.5	-0.198361	-0.266246	-0.154432	-0.0270743	-0.0453151	-0.138286	0.0406227		141.5	0.0561137	1.56931	1.29535	0.358188	0.812478	0.818287	0.251734
142	-0.0226971	-0.252414	-0.258845	0.0211925	0.236385	-0.0552757	0.0830129		142	-0.0196669	1.5416	1.34879	0.35263	0.791614	0.802992	0.262538
142.5	-0.111332	-0.257509	-0.308052	0.0684915	0.194291	-0.0828222	0.0852631		142.5	-0.0878134	1.47366	1.30337	0.339763	0.91286	0.788367	0.262243
143	-0.0953728	-0.211113	-0.152949	0.0122888	0.13568	-0.0622934	0.0552145		143	0.0921889	1.53556	1.2326	0.282074	0.534898	0.735465	0.248749
143.5	-0.0055377	-0.26173	-0.17895	-0.0445298	0.161366	-0.0658763	0.065385		143.5	0.0707595	1.50683	1.31153	0.225857	0.661797	0.755355	0.255487
144	-0.122804	-0.261554	-0.280893	-0.0917936	0.0638534	-0.138638	0.05614		144	-0.0396233	1.53854	1.27495	0.262584	0.556309	0.71855	0.267657
144.5	-0.133612	-0.236601	-0.353767	0.0434167	0.0619974	-0.123713	0.0716065		144.5	-0.0674005	1.50136	1.24882	0.335747	0.492477	0.702201	0.261382
145	-0.125482	-0.238859	-0.337138	0.114682	0.168716	-0.0836161	0.0878908		145	-0.179235	1.53977	1.32655	0.253547	0.471722	0.682472	0.291255
145.5	-0.19397	-0.290545	-0.287862	0.0272632	0.173727	-0.114277	0.0825913		145.5	-0.177887	1.58976	1.29395	0.279811	0.59315	0.715756	0.289956
146	-0.0951371	-0.257679	-0.281591	0.0116553	0.0700152	-0.110547	0.062826		146	0.119136	1.59981	1.27609	0.239816	0.683172	0.783605	0.257375
146.5	-0.0163775	-0.224291	-0.304253	0.0527603	-0.0276091	-0.103954	0.0608796		146.5	-0.200748	1.61959	1.32275	0.306092	0.751017	0.759738	0.295616
147	-0.0465724	-0.184777	-0.228039	-0.000503783	0.114299	-0.0691186	0.0556743		147	-0.0939331	1.57153	1.29665	0.238812	0.830424	0.768698	0.279428
147.5	0.0898993	-0.236934	-0.255147	-0.0823092	0.0216114	-0.092576	0.0612242		147.5	0.00277897	1.65513	1.37678	0.215825	0.419051	0.733914	0.294213
148	-0.0590403	-0.250842	-0.137206	-0.0763264	-0.0560056	-0.115884	0.0328935		148	0.170189	1.5247	1.32181	0.212329	0.638635	0.773533	0.249963
148.5	-0.0685947	-0.280726	-0.298681	0.0150514	0.0678623	-0.113018	0.0674358		148.5	0.123555	1.54782	1.33067	0.24769	0.502836	0.750514	0.259194
149	-0.106973	-0.301999	-0.229555	-0.0057299	-0.0330286	-0.135457	0.0508813		149	-0.123391	1.59535	1.26858	0.220608	0.28752	0.649733	0.295988
149.5	-0.0476435	-0.198646	-0.249354	-0.0315261	-0.160274	-0.137489	0.0379861		149.5	0.143428	1.53654	1.31378	0.304093	0.216757	0.70292	0.266573
150	-0.0541774	-0.298653	-0.232742	0.00743217	0.0909506	-0.0974378	0.0654687		150	0.124551	1.5145	1.30169	0.250095	0.479747	0.734116	0.253116
150.5	-0.116356	-0.253748	-0.220167	-0.0544718	-0.0349217	-0.135933	0.0390887		150.5	-0.0621106	1.54013	1.32939	0.148035	0.43521	0.678132	0.286717
151	-0.0632069	-0.246979	-0.265251	-0.0550876	-0.054261	-0.136957	0.0436095		151	-0.185231	1.58871	1.31542	0.173752	0.462822	0.671094	0.302072
151.5	-0.162307	-0.263812	-0.408121	0.00713303	-0.00864105	-0.16715	0.0701237		151.5	0.0328381	1.56832	1.265	0.124616	0.449508	0.688056	0.276507
152	0.0952121	-0.256327	-0.263224	-0.0476972	-0.0367405	-0.101755	0.0619386		152	0.0411775	1.51549	1.31032	0.23573	0.316117	0.683766	0.270788
152.5	-0.0892138	-0.284814	-0.369801	-0.0824147	-0.00103155	-0.165455	0.0618861		152.5	-0.223069	1.60599	1.2856	0.15767	0.164524	0.598143	0.319048
153	-0.0203192	-0.262	-0.237103	-0.0555979	0.0732446	-0.100355	0.0577495		153	0.0439573	1.4986	1.33169	0.143737	0.465558	0.696707	0.270667
153.5	0.0305591	-0.191859	-0.289361	-0.00917878	0.121834	-0.0676012	0.0673949		153.5	-0.148658	1.55906	1.41238	0.163967	0.386953	0.67474	0.306452
154	-0.0566945	-0.188991	-0.299891	-0.0107449	-0.0823976	-0.127744	0.0465527		154	-0.0816314	1.53702	1.30754	0.207731	0.357954	0.665722	0.285244
154.5	-0.124486	-0.192337	-0.299704	-0.0681441	0.0612921	-0.124676	0.0540343		154.5	0.0803851	1.6099	1.37575	0.211906	0.427076	0.741004	0.280913
155	-0.0773672	-0.235318	-0.255744	-0.0165692	-0.0836596	-0.133731	0.0422459		155	-0.0605133	1.62548	1.31971	0.141447	0.463406	0.697906	0.295762
155.5	-0.0217973	-0.229116	-0.396296	-0.045744	-0.0261986	-0.14383	0.06614		155.5	0.16855	1.56182	1.34929	0.24983	0.25378	0.716654	0.271818
156	-0.0935518	-0.203194	-0.345759	-0.0635163	0.0574688	-0.12971	0.0609269		156	0.000891195	1.58276	1.29914	0.182639	0.424012	0.697889	0.28077
156.5	-0.0873822	-0.24635	-0.361009	-0.0594163	-0.158752	-0.182582	0.049276		156.5	-0.0703463	1.54938	1.32725	0.149884	0.414273	0.674087	0.289083
157	0.00087832	-0.283563	-0.320048	-0.129661	-0.0991013	-0.166299	0.053365		157	-0.131025	1.68323	1.29792	0.157256	0.199905	0.641458	0.318897
157.5	-0.0752785	-0.184204	-0.297386	-0.0349222	-0.0831771	-0.134994	0.0424538		157.5	-0.0335036	1.62109	1.38375	0.167763	0.0894567	0.645711	0.315927
158	-0.106877	-0.225222	-0.230544	0.00787207	-0.0115735	-0.113269	0.0453188		158	0.0946367	1.57348	1.33354	0.169498	0.632945	0.760819	0.268196
158.5	-0.0370287	-0.208264	-0.382392	-0.0930429	0.0212773	-0.13989	0.0639476		158.5	0.0238141	1.63643	1.31591	0.153795	0.53271	0.732531	0.285272
159	-0.138614	-0.226744	-0.285238	-0.0240301	-0.0267925	-0.140284	0.0468551		159	-0.135941	1.54684	1.40392	0.126501	-0.031971	0.581869	0.329019
159.5	0.00340617	-0.258868	-0.303435	-0.00676808	-0.186481	-0.150429	0.0568413		159.5	0.0545994	1.5665	1.3832	0.166433	0.336251	0.701397	0.286435
160	-0.0201907	-0.196049	-0.336882	-0.0381424	-0.0557457	-0.129402	0.0541		160	0.0529605	1.51649	1.3135	0.116804	0.186446	0.637239	0.286066
160.5	-0.031084	-0.221567	-0.30732	-0.132512	-0.0929395	-0.157084	0.0435078		160.5	-0.0678362	1.60796	1.33567	0.184506	0.256807	0.663422	0.301563
161	-0.0807305	-0.225329	-0.336286	-0.119191	-0.0756418	-0.167436	0.044781		161	-0.0736447	1.57026	1.3389	0.137792	0.620288	0.718718	0.288773
161.5	-0.00262425	-0.241903	-0.398545	-0.0291154	-0.0619076	-0.146819	0.0676057		161.5	0.047235	1.55947	1.31227	0.142565	0.212015	0.654709	0.288323
162	-0.00720865	-0.274021	-0.35634	0.0141716	0.0169343	-0.121293	0.0718458		162	-0.0598909	1.67359	1.33217	0.0901965	0.323594	0.671932	0.312061
162.5	-0.0983719	-0.225813	-0.305207	0.00766092	-0.0274978	-0.129846	0.0530415		162.5	-0.0875022	1.59123	1.34551	0.179495	0.267458	0.65924	0.30205
163	-0.0154135	-0.2335	-0.340988	0.0119544	-0.0484332	-0.125276	0.0616607		163	-0.0949496	1.57147	1.39226	0.171727	0.588627	0.725827	0.293855
163.5	-0.107808	-0.194747	-0.331787	-0.0208276	-0.00236785	-0.131508	0.0542586		163.5	0.0158482	1.59831	1.37609	0.155442	0.56583	0.742306	0.285498
164	-0.0355077	-0.272404	-0.400147	-0.0777869	-0.0151741	-0.160204	0.0673904		164	-0.184505	1.60911	1.36947	0.11646	0.235834	0.629275	0.321744
164.5	-0.0290274	-0.216271	-0.393638	-0.0510933	-0.0278318	-0.143572	0.0641519		164.5	-0.134365	1.64092	1.37374	0.164619	0.433751	0.695732	0.309376
165	-0.034051	-0.150162	-0.395819	-0.0479787	-0.135961	-0.152794	0.0581162		165	-0.0367813	1.62835	1.31914	0.118477	0.410115	0.687861	0.297287
165.5	-0.0996144	-0.225184	-0.333304	0.0275976	-0.0642832	-0.138958	0.0565934		165.5	-0.217032	1.56333	1.33628	0.175241	-0.125823	0.5464	0.336484
166	-0.116742	-0.254131	-0.383823	-0.073423	-0.0321377	-0.172051	0.0579473		166	-0.00699181	1.5916	1.39571	0.0842691	0.0608597	0.62509	0.318645
166.5	0.0210797	-0.170114	-0.370465	-0.151181	0.108063	-0.112524	0.0742572		166.5	-0.0959868	1.62186	1.35483	0.110022	0.120607	0.622268	0.320362
167	-0.0446337	-0.197426	-0.294115	0.0392815	0.118419	-0.0756948	0.0676433		167	-0.0888091	1.63239	1.38409	0.12303	0.0798636	0.626114	0.32556
167.5	0.0345758	-0.250672	-0.417782	-0.0450753	0.0704607	-0.121698	0.0828293		167.5	-0.167992	1.57815	1.35594	0.16107	0.257756	0.636985	0.31119
168	-0.0521422	-0.271417	-0.328209	-0.0516563	-0.0578615	-0.152257	0.0544838		168	-0.211162	1.64435	1.3616	0.163386	0.139684	0.619572	0.330412
168.5	-0.0884533	-0.254716	-0.418497	-0.160912	-0.134216	-0.211359	0.0523021		168.5	-0.238648	1.68267	1.40723	0.06484	0.497985	0.682815	0.334044
169	-0.0422558	-0.214227	-0.270482	0.00804804	-0.05582	-0.114947	0.0481479		169	-0.120984	1.71085	1.34455	0.0874662	0.277781	0.659934	0.32599
169.5	-0.126243	-0.282342	-0.37815	0.0262602	-0.0328059	-0.158656	0.067693		169.5	0.116937	1.65808	1.37846	0.110013	0.472306	0.747159	0.29031
170	-0.116495	-0.215095	-0.40502	-0.0531344	-0.101032	-0.178155	0.0559329		170	0.0158689	1.58341	1.36908	0.0748188	0.375098	0.683655	0.296053
170.5	-0.0497108	-0.213076	-0.290775	-0.0521138	-0.0764955	-0.136434	0.0437806		170.5	0.0395594	1.62494	1.3444	0.115315	0.267385	0.67832	0.298905
171	-0.0841581	-0.274788	-0.47769	0.0413579	-0.0273493	-0.164525	0.0843549		171	0.00676196	1.6586	1.33686	0.0718419	0.084496	0.631711	0.319699
171.5	0.125353	-0.194231	-0.400998	0.0178492	0.0182335	-0.0867586	0.0842032		171.5	-0.164839	1.56679	1.3527	0.0393426	0.255312	0.609861	0.31742
172	-0.096401	-0.208748	-0.530935	-0.0796169	0.0178994	-0.17956	0.0849025		172	-0.000623172	1.57119	1.3929	0.0269506	0.298864	0.657856	0.305613
172.5	-0.113925	-0.216837	-0.495444	-0.061827	-0.0258645	-0.182779	0.0756073		172.5	-0.105695	1.61927	1.40066	0.0961063	0.458956	0.693859	0.310337
173	0.00551628	-0.236966	-0.362661	-0.0766431	-0.107824	-0.155716	0.0579551		173	-0.131543	1.61311	1.37144	0.0685391	0.272528	0.638815	0.318674
173.5	-0.0162382	-0.219819	-0.347531	-0.100416	0.00334855	-0.136131	0.058923		173.5	-0.0145222	1.58359	1.33438	0.0430946	-0.0723496	0.57484	0.325173
174	0.0151992	-0.227939	-0.39374	-0.106363	-0.104892	-0.163547	0.0619018		174	-0.18745	1.6628	1.37691	0.0908394	0.425653	0.673749	0.323459
174.5	0.0419773	-0.259994	-0.43586	-0.0801448	0.0575431	-0.135296	0.0842716		174.5	0.0629595	1.56021	1.32872	0.138487	0.439733	0.706024	0.277412
175	-0.0473008	-0.256647	-0.416776	-0.102457	-0.152813	-0.195199	0.0583589		175	0.0212833	1.662	1.35593	0.13433	-0.0783681	0.619036	0.329206
175.5	0.0125964	-0.191891	-0.455301	-0.0812886	-0.0883738	-0.160852	0.0719253		175.5	-0.0591856	1.60484	1.3468	0.10317	0.10919	0.620962	0.315434
176	-0.0235754	-0.22326	-0.382137	-0.0674227	-0.0833998	-0.155959	0.0587587		176	-0.25624	1.62566	1.37769	0.122194	0.234521	0.620766	0.331642
176.5	-0.157123	-0.284179	-0.279359	-0.0885735	-0.174343	-0.196716	0.0336111		176.5	-0.0293754	1.56139	1.38371	0.118706	0.375973	0.682082	0.295482
177	-0.109083	-0.199584	-0.412329	-0.155158	-0.0524792	-0.185727	0.055174		177	-0.103144	1.56581	1.35894	0.119948	0.387427	0.665795	0.300478
177.5	0.0152528	-0.23377	-0.43465	-0.0327931	-0.0780917	-0.15281	0.0732722		177.5	-0.0174264	1.62324	1.37574	0.0986692	0.319582	0.679961	0.305156
178	-0.126735	-0.258792	-0.526096	-0.0277429	-0.0196284	-0.191799	0.0841506		178	0.0253907	1.61958	1.46131	0.0157476	0.581915	0.740789	0.306864
178.5	-0.0355934	-0.203477	-0.529947	-0.166525	-0.236852	-0.234479	0.072785		178.5	-0.0749309	1.65586	1.43542	0.125162	0.166056	0.661514	0.326384
179	0.0553985	-0.250395	-0.437802	-0.0565129	-0.0964659	-0.157155	0.0765369		179	-0.275408	1.64015	1.4107	0.124994	0.441411	0.668368	0.330629
179.5	0.0189482	-0.220284	-0.303111	-0.0592052	-0.18752	-0.150235	0.0516053		179.5	-0.152143	1.71613	1.43537	0.0692261	-0.188233	0.576069	0.369295
180	0.167963	-0.179273	-0.275457	0.05225	0.0136678	-0.04417	0.0719414		180	0.0413435	1.6563	1.41202	0.157635	0.55547	0.764554	0.293225
180.5	0.325021	0.0108643	-0.329044	0.333774	0.13735	0.0955931	0.10929		180.5	0.0591217	1.60234	1.41698	0.360575	0.511845	0.790173	0.271953
181	0.555859	0.0918619	-0.266359	0.34046	0.252866	0.194938	0.122999		181	-0.0343541	1.64824	1.40297	0.737593	1.75191	1.10127	0.299027
181.5	0.769677	0.270306	0.014183	0.54625	0.29444	0.378971	0.115353		181.5	0.335068	1.63919	1.36393	0.943175	2.59749	1.37577	0.33659
182	1.09588	0.4136	0.0467269	0.689185	0.433601	0.535798	0.155149		182	0.587345	1.68963	1.38425	1.28135	3.44416	1.67735	0.426737
182.5	1.10539	0.481093	0.288182	0.806007	0.499525	0.636039	0.128503		182.5	0.610414	1.6456	1.43203	1.528	4.36536	1.91628	0.571377
183	1.23921	0.697605	0.286529	0.972556	0.565227	0.752226	0.147041		183	0.804045	1.68346	1.44923	1.66953	4.759	2.07305	0.617365
183.5	1.38881	0.825885	0.415597	1.06935	0.820164	0.903961	0.143394		183.5	0.934799	1.73182	1.47734	1.85879	5.52346	2.30524	0.733447
184	1.50102	0.986396	0.523963	1.18514	0.742213	0.987745	0.152026		184	1.22769	1.71889	1.44652	2.02304	5.8369	2.45061	0.766522
184.5	1.3647	1.01671	0.614643	1.16263	0.912072	1.01415	0.112243		184.5	1.33588	1.72072	1.53678	2.20061	6.79665	2.71813	0.920938
185	1.52099	1.03039	0.579441	1.26714	1.04852	1.0893	0.139007		185	1.52739	1.67303	1.51355	2.30455	7.04738	2.81318	0.955602
185.5	1.41707	0.940321	0.5936	1.19575	0.889503	1.00725	0.125369		185.5	1.59815	1.79756	1.56122	2.2546	6.40344	2.72299	0.830337
186	1.11796	0.822809	0.558722	1.06221	0.965709	0.905483	0.0895357		186	1.48178	1.73206	1.5155	2.31257	6.76411	2.7612	0.904929
186.5	1.12705	0.728187	0.396054	1.03279	0.794291	0.815673	0.114592		186.5	1.36409	1.68549	1.54512	2.2689	6.64524	2.70177	0.892151
187	0.991035	0.639742	0.324151	0.855805	0.861329	0.734412	0.104685		187	1.32559	1.74369	1.52094	2.14333	6.16405	2.57952	0.810695
187.5	0.876949	0.559719	0.258637	0.811163	0.647224	0.630738	0.0973546		187.5	1.17094	1.76727	1.48552	2.14279	6.2799	2.56928	0.84199
188	0.82033	0.514689	0.187858	0.631328	0.682562	0.567353	0.0955307		188	1.21168	1.71967	1.50916	2.22583	6.00728	2.53472	0.790458
188.5	0.736515	0.374847	0.0527415	0.583607	0.862331	0.522008	0.127671		188.5	0.847049	1.77475	1.5218	2.16487	6.25021	2.51174	0.857689
189	0.641056	0.344466	0.0320736	0.496452	0.873393	0.477488	0.126482		189	0.930754	1.80005	1.5141	2.06504	5.80112	2.42221	0.774099
189.5	0.595383	0.315557	-0.0723735	0.474052	0.769384	0.416401	0.12791		189.5	0.957121	1.75608	1.52197	2.06919	5.79477	2.41983	0.771995
190	0.56085	0.19529	-0.0882365	0.345053	0.78709	0.360009	0.134315		190	0.879349	1.72827	1.55546	2.05028	5.43888	2.33045	0.715814
190.5	0.379734	0.0843452	-0.173328	0.308558	0.813111	0.282484	0.146796		190.5	0.926398	1.74203	1.50933	2.03352	5.15367	2.27299	0.664351
191	0.369848	0.0511398	-0.100743	0.249751	0.664781	0.246956	0.11814		191	0.790893	1.77324	1.57427	2.06914	5.33882	2.30927	0.703388
191.5	0.456941	-0.0634784	-0.121343	0.186809	0.630631	0.217912	0.130033		191.5	0.674038	1.76082	1.54471	1.94586	5.12008	2.2091	0.679467
192	0.290081	-0.0191081	-0.162355	0.0870908	0.641248	0.167391	0.124829		192	0.533513	1.68363	1.52255	1.91786	5.0317	2.13785	0.680634
192.5	0.240981	-0.127134	-0.31376	0.137944	0.83026	0.153658	0.174698		192.5	0.64012	1.76439	1.59389	1.90771	4.86055	2.15333	0.636975
193	0.230827	-0.116353	-0.210591	0.0780111	0.742138	0.144806	0.15009		193	0.404626	1.83823	1.53316	1.87887	4.99478	2.12993	0.683764
193.5	0.189492	-0.179204	-0.200436	0.0605027	0.628627	0.0997964	0.135238		193.5	0.485883	1.72811	1.61117	1.8274	4.6251	2.05553	0.613945
194	0.0976542	-0.137192	-0.134224	0.0431351	0.58813	0.0915006	0.118705		194	0.582947	1.71224	1.54019	1.85597	4.6255	2.06337	0.606505
194.5	0.254231	-0.238828	-0.28534	0.103051	0.422057	0.0510342	0.123097		194.5	0.394378	1.7422	1.58854	1.81065	4.71961	2.05107	0.639778
195	0.130141	-0.226587	-0.356136	0.144895	0.497966	0.038056	0.135179		195	0.146768	1.8353	1.55597	1.94487	4.37991	1.97257	0.610639
195.5	0.130848	-0.271775	-0.337853	-0.0617214	0.494403	-0.00921971	0.134603		195.5	0.356664	1.73173	1.49773	1.8513	4.38535	1.96456	0.590949
196	-0.0278706	-0.332085	-0.255233	-0.0666836	0.567491	-0.0228761	0.141432		196	0.283621	1.69309	1.52458	1.81832	4.43787	1.9515	0.607639
196.5	-0.00170308	-0.255578	-0.361588	0.0528483	0.625175	0.0118308	0.153493		196.5	0.355025	1.72873	1.51738	1.77642	3.94421	1.86435	0.519631
197	-0.0390531	-0.304351	-0.33189	0.0626847	0.462406	-0.0300408	0.129235		197	0.192842	1.70563	1.52194	1.78943	4.11473	1.86492	0.565905
197.5	0.0389996	-0.33745	-0.325619	-0.010868	0.48245	-0.0304975	0.134111		197.5	0.137039	1.78845	1.57776	1.7768	4.12327	1.88066	0.572033
198	0.00202442	-0.317328	-0.442402	-0.0428934	0.550231	-0.0500738	0.153425		198	0.20392	1.79398	1.51431	1.82906	3.89964	1.84818	0.530164
198.5	-0.105838	-0.312592	-0.356613	0.0570538	0.436014	-0.0563949	0.128616		198.5	0.475033	1.8499	1.50064	1.70722	4.16697	1.93995	0.542618
199	0.000407027	-0.326782	-0.391883	0.051599	0.361552	-0.0610214	0.122495		199	0.278497	1.83809	1.54518	1.76936	3.99582	1.88539	0.535443
199.5	-0.0692695	-0.36863	-0.27602	-0.0342008	0.375806	-0.0744628	0.115161		199.5	-0.000229022	1.81691	1.56586	1.71525	3.97496	1.81455	0.566834
200	0.0217545	-0.365957	-0.376889	-0.0790362	0.528033	-0.0544188	0.147879		200	0.352017	1.7623	1.60698	1.74239	3.82968	1.85867	0.499641
200.5	-0.0391495	-0.331531	-0.39696	-0.0428758	0.404314	-0.0812406	0.126701		200.5	0.199004	1.71154	1.52816	1.68827	3.87177	1.79975	0.527243
201	0.0290488	-0.360893	-0.36992	-0.0732646	0.272131	-0.10058	0.108953		201	0.0762569	1.82044	1.58916	1.64679	3.96938	1.82041	0.556552
201.5	-0.0369644	-0.354364	-0.319997	-0.050495	0.361589	-0.0800462	0.114995		201.5	0.247007	1.76015	1.5161	1.67929	3.18165	1.67684	0.416733
202	-0.0907883	-0.375033	-0.436064	-0.00421661	0.385383	-0.104144	0.131659		202	0.125733	1.79845	1.532	1.67707	4.02519	1.83169	0.559877
202.5	-0.12109	-0.351037	-0.421939	-0.0779277	0.314076	-0.131584	0.115597		202.5	0.291608	1.72407	1.50861	1.62602	3.85145	1.80035	0.51399
203	-0.0152421	-0.402892	-0.364587	-0.0754466	0.27072	-0.117489	0.110533		203	0.120775	1.79368	1.517	1.56383	4.05163	1.80938	0.566572
203.5	-0.180366	-0.40242	-0.421735	-0.0820628	0.312814	-0.154754	0.119529		203.5	0.114406	1.89225	1.46608	1.61457	3.42447	1.70236	0.47273
204	-0.166003	-0.378424	-0.385135	-0.0793882	0.295145	-0.142761	0.111463		204	0.399128	1.78167	1.52099	1.63951	3.49129	1.76652	0.443677
204.5	-0.146647	-0.400603	-0.479223	-0.022376	0.191916	-0.171387	0.109929		204.5	0.111336	1.75026	1.50563	1.5593	3.8288	1.75106	0.533018
205	-0.136911	-0.427203	-0.451041	0.0102828	0.407506	-0.119473	0.141348		205	-0.0569244	1.74851	1.52545	1.65315	3.89862	1.75376	0.563605
205.5	-0.135443	-0.413724	-0.323864	-0.0645545	0.384863	-0.110545	0.124191		205.5	0.0161593	1.80712	1.46863	1.62437	3.31223	1.6457	0.46864
206	-0.146422	-0.378543	-0.486856	-0.104815	0.377625	-0.147802	0.133585		206	-0.0715702	1.84297	1.54068	1.70604	3.21812	1.64725	0.467979
206.5	-0.12274	-0.457232	-0.318327	-0.00805261	0.451307	-0.0910089	0.139684		206.5	0.32758	1.73752	1.46823	1.57048	3.27196	1.67515	0.420639
207	-0.156962	-0.422681	-0.337035	-0.0499671	0.184158	-0.156498	0.0960921		207	-0.078333	1.80411	1.49295	1.60102	3.36764	1.63748	0.489385
207.5	-0.157262	-0.394401	-0.46077	-0.068496	0.378775	-0.140431	0.132989		207.5	-0.00514553	1.77693	1.52789	1.6398	3.45044	1.67798	0.490237
208	-0.215328	-0.41751	-0.431225	-0.108352	0.228516	-0.18878	0.108149		208	-0.0540617	1.86503	1.49486	1.59936	3.37672	1.65638	0.488183
208.5	-0.150161	-0.414164	-0.383074	-0.0477851	0.272985	-0.14444	0.111949		208.5	0.0915873	1.79961	1.4884	1.52068	3.20372	1.6208	0.442884
209	-0.255538	-0.443488	-0.526505	0.00280433	0.290245	-0.186496	0.134095		209	0.0229014	1.76323	1.5374	1.61096	3.53422	1.69374	0.498606
209.5	-0.184469	-0.472096	-0.275219	-0.125649	0.359585	-0.13957	0.123343		209.5	0.0361988	1.80293	1.51068	1.64519	3.11107	1.62121	0.437162
210	-0.143787	-0.413573	-0.51083	-0.117062	0.366489	-0.163753	0.136617		210	-0.0574223	1.78005	1.56689	1.62473	3.46795	1.67644	0.499647
210.5	-0.170951	-0.449489	-0.436422	-0.184157	0.470127	-0.154178	0.149373		210.5	0.0143338	1.85496	1.54877	1.55556	3.48057	1.69084	0.493121
211	-0.199068	-0.406855	-0.404321	-0.127233	0.305242	-0.166447	0.116528		211	-0.131253	1.75977	1.5606	1.48637	3.60838	1.65677	0.531214
211.5	-0.0638175	-0.446451	-0.479019	-0.0884855	0.228516	-0.169851	0.118093		211.5	0.116937	1.81269	1.58569	1.57249	3.35899	1.68936	0.460426
212	-0.27365	-0.406673	-0.408598	-0.0519203	0.276474	-0.172873	0.116091		212	-0.143285	1.77337	1.53674	1.53594	3.32059	1.60467	0.491427
212.5	-0.249154	-0.487268	-0.435161	-0.0974068	0.222948	-0.209208	0.114756		212.5	0.0285854	1.88835	1.54854	1.55418	2.99686	1.6033	0.42466
213	-0.0732755	-0.451823	-0.479615	0.0627727	0.262443	-0.1359	0.129617		213	-0.0157254	1.81554	1.58045	1.56524	3.45799	1.6807	0.493079
213.5	-0.0596187	-0.412441	-0.545606	-0.143597	0.183712	-0.19551	0.115689		213.5	0.00566249	1.83129	1.52975	1.54808	3.40455	1.66387	0.483283
214	-0.289942	-0.487494	-0.366546	-0.162337	0.34173	-0.192918	0.128549		214	-0.0864442	1.78007	1.55262	1.56598	3.40995	1.64444	0.495821
214.5	-0.195662	-0.465353	-0.437393	-0.158149	0.155093	-0.220293	0.100513		214.5	0.0833101	1.83071	1.4977	1.52328	3.00536	1.58807	0.416858
215	-0.109469	-0.483361	-0.423285	-0.14175	0.274915	-0.17659	0.120755		215	0.127932	1.83341	1.52254	1.4983	3.0375	1.60394	0.414928
215.5	-0.254906	-0.496382	-0.476889	-0.0994656	0.224098	-0.220709	0.119222		215.5	0.087542	1.8567	1.51431	1.57392	3.09356	1.62521	0.428439
216	-0.127485	-0.4433	-0.394643	-0.0740213	0.304425	-0.147005	0.119768		216	0.00477046	1.87917	1.53834	1.51594	3.24227	1.6361	0.46148
216.5	-0.1259	-0.480789	-0.384369	-0.0793354	0.327773	-0.148524	0.126203		216.5	-0.103351	1.82285	1.53117	1.50978	2.95565	1.54322	0.43752
217	-0.117331	-0.419819	-0.402004	-0.0883975	0.342213	-0.137068	0.123711		217	0.0118652	1.86506	1.57391	1.54312	3.18887	1.63656	0.452291
217.5	-0.258269	-0.444143	-0.446458	-0.168373	0.263037	-0.210841	0.116371		217.5	-0.0421334	1.75932	1.55276	1.4022	2.85698	1.50582	0.41468
218	-0.16656	-0.405716	-0.591866	-0.123678	0.178144	-0.221935	0.117202		218	-0.110529	1.86382	1.50584	1.47605	3.17541	1.58212	0.469044
218.5	-0.174497	-0.429902	-0.366427	-0.0682497	0.37885	-0.132045	0.128147		218.5	-0.250992	1.73142	1.54936	1.57249	2.81419	1.4833	0.440587
219	-0.120855	-0.465755	-0.532827	-0.123555	0.341916	-0.180215	0.139316		219	-0.0870251	1.7565	1.62256	1.52732	2.86752	1.53738	0.422532
219.5	-0.195405	-0.467045	-0.514238	-0.0386526	0.252124	-0.192643	0.126532		219.5	-0.0478175	1.74998	1.5715	1.59774	2.81189	1.53666	0.409255
220	-0.232134	-0.440174	-0.336439	-0.194503	0.26493	-0.187664	0.108215		220	-0.116877	1.79432	1.52326	1.52844	2.86267	1.51836	0.426964
220.5	-0.126157	-0.466114	-0.441874	-0.126933	0.306058	-0.171004	0.12522		220.5	0.000932684	1.83138	1.59917	1.61989	2.8154	1.57336	0.404207
221	-0.242224	-0.465057	-0.530509	-0.149721	0.285754	-0.220351	0.129258		221	-0.121586	1.79414	1.5715	1.49978	2.90173	1.52911	0.432749
221.5	-0.223468	-0.431575	-0.416299	-0.164906	0.298634	-0.187523	0.11833		221.5	-0.133825	1.83864	1.56	1.5662	2.9934	1.56488	0.447269
222	-0.260261	-0.438425	-0.4255	-0.0745492	0.270164	-0.185714	0.11783		222	-0.0251435	1.82635	1.54847	1.58851	3.49104	1.68585	0.499371
222.5	-0.290895	-0.467252	-0.4148	-0.10353	0.267899	-0.201716	0.119004		222.5	-0.0124892	1.78371	1.55699	1.57657	2.67409	1.51577	0.387529
223	-0.251328	-0.468422	-0.508257	-0.164695	0.287313	-0.221078	0.127469		223	-0.18299	1.73769	1.56822	1.5404	2.56689	1.44604	0.400945
223.5	-0.108387	-0.36368	-0.395001	-0.112909	0.335457	-0.128904	0.117002		223.5	-0.18633	1.74965	1.53875	1.61626	3.22743	1.58915	0.484368
224	-0.112296	-0.46958	-0.503162	-0.143298	0.220832	-0.201501	0.118756		224	-0.203216	1.82508	1.6047	1.54112	3.09487	1.57251	0.4706
224.5	-0.15934	-0.501489	-0.370261	-0.0271622	0.245628	-0.162525	0.117128		224.5	0.0619845	1.81945	1.60252	1.50651	2.82189	1.56247	0.395392
225	-0.227881	-0.445407	-0.538262	-0.00382949	0.330112	-0.177054	0.140327		225	-0.237922	1.87474	1.59096	1.54465	3.13576	1.58164	0.482223
225.5	-0.198425	-0.442325	-0.465456	-0.116516	0.226994	-0.199146	0.112868		225.5	-0.170315	1.79723	1.54853	1.66929	2.93642	1.55623	0.445278
226	-0.320448	-0.419385	-0.338518	-0.139744	0.109622	-0.221694	0.0846092		226	0.0362817	1.83378	1.55522	1.59829	2.67041	1.5388	0.380994
226.5	-0.235518	-0.447187	-0.434377	-0.107525	0.221834	-0.200555	0.110234		226.5	-0.0450377	1.85059	1.61828	1.59062	2.88003	1.5789	0.419791
227	-0.27862	-0.46846	-0.474043	-0.133849	0.204165	-0.230162	0.112522		227	-0.201059	1.75951	1.57031	1.51123	2.62353	1.4527	0.410714
227.5	-0.345426	-0.463246	-0.515686	-0.0980403	0.31931	-0.220618	0.13683		227.5	-0.231927	1.86262	1.53707	1.56901	2.90885	1.52912	0.452452
228	-0.229263	-0.504182	-0.394319	0.0146467	0.290914	-0.164441	0.128357		228	0.0157859	1.86673	1.59013	1.65256	2.8298	1.591	0.404759
228.5	-0.284201	-0.470379	-0.459441	-0.127127	0.277847	-0.21266	0.123345		228.5	-0.200312	1.78429	1.61831	1.51445	2.59253	1.46185	0.408531
229	-0.163539	-0.481097	-0.560259	-0.0807431	0.36957	-0.183214	0.147967		229	0.0576488	1.78401	1.5646	1.65575	3.06482	1.62536	0.427062
229.5	-0.240253	-0.466812	-0.429811	-0.178684	0.263148	-0.210482	0.116625		229.5	-0.277088	1.84275	1.58509	1.57626	2.40504	1.42641	0.40401
230	-0.171208	-0.429311	-0.506536	-0.229045	0.253905	-0.216439	0.118811		230	-0.0764038	1.9355	1.56838	1.51333	2.82193	1.55255	0.420154
230.5	-0.302871	-0.469674	-0.47723	-0.0826963	0.239466	-0.218601	0.120884		230.5	-0.222281	1.77186	1.6021	1.53357	2.90567	1.51818	0.448374
231	-0.333055	-0.450577	-0.351518	-0.0568121	0.247001	-0.188992	0.113694		231	-0.21195	1.80526	1.64928	1.6155	2.75357	1.52233	0.43028
231.5	-0.200578	-0.484594	-0.450734	-0.270502	0.235049	-0.234272	0.115278		231.5	-0.0917964	1.82708	1.61218	1.66262	2.68551	1.53912	0.403861
232	-0.286129	-0.459277	-0.619724	-0.0779101	0.164856	-0.255637	0.123832		232	0.023337	1.89264	1.60734	1.61504	2.774	1.58247	0.397417
232.5	-0.310593	-0.443161	-0.392479	-0.154542	0.0585824	-0.248439	0.0813895		232.5	-0.0661558	1.7944	1.65128	1.65758	2.98815	1.60505	0.435735
233	-0.142631	-0.450213	-0.432503	-0.135608	0.308879	-0.170415	0.123075		233	-0.0929373	1.83801	1.59072	1.58288	2.48496	1.48073	0.381318
233.5	-0.163068	-0.47063	-0.559526	-0.227954	0.318865	-0.220463	0.137371		233.5	-0.0740181	1.78983	1.63901	1.5949	2.90513	1.57097	0.426102
234	-0.23359	-0.467378	-0.459322	-0.164572	0.471314	-0.17071	0.153297		234	-0.294514	1.73386	1.62772	1.60384	2.56441	1.44706	0.420524
234.5	-0.257744	-0.431367	-0.584761	-0.161774	0.334455	-0.220238	0.139994		234.5	-0.00446095	1.79786	1.59468	1.55951	2.92431	1.57438	0.417882
235	-0.282369	-0.426059	-0.431378	-0.101225	0.313668	-0.185473	0.123932		235	-0.350898	1.83912	1.60945	1.67233	2.55777	1.46555	0.433379
235.5	-0.313368	-0.46841	-0.48338	-0.0895941	0.197706	-0.231409	0.115		235.5	-0.164382	1.88754	1.65256	1.6221	2.80405	1.56037	0.430853
236	-0.268573	-0.39464	-0.42349	-0.0775406	0.110698	-0.210709	0.0902199		236	-0.39801	1.79025	1.63942	1.69905	2.99059	1.54426	0.488172
236.5	-0.207616	-0.466737	-0.436217	-0.0913889	0.400342	-0.160323	0.140191		236.5	-0.19496	1.86293	1.63881	1.5979	2.59195	1.49932	0.411135
237	-0.278406	-0.458918	-0.505872	-0.0691823	0.243623	-0.213751	0.123242		237	-0.0842038	1.81561	1.58751	1.60873	3.08444	1.60242	0.451079
237.5	-0.279852	-0.378248	-0.478456	-0.0851422	0.160772	-0.212185	0.101645		237.5	-0.34399	1.88119	1.65168	1.69566	2.73296	1.5235	0.45274
238	-0.230581	-0.408188	-0.472152	-0.093518	0.291099	-0.182668	0.12155		238	-0.117541	1.83333	1.64106	1.69004	2.68208	1.54579	0.40843
238.5	-0.322344	-0.478436	-0.485596	-0.116534	0.156689	-0.249244	0.108835		238.5	-0.347102	1.8739	1.62377	1.64527	2.4448	1.44813	0.422716
239	-0.281545	-0.414818	-0.516214	-0.0648888	0.149934	-0.225506	0.107748		239	-0.253108	1.83843	1.63818	1.61619	2.97356	1.56265	0.463562
239.5	-0.203824	-0.40354	-0.496483	-0.184579	0.278887	-0.201908	0.119816		239.5	-0.289971	1.91112	1.62261	1.66043	2.35825	1.45249	0.406895
240	-0.235465	-0.439413	-0.4232	-0.0697982	0.292695	-0.175036	0.120827		240	-0.196661	1.81576	1.6521	1.72179	2.77815	1.55423	0.432188
240.5	-0.343027	-0.423593	-0.487265	0.199056	0.579035	-0.0951587	0.18592		240.5	0.0154955	1.83554	1.69814	2.05956	3.78003	1.87775	0.534931
241	-0.269612	-0.470008	-0.261315	0.401696	0.642101	0.00857238	0.193408		241	0.176744	1.73278	1.59878	2.43613	4.77673	2.14423	0.673887
241.5	-0.31792	-0.397017	-0.21146	0.569389	0.677847	0.0641678	0.206543		241.5	0.451384	1.88661	1.67919	2.62713	6.30171	2.5892	0.887157
242	-0.222408	-0.395665	-0.100743	0.811972	0.872688	0.193169	0.240871		242	0.587947	1.8215	1.67293	2.87382	7.25591	2.84242	1.0387
242.5	-0.276735	-0.4669	0.0915386	0.913239	0.989466	0.250122	0.268567		242.5	1.16426	1.82658	1.64159	3.10629	7.84394	3.11653	1.09543
243	-0.163368	-0.479361	0.27421	1.10761	0.936162	0.33505	0.273757		243	1.29692	1.87269	1.63953	3.20245	8.43401	3.28912	1.18615
243.5	-0.261172	-0.509465	0.397059	1.22028	1.30019	0.429379	0.33125		243.5	1.62317	1.80918	1.62988	3.20914	9.02145	3.45856	1.27187
244	-0.310497	-0.43121	0.378044	1.3472	1.38568	0.473843	0.348579		244	1.55032	1.83739	1.62771	3.5191	9.66969	3.64084	1.38618
244.5	-0.273361	-0.439431	0.582627	1.41243	1.53713	0.563878	0.367435		244.5	2.02946	1.89168	1.66314	3.63943	9.74057	3.79285	1.36614
245	-0.180163	-0.447684	0.514779	1.46925	1.69522	0.61028	0.383047		245	2.21826	1.88577	1.73189	3.69045	10.4372	3.99271	1.47407
245.5	-0.264396	-0.459453	0.514865	1.38118	1.49823	0.534084	0.361784		245.5	1.87651	1.94719	1.68516	3.65556	10.4025	3.91338	1.48532
246	-0.112993	-0.421555	0.455928	1.17419	1.42974	0.505063	0.319111		246	1.96339	1.81924	1.65459	3.61643	10.4344	3.89762	1.49534
246.5	-0.177153	-0.486418	0.209037	1.13706	1.49095	0.434696	0.339572		246.5	2.13997	1.80809	1.72796	3.68823	10.1925	3.91134	1.43987
247	-0.197386	-0.443765	0.269456	1.0828	1.25565	0.39335	0.302257		247	1.95596	1.90672	1.63944	3.58613	10.2057	3.85878	1.45209
247.5	-0.149861	-0.466862	0.0911126	0.826137	1.15149	0.290404	0.27096		247.5	1.79017	1.93004	1.74724	3.55842	10.0281	3.81079	1.42263
248	-0.0854327	-0.461107	0.116602	0.8021	1.22128	0.318688	0.272807		248	1.62288	1.88203	1.67984	3.61633	9.82971	3.72616	1.40396
248.5	-0.222376	-0.42855	-0.0889692	0.702998	1.17232	0.227084	0.272156		248.5	1.67947	1.81285	1.71808	3.55876	10.114	3.77663	1.45192
249	-0.278438	-0.454119	0.0547691	0.611356	0.909436	0.168601	0.231987		249	1.96345	1.87352	1.70228	3.4006	9.81268	3.75051	1.38252
249.5	-0.251521	-0.50103	-0.0764457	0.512764	1.0927	0.155292	0.257408		249.5	1.5499	1.87123	1.70252	3.54767	10.0878	3.75182	1.45287
250	-0.316281	-0.465435	-0.052796	0.413045	1.08913	0.133533	0.251961		250	1.54849	1.82724	1.75387	3.5461	9.81866	3.69887	1.40549
250.5	-0.240081	-0.466303	-0.194899	0.326243	0.781374	0.0412667	0.202141		250.5	1.552	1.79339	1.70157	3.61138	9.91434	3.71453	1.42643
251	-0.275878	-0.453534	-0.320814	0.281847	0.793252	0.00497452	0.209121		251	1.59471	1.88578	1.64193	3.4328	9.59346	3.62974	1.36732
251.5	-0.211964	-0.454307	-0.191559	0.189378	0.820461	0.0304016	0.19924		251.5	1.48306	1.82834	1.68202	3.54933	9.52208	3.61297	1.36193
252	-0.194441	-0.423027	-0.372782	0.173383	0.870015	0.0106297	0.213743		252	1.61865	1.87039	1.66376	3.51582	9.74425	3.68258	1.39127
252.5	-0.262811	-0.430933	-0.255199	0.141639	0.65539	-0.0303826	0.174915		252.5	1.68989	1.82722	1.70924	3.51444	9.53368	3.65489	1.35007
253	-0.27365	-0.469586	-0.19863	0.0482029	0.75977	-0.0267787	0.190876		253	1.39726	1.93777	1.66364	3.48794	9.64292	3.62591	1.38406
253.5	-0.264578	-0.504333	-0.36992	0.0392815	0.749043	-0.0701013	0.199923		253.5	1.39672	1.89481	1.72875	3.43216	9.52383	3.59525	1.36211
254	-0.173479	-0.436437	-0.309381	0.122354	0.550899	-0.0492091	0.157815		254	1.29391	1.80488	1.68749	3.43883	9.76803	3.59863	1.41801
254.5	-0.175482	-0.445835	-0.405309	-0.00560672	0.733564	-0.0597338	0.191222		254.5	1.22373	1.89779	1.70709	3.61863	9.69308	3.62806	1.40356
255	-0.272761	-0.443444	-0.288356	-0.0653287	0.742695	-0.065439	0.188536		255	1.25914	1.87815	1.70385	3.39734	9.5456	3.55682	1.37727
255.5	-0.333312	-0.451439	-0.363667	-0.0518675	0.607357	-0.118586	0.173021		255.5	1.28549	1.88639	1.71849	3.56818	9.41987	3.57568	1.35207
256	-0.249422	-0.432374	-0.308308	-0.0330922	0.700527	-0.0645337	0.180579		256	1.17805	1.88002	1.72644	3.61178	9.40233	3.55972	1.35637
256.5	-0.0794666	-0.478185	-0.310847	-0.0708891	0.657061	-0.0564653	0.173484		256.5	1.26288	1.83688	1.75785	3.55795	9.43151	3.56941	1.35599
257	-0.260551	-0.434752	-0.364672	0.0174621	0.531188	-0.102265	0.157487		257	1.25087	1.85399	1.74274	3.47435	9.36333	3.53706	1.34504
257.5	-0.328985	-0.487469	-0.301186	-0.107947	0.561923	-0.132733	0.164425		257.5	1.02583	1.95199	1.70035	3.57652	9.37369	3.52568	1.36029
258	-0.16732	-0.452609	-0.45174	-0.0564074	0.500936	-0.125428	0.156509		258	0.995581	1.82574	1.74314	3.44833	9.71215	3.54499	1.42471
258.5	-0.274122	-0.502313	-0.353444	0.00693947	0.599934	-0.104601	0.174086		258.5	1.41521	1.82287	1.69519	3.54837	9.62687	3.6217	1.38396
259	-0.242491	-0.392117	-0.400675	-0.0717338	0.458805	-0.129642	0.142086		259	1.24039	1.90738	1.71972	3.54357	9.70847	3.6239	1.40402
259.5	-0.270094	-0.45583	-0.433849	-0.0942219	0.602606	-0.130278	0.173909		259.5	0.972928	1.92732	1.6902	3.688	9.41283	3.53826	1.37294
260	-0.278524	-0.416693	-0.34167	-0.106152	0.487833	-0.131041	0.145786		260	1.01705	1.95177	1.71792	3.59992	9.38197	3.53373	1.36147
260.5	-0.260433	-0.433997	-0.481932	-0.0654695	0.334789	-0.181408	0.132704		260.5	1.16345	1.8917	1.78542	3.54855	9.62125	3.60207	1.39149
261	-0.331255	-0.474706	-0.404168	-0.0501958	0.51003	-0.150059	0.161058		261	0.867171	1.80792	1.70537	3.49793	9.2499	3.42566	1.35719
261.5	-0.169901	-0.499376	-0.397063	-0.132811	0.447781	-0.150274	0.147124		261.5	1.00496	1.87778	1.744	3.64458	8.99179	3.45262	1.29784
262	-0.272333	-0.473637	-0.413045	-0.138389	0.479889	-0.163503	0.152955		262	0.942973	1.88058	1.65801	3.50413	9.25427	3.44799	1.35132
262.5	-0.309587	-0.470769	-0.477195	-0.107595	0.512628	-0.170503	0.164218		262.5	0.751789	1.8671	1.77664	3.57205	9.32018	3.45755	1.372
263	-0.169816	-0.451295	-0.426812	-0.155633	0.356467	-0.169418	0.129992		263	1.17612	2.02955	1.77136	3.57304	9.35046	3.58011	1.33794
263.5	-0.191324	-0.440243	-0.378593	-0.0458144	0.368233	-0.137548	0.129128		263.5	0.948491	1.79786	1.78282	3.55757	9.14382	3.44611	1.32963
264	-0.181545	-0.433179	-0.406706	-0.125121	0.543623	-0.120586	0.158049		264	0.870325	1.90759	1.7377	3.52564	9.06566	3.42138	1.31914
264.5	-0.2012	-0.418271	-0.380722	-0.180497	0.406058	-0.154926	0.132338		264.5	0.982077	1.91858	1.72489	3.59666	9.09484	3.46341	1.316
265	-0.245244	-0.407289	-0.401373	-0.116041	0.304017	-0.173186	0.117142		265	0.926895	1.93041	1.71854	3.55421	9.3877	3.50355	1.37005
265.5	-0.17003	-0.418869	-0.454176	-0.141697	0.468308	-0.143293	0.147968		265.5	1.17428	1.87898	1.80301	3.56747	9.08601	3.50195	1.29807
266	-0.186686	-0.409667	-0.457124	-0.145163	0.396333	-0.160461	0.135802		266	0.949818	1.87231	1.76223	3.52493	9.04534	3.43092	1.30997
266.5	-0.31085	-0.452313	-0.374197	-0.193694	0.466934	-0.172824	0.147979		266.5	0.786454	1.8744	1.71426	3.5265	9.27517	3.43536	1.36422
267	-0.25361	-0.449892	-0.344004	-0.126335	0.430223	-0.148724	0.137916		267	0.733471	1.88759	1.78323	3.60546	9.08335	3.41862	1.33196
267.5	-0.192202	-0.429109	-0.433236	-0.151867	0.40294	-0.160695	0.136394		267.5	0.947474	1.85121	1.80343	3.58271	9.11143	3.45925	1.32059
268	-0.222847	-0.380386	-0.41589	-0.22359	0.394032	-0.169736	0.130923		268	0.876652	1.94956	1.77371	3.56626	9.03184	3.43961	1.30925
268.5	-0.258269	-0.441205	-0.489429	-0.0795289	0.404202	-0.172846	0.144393		268.5	0.873727	1.83122	1.78302	3.56303	8.76615	3.36343	1.26922
269	-0.191495	-0.453414	-0.343834	-0.209601	0.322985	-0.175072	0.119244		269	1.01531	1.89746	1.75626	3.68785	9.43796	3.55897	1.372
269.5	-0.232005	-0.461371	-0.449542	-0.214493	0.411589	-0.189164	0.142165		269.5	0.973613	1.89472	1.79299	3.67406	9.24545	3.51617	1.34034
270	-0.236279	-0.438752	-0.540613	-0.123854	0.338649	-0.20017	0.137154		270	0.824645	1.84674	1.73546	3.85873	9.03958	3.46103	1.32382
270.5	-0.171776	-0.403414	-0.416657	-0.275816	0.397038	-0.174125	0.133861		270.5	0.997303	1.88723	1.80927	3.69909	9.53207	3.58499	1.38726
271	-0.247301	-0.431009	-0.536115	-0.132441	0.263816	-0.21661	0.1244		271	0.959568	1.93172	1.79178	3.78655	8.98246	3.49041	1.29569
271.5	-0.19398	-0.480965	-0.478797	-0.129555	0.207432	-0.215173	0.114283		271.5	0.757826	1.86735	1.79932	3.82877	9.30979	3.51261	1.37023
272	-0.142727	-0.455314	-0.485493	-0.129714	0.334789	-0.175692	0.132357		272	0.925983	1.95823	1.82195	3.79389	8.79285	3.45858	1.2635
272.5	-0.219066	-0.446187	-0.381728	-0.139955	0.302346	-0.176918	0.117863		272.5	0.906317	1.92562	1.78064	3.83738	8.86077	3.46214	1.28073
273	-0.18238	-0.398829	-0.345299	-0.049492	0.242769	-0.146646	0.103038		273	1.10495	1.8668	1.80989	3.83274	9.43917	3.61071	1.36504
273.5	-0.261043	-0.500244	-0.386856	-0.142841	0.390691	-0.180059	0.138417		273.5	0.785271	1.94302	1.81282	3.88497	8.94299	3.47381	1.30248
274	-0.326928	-0.432789	-0.471896	-0.140711	0.257951	-0.222875	0.119138		274	0.678187	1.88241	1.69521	3.87352	9.13365	3.45259	1.35208
274.5	-0.243895	-0.413604	-0.352813	-0.225631	0.240542	-0.19908	0.10308		274.5	0.82952	1.92863	1.80521	3.85721	9.16239	3.51659	1.33659
275	-0.225086	-0.447055	-0.371385	-0.168179	0.349525	-0.172436	0.124937		275	0.891297	1.93927	1.73755	3.89908	9.29261	3.55196	1.35717
275.5	-0.296315	-0.424945	-0.458095	-0.195137	0.208397	-0.233219	0.107291		275.5	0.907064	1.99745	1.7987	3.77768	9.32781	3.56174	1.35494
276	-0.212211	-0.434852	-0.405497	-0.196861	0.275435	-0.194797	0.113745		276	0.836116	1.9465	1.76039	3.93137	9.40495	3.57587	1.3793
276.5	-0.212757	-0.427505	-0.447122	-0.190967	0.240171	-0.207636	0.110731		276.5	0.756249	1.93725	1.80254	3.83542	9.20193	3.50668	1.34872
277	-0.200632	-0.433443	-0.338279	-0.220247	0.319533	-0.174614	0.116742		277	0.732123	1.91368	1.85361	3.88099	9.04202	3.48448	1.32282
277.5	-0.169259	-0.425618	-0.44288	-0.207736	0.284826	-0.192133	0.117583		277.5	0.975023	1.86034	1.75463	3.92671	9.24107	3.55156	1.3452
278	-0.296701	-0.425266	-0.476974	-0.130294	0.295442	-0.206759	0.124403		278	1.0345	1.89935	1.76037	3.9027	9.25391	3.57016	1.34033
278.5	-0.222547	-0.408893	-0.50185	-0.219279	0.311107	-0.208293	0.125939		278.5	0.656052	1.92298	1.79936	3.84399	9.19482	3.48344	1.35669
279	-0.199871	-0.442608	-0.418582	-0.278667	0.370758	-0.193794	0.132423		279	0.793196	1.9498	1.83496	3.94861	9.09641	3.52459	1.32695
279.5	-0.24051	-0.489425	-0.410796	-0.198023	0.374655	-0.19282	0.13562		279.5	0.857006	1.92527	1.84674	3.9093	9.29906	3.56748	1.35606
280	-0.246669	-0.433959	-0.4461	-0.108053	0.24934	-0.197088	0.114507		280	0.843128	1.89736	1.83681	3.80842	8.76743	3.43063	1.26824
280.5	-0.338518	-0.405257	-0.474691	-0.182573	0.355687	-0.20907	0.133485		280.5	0.902188	1.98872	1.74923	4.02639	9.09119	3.55154	1.32095
281	-0.120898	-0.401043	-0.446321	-0.283946	0.281597	-0.194122	0.117671		281	0.939301	1.92653	1.75427	3.90928	8.6939	3.44466	1.25235
281.5	-0.254081	-0.388205	-0.332588	-0.192093	0.138315	-0.20573	0.0825302		281.5	0.688704	1.96121	1.83223	3.90986	9.04753	3.48791	1.32657
282	-0.236836	-0.38528	-0.435127	-0.241046	0.0840093	-0.242856	0.0810267		282	0.925049	1.99534	1.8618	3.92676	9.06292	3.55437	1.30677
282.5	-0.340488	-0.458151	-0.361588	-0.208158	0.356912	-0.202295	0.130028		282.5	0.849393	1.93215	1.76621	3.97626	9.16841	3.53849	1.33926
283	-0.264385	-0.417441	-0.49311	-0.321883	0.257135	-0.247937	0.118267		283	0.771393	1.99521	1.84666	3.98579	9.15794	3.5514	1.33684
283.5	-0.31732	-0.440155	-0.43252	-0.208123	0.345776	-0.210468	0.130061		283.5	0.756394	1.94682	1.75741	3.99169	8.85997	3.46246	1.29523
284	-0.231502	-0.387368	-0.359952	-0.19804	0.153831	-0.204606	0.0864357		284	0.706441	1.91745	1.8363	4.01216	8.95918	3.48631	1.31363
284.5	-0.278845	-0.397621	-0.396483	-0.158413	0.23271	-0.199731	0.104469		284.5	0.878664	1.97616	1.84278	4.06688	9.07426	3.56775	1.31622
285	-0.231877	-0.431223	-0.473072	-0.180884	0.121945	-0.239022	0.094963		285	0.906503	1.84832	1.79703	4.06085	9.28641	3.57982	1.35823
285.5	-0.27153	-0.454106	-0.378405	-0.247275	0.301827	-0.209898	0.119179		285.5	0.744881	1.95254	1.85998	3.97119	9.47375	3.60047	1.3933
286	-0.21807	-0.474046	-0.519809	-0.109073	0.14147	-0.235906	0.108835		286	0.872399	1.92734	1.81382	4.07844	9.28068	3.59454	1.35539
286.5	-0.277356	-0.420033	-0.435638	-0.240799	0.259028	-0.22296	0.113077		286.5	0.866093	1.95332	1.82501	4.10571	9.62264	3.67455	1.4119
287	-0.095437	-0.447873	-0.537308	-0.199413	0.270869	-0.201832	0.127727		287	0.714117	1.9426	1.84885	4.21685	9.6473	3.67394	1.42919
287.5	-0.280506	-0.390928	-0.461775	-0.236031	0.165932	-0.240662	0.0976522		287.5	0.803236	1.94978	1.85645	4.11701	9.36472	3.61824	1.37234
288	-0.218616	-0.411132	-0.526011	-0.205448	0.24199	-0.223844	0.11726		288	0.788466	1.91003	1.86783	4.1119	9.10647	3.55694	1.33169
288.5	-0.194077	-0.413818	-0.396943	-0.223097	0.286199	-0.188347	0.113276		288.5	0.852692	1.8632	1.83021	4.07637	9.30738	3.58597	1.36377
289	-0.284929	-0.408119	-0.323115	-0.140729	0.138686	-0.203641	0.0857529		289	0.758386	1.90731	1.85458	4.16035	9.36333	3.60879	1.37864
289.5	-0.166817	-0.411378	-0.296432	-0.131526	0.260067	-0.149217	0.101693		289.5	0.975998	1.98852	1.77099	4.03336	9.25424	3.60462	1.34143
290	-0.215306	-0.406855	-0.45266	-0.249017	0.296184	-0.205531	0.119216		290	0.7571	1.96677	1.82808	4.12467	9.31581	3.59849	1.36872
290.5	-0.196005	-0.459308	-0.37176	-0.211853	0.196556	-0.208474	0.100756		290.5	0.994212	1.95874	1.85205	4.01476	9.53426	3.6708	1.38422
291	-0.17455	-0.374574	-0.612159	-0.240993	0.361886	-0.208078	0.143954		291	1.05829	1.92725	1.83956	4.16539	9.52587	3.70327	1.38188
291.5	-0.176275	-0.429078	-0.449644	-0.251234	0.267565	-0.207733	0.115984		291.5	0.7989	1.83159	1.86828	4.06649	9.14485	3.54202	1.34042
292	-0.182241	-0.410484	-0.438092	-0.155228	0.189392	-0.199331	0.100982		292	0.920299	2.00099	1.79585	4.11988	9.59977	3.68736	1.40317
292.5	-0.274314	-0.337494	-0.535502	-0.214546	0.273356	-0.2177	0.11995		292.5	0.802946	1.92334	1.82702	4.17474	9.31358	3.60832	1.36753
293	-0.267888	-0.397609	-0.428448	-0.23823	0.375138	-0.191407	0.130801		293	0.910486	1.99087	1.8881	4.17602	9.4837	3.68983	1.38077
293.5	-0.305934	-0.403798	-0.315584	-0.250213	0.0854198	-0.238022	0.075597		293.5	0.73121	1.86578	1.83336	4.2094	9.496	3.62715	1.40697
294	-0.239707	-0.438236	-0.505207	-0.235098	0.167602	-0.250129	0.104935		294	0.729136	1.9292	1.90076	4.19306	9.94428	3.73929	1.47547
294.5	-0.25527	-0.445464	-0.451416	-0.193377	0.304462	-0.208213	0.123403		294.5	0.710341	1.93429	1.86938	4.07678	9.77102	3.67236	1.44779
295	-0.251007	-0.387117	-0.518787	-0.206363	0.178775	-0.2369	0.105061		295	0.893165	1.855	1.88943	4.18047	9.7351	3.71063	1.43127
295.5	-0.291142	-0.456119	-0.567995	-0.303126	0.165635	-0.290549	0.111831		295.5	0.858106	2.00265	1.82659	4.14864	9.18187	3.60357	1.33675
296	-0.182894	-0.451427	-0.45266	-0.254982	0.170572	-0.234278	0.102336		296	1.01973	1.97093	1.8663	4.1401	9.41827	3.68306	1.36274
296.5	-0.329659	-0.392608	-0.508785	-0.254947	0.187313	-0.259737	0.106667		296.5	0.999046	1.98661	1.89627	4.28534	9.78441	3.79033	1.42557
297	-0.319012	-0.453886	-0.485936	-0.251568	0.119867	-0.278107	0.096923		297	0.951395	1.93011	1.85136	4.2878	9.76544	3.75722	1.43141
297.5	-0.270169	-0.442778	-0.465302	-0.207877	0.0442914	-0.268367	0.0826124		297.5	0.902209	1.91144	1.87663	4.16001	9.92656	3.75537	1.46038
298	-0.271487	-0.436985	-0.49909	-0.19387	0.201233	-0.24004	0.110225		298	0.893683	1.83925	1.86406	4.1738	9.66411	3.68698	1.42131
298.5	-0.232048	-0.398055	-0.475747	-0.204551	-0.023229	-0.266726	0.0707944		298.5	0.98023	1.91556	1.85921	4.22864	9.72791	3.74231	1.42234
299	-0.291988	-0.437091	-0.410233	-0.212153	0.201159	-0.230061	0.10304		299	0.762556	1.96182	1.88062	4.28391	10.2903	3.83583	1.53154
299.5	-0.197258	-0.382361	-0.526096	-0.231139	0.0508987	-0.257191	0.0865258		299.5	0.922912	2.0095	1.86326	4.28339	9.69162	3.75414	1.4166
300	-0.119537	-0.341935	-0.532622	-0.200205	0.161329	-0.206594	0.10346		300	0.978156	1.89522	1.88582	4.30905	9.89347	3.79234	1.45113
300.5	0.188111	-0.192174	-0.429419	0.0686674	0.429072	0.0128515	0.133373		300.5	0.914075	1.98509	1.88101	4.40372	10.4077	3.91831	1.53962
301	0.338518	-0.0397899	-0.350717	0.330395	0.607283	0.177138	0.149699		301	1.4675	1.98511	1.90579	4.43914	10.8434	4.1282	1.57229
301.5	0.497986	0.0925223	-0.185101	0.628213	0.789169	0.364558	0.160467		301.5	1.79268	1.89647	1.95507	4.47425	11.8053	4.38476	1.71914
302	0.811086	0.293246	-0.286942	0.836149	0.803497	0.491407	0.19632		302	2.17413	1.95435	1.85933	4.58796	12.0176	4.51868	1.73647
302.5	1.09926	0.433867	0.0347316	0.96557	1.07892	0.722471	0.188086		302.5	2.46524	1.97362	1.86664	4.59765	12.0651	4.59364	1.72804
303	1.34596	0.569702	0.200739	1.14877	1.11549	0.876131	0.189991		303	2.72482	1.8937	1.92965	4.59683	12.4033	4.70966	1.77541
303.5	1.22123	0.58454	0.32795	1.39538	1.42959	0.991738	0.201369		303.5	2.77162	1.91982	1.86544	4.55879	12.7786	4.77886	1.84104
304	1.30172	0.701027	0.264907	1.51554	1.36077	1.02879	0.210958		304	3.01066	1.92684	1.86851	4.77817	13.0115	4.91914	1.86985
304.5	1.52535	0.755694	0.388165	1.69364	1.47232	1.16703	0.225809		304.5	3.19764	1.90079	1.90931	4.76645	12.9821	4.95126	1.85647
305	1.54858	0.894894	0.423895	1.79198	1.52157	1.23618	0.224877		305	3.35781	1.92745	1.9184	4.86194	13.1485	5.04281	1.8766
305.5	1.38854	0.778936	0.41541	1.64887	1.46842	1.14004	0.208229		305.5	3.3642	1.93653	1.93422	4.78408	12.9285	4.9895	1.83702
306	1.20243	0.62291	0.202188	1.44695	1.51552	0.998001	0.226733		306	3.43272	1.90268	1.90187	4.80148	12.9862	5.005	1.84897
306.5	1.1164	0.61077	0.31357	1.37977	1.33924	0.95195	0.188043		306.5	3.19262	1.92878	1.8725	4.71267	13.4365	5.02861	1.93631
307	1.05993	0.535867	0.140934	1.23999	1.32324	0.859992	0.202096		307	3.31231	1.90635	1.89655	4.7973	12.9554	4.97359	1.84799
307.5	1.05506	0.514852	0.0581428	1.09937	1.17985	0.781455	0.19276		307.5	3.28856	1.88714	1.97609	4.75042	13.3145	5.04334	1.90732
308	0.964546	0.398089	-0.0482808	1.0444	1.09793	0.691337	0.199764		308	3.21149	1.93764	1.87649	4.7632	13.0668	4.97113	1.87039
308.5	0.864257	0.362846	-0.0815062	0.885824	1.11831	0.629946	0.193533		308.5	3.08732	1.95223	1.84805	4.73512	13.3338	4.9913	1.92254
309	0.717877	0.211015	-0.112142	0.843434	1.27388	0.586812	0.217702		309	3.48875	1.91385	1.94599	4.94736	13.3819	5.13558	1.91105
309.5	0.711482	0.128885	-0.113403	0.656632	1.128	0.502319	0.197747		309.5	3.41156	1.93579	1.88338	4.78937	13.0616	5.01635	1.86182
310	0.655634	0.119438	-0.254909	0.599391	0.944403	0.412791	0.190608		310	3.59884	1.91773	1.93219	4.8146	12.9268	5.03803	1.83015
310.5	0.541817	0.0212303	-0.247804	0.536607	1.03802	0.377974	0.200652		310.5	3.31607	1.91402	1.94178	4.84643	13.1616	5.03598	1.87979
311	0.438721	0.0360247	-0.212329	0.429128	0.965709	0.331451	0.179589		311	3.50335	1.97249	1.91693	4.81745	13.0612	5.05428	1.85378
311.5	0.50708	-0.0668625	-0.333355	0.35635	1.03464	0.299571	0.2118		311.5	3.17816	1.9674	1.90503	4.75324	12.8295	4.92666	1.82679
312	0.31024	-0.0369028	-0.251774	0.281812	0.96905	0.254485	0.185004		312	3.40386	1.9428	1.88176	4.86374	13.2198	5.0624	1.88873
312.5	0.284833	-0.0467593	-0.338978	0.191912	0.729815	0.164165	0.159114		312.5	3.3871	1.91421	1.92102	4.80878	13.248	5.05581	1.89371
313	0.328385	-0.230128	-0.295734	0.152004	0.975954	0.186096	0.205006		313	3.36569	1.89701	1.91029	4.8731	12.7103	4.95127	1.80331
313.5	0.242834	-0.222467	-0.437035	0.133176	0.678664	0.0790343	0.172806		313.5	3.45425	1.9402	1.99464	4.75423	12.7578	4.98023	1.80029
314	0.198329	-0.195621	-0.462678	0.087302	0.717899	0.0690462	0.177858		314	3.39044	1.87924	1.94886	4.88429	12.6767	4.9559	1.79526
314.5	0.12349	-0.259283	-0.338756	0.126243	0.686682	0.067675	0.162703		314.5	3.50982	2.00887	1.91568	4.87471	13.1175	5.08532	1.86069
315	0.110283	-0.298068	-0.395614	0.0346537	0.635012	0.0172532	0.162539		315	3.44004	2.0056	1.93569	4.80086	13.3417	5.10479	1.90115
315.5	0.13479	-0.329493	-0.280893	0.0246238	0.602124	0.0302303	0.15023		315.5	3.48974	1.88143	1.90033	4.83584	13.4085	5.10316	1.92136
316	0.0184769	-0.272876	-0.493876	0.109033	0.754685	0.0230886	0.189472		316	3.32368	1.96603	1.94404	4.9258	13.1589	5.06369	1.87517
316.5	0.0642674	-0.37982	-0.42199	-0.0713115	0.577216	-0.0463276	0.161741		316.5	3.29871	1.93616	1.97873	4.96121	13.019	5.03877	1.85158
317	0.07756	-0.386739	-0.432861	0.037821	0.525806	-0.0356826	0.156778		317	3.43178	1.96299	1.98797	4.86358	13.495	5.14827	1.92696
317.5	-0.0496144	-0.398646	-0.417594	-0.0501958	0.725063	-0.0381975	0.185117		317.5	3.4735	1.94103	1.94796	4.89805	13.6082	5.17375	1.94898
318	-0.114032	-0.426134	-0.39328	-0.00509643	0.544997	-0.0787091	0.156886		318	3.30225	1.9605	1.91824	4.92766	13.1148	5.04468	1.87043
318.5	-0.160304	-0.440972	-0.415515	-0.164431	0.490542	-0.138136	0.150342		318.5	3.67647	1.95536	1.97839	4.87195	12.8542	5.06727	1.80924
319	-0.182873	-0.440079	-0.427306	-0.112909	0.473059	-0.138022	0.148457		319	3.72161	1.86996	1.88476	4.90624	13.0538	5.08728	1.85441
319.5	-0.131234	-0.494319	-0.402225	-0.0946266	0.495108	-0.125459	0.154757		319.5	3.54517	2.00004	1.91457	4.9437	13.3784	5.15637	1.90488
320	0.0187554	-0.424102	-0.492189	-0.106557	0.6166	-0.0774986	0.177086		320	3.73586	1.9602	1.97545	4.99147	13.4295	5.21851	1.90583
320.5	0.0246572	-0.523775	-0.479751	-0.0798457	0.497484	-0.112246	0.166851		320.5	3.31356	1.9556	1.97595	4.91165	13.7361	5.17858	1.97409
321	-0.0342759	-0.536922	-0.534156	-0.154788	0.394848	-0.173059	0.155551		321	3.60455	1.92037	1.94568	4.91845	13.1969	5.11719	1.87497
321.5	-0.211322	-0.505364	-0.400044	-0.119789	0.565227	-0.134259	0.167784		321.5	3.48514	1.96419	1.97265	4.97388	13.3923	5.15763	1.9077
322	0.00937232	-0.560377	-0.484658	-0.196351	0.423467	-0.161709	0.159516		322	3.48956	1.91744	1.96681	4.96533	13.9116	5.25014	2.00088
322.5	-0.166463	-0.602672	-0.446032	-0.104481	0.398523	-0.184225	0.153611		322.5	3.41423	1.99791	1.98686	4.98538	13.4136	5.1596	1.91068
323	-0.21612	-0.516724	-0.481983	-0.162672	0.506912	-0.174117	0.164664		323	3.69093	1.92555	1.97108	4.93511	13.2882	5.16218	1.88582
323.5	-0.165017	-0.574939	-0.430509	-0.142383	0.647929	-0.132984	0.189186		323.5	3.62741	1.93528	1.92558	5.07458	13.4375	5.20007	1.91547
324	-0.208708	-0.551282	-0.426454	-0.210305	0.388389	-0.201672	0.144368		324	3.49912	1.94384	1.97433	5.08692	13.4466	5.19016	1.91749
324.5	-0.177314	-0.552773	-0.420423	-0.256231	0.404091	-0.20053	0.147192		324.5	3.63855	1.9166	1.969	4.99929	13.4326	5.19121	1.91285
325	-0.173072	-0.575618	-0.426199	-0.176696	0.42343	-0.185631	0.152467		325	3.46576	2.0081	1.93489	4.94732	13.4814	5.16749	1.9235
325.5	-0.276778	-0.526625	-0.45985	-0.149756	0.522168	-0.178168	0.167543		325.5	3.67514	1.89406	1.9157	4.93387	13.3083	5.14541	1.89569
326	-0.195973	-0.522165	-0.485851	-0.24131	0.359436	-0.217172	0.14124		326	3.56119	1.96786	1.97872	5.00386	13.2825	5.15882	1.88537
326.5	-0.251521	-0.537683	-0.472254	-0.102211	0.270683	-0.218597	0.129643		326.5	3.41353	1.91557	1.93012	4.93694	13.1296	5.06516	1.87113
327	-0.142802	-0.640444	-0.402532	-0.340817	0.270572	-0.251205	0.136593		327	3.48844	1.97663	1.91498	4.97208	12.9382	5.05807	1.8324
327.5	-0.190285	-0.564661	-0.477161	-0.256742	0.464039	-0.204962	0.161732		327.5	3.81046	1.90831	1.92407	5.01281	13.5648	5.24408	1.93383
328	-0.299796	-0.543734	-0.474776	-0.203865	0.406318	-0.223171	0.150807		328	3.90333	1.91109	1.96762	4.92477	13.0495	5.15125	1.83983
328.5	-0.285026	-0.547527	-0.461758	-0.298621	0.416118	-0.235363	0.152262		328.5	3.80641	1.86756	1.96791	5.05379	13.1038	5.1599	1.85448
329	-0.313068	-0.599546	-0.546083	-0.210481	0.394997	-0.254836	0.158908		329	3.56075	1.93515	1.98473	4.85151	13.4647	5.15937	1.9194
329.5	-0.220566	-0.593036	-0.48505	-0.311537	0.262331	-0.269571	0.132385		329.5	3.49638	1.97323	1.899	5.0909	13.4361	5.17911	1.91889
330	-0.318648	-0.618378	-0.561554	-0.255651	0.318642	-0.287118	0.148859		330	3.59957	1.96245	1.98913	5.11508	13.3173	5.1967	1.88944
330.5	-0.219162	-0.573845	-0.519911	-0.180989	0.358508	-0.22708	0.148472		330.5	3.56571	1.91344	1.95886	5.02686	13.6499	5.22294	1.95351
331	-0.265895	-0.570586	-0.503333	-0.29028	0.451752	-0.235668	0.162512		331	3.64568	1.92367	1.98502	4.9854	13.4631	5.20057	1.91636
331.5	-0.163153	-0.587286	-0.503486	-0.237474	0.356095	-0.227061	0.148383		331.5	3.67526	1.96408	1.94367	5.09915	13.3187	5.20018	1.89022
332	-0.327356	-0.594363	-0.501271	-0.347785	0.288686	-0.296418	0.138084		332	3.68696	2.01938	1.98748	5.06506	13.2064	5.19306	1.86383
332.5	-0.288421	-0.600515	-0.527596	-0.233321	0.387647	-0.252441	0.155979		332.5	3.9358	1.97036	2.08725	5.06318	12.8643	5.18417	1.79417
333	-0.261129	-0.613573	-0.627511	-0.26737	0.393697	-0.275177	0.165687		333	3.77613	1.96631	1.94484	5.11042	13.245	5.20855	1.87415
333.5	-0.320116	-0.626568	-0.504219	-0.305572	0.371055	-0.277084	0.154464		333.5	4.02367	1.98143	1.97176	5.21308	13.655	5.36899	1.93401
334	-0.341881	-0.622769	-0.409842	-0.199026	0.312628	-0.252178	0.140296		334	3.52009	2.02471	1.92087	5.00862	13.6339	5.22164	1.94754
334.5	-0.206138	-0.609981	-0.571896	-0.253627	0.307729	-0.266783	0.14762		334.5	3.50161	1.8736	2.01796	5.07376	13.5851	5.21041	1.9432
335	-0.250503	-0.665862	-0.465268	-0.30126	0.368271	-0.262925	0.155349		335	3.60527	2.01567	1.99523	5.08704	13.6219	5.26502	1.93777
335.5	-0.21883	-0.622209	-0.506911	-0.255862	0.359585	-0.248846	0.151939		335.5	3.56343	1.98454	2.02663	5.1244	13.333	5.2064	1.88933
336	-0.358783	-0.633192	-0.525381	-0.189207	0.286236	-0.284065	0.144215		336	3.85386	1.96587	1.98814	5.16911	13.498	5.29499	1.91207
336.5	-0.205773	-0.660723	-0.528482	-0.236242	0.366118	-0.253021	0.158486		336.5	3.74808	1.96706	2.01768	5.05417	13.2995	5.21729	1.87945
337	-0.272472	-0.606937	-0.507269	-0.319086	0.305019	-0.280149	0.141756		337	3.57932	1.95585	1.98281	5.21029	13.5001	5.24567	1.92232
337.5	-0.261429	-0.592784	-0.576906	-0.260384	0.271463	-0.284008	0.140107		337.5	3.37702	1.96339	2.00318	5.20962	13.8881	5.28826	1.99462
338	-0.373479	-0.580185	-0.48488	-0.340887	0.365301	-0.282826	0.149787		338	3.85357	2.06125	1.99248	5.20391	13.904	5.40304	1.97491
338.5	-0.168198	-0.6512	-0.46123	-0.277681	0.448115	-0.222039	0.166912		338.5	3.68391	1.97723	2.0104	5.21733	13.4125	5.26028	1.90038
339	-0.293038	-0.592916	-0.600504	-0.268003	0.393549	-0.272182	0.16178		339	3.95955	2.02408	2.03734	5.14283	13.8101	5.39477	1.95524
339.5	-0.317213	-0.605616	-0.556681	-0.269939	0.352829	-0.279324	0.15291		339.5	4.0925	1.95768	2.0318	5.2189	13.371	5.33438	1.88098
340	-0.371872	-0.641388	-0.584301	-0.34182	0.226697	-0.342537	0.137499		340	3.7559	1.94136	2.0321	5.15066	13.559	5.28779	1.92433
340.5	-0.26114	-0.663265	-0.426727	-0.259152	0.143401	-0.293377	0.117913		340.5	4.00641	2.00129	2.02958	5.13326	13.6615	5.36641	1.93051
341	-0.298008	-0.620297	-0.548809	-0.301683	0.331819	-0.287395	0.150054		341	3.85632	2.00184	2.00169	5.27871	13.436	5.31491	1.89773
341.5	-0.29142	-0.627845	-0.594507	-0.279283	0.412777	-0.276056	0.16732		341.5	3.72028	1.94331	2.00049	5.20032	13.4994	5.27276	1.91715
342	-0.267695	-0.611862	-0.66946	-0.191917	0.323504	-0.283486	0.159233		342	3.69578	2.01678	2.03801	5.15124	13.4623	5.27282	1.90405
342.5	-0.258344	-0.712384	-0.650257	-0.316516	0.426066	-0.302287	0.181317		342.5	4.15899	2.00094	2.01305	5.09439	13.6388	5.38123	1.9239
343	-0.292524	-0.664202	-0.529061	-0.316323	0.407098	-0.279002	0.165314		343	3.59598	1.96455	2.01476	5.20482	13.4512	5.24626	1.91059
343.5	-0.283826	-0.644357	-0.60352	-0.251938	0.310364	-0.294655	0.153059		343.5	3.79334	2.00479	2.0146	5.11099	13.2662	5.23798	1.86975
344	-0.456866	-0.612296	-0.560123	-0.290931	0.324135	-0.319216	0.151997		344	3.82141	1.9652	2.01652	5.16432	13.9087	5.37523	1.9818
344.5	-0.329456	-0.637941	-0.642982	-0.326652	0.321574	-0.323091	0.157112		344.5	3.79957	1.99879	1.94212	5.18159	13.8253	5.34947	1.97085
345	-0.299957	-0.677977	-0.556664	-0.26378	0.266043	-0.306467	0.145637		345	4.00081	2.0399	2.02816	5.24152	13.8643	5.43494	1.96246
345.5	-0.268305	-0.6766	-0.497182	-0.335327	0.203163	-0.31485	0.131914		345.5	3.97733	1.96678	2.02935	5.23115	13.8029	5.4015	1.95765
346	-0.324689	-0.649923	-0.54075	-0.266789	0.313074	-0.293816	0.14937		346	4.1313	2.03298	1.96698	5.10729	13.9809	5.4439	1.98435
346.5	-0.323168	-0.676889	-0.600402	-0.277629	0.216637	-0.33229	0.140716		346.5	4.20946	2.01961	2.01196	5.17357	13.8697	5.45686	1.96055
347	-0.388635	-0.647219	-0.590452	-0.298287	0.298783	-0.325162	0.150752		347	3.92993	1.96061	2.03418	5.27313	14.162	5.47197	2.02072
347.5	-0.272954	-0.657434	-0.515584	-0.271417	0.0168601	-0.340106	0.103565		347.5	4.06004	1.87858	2.02044	5.27621	13.549	5.35685	1.91864
348	-0.197943	-0.588582	-0.452677	-0.233919	0.299117	-0.234801	0.135508		348	4.00772	1.94388	2.11061	5.20844	13.8323	5.42058	1.95797
348.5	-0.393755	-0.625631	-0.55605	-0.312346	0.397038	-0.298149	0.163265		348.5	4.1575	1.96819	2.05225	5.31746	14.419	5.58288	2.05631
349	-0.38313	-0.639696	-0.492632	-0.378456	0.266526	-0.325477	0.139036		349	3.81214	1.95357	1.99316	5.22672	13.706	5.33831	1.94942
349.5	-0.328588	-0.711522	-0.523115	-0.278561	0.170312	-0.334295	0.132018		349.5	4.23649	1.98117	2.06335	5.23634	13.72	5.44748	1.93302
350	-0.260679	-0.555654	-0.52717	-0.235943	0.195591	-0.276771	0.120918		350	3.6768	1.93675	2.07584	5.317	13.86	5.37328	1.97574
350.5	-0.256105	-0.660704	-0.548179	-0.306944	0.280483	-0.29829	0.145687		350.5	3.88423	1.98493	2.02215	5.30142	14.3692	5.51238	2.05682
351	-0.371305	-0.687771	-0.577008	-0.276502	0.155501	-0.351417	0.13069		351	4.24319	1.98633	2.00201	5.29698	14.001	5.5059	1.98464
351.5	-0.277624	-0.664158	-0.43252	-0.290087	0.309325	-0.271013	0.143923		351.5	4.11715	2.03277	2.01033	5.23232	14.3299	5.54449	2.04099
352	-0.411343	-0.700552	-0.667211	-0.276291	0.379889	-0.335102	0.174852		352	4.05309	1.95433	2.03923	5.3271	14.0487	5.4845	1.99752
352.5	-0.23539	-0.671467	-0.507269	-0.313226	0.433118	-0.258847	0.169032		352.5	4.00905	1.98413	2.06967	5.22002	13.9866	5.45389	1.98435
353	-0.302571	-0.626373	-0.588697	-0.307665	0.224247	-0.320212	0.136047		353	4.02137	1.97628	2.06407	5.32058	13.9758	5.47162	1.98268
353.5	-0.336782	-0.595734	-0.601424	-0.354718	0.19173	-0.339386	0.129105		353.5	4.25321	2.00158	2.06794	5.26357	13.7462	5.4665	1.93517
354	-0.293841	-0.639243	-0.489105	-0.342383	0.20732	-0.31145	0.127969		354	4.30489	2.05256	2.01883	5.23446	14.7116	5.66447	2.09972
354.5	-0.329788	-0.647772	-0.480109	-0.223273	0.216637	-0.292861	0.130663		354.5	4.40722	1.97228	2.05736	5.30885	14.341	5.61734	2.03589
355	-0.387339	-0.60749	-0.494848	-0.323133	0.359919	-0.290578	0.151753		355	4.26259	2.00984	2.12287	5.26633	14.3717	5.60667	2.03786
355.5	-0.289042	-0.66139	-0.575475	-0.395471	0.118382	-0.360599	0.12205		355.5	4.43077	2.07513	1.9984	5.34172	14.0373	5.57667	1.98006
356	-0.379274	-0.680273	-0.601441	-0.285969	0.321537	-0.325084	0.158129		356	4.05964	1.94962	2.02759	5.36598	13.8826	5.45709	1.96992
356.5	-0.286643	-0.61122	-0.461452	-0.415337	0.149414	-0.325048	0.1158		356.5	4.53072	2.06489	2.09659	5.34172	14.205	5.64778	2.00015
357	-0.26069	-0.645872	-0.513641	-0.449914	0.165858	-0.340852	0.12617		357	4.53999	2.0609	2.03276	5.40164	13.9986	5.60677	1.96925
357.5	-0.403642	-0.683424	-0.474248	-0.389717	0.245294	-0.341148	0.139291		357.5	4.28192	1.99931	2.06535	5.33347	13.9387	5.52375	1.96746
358	-0.276575	-0.608591	-0.586686	-0.32213	0.267528	-0.305291	0.141478		358	4.4768	1.91108	2.09735	5.3546	14.0242	5.5728	1.98153
358.5	-0.30181	-0.662931	-0.614272	-0.367651	0.243697	-0.340593	0.144559		358.5	4.22554	2.03879	2.04104	5.32987	13.9788	5.52281	1.97469
359	-0.391517	-0.658541	-0.54017	-0.275834	0.291804	-0.314851	0.147556		359	4.34291	2.03737	2.06849	5.35736	14.3702	5.63526	2.03679
359.5	-0.347815	-0.608604	-0.550002	-0.313807	0.0872016	-0.346605	0.109413		359.5	4.46865	1.98289	2.06438	5.39241	14.1898	5.61963	2.00689
360	-0.279038	-0.673624	-0.454466	-0.210428	0.23323	-0.276865	0.134696		360	4.31524	1.99982	2.08213	5.32224	14.1384	5.57157	1.99965

## Sheet: 8c
	0 mM Glucose + Oligo.										0.16 mM Glucose + Oligo.									1.2 mM Glucose + Oligo.								5 mM Glucose + Oligo.
time (sec.)	c1	c2	c3	c4	c5	c6	mean	SE		time (sec.)	c1	c2	c3	c4	c5	mean	SE		time (sec.)	c1	c2	c3	c4	mean	SE		time (sec.)	c1	c2	c3	c4	c5	mean	SE
1	-0.215697	0.038371	0.0153402	-0.00780358	-0.0981617	-0.0418836	-0.0516392	0.0348346		1	0.0536083	0.201816	0.0615696	-0.0107498	0.0441474	0.0700782	0.031562		1	-0.0115421	0.136332	0.046642	0.00477324	0.0440512	0.0286746		1	0.279947	-0.00485865	-0.134341	0.0516914	0.0938779	0.0572632	0.0605082
2	-0.213981	0.0347422	-0.0020149	0.00289227	-0.0988168	-0.0394214	-0.0527666	0.0340018		2	0.035144	0.163549	0.0538734	-0.00776662	0.0300427	0.0549685	0.0258773		2	-0.0453679	0.0798185	0.0227497	-0.00860066	0.0121499	0.0229541		2	0.173875	-0.0467471	-0.0915947	0.011939	0.0671375	0.0229219	0.041391
3	-0.210133	0.0409693	0.0153606	0.00476567	-0.0959027	-0.0783872	-0.0538879	0.0349648		3	0.00452201	0.126108	0.0378722	-0.00600386	0.0247156	0.0374429	0.0209715		3	-0.0479653	0.124316	0.00135927	-0.00550269	0.0180519	0.0320974		3	0.114497	0.0156309	-0.0763922	0.0208939	0.108976	0.0367211	0.0314705
4	-0.207872	0.0333921	-0.0082287	-0.0103964	-0.0961323	-0.0898266	-0.0631774	0.032431		4	0.0212105	0.0793432	0.0366057	-0.00263021	0.00121057	0.0271479	0.0132794		4	-0.024559	0.118474	0.0135967	-0.00377147	0.0259352	0.0275544		4	0.082064	-0.0133524	-0.0842549	0.0274527	0.0636516	0.0151122	0.0265894
5	-0.206585	0.02676	0.000557739	-0.0109959	-0.0970305	-0.0706549	-0.0596582	0.031871		5	0.0510015	0.110906	0.0357728	-0.00540181	0.0130514	0.0410659	0.0178307		5	-0.0383309	0.0441664	-0.00294093	-0.00906636	-0.00154296	0.0147929		5	0.137228	-0.0414264	-0.0713608	0.0404857	0.0589809	0.0247815	0.033279
6	-0.214273	0.0218593	0.00446434	-0.00966699	-0.0964565	-0.0683173	-0.0603983	0.0327394		6	0.0890229	0.0635501	0.0127476	0.012996	0.0120752	0.0380784	0.0144098		6	-0.0554553	0.0260399	0.00227356	-0.00820582	-0.00883689	0.0148187		6	0.102786	-0.0331454	-0.079924	0.0611364	0.0537444	0.0209194	0.0299929
7	-0.196247	0.0301424	-0.00417918	-0.00339735	-0.102602	-0.0496297	-0.0543188	0.0310634		7	0.0126158	0.0953368	0.0389487	0.00447506	0.0158791	0.0334511	0.0147547		7	0.0147937	-0.0411833	-0.0102854	-0.0139765	-0.0126629	0.00992048		7	0.188827	-0.0412523	-0.0373253	0.0236348	0.0524601	0.037269	0.0374788
8	-0.198232	0.0219825	0.00447114	-0.00418168	-0.0846617	-0.102345	-0.0604945	0.031403		8	0.0494305	0.111543	0.0235076	-0.0249006	-0.0174806	0.02842	0.0222036		8	-0.0379383	0.0351135	-0.0162635	-0.0147865	-0.00846869	0.0133897		8	0.172125	-0.0569242	-0.0387163	0.0258191	0.0380656	0.0280738	0.0360783
9	-0.194576	0.0256491	0.0246371	-0.00487609	-0.0863399	-0.0938104	-0.054886	0.032201		9	0.00971296	0.0525139	0.0208919	-0.0120949	0.0204825	0.0183013	0.00933736		9	-0.020512	-0.0394432	-0.00474943	-0.00485475	-0.0173898	0.00712831		9	0.0722325	-0.053248	-0.0847087	0.00286921	0.025865	-0.007398	0.0250056
10	-0.185806	0.0189317	0.00931696	-0.00817826	-0.0795595	-0.111391	-0.0594478	0.0300784		10	-0.0194064	0.0895531	0.0148957	-0.0076039	-0.0106303	0.0133616	0.0177723		10	-0.0294215	-0.0571139	-0.0277475	-0.00216175	-0.0291111	0.00972233		10	0.0869905	-0.0284052	-0.0602327	-0.0100669	0.0428663	0.00623041	0.0234495
11	-0.184692	0.0220227	0.0178584	-0.0082482	-0.0760274	-0.0935337	-0.0537701	0.0298908		11	0.0210397	0.0923387	0.0077159	-0.00538012	0.00885201	0.0249132	0.015534		11	-0.0560895	-0.00242377	-0.0140632	-0.0176718	-0.0225621	0.0100803		11	0.0938402	-0.00671606	-0.0389826	0.0218136	0.0468644	0.0233639	0.0203111
12	-0.177293	0.0203079	-0.00505714	-0.0103264	-0.0733564	-0.0517599	-0.0495809	0.0265038		12	0.00588805	0.0945224	0.00107187	-0.0188259	-0.00660759	0.0152098	0.0181237		12	-0.0488109	0.00515827	-0.00510108	-0.0287374	-0.0193728	0.0104874		12	0.0488747	0.00698234	-0.0180286	0.0108802	0.0151092	0.0127636	0.00958048
13	-0.175615	0.0101607	0.0154083	-0.00809833	-0.0738494	-0.0924409	-0.0540725	0.0277404		13	0.0110107	0.0769352	-0.00293696	-0.00783713	0.0162746	0.0186893	0.013607		13	-0.0693178	-0.0195144	-0.0121442	-0.0359964	-0.0342432	0.0110074		13	0.103045	-0.00230471	0.056238	0.0191755	0.0254216	0.0403151	0.0163386
14	-0.166606	0.0168876	0.0130398	-0.0111207	-0.0628684	-0.0884157	-0.0498472	0.0264563		14	0.00739069	0.0509087	0.0054655	-0.0164611	0.0251868	0.0144981	0.0100609		14	0.039257	-0.0685491	-0.0196494	-0.0125693	-0.0153777	0.0191021		14	0.0847866	-0.00650323	-0.0620183	0.0453988	0.0312314	0.018579	0.0222602
15	-0.155025	0.0165299	-0.0362623	-0.0187742	-0.0558043	-0.0998413	-0.0581963	0.0228127		15	-0.0294241	0.060434	-0.00447132	-0.000688464	0.0116376	0.00749756	0.0132558		15	0.0176326	-0.0509819	-0.0106371	-0.0216303	-0.0164042	0.0122849		15	0.0917658	0.00854953	-0.00686096	0.0320875	-0.00434595	0.0242392	0.0163119
16	-0.140967	0.0152509	0.0153674	-0.0111957	-0.0608829	-0.0794108	-0.0436397	0.0230048		16	0.00459031	0.0196413	-0.00876266	0.000542755	0.00670601	0.00454355	0.00412642		16	-0.0140791	-0.0300588	0.00363998	-0.0138449	-0.0135857	0.00596028		16	0.0357804	0.0297743	-0.0317119	-0.00625508	-0.00512568	0.00449242	0.0112016
17	-0.138543	0.0290054	-0.00830357	-0.00808335	-0.0473389	-0.0819422	-0.0425343	0.0225279		17	0.00914378	0.0185082	0.0118562	-0.00227766	0.0187909	0.0112043	0.0034487		17	-0.0267335	-0.0414319	-0.0078741	-0.00705167	-0.0207728	0.00714569		17	0.0838574	-0.0111274	0.0120707	-0.00609171	-0.0240534	0.0109311	0.0171112
18	-0.119506	0.0219185	-0.0205678	-0.00167882	-0.0480345	-0.0630056	-0.038479	0.0186943		18	-0.0100718	0.0441217	-0.0199465	-0.000965082	0.0225527	0.00713821	0.0103939		18	-0.061103	-0.0153298	-0.0115614	-0.0210431	-0.0272593	0.00991454		18	0.0955904	-0.0500556	-0.11317	0.0247784	-0.00611182	-0.0097938	0.031383
19	-0.118033	0.020855	-0.0215819	-0.0110308	-0.0367293	-0.0568364	-0.0372261	0.0176532		19	-0.00505164	0.0282933	0.0145596	-0.0116013	0.0210968	0.00945935	0.00684187		19	0.00120295	0.00656695	0.00874395	-0.00471301	0.00295021	0.0026032		19	-0.00510124	0.0162887	-0.0435602	-0.000162135	0.0247413	-0.00155871	0.0105619
20	-0.111037	0.01067	0.0225204	-0.0068494	-0.0439994	-0.102414	-0.0385183	0.0214216		20	0.000480815	0.00132239	-0.0144569	-0.00334616	0.0205414	0.000908314	0.00505965		20	-0.0851132	-0.0240926	-0.0224928	-0.00918785	-0.0352216	0.0146901		20	-0.0155809	-0.05853	-0.0659842	0.0208576	0.00446048	-0.0229554	0.0152874
21	-0.0945775	0.0190596	-0.0101207	-0.00190363	-0.0302562	-0.077419	-0.0325362	0.0166431		21	-0.0176533	0.0269477	-0.00966867	0.000743438	0.00163136	0.000400088	0.00673413		21	-0.0283644	0.0104823	-0.0115313	0.00269781	-0.00667891	0.00740032		21	-0.00283243	-0.0345772	0.024215	0.0250386	0.0260485	0.00757848	0.0105986
22	-0.101032	0.00688727	0.0229764	-0.00765371	-0.0365335	-0.0518429	-0.0278664	0.0168363		22	-0.0194064	0.0291431	0.00542166	0.0154638	0.00894458	0.00791335	0.00710311		22	-0.0445525	-0.0322754	0.000545443	-0.00337664	-0.0199148	0.00952606		22	0.0468435	-0.0115918	-0.0349773	0.0190908	-0.0354895	-0.00322484	0.0143165
23	-0.0771411	0.0119064	-0.00883443	-0.0134238	-0.0323565	-0.086493	-0.0343904	0.0147031		23	-0.0352297	0.00597294	0.00295694	-0.00302615	0.0171078	-0.00244364	0.00789311		23	-0.00553201	0.0359629	-0.00624646	-0.0112532	0.00323281	0.00951242		23	0.0185807	-0.0340548	-0.00879457	0.00751001	0.0163018	-9.13706e-05	0.00872794
24	-0.0793343	0.0136686	-0.0192066	-0.00947216	-0.0210243	-0.020637	-0.0226676	0.0114557		24	-0.00942297	0.043083	0.0141018	-0.0174645	0.029765	0.0120124	0.010224		24	0.0175722	0.076359	-0.00355381	0.00970367	0.0250203	0.0152934		24	0.0671763	0.0503993	-0.0519162	0.00778229	0.0386083	0.02241	0.018749
25	-0.0686887	0.00233241	-0.0215955	-0.00964701	-0.0139264	-0.0124759	-0.0206669	0.00923442		25	-0.0236867	0.015038	0.00984939	-0.0108094	-0.00565662	-0.00305307	0.00628155		25	-0.00408233	-0.0232019	-0.00033871	-0.00092661	-0.00713738	0.00469172		25	0.0826258	-0.0408653	-0.0389432	0.0224429	-0.0138022	0.0022916	0.0206703
26	-0.0554593	0.00815685	0.00745894	-0.0105712	-0.0190692	-0.0455076	-0.0191653	0.00991686		26	-0.0390319	-0.000731413	0.0203951	0.0145201	0.00645354	0.000321087	0.00936364		26	-0.0320188	-0.0274072	0.00334861	-0.00424731	-0.0150812	0.00748266		26	0.0906638	-0.0198727	-0.104518	-0.0154459	0.00933001	-0.00796863	0.0279622
27	-0.0489663	0.00968697	-0.0214458	-0.020188	-0.0149395	-0.0513034	-0.024526	0.00850668		27	-0.050666	0.020444	0.00538269	0.00778363	0.0137415	-0.00066283	0.0114214		27	0.00250161	-0.00232019	0.00228361	-0.00368036	-0.000303831	0.00137004		27	0.0563293	-0.045683	-0.0411234	0.000939072	0.00608876	-0.00468985	0.016588
28	-0.033707	0.0033296	-0.0075345	-0.024924	-0.00321892	-0.0485784	-0.0191055	0.00746346		28	-0.0283085	-0.0193691	0.00587953	0.00942164	0.0157781	-0.00331964	0.00772972		28	-0.00236084	-0.0124296	0.00305724	-0.00754775	-0.00482023	0.00288795		28	0.0722974	-0.0128687	-0.0413207	-0.00534144	0.012105	0.00497428	0.016913
29	-0.0252962	0.00363989	-0.0191794	-0.0125695	0.00405451	0.0395616	-0.00163152	0.00873145		29	-0.0117225	-0.0156392	0.00207529	0.0105769	-0.000834436	-0.00310877	0.00424524		29	0.000206292	-0.09838	-0.00835637	-0.000562143	-0.0267731	0.0207389		29	0.0990044	-0.0428001	-0.078237	0.00769153	-0.0498382	-0.0128359	0.0279098
30	-0.0193858	-0.00230535	-0.0222217	-0.00717412	0.00724887	-0.0272765	-0.0118524	0.00494433		30	0.00454478	-0.0526666	0.0243844	-0.00405127	0.0126811	-0.0030215	0.0118669		30	-0.0174918	-0.0172357	-0.00860755	-0.00070388	-0.0110097	0.00347096		30	0.0940346	-0.0482949	0.0236724	0.000987476	-0.022578	0.00956431	0.0217151
31	-0.00471251	0.00420362	-0.00133431	-0.0114505	0.018159	0.00238011	0.00120757	0.00372468		31	-0.0016707	-0.00374129	0.00924052	0.0111573	0.00903715	0.00480459	0.00277784		31	0.000417703	-0.0268271	-0.00515131	0.00435816	-0.00680065	0.0060229		31	-0.0250883	-0.0180733	-0.00174082	0.0135787	-0.0322941	-0.0127236	0.00742145
32	-0.00227922	0.00537372	-0.0147964	0.000589242	0.0135127	-0.00941892	-0.00116982	0.00378759		32	0.0159626	0.0355052	0.00369733	0.0140319	0.00437487	0.0147144	0.00514805		32	0.0237937	-0.0612778	-0.0105266	0.00785096	-0.0100399	0.015989		32	-0.0223009	-0.000853608	-0.0072753	0.022104	-0.0286171	-0.00738859	0.00796382
33	0.00714335	-0.00121105	-0.0128908	-0.013124	0.017433	0.00574138	0.000515317	0.00449131		33	-0.0233338	-0.00315112	-0.00734521	0.00439913	0.00908765	-0.00406867	0.00501005		33	-0.000729957	-0.0764625	-0.00607566	-0.0119821	-0.0238126	0.0153285		33	-0.027033	-7.96876e-05	0.0248858	-0.0176604	0.042507	0.00452395	0.0116043
34	0.0195563	-0.00294014	0.00963683	0.00196806	0.0129319	-0.0147582	0.00439912	0.00458488		34	-0.00880825	0.0409347	-0.00554294	0.00576595	0.0135059	0.00917108	0.00794751		34	-0.0180959	0.033767	-0.00738179	-0.0178237	-0.00238359	0.0106569		34	0.0221892	0.022809	-0.01866	0.0250567	-0.00802294	0.00867441	0.00818972
35	0.0302243	-0.00894459	-0.0330771	-0.00283783	0.0196785	0.0504615	0.0092508	0.0112		35	0.0405513	-0.00475639	-0.00239141	0.00853212	-0.00773529	0.00684006	0.0079283		35	-0.0219617	-0.00903215	-0.00526183	-0.00398408	-0.0100599	0.00355884		35	-0.0623831	0.0328313	-0.0582399	0.00119925	-0.00591306	-0.0185011	0.0163541
36	0.0387184	2.06351e-05	-0.0120672	-0.0110708	0.0305144	-0.0029177	0.00719961	0.00815804		36	0.015826	-0.0207383	-0.0172479	0.015735	-0.033319	-0.00794882	0.00898855		36	0.0742304	-0.0929524	-0.00724113	0.00698029	-0.00474572	0.0297504		36	-0.0218472	0.0201583	-0.0440337	0.0038494	0.00208305	-0.00795802	0.0100501
37	0.0438859	-0.00984467	-0.0157288	-0.00817327	0.0229911	0.0604347	0.0155942	0.0118544		37	-0.000543714	0.0104701	0.00528527	-0.00865614	-0.0126585	-0.0012206	0.00382397		37	0.0640223	0.0394432	-0.00381504	-0.0140474	0.0214007	0.0158795		37	-0.000109869	-0.0112822	-0.11102	0.00716513	-0.0241451	-0.0278783	0.0191843
38	0.0578613	-0.00925251	-0.0135713	0.0040263	0.0315308	0.0594387	0.0216722	0.0121826		38	-0.0185299	-0.0415123	-0.00452977	-0.00259224	-0.00668333	-0.0147695	0.00647408		38	0.00464593	0.0160341	-0.011893	-0.00389296	0.00122353	0.00517982		38	-0.0786104	-0.0334744	-0.0610022	-0.000410209	-0.00207554	-0.0351145	0.0139438
39	0.069445	-0.0151859	0.00262674	-0.00265798	0.0355862	0.0607805	0.0250991	0.0131741		39	-0.00321887	-0.041229	-0.00262522	0.0169337	0.0117891	-0.00367007	0.00911147		39	0.0813882	-0.0254392	0.00136931	0.000794482	0.0145282	0.0200459		39	-0.0917047	0.0294841	-0.104538	-0.0248788	0.0225855	-0.0338104	0.0249965
40	0.0906146	-0.0104605	-0.00189239	-0.00875777	0.0372036	0.0657601	0.0287446	0.0159441		40	-0.0245974	-0.0529735	-0.00468077	0.0113525	0.0124539	-0.011689	0.0110162		40	0.00905536	0.037703	-0.0104663	-0.00952195	0.00669254	0.00976143		40	-0.0911429	0.0133285	-0.0720021	0.00236701	0.00146385	-0.0291971	0.0194055
41	0.0984107	-0.0147501	0.0107394	-0.00411174	0.0402663	0.0615136	0.0320114	0.0160653		41	-0.0136805	-0.0425156	0.00537295	0.0213325	-0.0252399	-0.0109461	0.0100332		41	0.0322502	-0.00824495	0.00399163	0.0142899	0.0105717	0.00742102		41	-0.117353	0.0621629	-0.102427	-0.00430074	-0.0154763	-0.0354788	0.0297264
42	0.103239	-0.0145109	-0.0315934	-0.00681943	0.0400603	0.0354119	0.0209646	0.01836		42	-0.00624693	-0.0713514	0.00539243	0.00709479	0.00166502	-0.0126892	0.0132773		42	0.0453879	-0.0356521	-0.00270985	0.0122347	0.00481515	0.0145676		42	-0.0332776	0.0883601	0.051404	0.000539733	-0.0317743	0.0150504	0.0213865
43	0.112306	-0.0179572	-0.00364832	0.00220286	0.0539858	0.0443199	0.0318682	0.0180574		43	-0.00169346	-0.0504829	-0.00832428	-0.00335701	-0.0367273	-0.020117	0.00884847		43	0.0180856	0.0301417	-0.0039557	0.00981503	0.0135217	0.00620611		43	-0.147063	0.0300452	0.0387862	-0.00745309	-0.00213669	-0.0175644	0.0300349
44	0.132771	-0.025885	0.00664904	0.00182818	0.0478267	0.0835209	0.0411185	0.0220256		44	0.00370239	-0.0908743	-0.025022	-0.000981353	-0.0172198	-0.026079	0.0152248		44	0.0021996	-0.0948583	0.0148024	0.0065652	-0.0178228	0.0223531		44	-0.09648	0.0475358	0.0494408	-0.0284426	-0.00612711	-0.00681462	0.0241882
45	0.145773	-0.0309017	-0.00286564	0.00751832	0.0657233	0.0880441	0.0455486	0.0246603		45	0.0112156	-0.0762262	-0.00990248	0.012421	-0.0109669	-0.0146918	0.0144632		45	0.0395892	0.0124917	0.000826765	0.00487448	0.0144455	0.00755437		45	-0.0720849	0.0462395	0.0489968	-0.0314074	-0.0261327	-0.00687774	0.0211356
46	0.14698	-0.0335167	0.0212477	0.00945666	0.0625255	0.118614	0.0542179	0.0256085		46	0.0249671	-0.0819273	-0.0150803	-0.00794018	-0.00745757	-0.0174877	0.0156875		46	0.0258474	0.0133411	0.0175855	0.004672	0.0153615	0.00381812		46	-0.0837747	0.027646	0.0706711	-0.0486455	-0.0280591	-0.0124324	0.0246234
47	0.164417	-0.0259063	0.0136455	0.004386	0.0621473	0.0852776	0.0506612	0.025628		47	0.0123995	-0.0100325	-0.00388193	0.00980673	-0.0121199	-0.000765617	0.00451487		47	0.022042	0.00503397	0.00374045	-0.00486487	0.0064879	0.00487647		47	-0.109401	0.0264271	0.05316	-0.0270751	-0.0554798	-0.0224738	0.0259066
48	0.173503	-0.018078	0.00138126	0.0144224	0.0678202	0.0778082	0.0528095	0.0261197		48	-0.0305738	-0.0355044	-0.0231467	0.00729005	-0.0150653	-0.0194	0.00672128		48	0.0396496	0.00424677	0.01855	0.00115895	0.0159013	0.00760001		48	-0.0981005	-0.0172801	0.129755	-0.0324662	-0.104733	-0.024565	0.037823
49	0.186518	-0.0314465	0.0487368	0.0250383	0.0759851	0.0574884	0.0603867	0.0268635		49	-0.00740806	-0.0451596	-0.0177837	-0.00389397	0.00238877	-0.0143713	0.0074799		49	0.0413107	0.00203016	0.00337875	0.00779022	0.0136274	0.00806213		49	-0.0832345	0.0760741	0.0989749	-0.017249	-0.0790859	-0.000904088	0.0340936
50	0.198893	-0.0298287	0.015803	0.00526525	0.0756069	0.079717	0.057576	0.0302337		50	-0.044052	-0.0630064	-0.0154213	0.00988809	0.0200028	-0.0185178	0.014045		50	0.0793043	0.0152884	0.0240458	0.0173777	0.034004	0.0131767		50	-0.118649	-0.00218862	0.12206	-0.0206857	-0.10364	-0.0246208	0.0385327
51	0.21119	-0.0302124	0.0164904	0.0158162	0.0744318	0.0587609	0.0577462	0.03119		51	-0.00974171	-0.0648123	-0.0379448	0.00521271	-0.0223365	-0.0259245	0.0107722		51	0.0123775	0.0710764	0.0109443	0.0171854	0.0278959	0.0125186		51	-0.0539129	-0.00745128	0.0947229	-0.0369437	-0.119732	-0.0246633	0.0313647
52	0.231511	-0.0358047	0.0121618	0.0226154	0.0868817	0.094822	0.0686979	0.0348656		52	-0.0191788	-0.0856572	-0.0261521	-0.00657879	-0.00263539	-0.0280404	0.013428		52	0.0357838	-0.00184372	0.00890471	0.0132977	0.0140356	0.00685568		52	-0.0987488	0.0378231	0.136917	-0.0391582	-0.135525	-0.0197384	0.0437633
53	0.232049	-0.0264416	-0.00871873	0.0239493	0.078423	0.0742394	0.0622501	0.0348037		53	-0.033249	-0.0871916	-0.0233318	-0.00359024	-0.0098897	-0.0314505	0.0132925		53	-0.0129616	0.0294166	0.00682494	0.0161527	0.00985817	0.00771402		53	-0.125629	0.0426794	0.105131	-0.0367016	-0.160094	-0.0349229	0.0445133
54	0.247347	-0.0276591	0.0152721	0.0185988	0.0894649	0.11499	0.0763356	0.0368135		54	-0.02429	-0.16127	-0.0291526	-0.00551571	-0.0195425	-0.0479542	0.025583		54	0.0442704	0.0378895	-0.00156447	0.0489547	0.0323875	0.00999589		54	-0.117936	0.0112969	0.111178	-0.0215691	-0.141495	-0.0317051	0.0409181
55	0.258793	-0.0210838	0.00374291	0.0260225	0.0902179	0.10178	0.0765787	0.0377941		55	0.0136517	-0.110763	-0.0354557	-0.00143696	-0.0421049	-0.0352218	0.0192707		55	0.0185085	0.0500704	0.00111813	0.0296785	0.0248439	0.00888398		55	-0.194298	0.0419442	0.180512	-0.0219261	-0.146067	-0.0279668	0.0600004
56	0.2685	-0.0324531	-0.0040839	0.0306885	0.0993451	0.143885	0.0843138	0.0415076		56	-0.0165378	-0.130699	-0.0327669	-0.00165391	-0.0476256	-0.0458567	0.0201853		56	-0.00266286	0.0465694	0.0118887	0.025396	0.0202978	0.00906261		56	-0.185028	0.0331215	0.155809	-0.0253326	-0.170048	-0.0382955	0.0572133
57	0.281711	-0.0298642	-0.00830357	0.0372279	0.107395	0.144771	0.0888228	0.0430965		57	0.0427369	-0.113466	-0.0269461	-0.0130115	-0.0417094	-0.0304792	0.022531		57	0.0331562	-0.0134239	0.0159076	0.0260135	0.0154134	0.00887062		57	-0.165019	0.0218997	0.164885	-0.0364294	-0.0785279	-0.0186383	0.0492565
58	0.290493	-0.0349828	0.0223775	0.0399456	0.0988116	0.0794542	0.0826832	0.0417546		58	0.00043528	-0.108792	-0.0311984	0.00474626	-0.0371397	-0.0343897	0.0182185		58	0.0389851	-0.0783477	0.0140589	0.0271272	0.000455891	0.0231718		58	-0.201083	-0.0245549	0.172048	-0.0562632	0.181858	0.014401	0.0650657
59	0.299448	-0.0232463	0.0116174	0.0422087	0.118116	0.11492	0.0938441	0.0429612		59	0.0146307	-0.122543	-0.0306724	-0.00312921	-0.0542656	-0.0391959	0.0213959		59	-0.016314	-0.0155991	0.0140087	0.0220449	0.00103513	0.00861472		59	-0.153049	0.0209516	0.194403	-0.0298947	0.554113	0.117305	0.109688
60	0.334436	0.0738008	0.00521299	0.17525	0.131711	0.153153	0.145594	0.041383		60	0.0425548	-0.131289	0.00547524	0.0617729	-0.0257785	-0.00945298	0.0304049		60	0.0214984	0.0498011	0.0607482	0.176447	0.0771237	0.0295529		60	-0.151407	0.124289	0.235778	0.00470254	0.858631	0.214399	0.1551
61	0.465881	0.302491	0.10183	0.502066	0.207329	0.289748	0.311557	0.0566462		61	0.206707	0.0003427	0.170841	0.234192	0.12971	0.148358	0.0366245		61	0.339763	0.204901	0.248992	0.452318	0.311494	0.0473676		61	0.194467	0.311578	0.490986	0.18783	1.17393	0.471759	0.16451
62	0.610332	0.538372	0.291266	0.705372	0.370501	0.532493	0.508056	0.0569672		62	0.420299	0.256926	0.434493	0.424272	0.334084	0.374015	0.030744		62	0.539697	0.446843	0.489633	0.682388	0.53964	0.0443628		62	0.455293	0.466556	0.637832	0.438584	1.21484	0.642621	0.131936
63	0.76839	0.731001	0.541458	0.866664	0.572506	0.738374	0.703065	0.0460138		63	0.643692	0.529031	0.635952	0.641292	0.56767	0.603527	0.0209057		63	0.755458	0.676831	0.769095	0.855459	0.764211	0.0316838		63	0.80175	0.689193	0.832288	0.695032	1.16185	0.836023	0.0771462
64	0.897267	0.88665	0.760064	0.939112	0.81678	0.88129	0.863527	0.0239163		64	0.821186	0.791823	0.863929	0.845788	0.802652	0.825076	0.011937		64	0.978285	0.959935	0.964604	0.985188	0.972003	0.00508489		64	1.01504	0.90473	0.855995	0.93469	1.08034	0.958158	0.0357801
65	1	1	1	1	1	1	1	0		65	1	1	1	1	1	1	0		65	1	1	1	1	1	0		65	1	1	1	1	1	1	0
66	1.00991	0.993624	0.999387	1.01443	1.08357	1.04295	1.02398	0.0126119		66	0.923149	0.977798	0.996171	0.942344	0.963223	0.960537	0.0114957		66	0.851438	0.947734	0.819854	0.898314	0.879335	0.0241801		66	0.744425	0.833859	0.742188	0.879944	0.91799	0.823681	0.0316771
67	1.04988	0.973578	0.949636	1.03426	1.14295	1.06106	1.03523	0.025611		67	0.915351	0.848349	1.00132	0.863769	0.904423	0.906643	0.0239013		67	0.681494	0.741279	0.625963	0.816856	0.716398	0.0354502		67	0.412747	0.774344	0.61529	0.802902	0.811044	0.683265	0.0683334
68	1.03059	0.948743	0.937998	1.02044	1.15635	1.08983	1.03066	0.0310466		68	0.962559	0.84449	0.958144	0.78547	0.837249	0.877582	0.0315708		68	0.607681	0.508597	0.435569	0.792649	0.586124	0.0669862		68	0.251425	0.657753	0.428212	0.712337	0.797712	0.569488	0.0897565
69	1.0338	0.927778	0.886035	1.04476	1.17718	1.06265	1.02203	0.0386415		69	0.910729	0.778579	0.927096	0.743364	0.75895	0.823744	0.0351836		69	0.583067	0.433025	0.282429	0.71034	0.502215	0.080213		69	0.192825	0.541375	0.391829	0.621947	0.737344	0.497064	0.0846001
70	1.04399	0.907247	0.897448	1.03763	1.15594	1.07461	1.01948	0.0372968		70	0.93797	0.706661	0.910817	0.663622	0.681416	0.780097	0.0531823		70	0.511942	0.35561	0.178371	0.630947	0.419217	0.084956		70	0.134052	0.50798	0.325425	0.563293	0.676211	0.441392	0.0854025
71	1.05143	0.908261	0.868612	1.03515	1.18649	1.0924	1.02372	0.0439372		71	0.873858	0.648694	0.872463	0.632261	0.647947	0.735045	0.0505014		71	0.434777	0.226674	0.127562	0.59203	0.345261	0.0902649		71	0.011515	0.347972	0.311061	0.513811	0.602984	0.357469	0.0909173
72	1.06873	0.903789	0.859342	1.04595	1.18833	1.11333	1.02991	0.0467914		72	0.870124	0.597786	0.85559	0.557276	0.596561	0.695467	0.0615029		72	0.406055	0.20341	0.0873934	0.534758	0.307904	0.0868334		72	0.00635082	0.292869	0.303435	0.436799	0.594423	0.326775	0.0867425
73	1.06384	0.89484	0.795203	1.04613	1.18514	1.17101	1.02603	0.0574118		73	0.848962	0.622904	0.806368	0.502219	0.556149	0.66732	0.0612922		73	0.412005	0.135234	0.0635413	0.51453	0.281328	0.0936197		73	0.0288228	0.254134	0.323126	0.388152	0.555489	0.309945	0.0771302
74	1.07425	0.893457	0.789942	1.04691	1.17554	1.14365	1.02063	0.0557988		74	0.800592	0.510417	0.755218	0.469149	0.478447	0.602765	0.0645644		74	0.392102	0.0309911	0.0535846	0.461804	0.234621	0.0970348		74	-0.098792	0.195181	0.292218	0.366237	0.490679	0.249105	0.0889668
75	1.08876	0.891219	0.770967	1.0726	1.21047	1.14463	1.02978	0.0617649		75	0.807741	0.463179	0.725242	0.417264	0.480366	0.578759	0.0701457		75	0.327139	0.0362322	0.064325	0.41493	0.210656	0.0818277		75	-0.0653001	0.174536	0.315619	0.321136	0.462143	0.241627	0.079782
76	1.08944	0.869231	0.745152	1.05381	1.18636	1.13778	1.01363	0.0635835		76	0.793944	0.438321	0.714511	0.411103	0.437614	0.559099	0.0722645		76	0.365102	0.0121188	0.0544285	0.395988	0.206909	0.0873102		76	-0.0679795	0.167165	0.258143	0.295155	0.406705	0.211838	0.071373
77	1.09777	0.870813	0.738673	1.08024	1.18158	1.12174	1.01513	0.0639864		77	0.749241	0.398815	0.672806	0.377735	0.394837	0.518687	0.0711289		77	0.378209	0.0686112	0.0604368	0.369574	0.219208	0.0773705		77	-0.0907755	0.0942032	0.254858	0.249897	0.394955	0.180627	0.0741279
78	1.11893	0.856736	0.706665	1.06514	1.18482	1.13496	1.01121	0.0700355		78	0.743606	0.396395	0.663346	0.354407	0.40847	0.513245	0.07084		78	0.254866	-0.0295409	0.0400711	0.342968	0.152091	0.0760491		78	-0.035568	0.100162	0.217537	0.24358	0.354631	0.176068	0.0595697
79	1.11743	0.858975	0.674242	1.08137	1.20177	1.16091	1.01578	0.0766532		79	0.667563	0.366639	0.641398	0.334708	0.356007	0.473263	0.066434		79	0.298991	-0.0642401	0.0609391	0.310945	0.151659	0.0798128		79	-0.0459613	0.0869864	0.255104	0.216165	0.326981	0.167855	0.059169
80	1.11824	0.851549	0.696742	1.08279	1.19891	1.16216	1.0184	0.074287		80	0.654688	0.397812	0.631125	0.29961	0.335448	0.463736	0.0669994		80	0.308806	-0.0817451	0.0348466	0.307756	0.142416	0.0854556		80	-0.107586	0.102194	0.281573	0.20491	0.293475	0.154913	0.0661596
81	1.13575	0.838074	0.637347	1.08819	1.20514	1.21998	1.02075	0.086896		81	0.670887	0.311399	0.610306	0.292309	0.330575	0.443095	0.0728258		81	0.310769	0.00192658	0.0434771	0.27703	0.158301	0.0684565		81	-0.0522059	0.0355981	0.287433	0.187212	0.284401	0.148488	0.0607618
82	1.13586	0.839616	0.615275	1.08475	1.19076	1.22828	1.01576	0.0891919		82	0.656441	0.302782	0.582819	0.26385	0.319954	0.425169	0.0722254		82	0.348703	-0.0843139	0.0212728	0.249502	0.133791	0.0865326		82	-0.0705292	0.0649297	0.262247	0.192658	0.260596	0.14198	0.0573408
83	1.1421	0.840135	0.604569	1.12199	1.19001	1.20883	1.01794	0.0904891		83	0.664637	0.297483	0.582926	0.249249	0.307289	0.420317	0.0757		83	0.320373	0.00188515	0.0199767	0.220942	0.140794	0.0673447		83	-0.163399	0.0638655	0.22027	0.150171	0.233428	0.100867	0.064951
84	1.15295	0.856118	0.608755	1.10163	1.19651	1.19516	1.01852	0.0885289		84	0.648177	0.272884	0.537875	0.210599	0.287638	0.391434	0.076129		84	0.356223	0.0259778	0.0185601	0.21588	0.15416	0.0704702		84	-0.0312897	0.0663034	0.195656	0.139419	0.216151	0.117248	0.0405364
85	1.15874	0.840786	0.595381	1.10546	1.1959	1.26723	1.02725	0.0958467		85	0.621482	0.260361	0.533042	0.193009	0.264554	0.37449	0.0759449		85	0.362505	-0.00140868	0.0299134	0.208763	0.149943	0.0732959		85	-0.094773	0.0662647	0.168812	0.134754	0.205464	0.0961043	0.0473558
86	1.17808	0.849919	0.612287	1.11984	1.20324	1.26116	1.03742	0.0942847		86	0.623372	0.231312	0.495526	0.175973	0.261339	0.357504	0.0769055		86	0.338525	0.0293131	0.0235334	0.189234	0.145151	0.064974		86	-0.113788	0.0282458	0.262484	0.113637	0.168197	0.0917553	0.0571845
87	1.17014	0.826065	0.590821	1.11144	1.18046	1.24369	1.02044	0.0955235		87	0.62311	0.285856	0.470806	0.15131	0.273508	0.360918	0.0743048		87	0.300169	0.0875663	0.0239956	0.175364	0.146774	0.0517973		87	-0.124311	0.03109	0.21515	0.0861132	0.174741	0.0765566	0.0534245
88	1.18374	0.832169	0.597389	1.12897	1.20111	1.27739	1.0368	0.0985911		88	0.59259	0.256855	0.455745	0.15719	0.273744	0.347225	0.0697597		88	0.313578	0.0350307	0.0251711	0.177358	0.137785	0.0590072		88	-0.139133	0.0516763	0.170982	0.0987287	0.158489	0.0681485	0.0501631
89	1.19059	0.83043	0.581456	1.12726	1.16842	1.32614	1.03738	0.103118		89	0.630908	0.236872	0.442515	0.136216	0.200628	0.329428	0.0815269		89	0.284222	0.135047	0.0163195	0.154275	0.147466	0.0475015		89	-0.127941	0.0503026	0.15649	0.0775819	0.12045	0.0553768	0.0440829
90	1.21243	0.831278	0.600955	1.123	1.20861	1.27167	1.04132	0.0993081		90	0.616598	0.238158	0.394643	0.142692	0.262391	0.330897	0.0733222		90	0.265769	0.0300795	0.024729	0.153901	0.11862	0.0497195		90	-0.131355	0.0247245	0.22096	0.0972342	0.0673133	0.0557755	0.0510372
91	1.20207	0.828282	0.636584	1.12533	1.19392	1.26513	1.04189	0.0936111		91	0.618568	0.22233	0.369884	0.117617	0.24997	0.315674	0.0766655		91	0.303793	0.0847489	0.0258141	0.125877	0.135058	0.0518537		91	-0.144449	0.0149924	0.163297	0.0701033	0.0728173	0.0353523	0.0454859
92	1.24156	0.831425	0.605597	1.14373	1.1965	1.30061	1.05324	0.102055		92	0.62517	0.19085	0.359085	0.13583	0.256121	0.313411	0.0772316		92	0.269001	-0.0235747	0.0370268	0.112655	0.098777	0.0547447		92	-0.14823	0.0288649	0.132941	0.0743085	0.100368	0.0376505	0.0442658
93	1.2323	0.835812	0.613499	1.14988	1.20227	1.31184	1.0576	0.101519		93	0.595402	0.151427	0.338812	0.135478	0.265202	0.297264	0.0745879		93	0.273682	-0.00772705	0.0210819	0.0966796	0.0959291	0.0547399		93	-0.102962	0.0725334	0.0502991	0.0415325	0.0759822	0.027477	0.0297427
94	1.2614	0.841047	0.573031	1.15702	1.20052	1.35599	1.06483	0.110839		94	0.635097	0.193176	0.309747	0.120947	0.245282	0.30085	0.0797111		94	0.278212	-0.0560573	0.00769904	0.10652	0.0840935	0.063079		94	-0.132068	0.0623951	0.0208805	0.0197322	0.0834279	0.0108736	0.0337813
95	1.25797	0.825892	0.594823	1.15836	1.20082	1.35881	1.06611	0.109158		95	0.582095	0.226851	0.334856	0.127212	0.216265	0.297456	0.0701365		95	0.285491	-0.0799635	0.0163999	0.0959203	0.0794618	0.0671342		95	-0.18142	0.0241247	0.0816019	0.0250991	0.0843529	0.00675178	0.0436676
96	1.26639	0.82278	0.614336	1.16184	1.21732	1.37482	1.07625	0.109308		96	0.639901	0.1936	0.280267	0.112698	0.229343	0.291162	0.0817134		96	0.248041	-0.0619614	0.0331687	0.0744775	0.0734313	0.0561481		96	-0.168844	0.0426794	0.135477	-0.00463957	0.0460082	0.0101362	0.044859
97	1.27181	0.82494	0.617004	1.14264	1.20026	1.39659	1.07554	0.109887		97	0.583654	0.195406	0.291855	0.100282	0.219438	0.278127	0.0736074		97	0.229436	-0.0472116	0.0131346	0.0708328	0.066548	0.0514449		97	-0.177055	0.0163855	0.18144	0.0198835	0.00842796	0.00981633	0.0508023
98	1.29385	0.820219	0.61584	1.17893	1.20622	1.38814	1.08387	0.111709		98	0.595789	0.21035	0.279844	0.0911269	0.191842	0.27379	0.0768963		98	0.225027	-0.100037	0.0137475	0.0555556	0.0485732	0.0583538		98	-0.153675	-0.012327	0.117285	0.00977898	0.0306734	-0.001653	0.0392666
99	1.30355	0.828261	0.616725	1.16061	1.19984	1.38397	1.08216	0.110705		99	0.575549	0.204259	0.279322	0.106086	0.201773	0.273398	0.0718983		99	0.277064	0.00509612	0.0236339	0.0671274	0.0932304	0.0542492		99	-0.151234	-0.0106437	0.0865839	-0.00208017	-0.00212141	-0.015899	0.0341916
100	1.30621	0.81687	0.62366	1.16747	1.19761	1.41503	1.08781	0.113286		100	0.578338	0.153457	0.257661	0.101004	0.193021	0.256696	0.0754738		100	0.293132	-0.0323376	0.0110649	0.0650722	0.0842328	0.0627236		100	-0.134617	0.0228477	0.0835257	-0.00765276	0.00271754	-0.00663586	0.0319163
101	1.30105	0.823199	0.642594	1.15794	1.19855	1.44741	1.09512	0.113024		101	0.55137	0.18705	0.251489	0.0978525	0.200477	0.257648	0.0693103		101	0.274709	-0.022684	0.00620201	0.0508783	0.0772762	0.0584808		101	-0.130361	0.0263884	0.0320185	-0.0291202	0.0157284	-0.0170691	0.0270954
102	1.30133	0.825468	0.612777	1.15874	1.21983	1.43163	1.09163	0.115549		102	0.574581	0.179956	0.257627	0.109818	0.210517	0.2665	0.0721571		102	0.276037	0.0229325	0.0269193	0.0702456	0.0990337	0.051932		102	-0.176904	0.0186105	0.0836441	-0.041052	0.00176199	-0.0227878	0.0388482
103	1.31435	0.812472	0.614758	1.1724	1.20918	1.43633	1.09325	0.117152		103	0.514373	0.16938	0.249147	0.0967569	0.210315	0.247994	0.0636967		103	0.267823	-0.0385731	0.0121399	0.0480334	0.0723557	0.0584861		103	-0.0972146	-0.0198921	0.0651465	-0.0432181	0.0213242	-0.0147708	0.0247565
104	1.31985	0.824182	0.663624	1.15957	1.21479	1.42514	1.10119	0.11021		104	0.569459	0.197177	0.258012	0.0995773	0.197447	0.264334	0.0719082		104	0.225087	-0.0665396	0.00845258	0.0327764	0.0499442	0.0537703		104	-0.159423	-0.0441158	0.0886359	-0.119776	-0.00465173	-0.0478662	0.039054
105	1.32748	0.821674	0.687561	1.14577	1.20503	1.43701	1.10409	0.108771		105	0.542627	0.184358	0.266312	0.0796066	0.1926	0.253101	0.0699961		105	0.29582	-0.0492004	0.00532791	0.0490661	0.0752533	0.0660083		105	-0.168196	-0.0534996	0.0653043	-0.0139333	0.0069908	-0.0326667	0.0348276
106	1.35024	0.815731	0.678019	1.19454	1.21994	1.44554	1.11734	0.113335		106	0.541512	0.192975	0.248172	0.106498	0.171527	0.252137	0.0678122		106	0.358307	-0.0238233	0.0373182	0.0675526	0.109839	0.0735906		106	-0.183645	0.00388666	0.0646433	0.00985764	0.011287	-0.0187941	0.038146
107	1.36586	0.816858	0.696565	1.16339	1.21258	1.43002	1.11421	0.110303		107	0.550801	0.175813	0.244675	0.107713	0.173294	0.250459	0.0698975		107	0.2989	-0.0470873	0.0254022	0.050696	0.0819777	0.0651404		107	-0.120054	0.00411883	0.0673563	0.0168642	-0.0654941	-0.0194417	0.0294284
108	1.36387	0.814696	0.648876	1.1899	1.21191	1.4608	1.11501	0.118318		108	0.572589	0.152796	0.262707	0.114986	0.152659	0.251148	0.0751987		108	0.252782	-0.0756339	0.0170429	0.0366742	0.0577164	0.0601717		108	-0.152465	0.0444594	0.0577573	0.011098	-0.0458401	-0.0169982	0.0342567
109	1.36783	0.826212	0.675569	1.19872	1.20828	1.5254	1.13367	0.12047		109	0.561923	0.184193	0.226121	0.109411	0.170744	0.250478	0.0716218		109	0.260755	-0.118785	0.0273212	0.037717	0.0517521	0.0678045		109	-0.196718	-0.0126172	0.0647223	0.00959746	-0.071839	-0.0413709	0.0398704
110	1.39046	0.838358	0.717956	1.18772	1.23415	1.4809	1.14159	0.112938		110	0.519428	0.175789	0.231538	0.112258	0.188746	0.245552	0.0635815		110	0.333662	-0.106128	0.0319932	0.0351657	0.0736733	0.0802896		110	-0.109401	-0.0119207	0.0753966	0.00960351	-0.0479806	-0.0168605	0.0273996
111	1.40099	0.825193	0.68149	1.20279	1.20799	1.50124	1.13662	0.119773		111	0.590507	0.210586	0.21483	0.116163	0.183982	0.263214	0.0748687		111	0.326233	-0.0861369	0.0290996	0.039104	0.0770748	0.0760185		111	-0.190236	0.0298323	0.0928386	0.00455732	-0.0932359	-0.0312486	0.0445106
112	1.39351	0.824312	0.708666	1.18691	1.21766	1.51133	1.1404	0.117389		112	0.573284	0.138596	0.218026	0.118599	0.171594	0.24402	0.0751479		112	0.329585	-0.0213374	0.0314707	0.0333636	0.0932705	0.0690957		112	-0.173014	-0.00627105	0.0464417	0.0185584	-0.144324	-0.0517218	0.0399641
113	1.4334	0.834159	0.708993	1.19325	1.20332	1.52242	1.14926	0.11995		113	0.533293	0.167999	0.225917	0.111824	0.217493	0.251305	0.0656353		113	0.280417	-0.0759446	0.0243975	0.0288584	0.064432	0.0657758		113	-0.23788	-0.0441158	0.0527556	-0.0039619	-0.172585	-0.0811576	0.0482432
114	1.4224	0.843242	0.704317	1.17988	1.21023	1.5414	1.15024	0.120721		114	0.543652	0.163277	0.198776	0.0933615	0.219084	0.24363	0.069761		114	0.36486	0.0526392	0.0304157	0.0414123	0.122332	0.0701221		114	-0.23062	0.00555059	0.0414794	0.0107108	-0.165484	-0.0676726	0.0488011
115	1.44105	0.830487	0.725749	1.21725	1.196	1.60122	1.16863	0.126376		115	0.577666	0.151663	0.185332	0.10531	0.230715	0.250137	0.0755048		115	0.293494	-0.139356	0.0294211	0.0384864	0.0555113	0.0772899		115	-0.148922	0.010465	0.0854692	0.00364368	-0.191651	-0.0481989	0.0467845
116	1.45398	0.819741	0.713689	1.21371	1.23342	1.57339	1.16799	0.126949		116	0.571542	0.138833	0.190953	0.118387	0.216921	0.247327	0.0741928		116	0.309199	-0.0474809	0.0226191	0.0151808	0.0748795	0.0689985		116	-0.15858	-0.0315783	-0.00130675	-0.0113315	-0.169321	-0.0744236	0.0330154
117	1.46005	0.831072	0.747119	1.20172	1.21101	1.56599	1.16949	0.122171		117	0.54627	0.175836	0.192818	0.119228	0.220675	0.250966	0.0676765		117	0.311645	-0.139045	0.0237746	0.0252644	0.0554097	0.0811553		117	-0.217591	-0.00735454	0.062838	-0.0187798	-0.10643	-0.0574635	0.0431362
118	1.46654	0.829966	0.746357	1.17901	1.19862	1.59194	1.16874	0.12494		118	0.557642	0.192184	0.161118	0.115133	0.21358	0.247932	0.0708183		118	0.314424	-0.10097	0.0286675	0.0233104	0.066358	0.0761613		118	-0.20508	-0.00721911	0.0297791	-0.00307852	0.160171	-0.00508556	0.0523571
119	1.48989	0.833188	0.744342	1.19503	1.20119	1.62264	1.18105	0.12939		119	0.528147	0.144888	0.160816	0.105652	0.233416	0.234584	0.0682031		119	0.365313	-0.110934	0.0335806	0.0245759	0.078134	0.0877041		119	-0.273641	0.00665342	0.0470238	-0.0115372	0.41889	0.0374778	0.0991391
120	1.51757	0.850855	0.875166	1.2053	1.21784	1.56721	1.20566	0.11344		120	0.598749	0.270346	0.220987	0.240701	0.258831	0.317923	0.0632387		120	0.341817	-0.0383659	0.0836558	0.160107	0.136803	0.0689576		120	-0.105966	0.0509797	0.103227	0.0648212	0.738743	0.170361	0.131044
121	1.58323	0.875311	1.49351	1.21611	1.2126	1.62076	1.33359	0.106565		121	0.833935	0.655198	0.476208	0.48029	0.454025	0.579931	0.0653368		121	0.516503	0.196366	0.292457	0.403854	0.352295	0.0599567		121	0.21333	0.334351	0.270938	0.257968	1.00793	0.416905	0.133288
122	1.60437	0.879679	2.1204	1.20331	1.21335	1.72638	1.45792	0.165949		122	1.18338	1.16592	0.745744	0.888404	0.79735	0.95616	0.0823929		122	0.677145	0.314841	0.508943	0.627778	0.532177	0.0697899		122	0.561062	0.652161	0.488697	0.522796	1.12658	0.67026	0.104918
123	1.64617	0.892574	2.53351	1.20593	1.21022	1.7174	1.5343	0.215325		123	1.53751	1.67009	0.986386	1.22922	1.18041	1.32072	0.111158		123	0.858355	0.64294	0.734593	0.846529	0.770604	0.0440594		123	0.805488	0.951649	0.783988	0.821308	1.06025	0.884537	0.0472175
124	1.63134	0.903943	2.83516	1.2372	1.21299	1.77291	1.59892	0.25399		124	1.8608	2.22225	1.19301	1.50488	1.57582	1.67135	0.155566		124	0.953822	0.785134	0.871858	0.978871	0.897421	0.0379777		124	1.07275	1.25733	0.798016	1.03611	0.974827	1.02781	0.066447
125	1.6612	0.909014	3.0986	1.2407	1.22052	1.83664	1.66111	0.290293		125	2.05398	2.64449	1.32162	1.68192	1.8405	1.9085	0.19629		125	1.02286	0.908953	0.903607	1.08191	0.979334	0.0380011		125	1.06912	1.38973	0.85193	1.1656	0.873117	1.0699	0.0889232
126	1.64816	0.906771	3.1731	1.24182	1.22442	1.82083	1.66918	0.300321		126	2.08516	2.68139	1.34899	1.79042	1.84097	1.94938	0.195117		126	0.809851	0.723981	0.740652	0.98367	0.814538	0.0514097		126	0.893301	1.25919	0.627394	1.00024	0.7456	0.905145	0.0973918
127	1.65938	0.900224	3.14344	1.21894	1.19857	1.86667	1.66454	0.29944		127	2.06024	2.62824	1.31006	1.83169	1.78193	1.92243	0.191847		127	0.664521	0.590674	0.518508	0.911182	0.671221	0.0739235		127	0.482	1.1479	0.402424	0.875872	0.752189	0.732076	0.120863
128	1.65554	0.892654	3.1917	1.20256	1.21311	1.8317	1.66454	0.306107		128	2.04411	2.55461	1.31648	1.82129	1.68287	1.88387	0.183501		128	0.614386	0.421549	0.343346	0.824681	0.55099	0.0931388		128	0.310003	1.04375	0.260333	0.779807	0.67868	0.614514	0.131735
129	1.69257	0.903865	3.19058	1.18017	1.22137	1.84503	1.67227	0.306025		129	1.99576	2.49492	1.27137	1.84668	1.6297	1.84769	0.181162		129	0.53257	0.318735	0.207628	0.781816	0.460187	0.109681		129	0.146628	0.909026	0.176931	0.699709	0.634847	0.513428	0.134716
130	1.69381	0.90836	3.20684	1.20642	1.22064	1.85151	1.68126	0.306936		130	1.9797	2.47183	1.29174	1.77834	1.5775	1.81982	0.177762		130	0.486875	0.184765	0.14627	0.712416	0.382581	0.115824		130	0.0648643	0.838889	0.0834566	0.639609	0.5612	0.437604	0.138776
131	1.69318	0.911596	3.22688	1.20047	1.21536	1.86764	1.68585	0.310211		131	1.96002	2.49682	1.24093	1.78915	1.50704	1.79879	0.190752		131	0.434324	0.179462	0.0974305	0.679371	0.347647	0.11414		131	0.0211737	0.722724	0.0723581	0.590024	0.526096	0.386475	0.127453
132	1.70199	0.89309	3.27167	1.23331	1.21616	1.91081	1.7045	0.316995		132	1.94817	2.38149	1.20789	1.74942	1.45346	1.74809	0.18109		132	0.422425	0.0289816	0.0720513	0.652552	0.294002	0.128586		132	0.0360829	0.682944	0.0556461	0.550272	0.462143	0.357418	0.118059
133	1.6902	0.911065	3.27134	1.23106	1.21702	1.90897	1.70494	0.315714		133	1.94371	2.37034	1.17804	1.77803	1.36963	1.72795	0.188946		133	0.405331	0.0376616	0.0539664	0.608532	0.276373	0.120781		133	-0.0958317	0.577691	0.106137	0.510459	0.393289	0.298349	0.113905
134	1.7107	0.907946	3.31657	1.24173	1.22604	1.94861	1.72527	0.322033		134	1.92591	2.37896	1.18403	1.7484	1.31824	1.71111	0.192429		134	0.442478	-0.0650066	0.0499173	0.570344	0.249433	0.132034		134	0.011515	0.504807	0.0472901	0.434379	0.433705	0.286339	0.0946643
135	1.71843	0.926919	3.34026	1.2362	1.23777	1.94507	1.73411	0.323621		135	1.82558	2.34827	1.18991	1.7655	1.28135	1.68212	0.186995		135	0.40675	-0.0392774	0.037288	0.527621	0.233095	0.119747		135	-0.0529622	0.451967	0.0523708	0.449082	0.321607	0.244413	0.0930031
136	1.7209	0.913903	3.37949	1.2594	1.24134	1.95502	1.74501	0.32899		136	1.80684	2.30764	1.15715	1.7869	1.23174	1.65805	0.189034		136	0.390834	-0.0670368	0.0361125	0.496226	0.214034	0.117672		136	-0.0329967	0.379412	0.0559125	0.379355	0.325429	0.221422	0.0781904
137	1.71125	0.91951	3.35568	1.22881	1.23729	1.96592	1.73641	0.327		137	1.83854	2.25866	1.12	1.77443	1.18389	1.6351	0.191681		137	0.411914	-0.0826773	0.0365345	0.481566	0.211835	0.119962		137	-0.140084	0.304032	0.0137774	0.347868	0.29401	0.163921	0.0861053
138	1.73706	0.93437	3.443	1.23034	1.21504	1.9458	1.75094	0.338553		138	1.77263	2.28995	1.13379	1.77282	1.18341	1.63052	0.192035		138	0.399532	-0.0876492	0.027492	0.449169	0.197136	0.115749		138	-0.0653217	0.355595	0.0463825	0.341212	0.270198	0.189613	0.075507
139	1.73026	0.941938	3.4241	1.23084	1.22774	1.93744	1.74872	0.334721		139	1.76054	2.23342	1.12781	1.77052	1.12507	1.60347	0.190215		139	0.524144	-0.0448293	0.0238549	0.44269	0.236465	0.124904		139	-0.136087	0.227685	0.0243827	0.274752	0.280762	0.134299	0.0735091
140	1.7355	0.931938	3.47708	1.24627	1.22826	1.92905	1.75801	0.341966		140	1.76174	2.22583	1.09548	1.78188	1.12241	1.59747	0.193237		140	0.527738	-0.149776	0.0402118	0.402265	0.205109	0.136036		140	-0.102141	0.231555	0.0312392	0.30411	0.198676	0.132688	0.0660155
141	1.71537	0.933591	3.45229	1.22804	1.21561	1.99802	1.75715	0.340944		141	1.78473	2.19074	1.11589	1.75993	1.11788	1.59383	0.187115		141	0.549422	-0.0600762	0.028758	0.3831	0.225301	0.125006		141	-0.156636	0.168209	-0.0386374	0.265023	0.211824	0.0899568	0.0718241
142	1.75553	0.930737	3.43638	1.2428	1.21276	2.02569	1.76732	0.338919		142	1.80862	2.24025	1.04974	1.76342	1.081	1.5886	0.205099		142	0.540483	-0.129972	0.0175252	0.36274	0.197694	0.133363		142	-0.207435	0.176587	0.0183846	0.278074	0.20879	0.09488	0.0775777
143	1.74426	0.9333	3.48015	1.24225	1.20593	2.03173	1.77294	0.345225		143	1.75141	2.21946	1.05497	1.78872	1.03428	1.56977	0.205407		143	0.462019	-0.213892	0.0156062	0.340245	0.150994	0.133235		143	-0.130642	0.16167	-0.00728517	0.208105	0.133644	0.0730985	0.0557527
144	1.75732	0.932255	3.48204	1.25633	1.20234	2.0526	1.78048	0.345541		144	1.77278	2.18659	1.05731	1.78472	1.07838	1.57596	0.197156		144	0.498231	-0.197174	0.0268791	0.312393	0.160082	0.132975		144	-0.17014	0.0337987	0.0580829	0.224224	0.145837	0.0583605	0.0593225
145	1.7542	0.941379	3.48767	1.25837	1.21571	2.02665	1.78066	0.344457		145	1.73319	2.17673	1.01784	1.79017	1.02829	1.54924	0.203903		145	0.522332	-0.243951	0.026005	0.289817	0.148551	0.14334		145	-0.164739	0.0678512	-0.0138062	0.193765	0.138155	0.0442453	0.0561343
146	1.78139	0.957313	3.52561	1.26048	1.22146	2.02223	1.79475	0.348139		146	1.73534	2.13972	1.01708	1.83241	1.03349	1.55161	0.201261		146	0.519523	-0.188494	0.0282255	0.276716	0.158992	0.132686		146	-0.153848	0.0865994	0.00886446	0.180956	0.0693697	0.0383883	0.0495727
147	1.76876	0.957869	3.53411	1.26213	1.2208	2.09727	1.80682	0.350799		147	1.69708	2.08218	0.975713	1.79991	1.05771	1.52252	0.193461		147	0.502549	-0.180498	0.0130944	0.271239	0.151596	0.129168		147	-0.15145	0.0667097	0.0140438	0.194025	0.114289	0.0475235	0.0517686
148	1.77094	0.944889	3.60093	1.26972	1.22714	2.0406	1.80904	0.359095		148	1.67718	2.06214	0.956819	1.79563	1.02983	1.50432	0.19502		148	0.434445	-0.21008	0.0195145	0.250464	0.123586	0.121165		148	-0.173576	0.0243182	-0.0751985	0.158037	0.0484468	-0.00359461	0.0504511
149	1.78201	0.94556	3.57397	1.27446	1.19772	2.10424	1.81299	0.357765		149	1.63336	2.06086	0.97847	1.81891	0.999705	1.49826	0.195584		149	0.488325	-0.251388	0.0141393	0.219434	0.117627	0.135707		149	-0.213615	0.016637	-0.00189867	0.153257	0.12016	0.0149079	0.0575244
150	1.78156	0.955003	3.65154	1.28401	1.21295	2.09835	1.83057	0.366547		150	1.58437	2.08654	0.954276	1.8397	0.994168	1.49181	0.201979		150	0.509013	-0.239808	0.0426331	0.229791	0.135407	0.136447		150	-0.182111	0.0286328	-0.0516498	0.162024	0.0227996	-0.00406093	0.0503353
151	1.79993	0.958016	3.6219	1.25912	1.21056	2.05051	1.81667	0.36245		151	1.59414	2.10885	0.943716	1.81968	1.0191	1.4971	0.202231		151	0.503788	-0.289857	0.0162593	0.199621	0.107453	0.143994		151	-0.186605	0.0538239	0.0224886	0.113528	0.00626458	0.0019	0.0452258
152	1.77736	0.952071	3.64956	1.26867	1.22218	2.09208	1.82699	0.366572		152	1.58205	2.07444	0.924266	1.84439	0.983068	1.48164	0.205166		152	0.400619	-0.268706	0.0194241	0.204865	0.0890505	0.12332		152	-0.171631	0.0309545	0.0683231	0.137156	0.020231	0.0170067	0.0459819
153	1.78751	0.952751	3.75796	1.28617	1.21361	2.08588	1.84731	0.381072		153	1.56786	2.13148	0.903973	1.83271	0.970284	1.48126	0.214304		153	0.499227	-0.276371	0.0220364	0.190125	0.108754	0.140297		153	-0.275499	-0.0404203	-0.0355988	0.118798	0.00864965	-0.0448141	0.0576012
154	1.80692	0.966922	3.77159	1.26585	1.21225	2.09298	1.85275	0.383012		154	1.6011	2.06907	0.914504	1.84384	0.989809	1.48367	0.205335		154	0.39775	-0.280142	0.0125418	0.175587	0.0764342	0.123568		154	-0.226536	0.0381326	0.00150489	0.107956	0.0216376	-0.0114611	0.0506916
155	1.80839	0.961228	3.79706	1.29028	1.2136	2.0989	1.86158	0.385937		155	1.60438	2.05073	0.868498	1.83678	0.980577	1.46819	0.208917		155	0.44124	-0.285901	0.00762871	0.172155	0.0837807	0.131826		155	-0.274938	-0.00458778	0.014981	0.127027	-0.0238011	-0.0322636	0.0591046
156	1.79393	0.977555	3.84967	1.27185	1.23156	2.1431	1.87794	0.393026		156	1.59738	2.06558	0.852692	1.84168	0.985921	1.46865	0.212083		156	0.418831	-0.252507	0.0261055	0.176862	0.0923229	0.121719		156	-0.161627	0.00440905	-0.0671582	0.0926176	0.00128803	-0.0260941	0.0378566
157	1.80131	0.968109	3.82146	1.29713	1.22274	2.14264	1.87556	0.389002		157	1.53102	2.08313	0.836812	1.83831	0.988824	1.45562	0.214171		157	0.465673	-0.282918	0.0118485	0.146895	0.0853748	0.134503		157	-0.204453	0.0710243	-0.00906094	0.105977	-0.0596078	-0.0192241	0.0489343
158	1.82194	0.966539	3.82848	1.27678	1.22641	2.08969	1.86831	0.389749		158	1.50657	2.05382	0.834752	1.86228	0.963964	1.44428	0.214697		158	0.423029	-0.207387	0.0268389	0.151714	0.0985486	0.113703		158	-0.184618	0.0444208	-0.00594348	0.0893805	-0.0541803	-0.022188	0.0422161
159	1.84065	0.975447	3.8523	1.26738	1.23839	2.15004	1.88737	0.393323		159	1.52503	2.07744	0.822662	1.84361	0.990978	1.45194	0.215265		159	0.471623	-0.240429	0.0191528	0.141195	0.0978854	0.128016		159	-0.238788	0.0251888	0.0551923	0.0930048	-0.0668166	-0.0264437	0.0530352
160	1.84757	0.978538	3.82907	1.25901	1.22464	2.18997	1.88813	0.391697		160	1.50852	2.068	0.822896	1.8926	0.985432	1.45549	0.21819		160	0.414361	-0.202581	0.011316	0.124521	0.0869041	0.111287		160	-0.274505	0.0689347	-0.00429596	0.0782535	-0.0838255	-0.0430877	0.0579625
161	1.8439	0.993069	3.86984	1.30531	1.21472	2.19364	1.90342	0.394946		161	1.49896	2.09255	0.806719	1.87994	0.968795	1.44939	0.223203		161	0.419193	-0.237695	0.0242066	0.116664	0.0805924	0.117377		161	-0.250542	0.0579257	0.0469646	0.034901	-0.100957	-0.0423416	0.0532086
162	1.86445	0.988638	3.88097	1.2913	1.22606	2.17726	1.90478	0.396427		162	1.46945	2.0542	0.800065	1.88201	0.981553	1.43746	0.218462		162	0.409498	-0.223877	0.0292302	0.109304	0.0810389	0.113011		162	-0.242418	0.020642	0.0424857	0.103448	-0.132788	-0.0417261	0.0567896
163	1.85197	0.994055	3.92743	1.2893	1.22681	2.17277	1.91039	0.402541		163	1.4465	2.07912	0.817162	1.87122	0.976091	1.43802	0.218868		163	0.383646	-0.217517	0.0399606	0.126677	0.0831915	0.107372		163	-0.235633	0.0758419	0.0261683	0.0852056	-0.16527	-0.0427374	0.0591275
164	1.85096	0.990637	3.98751	1.25463	1.21486	2.2396	1.92303	0.414498		164	1.44533	2.0758	0.795379	1.86339	0.976621	1.4313	0.22031		164	0.409891	-0.19995	0.0372277	0.113	0.090042	0.108891		164	-0.21368	0.0385003	-0.0100672	0.0899977	-0.155775	-0.0502049	0.0517709
165	1.88174	0.990871	3.96059	1.29408	1.22331	2.2341	1.93078	0.40838		165	1.43462	2.03637	0.783684	1.89577	0.985205	1.42713	0.219105		165	0.480804	-0.213271	0.0171836	0.162456	0.111793	0.125836		165	-0.236908	0.0309545	0.0307163	0.0958304	-0.136832	-0.0432478	0.0553468
166	1.87126	0.990556	3.95376	1.27381	1.21088	2.22951	1.92163	0.408881		166	1.39008	2.02324	0.780007	1.89504	1.00941	1.41956	0.216206		166	0.467304	-0.124006	0.032174	0.168905	0.136094	0.108751		166	-0.242893	0.0292519	-0.00365471	0.0659526	-0.0810582	-0.0464804	0.0489834
167	1.87317	1.00014	3.96523	1.29682	1.22158	2.20436	1.92688	0.40784		167	1.41953	2.02356	0.765189	1.88869	1.02809	1.42501	0.215981		167	0.386062	-0.144514	0.0422312	0.168226	0.113001	0.0964801		167	-0.284596	0.0152246	0.033449	0.0789553	-0.0986099	-0.0511154	0.0583916
168	1.88095	0.99234	3.97726	1.30441	1.22845	2.25694	1.94006	0.410375		168	1.38589	1.98732	0.796914	1.91022	0.985517	1.41317	0.213552		168	0.465764	-0.171093	0.0347059	0.148889	0.119567	0.115216		168	-0.178178	0.035095	0.0360041	0.0889328	-0.083535	-0.0203363	0.0434027
169	1.89523	0.99657	4.02296	1.29809	1.2223	2.21465	1.94163	0.416111		169	1.39523	2.04979	0.799067	1.95791	1.01444	1.44329	0.222164		169	0.385367	-0.225079	0.0317621	0.148981	0.0852578	0.109914		169	-0.176299	0.0165209	-0.00775871	0.0799053	-0.117652	-0.0410567	0.0415755
170	1.8749	1.01075	4.04197	1.29296	1.22123	2.25743	1.94988	0.419043		170	1.41421	2.07778	0.827148	1.91867	1.00194	1.44795	0.219429		170	0.487932	-0.088022	0.0254022	0.141792	0.141776	0.10787		170	-0.212124	-0.0482176	-0.0148125	0.0812727	-0.103693	-0.059515	0.0434458
171	1.8846	0.999112	3.97157	1.29558	1.22607	2.23216	1.93485	0.409124		171	1.37263	2.06193	0.819895	1.92611	1.04102	1.44432	0.21645		171	0.553741	-0.139066	0.0478577	0.146885	0.152354	0.126735		171	-0.203351	-0.0256578	-0.00135607	0.0630968	-0.0868757	-0.0508288	0.0403101
172	1.89012	1.01751	4.00006	1.32889	1.22784	2.28309	1.95792	0.411424		172	1.41437	2.04727	0.816008	1.94404	1.03847	1.45203	0.216644		172	0.440183	-0.126492	0.0465716	0.1269	0.121791	0.102683		172	-0.248857	-0.0194664	-0.0532381	0.0758998	-0.0973486	-0.0686021	0.0476862
173	1.91195	1.01251	4.06239	1.33659	1.22235	2.24032	1.96435	0.419369		173	1.37674	2.08699	0.817552	1.96118	1.04972	1.45844	0.222017		173	0.43517	-0.170658	0.0339323	0.12121	0.104914	0.109062		173	-0.257435	-0.00168557	-0.0302814	0.0647002	-0.118057	-0.0685519	0.0497271
174	1.90641	1.00891	4.0855	1.30906	1.22176	2.24819	1.9633	0.424163		174	1.36948	2.07868	0.816919	1.94877	1.0597	1.45471	0.219409		174	0.463891	-0.182362	0.0599947	0.114984	0.114127	0.115426		174	-0.291316	-0.00267232	-0.0193209	0.0730802	-0.0806225	-0.0641703	0.0553162
175	1.90902	1.00698	4.11889	1.3421	1.21442	2.29785	1.98154	0.428845		175	1.37768	2.07882	0.791926	1.94224	1.07514	1.45316	0.220589		175	0.495361	-0.19821	0.0410457	0.116948	0.113786	0.12456		175	-0.271545	0.0287102	-0.022537	0.0748046	-0.109305	-0.0599744	0.0546361
176	1.91137	1.01503	4.13014	1.34485	1.20888	2.2721	1.98039	0.429545		176	1.38182	2.10579	0.778034	1.95162	1.10073	1.4636	0.224406		176	0.484217	-0.242542	0.0367254	0.103291	0.0954227	0.129636		176	-0.135287	-0.0133137	-0.0501601	0.0878074	-0.167173	-0.0556254	0.0405867
177	1.90051	1.01844	4.18435	1.31891	1.22593	2.32344	1.99526	0.438188		177	1.3841	2.08235	0.726874	1.96988	1.10066	1.45277	0.22973		177	0.530395	-0.1036	0.058357	0.0979147	0.145767	0.117275		177	-0.231398	0.00945889	0.0143299	0.0568949	-0.0615954	-0.042462	0.0455438
178	1.92055	1.01758	4.14644	1.3378	1.23537	2.31879	1.99609	0.431515		178	1.36165	2.12253	0.739212	1.94424	1.1042	1.45437	0.230571		178	0.417411	-0.205999	0.040694	0.0963961	0.0871255	0.111033		178	-0.178892	-0.00936674	-0.0371674	0.0922424	0.239459	0.0212552	0.0623095
179	1.93711	1.01162	4.15122	1.31107	1.22958	2.28147	1.98701	0.433173		179	1.39532	2.08515	0.751258	1.93502	1.10052	1.45345	0.223782		179	0.506325	-0.250849	0.0497365	0.105072	0.102571	0.134796		179	-0.245097	-0.0160612	-0.0273514	0.0736308	0.705932	0.0982107	0.143752
180	1.94324	1.0239	4.15388	1.32779	1.23087	2.30323	1.99715	0.432387		180	1.41868	2.23553	0.812097	1.98905	1.16379	1.52383	0.23411		180	0.438975	-0.157296	0.0972195	0.228819	0.151929	0.108086		180	-0.12349	0.0747391	0.0503681	0.138045	0.944058	0.216744	0.167187
181	1.93098	1.03541	4.17409	1.32779	1.21539	2.31803	2.00028	0.435587		181	1.86385	2.67756	0.976463	2.03699	1.49529	1.81003	0.253055		181	0.946241	-0.0101508	0.28464	0.460681	0.420353	0.173554		181	0.20499	0.357955	0.324547	0.318026	1.16269	0.473642	0.155793
182	1.93712	1.02981	4.25793	1.33036	1.23413	2.33646	2.02097	0.446873		182	2.41209	3.40263	1.16584	2.06036	1.96509	2.2012	0.324681		182	1.12537	0.162579	0.529269	0.656318	0.618383	0.17215		182	0.612705	0.621185	0.635671	0.595778	1.30337	0.753742	0.123036
183	1.96249	1.04	4.26444	1.32465	1.21988	2.42265	2.03902	0.449841		183	2.73458	3.96272	1.34136	2.08713	2.41255	2.50767	0.385479		183	1.21464	0.315752	0.73594	0.798551	0.766222	0.159289		183	0.907714	0.886118	0.673959	0.902277	1.1881	0.911633	0.0731237
184	1.96526	1.04127	4.32453	1.33685	1.2269	2.40236	2.04953	0.456692		184	3.00752	4.52001	1.48229	2.13701	2.77352	2.78407	0.455054		184	1.44457	0.489166	0.917372	0.969476	0.955145	0.169245		184	1.11627	1.20416	0.84754	1.09525	1.10497	1.07364	0.0534501
185	1.95019	1.04564	4.29514	1.34552	1.22921	2.39097	2.04278	0.451703		185	3.17617	4.83547	1.57183	2.17634	3.02343	2.95665	0.494337		185	1.46163	0.63917	0.964383	1.04299	1.02704	0.146521		185	1.23814	1.34937	0.791466	1.14195	1.05445	1.11507	0.0846541
186	1.95931	1.03694	4.52813	1.35877	1.21299	2.36984	2.07766	0.484531		186	3.24602	4.87727	1.61706	2.17489	3.10861	3.00477	0.497581		186	1.29966	0.542323	0.72746	0.986333	0.888944	0.142389		186	0.924849	1.27161	0.578867	1.0547	0.960386	0.958082	0.100508
187	1.95727	1.04231	4.53923	1.37383	1.21073	2.43598	2.09322	0.486474		187	3.21236	4.88898	1.58147	2.21829	3.06294	2.99281	0.499613		187	1.1472	0.450882	0.542792	0.919078	0.764989	0.140949		187	0.602182	1.14039	0.413266	0.946174	0.907066	0.801815	0.116168
188	1.9476	1.04055	4.61044	1.35262	1.23617	2.43536	2.10379	0.49624		188	3.18851	4.81258	1.57104	2.22771	3.06506	2.97298	0.48826		188	0.996617	0.166701	0.367931	0.858101	0.597338	0.170568		188	0.395591	1.03875	0.272615	0.846848	0.833695	0.677501	0.130688
189	1.94674	1.04298	4.66819	1.33332	1.22111	2.40334	2.10261	0.505212		189	3.14837	4.74673	1.55643	2.2592	3.02469	2.94708	0.477174		189	0.872912	0.147373	0.246943	0.834218	0.525361	0.165185		189	0.200906	0.910419	0.0722791	0.775499	0.753649	0.54255	0.151265
190	1.97053	1.03966	4.68321	1.34576	1.23116	2.40353	2.11231	0.506323		190	3.1625	4.74892	1.57076	2.23891	3.005	2.94522	0.477163		190	0.744494	0.0755096	0.155624	0.757933	0.43339	0.159559		190	0.158317	0.862532	0.106818	0.719416	0.759971	0.521411	0.143695
191	1.97809	1.07282	4.69357	1.34225	1.22286	2.44847	2.12634	0.5071		191	3.1163	4.75482	1.55409	2.24844	2.98565	2.93186	0.478556		191	0.689739	0.0319854	0.104323	0.715473	0.38538	0.159193		191	0.0748471	0.804082	0.0401871	0.650675	0.667213	0.447401	0.144427
192	1.98629	1.05231	4.73309	1.35381	1.23358	2.43222	2.13188	0.512497		192	3.10088	4.71137	1.50306	2.25168	2.95128	2.90365	0.477315		192	0.721934	-0.0869241	0.103821	0.686498	0.356332	0.177291		192	0.0879197	0.692096	0.0948906	0.577796	0.634984	0.417537	0.120183
193	1.97557	1.06322	4.73574	1.34228	1.2242	2.40913	2.12503	0.512903		193	3.11652	4.68283	1.47933	2.27762	2.90838	2.89294	0.474588		193	0.696746	0.0101715	0.0935222	0.645495	0.361484	0.155782		193	0.045828	0.658449	0.0400884	0.523637	0.571933	0.367987	0.120249
194	1.9847	1.06123	4.70878	1.35267	1.22983	2.49105	2.13804	0.509847		194	3.10771	4.68044	1.49314	2.28806	2.88669	2.89121	0.471874		194	0.650719	0.0183336	0.071991	0.602266	0.335827	0.145893		194	0.00812264	0.576336	0.0343763	0.534607	0.516762	0.334041	0.114602
195	1.96645	1.07272	4.70669	1.33844	1.21909	2.49173	2.13252	0.510203		195	3.09178	4.65869	1.45052	2.28545	2.90162	2.87761	0.473536		195	0.716528	-0.0385731	0.0606779	0.589297	0.331982	0.162981		195	-0.0141548	0.545689	-0.0202877	0.450716	0.453168	0.283026	0.110702
196	2.00101	1.07422	4.75364	1.36636	1.21055	2.45904	2.14414	0.515062		196	3.0494	4.65135	1.44515	2.29887	2.85941	2.86083	0.471656		196	0.694541	0.0192451	0.0761506	0.565161	0.338774	0.147667		196	-0.0798205	0.44684	0.0227352	0.443927	0.44096	0.254928	0.104523
197	1.99276	1.07306	4.80276	1.35231	1.25286	2.4629	2.15611	0.520697		197	3.04743	4.67559	1.42763	2.30761	2.79959	2.85157	0.477142		197	0.720605	-0.0157027	0.0465013	0.522458	0.318465	0.155917		197	-0.0210693	0.42252	0.00340891	0.377013	0.428392	0.242053	0.0920194
198	1.98091	1.07452	4.79152	1.35672	1.22379	2.52326	2.15845	0.521455		198	3.07943	4.64516	1.43664	2.33873	2.7804	2.85607	0.470697		198	0.69895	-0.0121395	0.0556141	0.515006	0.314358	0.150358		198	-0.0442759	0.374711	0.0710756	0.36533	0.389146	0.231197	0.0812551
199	1.99626	1.08004	4.74397	1.37614	1.23658	2.48481	2.15297	0.512141		199	3.07118	4.70208	1.40122	2.32975	2.75387	2.85162	0.484064		199	0.742139	0.0459065	0.0370067	0.485636	0.327672	0.150128		199	-0.0131825	0.385894	-0.0205837	0.35511	0.364202	0.214288	0.0845367
200	1.99819	1.07476	4.76093	1.34965	1.24043	2.49434	2.15305	0.515928		200	3.04595	4.66987	1.3971	2.32397	2.71611	2.8306	0.47975		200	0.72429	-0.0327726	0.0548807	0.462645	0.302261	0.153557		200	-0.107413	0.312778	0.0011892	0.318044	0.350067	0.174933	0.084867
201	2.00171	1.07382	4.80893	1.35723	1.23572	2.49577	2.1622	0.522629		201	3.04428	4.74645	1.3677	2.31373	2.73333	2.8411	0.495269		201	0.681887	0.00198873	0.0447631	0.42148	0.28753	0.140073		201	-0.0741377	0.229136	-0.021442	0.30961	0.33302	0.155237	0.076086
202	2.01315	1.07054	4.75691	1.35273	1.23929	2.44739	2.14667	0.514602		202	2.99592	4.69059	1.3518	2.32408	2.69167	2.81081	0.487756		202	0.715561	-0.0268064	0.0369062	0.384375	0.277509	0.148704		202	-0.0583641	0.200617	-0.0144869	0.328421	0.320162	0.15527	0.0731256
203	2.00657	1.07934	4.8232	1.36641	1.22687	2.48305	2.16424	0.524108		203	3.00596	4.763	1.35692	2.31522	2.64346	2.81691	0.499453		203	0.760592	-0.0635358	0.0487117	0.380346	0.281528	0.160573		203	-0.0683252	0.193226	-0.0196662	0.266868	0.268439	0.128109	0.0643773
204	2.01872	1.08642	4.84658	1.35907	1.22873	2.51835	2.17631	0.527727		204	3.00749	4.67269	1.36013	2.34493	2.65361	2.80777	0.483796		204	0.742954	-0.0927038	0.0546797	0.340052	0.261246	0.159335		204	-0.0668127	0.125237	0.0368427	0.228659	0.280212	0.120828	0.056325
205	2.01459	1.09759	4.92132	1.37446	1.23626	2.53856	2.19713	0.53697		205	3.01405	4.69199	1.31778	2.34867	2.64323	2.80314	0.491961		205	0.716467	-0.0703513	0.0405232	0.340366	0.256751	0.152496		205	-0.121026	0.105077	-0.0603807	0.250344	0.258486	0.0865001	0.069688
206	2.02687	1.096	4.833	1.36318	1.23481	2.5675	2.18689	0.525658		206	3.02294	4.71057	1.3252	2.34187	2.63473	2.80706	0.494447		206	0.700883	-0.0625829	0.0496461	0.314104	0.250513	0.146896		206	-0.172323	0.0799824	-0.00690042	0.196071	0.21174	0.061714	0.0633639
207	2.0404	1.10976	4.81431	1.37874	1.23723	2.52645	2.18448	0.520556		207	3.03591	4.75436	1.31412	2.35689	2.5905	2.81036	0.5029		207	0.672615	-0.136767	0.0314004	0.31295	0.22005	0.153369		207	-0.0765793	0.0848194	-0.0217675	0.204408	0.21846	0.0818681	0.0527363
208	2.02257	1.09381	4.83943	1.32848	1.24529	2.49052	2.17002	0.526301		208	3.07946	4.81612	1.28994	2.36708	2.5692	2.82436	0.516173		208	0.686085	-0.071035	0.0476165	0.311452	0.243529	0.145302		208	-0.0904514	0.0362752	-0.0744191	0.187932	0.207513	0.05337	0.0562757
209	2.0415	1.09871	4.8635	1.37869	1.24943	2.5033	2.18919	0.52709		209	3.05982	4.79785	1.2556	2.35788	2.60813	2.81586	0.516725		209	0.677236	-0.159906	0.029833	0.277668	0.206207	0.156549		209	-0.131592	0.0670966	-0.0636954	0.181277	0.205632	0.0517436	0.0592063
210	2.02992	1.10422	4.87142	1.36954	1.24743	2.51284	2.18923	0.528634		210	3.04752	4.76812	1.27304	2.37453	2.58828	2.8103	0.509576		210	0.739088	-0.218077	0.0595727	0.279105	0.214922	0.175088		210	-0.119643	0.0396805	-0.0815123	0.172709	0.169627	0.0361722	0.0546234
211	2.04315	1.11438	4.8967	1.36449	1.23728	2.45154	2.18459	0.531301		211	2.9943	4.81958	1.22507	2.33671	2.60084	2.7953	0.52349		211	0.72734	-0.171362	0.0438288	0.265731	0.216384	0.166515		211	-0.0962423	0.0579837	-0.051778	0.173617	0.162395	0.0491951	0.0488753
212	2.03001	1.12376	4.86132	1.36684	1.23467	2.46658	2.18053	0.526113		212	2.98507	4.79582	1.23416	2.35777	2.58238	2.79104	0.518148		212	0.72287	-0.157524	0.0541171	0.246121	0.216396	0.162702		212	-0.149505	0.0838714	-0.0453261	0.164843	0.151555	0.0410878	0.0540896
213	2.05133	1.11906	4.83251	1.36297	1.23716	2.56742	2.19508	0.523959		213	3.08251	4.79539	1.21445	2.38767	2.57005	2.81001	0.52145		213	0.693303	-0.184662	0.0407744	0.234731	0.196037	0.161595		213	-0.18129	0.0193264	0.0158788	0.143957	0.15482	0.0305383	0.0542297
214	2.03531	1.11968	4.88401	1.33797	1.24343	2.58931	2.20162	0.532495		214	3.06034	4.76969	1.19749	2.37216	2.56338	2.79261	0.519779		214	0.664581	-0.10273	0.0397797	0.231198	0.208207	0.144451		214	-0.171156	0.0436662	0.0319791	0.128334	0.114541	0.0294729	0.0479457
215	2.04637	1.12401	4.88476	1.35124	1.24767	2.62651	2.21343	0.532223		215	3.0564	4.79894	1.2026	2.38435	2.57595	2.80365	0.522918		215	0.707437	-0.15914	0.0502188	0.223038	0.205389	0.159946		215	-0.163853	0.0361205	-0.0133524	0.12042	0.108678	0.0176026	0.0460839
216	2.05921	1.11883	4.9444	1.34336	1.24371	2.59266	2.21703	0.540608		216	3.00746	4.81942	1.21481	2.38851	2.57532	2.8011	0.523592		216	0.719246	-0.0620235	0.0420604	0.2036	0.225721	0.150122		216	-0.106441	0.0417507	-0.00276682	0.099249	0.110887	0.0285357	0.0353017
217	2.07482	1.11834	4.91899	1.37091	1.24328	2.61896	2.22421	0.536276		217	3.03869	4.82327	1.14753	2.37888	2.53734	2.78514	0.533909		217	0.781673	-0.122328	0.0464913	0.194853	0.225172	0.170164		217	-0.155058	0.0118774	0.0321172	0.108597	0.0689187	0.0132904	0.0404354
218	2.04124	1.12336	4.89215	1.36237	1.23314	2.58682	2.20651	0.532757		218	3.04905	4.88623	1.15565	2.41028	2.58068	2.81638	0.540995		218	0.734649	-0.0729823	0.0278537	0.173926	0.215862	0.15606		218	-0.158386	0.00762082	0.031693	0.112863	0.0430192	0.00736199	0.0402325
219	2.08172	1.11966	4.91586	1.36175	1.24535	2.59826	2.22043	0.535598		219	3.04309	4.87179	1.16193	2.38078	2.5619	2.8039	0.539149		219	0.733259	-0.105858	0.0397094	0.196635	0.215936	0.158628		219	-0.183645	0.0322122	0.0755347	0.0926539	0.0837031	0.0200917	0.0464935
220	2.06204	1.12899	4.93039	1.35882	1.23789	2.56154	2.21328	0.537071		220	2.9775	4.87669	1.17098	2.38942	2.57467	2.79785	0.537296		220	0.845005	-0.113068	0.047918	0.175172	0.238757	0.182308		220	-0.121415	0.00853018	-0.00119823	0.0866941	0.0345185	0.00142587	0.0306679
221	2.0679	1.13754	4.91536	1.33045	1.25511	2.60151	2.21798	0.535611		221	3.05319	4.85179	1.15244	2.37079	2.58804	2.80325	0.537309		221	0.756001	-0.124855	0.0496461	0.162587	0.210845	0.165492		221	-0.159769	0.0114904	0.0169935	0.09865	0.0433708	0.00214721	0.0387488
222	2.06431	1.12719	4.97052	1.36474	1.24693	2.6491	2.23713	0.543767		222	2.95628	4.87496	1.16593	2.37316	2.60448	2.79496	0.537416		222	0.765575	-0.0164277	0.0514445	0.144293	0.236221	0.155451		222	-0.109358	0.00692429	0.0626308	0.089314	0.0167451	0.0132512	0.0305347
223	2.07098	1.13333	4.868	1.34934	1.24178	2.60042	2.21064	0.528996		223	2.93782	4.89109	1.14067	2.36087	2.57956	2.782	0.5435		223	0.780253	-0.15539	0.0428441	0.150368	0.204519	0.175014		223	-0.112794	0.0215127	0.00909137	0.0831363	0.0381726	0.00782385	0.02921
224	2.05479	1.14185	4.98787	1.37859	1.24797	2.65689	2.24466	0.544947		224	3.00955	4.92961	1.14397	2.39024	2.5923	2.81313	0.548882		224	0.813113	-0.159782	0.0549209	0.125877	0.208532	0.182277		224	-0.198835	-0.0192923	0.0752092	0.0860829	0.0132287	-0.00872137	0.045943
225	2.08869	1.15139	4.88224	1.3671	1.24023	2.58861	2.21971	0.528886		225	3.02179	4.91102	1.14608	2.41662	2.59344	2.81779	0.545129		225	0.778743	-0.0547937	0.055373	0.131992	0.227829	0.162463		225	-0.17645	0.0441112	0.0557645	0.0678525	-4.97538e-05	-0.00175428	0.0403874
226	2.06383	1.15645	4.96177	1.38754	1.2523	2.64899	2.24515	0.539612		226	2.96992	4.93938	1.12804	2.43567	2.61311	2.81722	0.550179		226	0.774605	-0.124068	0.0360422	0.127659	0.20356	0.17089		226	-0.137448	0.000423361	0.0579053	0.0691958	-0.00446061	-0.00287686	0.0328705
227	2.06325	1.17025	4.95119	1.38077	1.24176	2.60713	2.23572	0.53737		227	2.97584	4.95971	1.12481	2.44936	2.57674	2.81729	0.553997		227	0.842136	-0.0610499	0.0411261	0.108494	0.232677	0.178506		227	-0.211692	0.0147022	0.079915	0.0865791	-0.0113636	-0.00837185	0.0484523
228	2.09392	1.15673	4.97125	1.37265	1.23004	2.64337	2.24466	0.542356		228	3.016	5.03798	1.13811	2.43666	2.5965	2.84505	0.564992		228	0.787773	-0.13252	0.0376095	0.112858	0.20143	0.175001		228	-0.142418	-0.0303787	0.105762	0.0832513	-0.0409553	-0.00494766	0.0404362
229	2.08457	1.15115	4.88521	1.37684	1.23774	2.65283	2.23139	0.530368		229	2.96785	4.99541	1.13514	2.47929	2.63266	2.84207	0.55648		229	0.863549	0.0373094	0.0590201	0.109031	0.267227	0.172634		229	-0.189458	0.0544043	0.0720621	0.0730379	-0.0564736	-0.00928539	0.0456682
230	2.09339	1.16571	5.00243	1.39337	1.23578	2.65348	2.25736	0.545207		230	3.00605	5.06692	1.15227	2.41943	2.64028	2.85699	0.567469		230	0.821237	-0.0308668	0.0435072	0.111197	0.236269	0.170724		230	-0.192418	-0.0515454	0.108377	0.0707023	-0.0458248	-0.0221419	0.0473601
231	2.09185	1.18094	4.93181	1.3752	1.25617	2.63514	2.24519	0.533885		231	2.98039	5.0345	1.14759	2.42786	2.63321	2.84471	0.562576		231	0.816344	-0.076649	0.0433666	0.086677	0.217435	0.175459		231	-0.209942	0.0375135	0.109995	0.0668965	-0.0660139	-0.0123102	0.0512472
232	2.08727	1.16285	4.94512	1.36794	1.24921	2.69811	2.25175	0.538837		232	3.02569	5.09404	1.14729	2.46053	2.66248	2.87801	0.570919		232	0.882788	-0.0883121	0.049837	0.0930552	0.234342	0.190163		232	-0.216143	-0.0419101	0.0697536	0.0594422	-0.0842995	-0.0426314	0.0468583
233	2.08978	1.16485	4.87602	1.38769	1.25359	2.70674	2.24645	0.528209		233	3.02981	5.09012	1.13272	2.44209	2.65894	2.87074	0.572722		233	0.881157	-0.0479574	0.0442809	0.0905241	0.242001	0.186184		233	-0.247388	-0.00836064	0.102517	0.0728685	-0.09663	-0.0353987	0.0566258
234	2.10321	1.17176	4.88797	1.39194	1.2554	2.70262	2.25215	0.528976		234	2.98925	5.14026	1.12106	2.41014	2.67135	2.86641	0.582339		234	0.808582	-0.0690462	0.0445622	0.0831133	0.216803	0.173106		234	-0.211389	-0.0537124	0.0873239	0.055231	-0.0970428	-0.043918	0.0481746
235	2.10036	1.1714	4.9046	1.39884	1.27338	2.71506	2.26061	0.530371		235	2.98302	5.1228	1.12774	2.42789	2.68437	2.86917	0.57804		235	0.831475	0.128377	0.0623357	0.0897041	0.277973	0.160212		235	-0.186886	0.0102908	0.0994977	0.0616446	-0.0998866	-0.0230679	0.0473493
236	2.11301	1.17492	4.87641	1.384	1.26256	2.70522	2.25268	0.527173		236	2.93769	5.16869	1.1284	2.41649	2.65407	2.86107	0.585616		236	0.847422	-0.0888921	0.051334	0.0703671	0.220058	0.183696		236	-0.218261	-0.0239358	0.0905301	0.0573669	-0.0752561	-0.0339111	0.0488307
237	2.09934	1.18914	4.93692	1.36853	1.26797	2.7586	2.27008	0.536585		237	2.97306	5.11827	1.14725	2.43125	2.69969	2.87391	0.574617		237	0.802753	-0.0337877	0.0466922	0.06652	0.220544	0.169115		237	-0.158883	-0.00516822	0.0133138	0.0414599	-0.0129918	-0.0244539	0.0312061
238	2.1099	1.19914	4.92889	1.39688	1.2722	2.73339	2.2734	0.532673		238	2.93271	5.16862	1.16237	2.43876	2.69884	2.88026	0.580287		238	0.821931	0.0464866	0.047084	0.0649912	0.245123	0.166552		238	-0.203459	-0.0540994	0.0998529	0.0686815	0.335458	0.0492868	0.079849
239	2.11964	1.20231	5.01701	1.40216	1.2788	2.78663	2.30109	0.545318		239	2.96512	5.21922	1.18969	2.41137	2.66591	2.89026	0.586559		239	0.875388	0.0113938	0.0486012	0.0423234	0.244427	0.182279		239	-0.0971714	-0.00251754	0.0844432	0.0501788	0.683435	0.143674	0.123769
240	2.13341	1.20609	4.96318	1.39588	1.28033	2.74515	2.28734	0.536741		240	3.08337	5.30332	1.23816	2.42674	2.73757	2.95783	0.593462		240	0.95512	0.0104408	0.0992089	0.20928	0.318512	0.187117		240	-0.0826079	0.0457364	0.220063	0.123427	0.95421	0.252166	0.163114
241	2.10606	1.19993	4.98294	1.39306	1.26732	2.7501	2.28324	0.540982		241	3.3025	5.72172	1.44456	2.41993	3.04989	3.18772	0.635026		241	1.11803	0.191208	0.282821	0.415315	0.501843	0.182283		241	0.313179	0.318505	0.422579	0.310106	1.13525	0.499923	0.143309
242	2.11621	1.21113	4.89573	1.39501	1.27803	2.79291	2.28151	0.528666		242	3.5523	6.05655	1.66169	2.45844	3.3965	3.42509	0.66289		242	1.34889	0.250331	0.505357	0.606184	0.67769	0.204321		242	0.70108	0.541239	0.74642	0.578806	1.20228	0.753965	0.105787
243	2.12497	1.21096	4.9613	1.41276	1.28104	2.74182	2.28881	0.535389		243	3.79411	6.31815	1.86246	2.44179	3.764	3.6361	0.687223		243	1.54553	0.521524	0.735086	0.766144	0.892071	0.194425		243	1.0299	0.867524	0.846988	0.853715	1.13786	0.947198	0.0522768
244	2.12532	1.21519	4.97651	1.43188	1.28031	2.76857	2.29963	0.53707		244	4.01675	6.49179	2.07207	2.43522	4.0618	3.81552	0.698811		244	1.70835	0.574474	0.91474	0.932898	1.03261	0.207718		244	1.21597	1.30518	0.82115	1.07768	1.03058	1.09011	0.0743321
245	2.12705	1.21093	4.99597	1.39559	1.27354	2.79125	2.29905	0.542554		245	4.06439	6.69873	2.17397	2.43776	4.38862	3.95269	0.726694		245	1.72795	0.604367	0.939003	1.02927	1.07515	0.204393		245	1.1312	1.68285	0.824899	1.12952	0.901149	1.13392	0.134317
246	2.13683	1.22453	4.99801	1.40464	1.26679	2.77468	2.30091	0.541527		246	4.0835	6.81676	2.2004	2.46677	4.44478	4.00244	0.741034		246	1.50917	0.505904	0.75084	0.96082	0.931683	0.185123		246	0.884702	1.58158	0.700428	1.01534	0.833511	1.00311	0.136993
247	2.12755	1.21846	5.01898	1.42027	1.29084	2.80769	2.31396	0.543681		247	4.02224	6.85438	2.15993	2.44061	4.46255	3.98794	0.753094		247	1.31056	0.439551	0.56986	0.905168	0.806285	0.168535		247	0.579407	1.39563	0.517336	0.910076	0.794899	0.839469	0.139669
248	2.14371	1.20401	4.98504	1.42086	1.26962	2.85638	2.31327	0.542068		248	4.08655	6.84518	2.14311	2.44589	4.47148	3.99844	0.753343		248	1.11045	0.212214	0.415675	0.847369	0.646427	0.176331		248	0.368409	1.23995	0.393723	0.820261	0.741158	0.712701	0.142921
249	2.14204	1.23234	4.97243	1.44771	1.29782	2.82462	2.31949	0.535164		249	4.15328	6.85509	2.13937	2.433	4.46512	4.00917	0.756528		249	1.02247	0.192534	0.269077	0.779285	0.565841	0.173475		249	0.170223	1.15842	0.271777	0.721933	0.714945	0.60746	0.159006
250	2.1454	1.22287	4.98337	1.42771	1.28784	2.8552	2.3204	0.539436		250	4.10405	6.88397	2.08967	2.45525	4.47207	4.001	0.763847		250	0.949956	0.13716	0.182842	0.758399	0.507089	0.177001		250	0.131848	1.12541	0.237445	0.691087	0.679781	0.573115	0.159715
251	2.14413	1.22991	5.08763	1.41591	1.27993	2.86567	2.3372	0.55463		251	4.11395	6.9142	2.10955	2.42586	4.45805	4.00432	0.768557		251	0.912113	0.00343885	0.165932	0.72906	0.452636	0.188995		251	0.00814425	1.02196	0.173163	0.613017	0.650609	0.493379	0.16204
252	2.16124	1.23362	5.11425	1.43318	1.27759	2.8186	2.33975	0.556093		252	4.08742	6.9178	2.08174	2.46134	4.46035	4.00173	0.768902		252	0.970916	-0.00178157	0.123603	0.69805	0.447697	0.200546		252	-0.0801446	0.957241	0.120057	0.583254	0.583873	0.432856	0.165096
253	2.13401	1.22918	5.11199	1.43058	1.2787	2.8423	2.33779	0.556925		253	4.13839	6.93131	2.07617	2.46491	4.43155	4.00847	0.77085		253	0.959439	-0.0530535	0.121755	0.668204	0.424086	0.203909		253	-0.0431523	0.856341	0.129784	0.52512	0.514538	0.396526	0.142318
254	2.17733	1.22875	5.10841	1.439	1.27428	2.85116	2.34649	0.556129		254	4.08391	6.88785	2.04278	2.48486	4.43238	3.98635	0.765745		254	0.962641	-0.0991879	0.11431	0.641598	0.40484	0.210007		254	-0.0355032	0.802418	0.0844728	0.467125	0.47763	0.359229	0.134667
255	2.14554	1.23631	5.15226	1.42996	1.26171	2.86134	2.34785	0.563399		255	4.06842	6.94294	1.99962	2.48287	4.36613	3.972	0.777146		255	0.930144	-0.0899486	0.106091	0.61241	0.389674	0.201894		255	-0.111173	0.71897	0.147513	0.427705	0.470689	0.330741	0.127839
256	2.14047	1.2326	5.08292	1.42957	1.27951	2.86971	2.33913	0.553371		256	4.09187	6.89761	1.97452	2.49453	4.41746	3.9752	0.77317		256	0.925915	-0.0635151	0.0998519	0.584903	0.386789	0.196057		256	-0.0470417	0.630356	0.174869	0.37878	0.416146	0.310622	0.102832
257	2.1812	1.22329	5.19622	1.45253	1.29363	2.8862	2.37218	0.567765		257	4.12185	6.96439	1.96236	2.48621	4.39138	3.98524	0.784807		257	0.957688	-0.12993	0.0861274	0.554217	0.367025	0.210623		257	-0.0934981	0.588274	0.142067	0.365802	0.345549	0.269639	0.102894
258	2.17714	1.23298	5.06237	1.40996	1.2833	2.8543	2.33668	0.550488		258	4.10848	6.90853	1.94136	2.50559	4.36769	3.96633	0.776457		258	0.945365	-0.0707864	0.0952905	0.539091	0.37724	0.198303		258	-0.173576	0.541375	0.10448	0.319321	0.346023	0.227524	0.108994
259	2.17126	1.24243	5.06746	1.44718	1.2826	2.91143	2.35373	0.550576		259	4.09371	6.94971	1.90627	2.47629	4.33021	3.95124	0.787709		259	0.925402	-0.0920617	0.0910204	0.509317	0.358419	0.19664		259	-0.152876	0.488226	0.164422	0.331852	0.317846	0.229894	0.0970908
260	2.19674	1.24751	5.14303	1.42664	1.28603	2.87552	2.36258	0.560253		260	4.02546	6.95525	1.93838	2.44718	4.35226	3.9437	0.787501		260	0.940412	0.0211095	0.0725135	0.476525	0.37764	0.184849		260	-0.18505	0.4053	0.136088	0.305066	0.282199	0.188721	0.0920121
261	2.17026	1.24554	5.15484	1.45234	1.28165	2.90952	2.36903	0.562171		261	4.14224	7.03982	1.99388	2.40152	4.30706	3.9769	0.798299		261	0.870526	-0.10012	0.0682133	0.464173	0.325698	0.187689		261	-0.148749	0.390305	0.126105	0.281051	0.278507	0.185444	0.0836602
262	2.1969	1.24365	5.11109	1.43624	1.27566	2.87535	2.35648	0.556177		262	4.14924	6.9635	1.98606	2.43554	4.29165	3.9652	0.784528		262	0.86817	-0.0343885	0.0712074	0.453644	0.339658	0.177534		262	-0.116921	0.347585	0.134096	0.25746	0.276672	0.179778	0.0731298
263	2.18968	1.25861	5.14084	1.43957	1.28753	2.88581	2.36701	0.558985		263	4.17331	6.99572	1.97122	2.45617	4.30043	3.97937	0.789731		263	0.888345	-0.113316	0.0846204	0.452713	0.32809	0.190973		263	-0.144924	0.338569	0.127506	0.231025	0.269341	0.164303	0.0755854
264	2.17385	1.26466	5.15674	1.4457	1.29355	2.88536	2.36998	0.560378		264	4.16128	6.90579	1.95634	2.46649	4.28751	3.95548	0.776417		264	0.884872	-0.0860747	0.0744425	0.411589	0.321207	0.185852		264	-0.185352	0.271121	0.0925426	0.222512	0.230508	0.126266	0.0746608
265	2.19612	1.26419	5.0979	1.43729	1.30176	2.95695	2.3757	0.554023		265	4.1665	6.98969	1.90638	2.42967	4.2286	3.94417	0.796288		265	0.948174	-0.034492	0.0676306	0.3888	0.342528	0.191484		265	-0.166251	0.238462	0.152021	0.202339	0.21012	0.127338	0.0668222
266	2.19375	1.2579	5.13794	1.4094	1.30216	2.93587	2.37284	0.560569		266	4.20959	6.9982	1.86784	2.46288	4.20001	3.9477	0.799208		266	0.921627	-0.144307	0.0587187	0.385003	0.30526	0.201426		266	-0.163528	0.199901	0.0956108	0.191285	0.232916	0.111237	0.0647503
267	2.19293	1.25399	5.16264	1.42963	1.29592	2.92288	2.37633	0.563202		267	4.19925	6.97217	1.8627	2.4769	4.19427	3.94106	0.794524		267	0.934885	-0.173745	0.0535846	0.383525	0.299563	0.208448		267	-0.252206	0.173259	0.0847884	0.184514	0.223085	0.082688	0.0775736
268	2.21254	1.27052	5.17939	1.4255	1.30378	2.92848	2.3867	0.564345		268	4.12095	7.04037	1.86219	2.45598	4.20266	3.93643	0.805817		268	0.953731	-0.109401	0.0648575	0.368825	0.319503	0.202095		268	-0.20683	0.171305	0.116397	0.193451	0.190519	0.0929684	0.0681697
269	2.19896	1.26474	5.15764	1.4366	1.30672	2.98088	2.39092	0.562587		269	4.18132	7.01627	1.85643	2.44191	4.17599	3.93439	0.804059		269	0.963033	-0.208444	0.0705844	0.357223	0.295599	0.217077		269	-0.216273	0.130829	0.180029	0.159331	0.192125	0.0892082	0.0689372
270	2.17565	1.27977	5.21666	1.42061	1.32029	2.95579	2.39479	0.569419		270	4.1816	6.97358	1.86153	2.48386	4.19974	3.94006	0.7942		270	0.94005	-0.126015	0.0692783	0.331214	0.303632	0.200827		270	-0.119838	0.143308	0.136444	0.147115	0.149316	0.091269	0.0472454
271	2.21733	1.27535	5.18299	1.43065	1.31503	2.92427	2.39094	0.56358		271	4.23645	7.01271	1.83371	2.47349	4.16043	3.94336	0.804116		271	0.92966	-0.204529	0.0649881	0.33172	0.28046	0.210019		271	-0.220443	0.086522	0.142846	0.108966	0.155531	0.0546844	0.0624813
272	2.19296	1.28196	5.19614	1.45055	1.29975	2.94185	2.39387	0.565603		272	4.19535	7.09276	1.78276	2.4464	4.18097	3.93965	0.823351		272	0.975597	-0.175443	0.0776777	0.31945	0.29932	0.213934		272	-0.230037	0.101072	0.087166	0.14415	0.133537	0.0471777	0.062678
273	2.22977	1.27935	5.21992	1.44509	1.31464	3.00445	2.41554	0.569858		273	4.15198	6.94005	1.79994	2.46395	4.10061	3.89131	0.79543		273	0.979463	-0.103352	0.0690874	0.288095	0.308323	0.205783		273	-0.213637	0.0947836	0.110044	0.150485	0.139018	0.0561389	0.0609748
274	2.22813	1.28959	5.2106	1.41898	1.30777	2.98993	2.4075	0.569236		274	4.19272	7.06653	1.8133	2.46997	4.15865	3.94023	0.814143		274	0.996074	-0.109857	0.0713179	0.268283	0.306454	0.210005		274	-0.229864	0.0798083	0.107903	0.10104	0.142573	0.0402921	0.0610799
275	2.21884	1.28021	5.20922	1.42777	1.32283	2.9551	2.40233	0.567453		275	4.26035	7.09832	1.76713	2.49614	4.15231	3.95485	0.822865		275	0.997221	-0.0742874	0.0782906	0.260933	0.315539	0.205537		275	-0.21973	0.0573259	0.153688	0.144042	0.151127	0.0572906	0.0639887
276	2.20485	1.27442	5.16402	1.43859	1.3092	3.05807	2.40819	0.564988		276	4.24158	7.06909	1.79708	2.469	4.08795	3.93294	0.816327		276	0.956933	-0.0535714	0.0695295	0.260882	0.308443	0.195406		276	-0.170789	0.0534176	0.130702	0.105269	0.123164	0.0483528	0.0504643
277	2.23201	1.27089	5.17804	1.45021	1.32074	3.07742	2.42155	0.566265		277	4.22206	7.02619	1.7453	2.49076	4.13343	3.92355	0.813811		277	1.00897	-0.0814344	0.054107	0.2346	0.304061	0.211069		277	-0.175499	0.0691862	0.19531	0.125745	0.111284	0.0652053	0.056805
278	2.23695	1.27039	5.28139	1.42141	1.32951	3.03762	2.42955	0.579988		278	4.2014	7.05671	1.74142	2.49033	4.10061	3.9181	0.818313		278	0.95204	-0.18257	0.0737392	0.236989	0.27005	0.210595		278	-0.196804	0.00464123	0.168486	0.102758	0.0740328	0.0306229	0.056033
279	2.22618	1.28789	5.17075	1.4463	1.32017	2.94777	2.39984	0.560745		279	4.13901	7.11586	1.73447	2.51492	4.12706	3.92626	0.825954		279	0.994896	-0.128004	0.0441201	0.215506	0.28163	0.21467		279	-0.231485	0.0567261	0.191118	0.0970466	0.127407	0.0481624	0.0655381
280	2.23633	1.27858	5.20538	1.43839	1.31574	3.0309	2.41755	0.568895		280	4.23187	7.10566	1.72441	2.49163	4.05269	3.92125	0.827627		280	1.01525	-0.0609463	0.0534841	0.211608	0.304849	0.210707		280	-0.16731	0.0278395	0.217093	0.0709202	0.114128	0.0525342	0.0566225
281	2.23494	1.29551	5.16681	1.44107	1.32108	2.97954	2.40649	0.560794		281	4.1589	7.12214	1.72784	2.50665	4.06576	3.91626	0.82789		281	1.00661	-0.0631215	0.0787026	0.192818	0.303753	0.207901		281	-0.230858	0.098363	0.125957	0.0993398	0.1247	0.0435004	0.0615769
282	2.22256	1.29823	5.2119	1.43463	1.32336	2.9998	2.41508	0.567687		282	4.27137	7.10796	1.68089	2.54246	4.06846	3.93423	0.829912		282	0.972033	-0.0705378	0.0774969	0.192899	0.292973	0.201511		282	-0.174095	0.0616792	0.105831	0.0760269	0.110298	0.0359482	0.0476646
283	2.24032	1.28586	5.19609	1.43125	1.32786	2.98848	2.41164	0.565645		283	4.24382	7.08566	1.70027	2.548	4.04334	3.92422	0.82343		283	0.977107	0.0527635	0.0476467	0.200684	0.31955	0.192292		283	-0.218693	0.0338567	0.138515	0.0785439	0.105337	0.027512	0.0571454
284	2.25451	1.29541	5.15113	1.43911	1.32982	2.99668	2.41111	0.558616		284	4.26737	7.10357	1.69587	2.54069	4.04132	3.92977	0.827509		284	1.02664	-0.0343885	0.0737493	0.186065	0.313016	0.209659		284	-0.242548	0.0456203	0.1147	0.0490594	0.0861875	0.010604	0.0577372
285	2.26048	1.28991	5.14722	1.4395	1.3224	3.03867	2.41637	0.559986		285	4.23685	7.08816	1.69945	2.52421	4.07739	3.92521	0.825623		285	0.940322	0.0130303	0.0647671	0.181621	0.299935	0.187369		285	-0.231571	0.071566	0.0980673	0.0666364	0.0664648	0.0142327	0.055212
286	2.25922	1.28632	5.27841	1.45464	1.3185	2.99553	2.4321	0.576319		286	4.24071	7.11783	1.66617	2.50395	3.99137	3.90401	0.834691		286	0.995379	-0.0594548	0.0675602	0.163519	0.291751	0.206933		286	-0.171804	0.0561457	0.128749	0.0468146	0.0835961	0.0287001	0.0466076
287	2.27068	1.27733	5.20025	1.43356	1.31147	2.99126	2.41409	0.567298		287	4.31124	7.13812	1.65779	2.52373	4.03396	3.93297	0.838777		287	0.928241	-0.0538407	0.0597134	0.165483	0.274899	0.192549		287	-0.165084	0.0536304	0.187901	0.0211299	0.044357	0.0283869	0.0505256
288	2.25682	1.28682	5.24118	1.44997	1.33885	3.05365	2.43788	0.572014		288	4.34941	7.11531	1.64192	2.50148	4.02882	3.92739	0.839232		288	1.01075	-0.0775191	0.0590804	0.165402	0.289429	0.212632		288	-0.242829	0.0284393	0.140469	0.015049	0.0267823	-0.00641784	0.0566547
289	2.25988	1.29432	5.1594	1.43536	1.32708	3.02758	2.41727	0.561006		289	4.34026	7.09422	1.63187	2.49918	4.01774	3.91666	0.837044		289	0.968258	-0.024797	0.0593014	0.152676	0.28886	0.198621		289	-0.220702	-0.0140103	0.177937	0.0230116	0.0433632	0.00191993	0.0576052
290	2.27399	1.30802	5.2441	1.48069	1.32863	3.10085	2.45605	0.571609		290	4.31621	7.1775	1.61928	2.3647	4.00643	3.89682	0.859891		290	0.918456	0.0327105	0.0520474	0.15055	0.288441	0.183237		290	-0.271286	0.0426214	0.159578	0.0443278	0.0339987	0.00184801	0.0644923
291	2.30077	1.30215	5.20365	1.44625	1.34355	3.0288	2.43753	0.564905		291	4.35162	7.14016	1.62281	2.34507	3.95092	3.88212	0.855734		291	0.91456	-0.0273865	0.0740708	0.135293	0.274134	0.187143		291	-0.227314	0.0458332	0.141514	0.0303328	0.0771135	0.0134959	0.0564817
292	2.28494	1.30954	5.17708	1.44598	1.3274	3.07219	2.43619	0.563204		292	4.35213	7.12398	1.58607	2.38736	3.94016	3.87794	0.854166		292	0.955694	-0.0330626	0.0771854	0.127933	0.281937	0.196662		292	-0.253524	0.0243569	0.161906	0.0172817	0.0356346	-0.002869	0.0608634
293	2.26141	1.30673	5.15096	1.43906	1.31993	3.14868	2.4378	0.563327		293	4.29769	7.16314	1.56817	2.45928	3.96456	3.89057	0.856109		293	1.01954	0.0646545	0.0602258	0.144151	0.322143	0.202013		293	-0.158688	0.0706373	0.172719	0.0441826	0.0172115	0.0292123	0.0481601
294	2.26529	1.28825	5.23864	1.46465	1.34247	3.0924	2.44862	0.571802		294	4.34036	7.1419	1.56416	2.45302	3.96268	3.89242	0.854573		294	0.98659	-0.0367087	0.0804307	0.133663	0.290994	0.203152		294	-0.206355	0.00377057	0.156579	0.0392695	0.0107366	0.00080014	0.0524472
295	2.28535	1.31233	5.16665	1.43011	1.3266	3.04946	2.42842	0.561752		295	4.3731	7.21873	1.57216	2.42824	3.95929	3.9103	0.867771		295	0.9521	-0.0213167	0.0805311	0.128925	0.28506	0.194458		295	-0.316748	-0.0263736	0.129469	0.0590792	-0.00164745	-0.0312443	0.0682347
296	2.28469	1.32451	5.18085	1.47376	1.3476	3.08175	2.44886	0.560729		296	4.32978	7.17575	1.58613	2.40926	3.93827	3.88784	0.860053		296	0.988523	-0.116589	0.0591608	0.124895	0.263998	0.21376		296	-0.247064	0.0473617	0.11472	0.0540814	-0.0110501	-0.00839015	0.0562634
297	2.2434	1.32948	5.25398	1.4534	1.33944	3.08559	2.45088	0.572303		297	4.35434	7.16599	1.60485	2.4543	3.95465	3.90683	0.854017		297	1.01779	-0.0955005	0.0822693	0.1163	0.280214	0.216683		297	-0.194644	0.00326752	0.151853	0.0422343	0.0381267	0.00816768	0.0505411
298	2.29926	1.32669	5.21986	1.46135	1.34129	3.08557	2.45567	0.56684		298	4.39434	7.14195	1.57544	2.44489	4.00747	3.91282	0.855249		298	0.986409	-0.0947133	0.0730359	0.117414	0.270536	0.210406		298	-0.187707	0.0356561	0.144257	0.0435957	0.313947	0.0699497	0.0730244
299	2.28352	1.31667	5.26342	1.47691	1.33126	3.12517	2.46616	0.574463		299	4.40608	7.12678	1.59082	2.45678	4.03268	3.92263	0.850846		299	1.04591	-0.132934	0.0650484	0.106135	0.271039	0.228205		299	-0.173641	0.0464716	0.0975543	0.0490049	0.671785	0.138235	0.126488
300	2.29086	1.32662	5.14985	1.47149	1.34442	3.08725	2.44508	0.556833		300	4.40959	7.30542	1.61261	2.42847	4.06749	3.96472	0.877752		300	1.10042	-0.0823873	0.123583	0.237607	0.344806	0.225538		300	-0.0127503	0.12309	0.253773	0.13243	0.915605	0.28243	0.146527
301	2.28776	1.32749	5.24131	1.47336	1.35398	3.08357	2.46125	0.568466		301	4.50375	7.45151	1.71192	2.45411	4.2819	4.08064	0.890815		301	1.43185	-0.0738316	0.309215	0.465905	0.533285	0.277349		301	0.355401	0.376955	0.350483	0.401984	1.1556	0.528084	0.140552
302	2.31459	1.3235	5.19913	1.48713	1.33201	3.0851	2.45691	0.563351		302	4.51001	7.5553	1.91134	2.45342	4.55832	4.19768	0.889292		302	1.6709	0.11371	0.53584	0.649839	0.742572	0.285985		302	0.70579	0.638347	0.573431	0.663255	1.17734	0.751632	0.0971031
303	2.3078	1.32473	5.20276	1.48722	1.34474	3.11192	2.4632	0.563959		303	4.5805	7.66985	2.08679	2.46339	4.86508	4.33312	0.894871		303	1.8564	0.334811	0.744128	0.793317	0.932163	0.281255		303	1.02781	0.879655	0.78744	0.938695	1.18308	0.963336	0.0603297
304	2.31555	1.32613	5.2204	1.47396	1.34779	3.07198	2.4593	0.565443		304	4.58799	7.77439	2.28745	2.51011	5.1954	4.47107	0.895853		304	2.08683	0.586593	0.945223	0.976947	1.1489	0.281399		304	1.18256	1.47472	0.951344	1.17402	1.05848	1.16823	0.0782973
305	2.32675	1.33468	5.19445	1.49884	1.3352	3.10882	2.46646	0.562016		305	4.70848	7.84829	2.42227	2.46632	5.33726	4.55652	0.903157		305	2.14685	0.581144	0.979232	1.04636	1.1884	0.290614		305	1.16074	1.76845	0.896798	1.2677	0.987562	1.21625	0.136381
306	2.29648	1.33363	5.17921	1.46617	1.34579	3.12551	2.4578	0.561782		306	4.74957	7.93887	2.45026	2.50061	5.40109	4.60808	0.913031		306	1.91722	0.464348	0.780208	0.981726	1.03588	0.270614		306	0.773509	1.60058	0.71349	1.13282	0.976226	1.03932	0.142065
307	2.30887	1.3374	5.1718	1.46155	1.34458	3.15915	2.46389	0.561909		307	4.7284	7.89709	2.43469	2.48864	5.44831	4.59942	0.911118		307	1.6484	0.336613	0.596043	0.940359	0.880353	0.246219		307	0.502938	1.48749	0.486655	1.01574	0.896746	0.877914	0.165484
308	2.3099	1.33913	5.21108	1.46303	1.35387	3.1164	2.46557	0.565083		308	4.71844	7.89333	2.45075	2.48594	5.43221	4.59613	0.908649		308	1.41702	0.247638	0.428475	0.904591	0.749432	0.227014		308	0.278564	1.31216	0.40641	0.943857	0.852316	0.758662	0.16781
309	2.3297	1.34017	5.21451	1.48238	1.3483	3.21707	2.48869	0.568091		309	4.76212	8.02672	2.4464	2.4934	5.37427	4.62058	0.926106		309	1.33901	0.0648409	0.289633	0.880546	0.643508	0.25		309	0.117695	1.14594	0.257699	0.839417	0.802543	0.632659	0.172146
310	2.33618	1.34576	5.12659	1.48895	1.33603	3.15025	2.46396	0.55403		310	4.72202	8.0265	2.40273	2.48221	5.45559	4.61781	0.933793		310	1.18888	0.100431	0.217695	0.830948	0.584489	0.22289		310	0.0617528	1.09444	0.203943	0.779861	0.77513	0.583025	0.173507
311	2.32436	1.34634	5.17657	1.49021	1.35143	3.15227	2.47353	0.559909		311	4.79111	8.0657	2.3921	2.46823	5.42194	4.62782	0.941032		311	1.10498	0.0442078	0.187092	0.755544	0.522956	0.214309		311	-0.0353087	1.01082	0.265078	0.743885	0.751922	0.547278	0.16905
312	2.33765	1.36042	5.22447	1.48567	1.35356	3.13791	2.48328	0.5651		312	4.77071	8.02481	2.38624	2.48684	5.44292	4.6223	0.934509		312	1.06798	0.116299	0.126437	0.757984	0.517176	0.205359		312	0.00118659	0.93027	0.239231	0.657567	0.684597	0.50257	0.149776
313	2.36599	1.35472	5.29202	1.496	1.36425	3.16527	2.50637	0.574101		313	4.79769	8.08797	2.37161	2.4499	5.35893	4.61322	0.945912		313	1.0765	-0.0191001	0.115335	0.723218	0.473988	0.223174		313	-0.0459397	0.847267	0.245979	0.614293	0.650464	0.462413	0.143082
314	2.36455	1.3448	5.19902	1.47409	1.34231	3.14933	2.47902	0.563946		314	4.81572	8.00981	2.36047	2.44663	5.37353	4.60123	0.936464		314	1.06418	-0.0014294	0.110783	0.694304	0.466959	0.21717		314	0.00959196	0.773976	0.221838	0.57347	0.613794	0.438534	0.125283
315	2.36564	1.35815	5.28782	1.48784	1.35219	3.14157	2.49887	0.573666		315	4.85308	8.04705	2.34999	2.45511	5.35197	4.61144	0.941787		315	1.12537	0.0919581	0.0949187	0.677052	0.497324	0.216938		315	-0.0157322	0.73884	0.206557	0.512026	0.618296	0.411998	0.124024
316	2.3727	1.34461	5.29228	1.50474	1.35632	3.17104	2.50695	0.574855		316	4.82416	8.02948	2.32092	2.51419	5.3755	4.61285	0.937165		316	1.06581	-0.0398368	0.0755477	0.641223	0.435686	0.222924		316	0.00745281	0.68039	0.184784	0.476685	0.573821	0.384626	0.112061
317	2.35535	1.34573	5.21164	1.50746	1.35055	3.14492	2.48594	0.563406		317	4.87056	8.07442	2.30425	2.4923	5.42532	4.63337	0.949383		317	1.0479	-0.143416	0.0785518	0.618778	0.400453	0.232684		317	0.00434131	0.564341	0.200253	0.489318	0.52167	0.355985	0.0972722
318	2.35113	1.3537	5.22603	1.5214	1.36739	3.19255	2.50203	0.564885		318	4.85087	8.02886	2.27834	2.4776	5.36765	4.60066	0.944542		318	1.08118	-0.0491382	0.0709662	0.602721	0.426433	0.225319		318	-0.0371454	0.550004	0.175096	0.416451	0.479901	0.316861	0.0972159
319	2.38325	1.35388	5.25543	1.52668	1.346	3.14379	2.5015	0.567968		319	4.85101	8.08574	2.30612	2.42696	5.3365	4.60126	0.953726		319	1.05793	-0.120981	0.0745229	0.605343	0.404203	0.230803		319	-0.0374263	0.495075	0.203686	0.403709	0.453115	0.303632	0.0883902
320	2.35221	1.35794	5.23088	1.51106	1.35162	3.16629	2.495	0.565794		320	4.87744	8.08794	2.29356	2.45954	5.32823	4.60934	0.952342		320	1.08903	-0.0292716	0.0831736	0.560767	0.425926	0.221159		320	-0.100326	0.420778	0.122208	0.371193	0.423905	0.247552	0.092331
321	2.37234	1.35583	5.23014	1.50421	1.34586	3.13452	2.49048	0.565312		321	4.85644	8.1056	2.28484	2.44749	5.36095	4.61106	0.957637		321	1.03642	-0.0245898	0.0740005	0.557629	0.410866	0.211536		321	-0.0622102	0.411201	0.185889	0.341696	0.406598	0.256635	0.0800705
322	2.36109	1.36553	5.24224	1.50092	1.34622	3.24013	2.50935	0.570156		322	4.855	8.16535	2.30558	2.49405	5.45638	4.65527	0.963208		322	1.02579	-0.0546901	0.0937432	0.513548	0.394598	0.2099		322	-0.0545179	0.304922	0.130732	0.320422	0.386569	0.217626	0.0716499
323	2.39064	1.36399	5.2979	1.48579	1.32049	3.2353	2.51569	0.579505		323	4.87085	8.10757	2.28227	2.45738	5.34308	4.61223	0.956881		323	1.09803	-0.167302	0.08668	0.509701	0.381778	0.239525		323	-0.0623183	0.341084	0.15505	0.323084	0.373574	0.226095	0.0728311
324	2.38013	1.36596	5.33135	1.49276	1.33323	3.20777	2.51853	0.581944		324	4.90924	8.12398	2.25431	2.44706	5.38141	4.6232	0.96456		324	1.03923	-0.109132	0.0857858	0.491964	0.376963	0.219786		324	-0.0945569	0.273792	0.167056	0.26135	0.350419	0.191612	0.069089
325	2.38514	1.36977	5.34702	1.48464	1.34684	3.14769	2.51352	0.581552		325	4.85048	8.1916	2.30856	2.4711	5.3432	4.63299	0.965239		325	1.09873	-0.132375	0.0758994	0.47941	0.380416	0.234715		325	-0.100326	0.236605	0.153175	0.286158	0.341949	0.183512	0.0692652
326	2.39266	1.37715	5.29105	1.49023	1.33088	3.16141	2.50723	0.574599		326	4.86866	8.23241	2.29234	2.47233	5.37457	4.64806	0.973802		326	1.14192	-0.0616092	0.0759195	0.469114	0.406335	0.233609		326	-0.138053	0.176645	0.094348	0.265229	0.357604	0.151155	0.0756709
327	2.39783	1.35688	5.32441	1.49332	1.33933	3.17729	2.51484	0.580047		327	4.88863	8.18047	2.3096	2.47833	5.37151	4.64571	0.96406		327	1.07883	-0.0830502	0.0684946	0.451974	0.379061	0.224303		327	-0.111022	0.178638	0.125365	0.246557	0.374124	0.162732	0.071639
328	2.39039	1.36481	5.35803	1.49998	1.35271	3.22789	2.5323	0.584734		328	4.88448	8.16398	2.31272	2.48084	5.32742	4.63389	0.959766		328	1.06874	0.0372473	0.0704538	0.417198	0.398409	0.207317		328	-0.117893	0.167938	0.0733841	0.23327	0.330138	0.137367	0.0682771
329	2.40275	1.37448	5.28893	1.48721	1.34479	3.23177	2.52166	0.576082		329	4.93585	8.17966	2.29273	2.52402	5.34409	4.65527	0.961215		329	1.09936	-0.0704342	0.0812947	0.423242	0.383366	0.225198		329	-0.0961126	0.150816	0.10082	0.226402	0.324879	0.141361	0.0629404
330	2.39512	1.37206	5.37348	1.50951	1.33652	3.22443	2.53519	0.58671		330	4.87223	8.18377	2.31173	2.46922	5.37849	4.64309	0.965208		330	1.1881	-0.0975721	0.076452	0.405332	0.393077	0.246626		330	-0.113161	0.0992724	0.110221	0.200627	0.297817	0.118955	0.0609929
331	2.39725	1.37251	5.32445	1.50676	1.33306	3.26089	2.53249	0.581669		331	4.92882	8.27457	2.31834	2.47878	5.33322	4.66675	0.976349		331	1.13542	-0.0668503	0.075176	0.416924	0.390168	0.232407		331	-0.135655	0.110378	0.140903	0.186087	0.29359	0.119061	0.0633673
332	2.39654	1.36475	5.28648	1.51399	1.3362	3.23209	2.52167	0.575513		332	4.92872	8.22125	2.26808	2.50702	5.36748	4.65851	0.971841		332	1.13983	-0.0946097	0.0590603	0.385712	0.372499	0.237883		332	-0.111173	0.126592	0.163988	0.173635	0.252562	0.121121	0.0550863
333	2.38471	1.34635	5.28947	1.47189	1.32873	3.2026	2.50396	0.578498		333	4.93627	8.21333	2.26475	2.51219	5.39001	4.66331	0.971302		333	1.15756	-0.0545865	0.0625668	0.367944	0.383371	0.236423		333	-0.109401	0.115989	0.14768	0.168716	0.231096	0.110816	0.0520389
334	2.41235	1.35962	5.34954	1.51164	1.32254	3.22672	2.5304	0.584852		334	4.96701	8.27954	2.2697	2.51117	5.35352	4.67619	0.979918		334	1.13406	-0.0874834	0.0615721	0.353132	0.365322	0.235639		334	-0.112923	0.0974343	0.193554	0.156469	0.286618	0.124231	0.0597243
335	2.40352	1.37521	5.44177	1.49644	1.3269	3.28334	2.55453	0.598785		335	5.00737	8.34003	2.26238	2.50723	5.37306	4.69801	0.990909		335	1.06116	-0.0055933	0.0767434	0.323752	0.364015	0.210173		335	-0.139112	0.0772156	0.158956	0.151218	0.262874	0.10223	0.0600985
336	2.42277	1.36029	5.49576	1.51457	1.34924	3.28649	2.57152	0.604674		336	4.97095	8.23902	2.25092	2.50108	5.36619	4.66563	0.977122		336	1.17079	-0.111452	0.0818373	0.346197	0.371843	0.244521		336	-0.0128368	0.0812787	0.105052	0.153474	0.239322	0.113258	0.037148
337	2.39692	1.35494	5.40278	1.50004	1.34557	3.33891	2.55652	0.595472		337	4.98174	8.22954	2.23708	2.52143	5.43569	4.6811	0.97752		337	1.12585	-0.038801	0.0675602	0.312687	0.366824	0.228192		337	-0.115257	0.16879	0.13306	0.153281	0.247838	0.117542	0.0548878
338	2.41284	1.36475	5.20968	1.5091	1.33112	3.30922	2.52279	0.568592		338	5.03899	8.30337	2.22222	2.50189	5.38601	4.6905	0.990766		338	1.19405	-0.0380966	0.0646867	0.29986	0.380124	0.242812		338	-0.143455	0.085574	0.110626	0.128709	0.271138	0.0905184	0.0597509
339	2.42178	1.37192	5.18917	1.47971	1.33317	3.30922	2.51749	0.566808		339	5.04343	8.30023	2.2254	2.53516	5.3889	4.69862	0.987205		339	1.09933	-0.0722572	0.0798781	0.284177	0.347783	0.225981		339	-0.123144	0.0861157	0.101047	0.103369	0.228505	0.0791785	0.0507323
340	2.41968	1.36831	5.0966	1.52381	1.34311	3.33583	2.51456	0.553228		340	5.06505	8.26851	2.21007	2.52837	5.34871	4.68414	0.983928		340	1.18894	-0.0700199	0.0746736	0.277941	0.367884	0.244943		340	-0.114501	0.133248	0.169266	0.122641	0.222076	0.106546	0.0518129
341	2.41386	1.37594	5.1174	1.50305	1.32831	3.23927	2.4963	0.553647		341	5.0279	8.34257	2.25239	2.51248	5.36987	4.70104	0.99198		341	1.05738	-0.0238233	0.0700218	0.260963	0.341136	0.213034		341	-0.0803391	0.0768674	0.139374	0.11846	0.238053	0.0984828	0.0464738
342	2.44818	1.3788	5.14666	1.51016	1.34549	3.25758	2.51448	0.556525		342	5.09882	8.33197	2.20689	2.53015	5.37454	4.70847	0.994561		342	1.10552	-0.0478331	0.0560863	0.257217	0.342749	0.226918		342	-0.181484	0.0736363	0.133543	0.104053	0.237288	0.0734073	0.062091
343	2.4322	1.36951	5.1614	1.50351	1.34549	3.33734	2.52491	0.562458		343	5.04008	8.30244	2.20921	2.51706	5.41792	4.69734	0.991521		343	1.01444	-0.0546279	0.0705141	0.220801	0.312781	0.208336		343	-0.195313	0.0701536	0.0734334	0.106256	0.218781	0.054662	0.0608858
344	2.43239	1.3731	5.17566	1.52611	1.36448	3.336	2.53462	0.561823		344	5.09518	8.28506	2.18047	2.5193	5.36487	4.68897	0.991036		344	0.988282	-0.0948997	0.0718102	0.225427	0.297655	0.207257		344	-0.0988568	0.0772156	0.18944	0.0924058	0.208468	0.0937347	0.0488629
345	2.40031	1.37626	5.19012	1.49935	1.33717	3.26342	2.51111	0.563842		345	5.08433	8.31704	2.18394	2.50998	5.41429	4.70192	0.997349		345	1.01987	0.0448086	0.0732268	0.235936	0.343461	0.198638		345	-0.133602	0.0723012	0.206665	0.0803349	0.223475	0.0898348	0.0572121
346	2.4171	1.38456	5.17968	1.53381	1.36337	3.29798	2.52941	0.55998		346	5.08328	8.38335	2.15327	2.52606	5.36844	4.70288	1.00743		346	0.99701	-0.132209	0.0561768	0.213845	0.283706	0.214831		346	-0.0953996	0.0818785	0.11473	0.0924058	0.238076	0.086338	0.047714
347	2.43	1.38221	5.20045	1.52872	1.35239	3.38836	2.54702	0.567232		347	5.06127	8.33185	2.17538	2.52634	5.38359	4.69569	0.997728		347	1.02685	-0.105258	0.0886995	0.187644	0.299484	0.21648		347	-0.107738	0.0784926	0.0815822	0.0590913	0.187385	0.0597627	0.042507
348	2.43726	1.37526	5.12721	1.50793	1.34459	3.35012	2.52373	0.558015		348	5.05394	8.39722	2.16682	2.51171	5.37363	4.70066	1.00904		348	0.958926	-0.064323	0.0751961	0.195025	0.291206	0.198142		348	-0.145767	0.06017	0.121784	0.0741754	0.160071	0.0540867	0.0474121
349	2.43667	1.37211	5.1861	1.53494	1.33772	3.33184	2.53323	0.564181		349	5.11157	8.47552	2.15093	2.50915	5.41378	4.73219	1.02422		349	0.983238	-0.0847904	0.0675301	0.182906	0.287221	0.206455		349	-0.126471	0.0509797	0.128157	0.0779388	0.133476	0.052816	0.0424079
350	2.44261	1.36851	5.15631	1.52024	1.34868	3.33056	2.52782	0.560511		350	5.06519	8.44587	2.1585	2.51226	5.3673	4.70983	1.01696		350	1.00619	-0.11139	0.0785217	0.174878	0.28705	0.21389		350	-0.0524652	0.0973956	0.164294	0.0556424	0.154957	0.0839647	0.0352638
351	2.41184	1.37275	5.29186	1.51972	1.33875	3.31913	2.54234	0.578375		351	5.04971	8.45377	2.13806	2.53209	5.38759	4.71224	1.01879		351	1.01954	0.00236162	0.0523186	0.152362	0.306646	0.207559		351	-0.00944437	0.0195392	0.0818486	0.0603316	0.134011	0.0572573	0.0222505
352	2.4464	1.3881	5.21014	1.54079	1.35547	3.38057	2.55358	0.566967		352	5.03867	8.39695	2.14662	2.52485	5.43713	4.70884	1.01146		352	1.03503	-0.0493454	0.063672	0.152666	0.300507	0.21504		352	-0.0867997	0.0951513	0.118627	0.0752766	0.183112	0.0770733	0.0400776
353	2.43422	1.37613	5.25615	1.52914	1.35273	3.33814	2.54775	0.572795		353	5.06013	8.48492	2.12617	2.51155	5.39739	4.71603	1.02673		353	0.999698	6.21478e-05	0.0528009	0.141772	0.298583	0.203972		353	-0.102595	0.0873927	0.167885	0.0673201	0.18555	0.0811106	0.0457885
354	2.41837	1.39007	5.19431	1.51834	1.36549	3.26667	2.52554	0.561065		354	5.10167	8.43598	2.16292	2.53028	5.49268	4.74471	1.01748		354	1.02673	-0.0455336	0.0881268	0.151825	0.305287	0.211285		354	-0.0815275	0.0569002	0.0770047	0.0516672	0.133362	0.0474812	0.0316206
355	2.43276	1.3993	5.26415	1.5156	1.36551	3.31545	2.5488	0.571628		355	5.05939	8.46122	2.15841	2.54315	5.46706	4.73784	1.01919		355	1.10885	-0.0771255	0.0721518	0.143048	0.31173	0.233513		355	-0.0331912	0.0597057	0.122287	0.0603437	0.145172	0.0708635	0.0277335
356	2.4527	1.38952	5.262	1.50679	1.36776	3.3847	2.56058	0.574774		356	5.08592	8.47706	2.18557	2.57431	5.48582	4.76173	1.01695		356	1.00441	-0.120981	0.0586685	0.140709	0.270701	0.217025		356	-0.104626	0.0493158	0.137716	0.0627519	0.235247	0.076081	0.0500727
357	2.45539	1.39371	5.30436	1.52422	1.35776	3.43878	2.57904	0.581927		357	5.12675	8.47535	2.16662	2.55288	5.43733	4.75178	1.01968		357	1.08308	-0.0669954	0.0650585	0.147027	0.307044	0.227254		357	-0.0923529	0.0547526	0.145697	0.0575726	0.184878	0.0701094	0.0427422
358	2.47663	1.39422	5.26596	1.53608	1.3593	3.36588	2.56634	0.573186		358	5.15498	8.47107	2.14922	2.57132	5.42167	4.75365	1.01926		358	1.03434	0.0214617	0.0714384	0.109375	0.309154	0.209923		358	0.00341218	0.105657	0.148884	0.0245061	0.160201	0.0885321	0.0285775
359	2.47448	1.39726	5.27945	1.54654	1.36115	3.31989	2.56313	0.572432		359	5.20106	8.5223	2.12912	2.52822	5.48509	4.77316	1.03492		359	1.08577	-0.000269307	0.0617128	0.12279	0.317501	0.222845		359	-0.158451	0.0958865	0.14187	0.0463971	0.153038	0.0557482	0.0507787
360	2.47333	1.39577	5.2087	1.54308	1.36768	3.34745	2.556	0.56407		360	5.20656	8.57545	2.14798	2.55227	5.53387	4.80323	1.04006		360	1.03056	-0.0267443	0.0631395	0.245929	0.328222	0.208615		360	-0.0572405	0.164707	0.215021	0.130821	0.15868	0.122398	0.041965

## Sheet: 8d
	0.16 mM Glucose + Oligo.									0.16 mM Glucose + PA										0.16 mM Glucose + PA + Etox.
time (sec.)	c1	c2	c3	c4	c5	mean	SE		time (sec.)	c1	c2	c3	c4	c5	c6	mean	SE		time (sec.)	c1	c2	c3	c4	c5	c6	mean	SE
1	0.0536083	0.201816	0.0615696	-0.0107498	0.0441474	0.0700782	0.031562		1	0.0219393	-0.00226107	-0.0621704	0.0199729	0.192337	0.0438505	0.0356114	0.0316482		1	0.0642674	0.0259023	0.0345891	-0.055209	0.0245517	0.0458909	0.0233321	0.0153552
2	0.035144	0.163549	0.0538734	-0.00776662	0.0300427	0.0549685	0.0258773		2	-0.0249143	-0.0284469	-0.0924505	0.00612736	0.013286	0.0250855	-0.0168855	0.0159074		2	0.051705	0.0167385	0.0139477	-0.0582897	0.0129159	0.026874	0.0106485	0.0136976
3	0.00452201	0.126108	0.0378722	-0.00600386	0.0247156	0.0374429	0.0209715		3	0.0258805	-0.0360234	-0.0670748	-0.0051552	0.0604313	0.0489374	0.0044993	0.018573		3	0.0494233	0.00826999	0.0175454	-0.0691477	-0.0204571	0.0243987	0.00167209	0.0154536
4	0.0212105	0.0793432	0.0366057	-0.00263021	0.00121057	0.0271479	0.0132794		4	-0.0401458	-0.0519274	-0.0875203	-0.0097822	-0.00253311	-0.0261944	-0.0363505	0.0115807		4	0.0120899	-0.00803881	0.00483668	-0.0548811	-0.00583368	-0.0159293	-0.0112927	0.0087698
5	0.0510015	0.110906	0.0357728	-0.00540181	0.0130514	0.0410659	0.0178307		5	-0.0280209	-0.0321533	-0.110735	-0.0220274	0.00430824	0.0153948	-0.0288723	0.0165163		5	0.0110802	-0.0506055	0.0161592	-0.0440083	-0.0215472	0.0189351	-0.0116644	0.0116524
6	0.0890229	0.0635501	0.0127476	0.012996	0.0120752	0.0380784	0.0144098		6	-0.0379202	-0.0417612	-0.0676959	-0.0243719	-0.0748113	-0.0150854	-0.0436076	0.00877686		6	0.0180171	-0.0290025	-0.00157755	-0.0472368	-0.0194477	-0.00811125	-0.0145598	0.0084519
7	0.0126158	0.0953368	0.0389487	0.00447506	0.0158791	0.0334511	0.0147547		7	-0.0363205	-0.0295444	-0.0678706	-0.0270058	0.00269992	-0.0265643	-0.0307676	0.00843415		7	0.0253081	-0.0218239	-0.019119	-0.0503678	-0.01818	0.0144676	-0.0116192	0.0102049
8	0.0494305	0.111543	0.0235076	-0.0249006	-0.0174806	0.02842	0.0222036		8	-0.014389	-0.0435133	-0.0659425	-0.0131809	-0.0471579	-0.0189186	-0.0338504	0.0080438		8	0.00557267	0.005421	0.0108918	-0.0463654	-0.0304375	-0.100238	-0.0258592	0.0160647
9	0.00971296	0.0525139	0.0208919	-0.0120949	0.0204825	0.0183013	0.00933736		9	-0.0255866	-0.0356576	-0.0421325	-0.0262321	0.0987188	-0.0420305	-0.0121534	0.0204227		9	-0.0256499	-0.0354407	-0.00337959	-0.0517147	-0.0313177	-0.0419494	-0.0315753	0.0061426
10	-0.0194064	0.0895531	0.0148957	-0.0076039	-0.0106303	0.0133616	0.0177723		10	-0.0446433	-0.0117534	-0.0447206	-0.0113354	-0.0850373	-0.00980329	-0.0345489	0.0110871		10	-0.0103337	-0.0222277	-0.00392776	-0.0332242	-0.0376321	-0.139177	-0.0410871	0.0185426
11	0.0210397	0.0923387	0.0077159	-0.00538012	0.00885201	0.0249132	0.015534		11	-0.026653	-0.0105019	-0.0781386	-0.0122891	-0.0383481	-0.0213027	-0.0312056	0.00936749		11	-0.0104779	-0.036697	0.0102743	-0.039684	-0.0180912	-0.111316	-0.034332	0.0156199
12	0.00588805	0.0945224	0.00107187	-0.0188259	-0.00660759	0.0152098	0.0181237		12	-0.0618222	-0.0215923	-0.0406962	-0.00936586	-0.0204166	-0.0398313	-0.0322874	0.0070329		12	-0.0361011	-0.00223988	-0.0187788	-0.0436923	-0.021959	-0.0334069	-0.0260296	0.00553505
13	0.0110107	0.0769352	-0.00293696	-0.00783713	0.0162746	0.0186893	0.013607		13	-0.0439247	-0.0560671	-0.0684205	-0.00705384	-0.0541193	-0.00510692	-0.0391154	0.00997067		13	0.00106173	-0.0277462	0.00777286	-0.034639	-0.0332475	-0.109143	-0.0326568	0.0155009
14	0.00739069	0.0509087	0.0054655	-0.0164611	0.0251868	0.0144981	0.0100609		14	-0.0298292	-0.0217464	-0.0707304	-0.0122655	-0.0474459	-0.0186514	-0.0334448	0.00817105		14	-0.0118941	-0.0177747	0.00869278	-0.0413972	-0.0217087	-0.0301468	-0.0190381	0.00635107
15	-0.0294241	0.060434	-0.00447132	-0.000688464	0.0116376	0.00749756	0.0132558		15	-0.0184925	-0.0255106	-0.070368	-0.0150795	-0.00135688	-0.0471688	-0.0296627	0.00930844		15	-0.0381074	-0.0334891	0.0266501	-0.0284036	-0.0385123	-0.058461	-0.0283872	0.0107452
16	0.00459031	0.0196413	-0.00876266	0.000542755	0.00670601	0.00454355	0.00412642		16	-0.0700291	-0.0374867	-0.0500519	-0.0031857	0.0152544	-0.0169558	-0.0270758	0.0117216		16	-0.00107573	-0.0180327	-0.0271526	-0.0428091	-0.034596	-0.0872883	-0.0351591	0.0109232
17	0.00914378	0.0185082	0.0118562	-0.00227766	0.0187909	0.0112043	0.0034487		17	-0.026653	-0.0265311	-0.0501166	-0.00481858	-0.017488	-0.0292362	-0.0258073	0.00556196		17	-0.015002	-0.0210051	-0.00404117	-0.0328933	-0.0394409	-0.0264641	-0.0231411	0.00473593
18	-0.0100718	0.0441217	-0.0199465	-0.000965082	0.0225527	0.00713821	0.0103939		18	-0.0401458	-0.0219774	-0.0517018	-0.0170017	0.0574067	-0.0420922	-0.019252	0.0148139		18	-0.0191982	-0.0366185	0.00214623	-0.0360745	-0.0321009	-0.0487412	-0.0284312	0.00660732
19	-0.00505164	0.0282933	0.0145596	-0.0116013	0.0210968	0.00945935	0.00684187		19	0.00114384	-0.01778	-0.0383216	0.00693643	-0.0809325	-0.0154759	-0.0240716	0.0119571		19	-0.018477	-0.0132096	-0.0259491	-0.029145	-0.0286449	-0.08756	-0.0338309	0.0100813
20	0.000480815	0.00132239	-0.0144569	-0.00334616	0.0205414	0.000908314	0.00505965		20	-0.0215991	0.00263914	-0.0263131	-0.000188627	0.106856	-0.0165036	0.00748186	0.0186493		20	-0.0167329	-0.0187169	-0.00829422	-0.0197816	0.00350075	-0.110954	-0.0284965	0.0154031
21	-0.0176533	0.0269477	-0.00966867	0.000743438	0.00163136	0.000400088	0.00673413		21	-0.0506247	-0.0230268	-0.0267984	-0.00965819	0.0900531	0.0291345	0.00151326	0.0188924		21	-0.0328753	-0.0117963	-0.00725459	-0.0227029	-0.0254715	-0.0120958	-0.0186994	0.00367079
22	-0.0194064	0.0291431	0.00542166	0.0154638	0.00894458	0.00791335	0.00710311		22	-0.0357409	-0.0230172	-0.0263067	0.00709588	0.0415396	-0.0257114	-0.0103568	0.0109197		22	0.00310739	-0.00555997	-0.0163467	-0.0153155	-0.00167517	-0.0305694	-0.0110599	0.0045513
23	-0.0352297	0.00597294	0.00295694	-0.00302615	0.0171078	-0.00244364	0.00789311		23	0.023284	-0.00447531	-0.0262355	0.00155942	-0.0553915	-0.0290924	-0.0150585	0.0102834		23	0.0063988	-0.00383262	0.00156025	-0.0205555	-0.0146513	0.0371069	0.00100442	0.00757578
24	-0.00942297	0.043083	0.0141018	-0.0174645	0.029765	0.0120124	0.010224		24	-0.0338631	-0.0116186	-0.0075369	-0.0107832	0.0295852	-0.0227106	-0.00948787	0.00800299		24	0.0165484	0.00681184	-0.000670236	-0.0100549	-0.0106139	0.0410612	0.00718041	0.00728608
25	-0.0236867	0.015038	0.00984939	-0.0108094	-0.00565662	-0.00305307	0.00628155		25	0.00828433	-0.0288897	-0.0365812	-0.00405381	0.064392	-0.0100808	-0.00115485	0.0134348		25	0.00435314	0.0211465	-0.0189867	-0.0164025	-0.00790082	-0.0258906	-0.00728016	0.00647732
26	-0.0390319	-0.000731413	0.0203951	0.0145201	0.00645354	0.000321087	0.00936364		26	0.0116923	-0.00981837	-0.0288559	-0.00125753	-0.0268739	-0.0134617	-0.0114292	0.00574219		26	-0.0310525	0.0172432	0.0176336	-0.0167806	0.00143361	-0.0554122	-0.0111558	0.0107755
27	-0.050666	0.020444	0.00538269	0.00778363	0.0137415	-0.00066283	0.0114214		27	-0.0129748	-0.00654514	-0.05231	0.00142949	0.01343	0.0158264	-0.00685734	0.00927701		27	0.000615876	0.0117695	0.00462245	-0.012158	0.00153859	-0.0567102	-0.00838695	0.00928627
28	-0.0283085	-0.0193691	0.00587953	0.00942164	0.0157781	-0.00331964	0.00772972		28	-0.0145513	-0.00938514	-0.00303371	-0.00425756	-0.0932709	0.0165766	-0.017987	0.0142986		28	-0.0188441	-0.0319524	-0.00961109	-0.0203192	-0.00882942	-0.0221778	-0.0186223	0.00320748
29	-0.0117225	-0.0156392	0.00207529	0.0105769	-0.000834436	-0.00310877	0.00424524		29	-0.0393112	0.000126458	0.00416751	-0.00805188	-0.0799963	0.000370478	-0.0204492	0.0123807		29	0.0121686	-0.0124357	-0.00264239	-0.0118331	-0.0146917	0.0365334	0.00118319	0.00743837
30	0.00454478	-0.0526666	0.0243844	-0.00405127	0.0126811	-0.0030215	0.0118669		30	-0.018307	-0.00417687	-0.00960733	-0.00915621	0.00646866	0.00157283	-0.00553432	0.00328834		30	-0.029374	-0.0205789	-0.0161198	0.000682017	0.00581821	-0.0256491	-0.0142036	0.00534351
31	-0.0016707	-0.00374129	0.00924052	0.0111573	0.00903715	0.00480459	0.00277784		31	0.0741251	-0.0110795	-0.0079704	0.000360589	0.00786094	-0.00520968	0.00968118	0.0120272		31	-0.0116712	-0.00432615	-0.00303934	-0.00151262	0.00196655	0.0290473	0.00174409	0.00525944
32	0.0159626	0.0355052	0.00369733	0.0140319	0.00437487	0.0147144	0.00514805		32	-0.0185388	0.0072024	-0.00144853	-0.00150261	0.064344	0.0148912	0.0108246	0.0106181		32	0.00339588	0.0109732	-0.00184849	0.00572113	-0.000924219	-0.0149332	0.000397375	0.00329561
[truncated: 328 more rows]

## Sheet: 8e
time	c1	c2	c3	c4	c5	mean	SE
1	0.0841785	0.0478685	-0.00282927	0.029092	0.120029	0.0556677	0.0191251
2	0.0583294	-0.0120622	-0.0157797	0.0317329	0.0431705	0.0210782	0.0133357
[truncated: 598 more rows]

## Sheet: 8f
	No Fuel								PA (5 min.)
[truncated: 721 more rows]
