# Supplementary material for: Triglycerides are an important fuel reserve for synapse function in the brain
Source: Nat Metab. 2025 Jul 1;7(7):1392–403. doi: 10.1038/s42255-025-01321-x (PMC12286841; doi:10.1038/s42255-025-01321-x)
Supplement: Supplementary file 15 — Statistical source data. [file 42255_2025_1321_MOESM15_ESM.xlsx]

## Sheet: 9a
time	c1	c2	c3	c4	c5	mean	SE
1	0.0131621	-0.00742015	-0.0570791	-0.0216894	-0.0294288	-0.0204911	0.0104372
2	0.00521426	-0.0227339	-0.0241029	-0.0622134	-0.0629927	-0.0333657	0.0116571
3	0.00999698	-0.00916341	-0.0497354	0.00230248	-0.0451961	-0.0183591	0.0109913
4	0.0128616	-0.00817139	-0.0454172	-0.0535306	0.00869354	-0.0171128	0.012283
5	-0.0119234	-0.01291	-0.0522585	-0.067079	-0.016534	-0.032141	0.0102908
6	-0.000875566	-0.0222908	-0.0755936	-0.109552	-0.018782	-0.0454188	0.0181682
7	-0.0113725	-0.0251128	-0.0347995	-0.109834	-0.0605574	-0.0483353	0.015518
8	-0.0108917	-0.0246023	-0.059591	-0.093853	-0.00772936	-0.0393335	0.0147072
9	-0.0225455	-0.0167625	-0.0682556	-0.056958	-0.0175019	-0.0364047	0.00974089
10	-0.0265069	-0.0284741	-0.0462582	-0.0754526	-0.0273057	-0.0407995	0.00841168
11	-0.0149583	-0.0148844	-0.0892876	-0.0860305	-0.0227473	-0.0455816	0.0154245
12	-0.0287956	-0.0202105	-0.0347883	-0.0764741	0.00369798	-0.0313141	0.0116739
13	-0.0231415	-0.016435	-0.0625319	-0.0551166	-0.0278053	-0.0370061	0.0081966
14	-0.00918898	-0.0317872	-0.0299338	-0.0287189	-0.0396073	-0.0278472	0.00450363
15	-0.0127547	-0.0151252	-0.0650889	-0.0126034	-0.0126313	-0.0236407	0.00927793
16	-0.00582856	-0.0166951	-0.0135078	-0.0303318	0.000232315	-0.0132262	0.00465003
17	-0.018504	-0.0131893	0.00519865	-0.0407215	0.0324225	-0.00695875	0.010974
18	-0.0211283	-0.029495	-0.0184356	0.00175141	-0.0133806	-0.0161376	0.00463131
19	-0.0020124	-0.0240919	-0.0458857	-0.0328587	-0.000267241	-0.0210232	0.00789901
20	-0.0229262	0.00187401	0.00308754	-0.00521093	-0.0080728	-0.00624967	0.00417462
21	-0.0213787	-0.00887447	-0.00561091	-0.0128856	0.00135632	-0.00947867	0.00338194
22	-0.00512743	-0.0109259	0.013423	0.0361464	-0.0146607	0.00377106	0.00842909
23	0.0030057	-0.00836401	-0.0440568	-0.010977	-0.00563747	-0.0132059	0.0072119
24	-0.0144475	0.0027312	-0.00395702	0.0114288	-0.0247767	-0.00580424	0.00568473
25	0.00440796	-0.00902857	0.0036125	0.0176519	-0.00145369	0.00303802	0.00390666
26	-0.000715307	-0.00527238	-0.0131522	0.0180282	-0.00651169	-0.00152467	0.00472053
27	9.09943e-05	-0.00305719	-0.00535125	-0.0180872	0.00251154	-0.00477863	0.00320793
28	-0.00493712	-0.00904783	0.00141107	0.0262271	0.0150317	0.00573698	0.00585654
29	0.00126789	-0.0110511	-0.018763	0.010367	-0.00264013	-0.00416388	0.00448794
30	-0.011653	0.00833659	-0.00921221	-0.025977	0.0524047	0.00277983	0.0121204
31	0.00326612	-0.00901894	0.0124069	0.00443957	0.00045087	0.00230891	0.00309321
32	-0.0111071	-0.0122358	-0.00688096	0.00925137	0.0285821	0.00152193	0.00696096
33	0.00185384	0.0098198	-0.0089074	0.0355954	0.0179353	0.0112594	0.00673511
34	0.0170584	-0.0196133	-0.00854614	0.00415731	-0.00741714	-0.00287218	0.00558483
35	0.00593042	0.0137205	0.0180911	-0.0319447	0.0266463	0.00648873	0.00910095
36	0.0074028	0.011409	-0.0179332	0.0139019	0.0386045	0.010677	0.00805021
37	-0.004862	0.0191814	0.0117916	0.00788041	0.00763199	0.00832469	0.00348972
38	0.00690199	-0.00208443	-0.0295951	0.0750441	-0.00207813	0.00963768	0.0156197
39	0.0163022	0.0100317	-0.0337045	0.0443453	0.0241486	0.0122247	0.0114975
40	0.0165325	0.00433962	-0.0108266	0.0141573	0.0180602	0.00845261	0.0048114
41	0.018701	0.00507159	-0.0145239	0.00981589	-0.00507547	0.00279784	0.00517442
42	0.0105779	0.00885668	0.0164711	-0.011098	0.0193091	0.00882336	0.00476814
43	0.0188012	-0.0021037	0.0252486	0.00715461	0.0103795	0.011896	0.00422727
44	0.00818406	0.0202505	0.00877174	0.0358507	0.0235866	0.0193287	0.00459395
45	0.0179047	0.0133641	0.0548323	0.0113078	-0.00579358	0.0183231	0.00891856
46	0.000371447	0.00831733	0.0161945	0.0124772	0.0128461	0.0100413	0.00243426
47	0.00701717	0.0248927	0.0171992	0.0468722	0.0350451	0.0262053	0.00618475
48	0.0136028	0.0182953	0.0369951	-0.0076034	0.0367623	0.0196104	0.00741574
49	0.00487872	0.0184879	0.0491481	0.0430281	0.0196526	0.0270391	0.00738437
50	0.00731265	0.0200867	0.0391062	0.0833371	-0.00816647	0.0283352	0.0141189
51	0.0141938	0.0252491	0.0534607	0.0900978	0.00831888	0.038264	0.0135102
52	0.00543462	0.0338691	0.0974948	0.0498695	0.012128	0.0397592	0.0147132
53	0.0110988	0.0314805	0.105251	0.0475442	-0.0435101	0.0303728	0.0216637
54	0.0158865	0.0370377	0.0882996	0.0448157	0.0139389	0.0399957	0.0120424
55	0.00237969	0.0340713	0.0430745	0.0617915	0.00366676	0.0289967	0.0102947
56	0.0146345	0.0296795	0.0987141	0.0513077	0.0190593	0.042679	0.0137517
57	0.00388211	0.0341387	0.0907833	0.0821274	0.0163742	0.0454612	0.0156225
58	0.0103676	0.0214255	0.0904502	0.0513345	0.0159683	0.0379092	0.0133453
59	0.0070973	0.00421441	0.103055	0.0753936	0.0128149	0.040515	0.0182532
60	0.0597373	0.080494	0.213166	0.15296	0.00425999	0.102123	0.0327148
61	0.255133	0.225435	0.430079	0.302436	0.117534	0.266123	0.0456312
62	0.495471	0.417078	0.68387	0.455446	0.380613	0.486495	0.0473418
63	0.738543	0.570561	0.83215	0.699007	0.606163	0.689285	0.0419218
64	0.935651	0.851313	0.987187	0.927178	0.853724	0.91101	0.0232525
65	1	1	1	1	1	1	0
66	0.864226	0.930106	0.869743	0.917191	0.909893	0.898232	0.0117973
67	0.704678	0.777528	0.711303	0.749544	0.708228	0.730256	0.0128145
68	0.564587	0.616685	0.618013	0.603698	0.621774	0.604951	0.0094279
69	0.452456	0.499415	0.533524	0.436857	0.467348	0.47792	0.0154921
70	0.349139	0.439027	0.433365	0.35464	0.339337	0.383102	0.0195273
71	0.301923	0.355611	0.336095	0.310742	0.287571	0.318388	0.0109149
72	0.247	0.330021	0.266841	0.237732	0.228124	0.261943	0.0162626
73	0.217372	0.278908	0.181623	0.175151	0.181103	0.206831	0.0174438
74	0.16956	0.271665	0.152734	0.152947	0.1279	0.174961	0.022427
75	0.168458	0.272503	0.0742782	0.142934	0.160933	0.163821	0.0284926
76	0.137222	0.228026	0.0977319	0.126711	0.130398	0.144018	0.0197291
77	0.147429	0.224125	0.0953724	0.148915	0.0724494	0.137658	0.0234427
78	0.130882	0.20962	0.0635364	0.108471	0.0532789	0.113158	0.0250511
79	0.106673	0.192226	0.0685376	0.0976112	0.0965217	0.112314	0.0187614
80	0.108696	0.187382	0.00825243	0.0832968	0.058212	0.0891678	0.0265084
81	0.0949341	0.192621	0.00195296	0.0698291	0.0806296	0.0879934	0.0274097
82	0.0939725	0.185147	-0.0129546	0.049063	0.0992381	0.0828933	0.0291047
83	0.0902866	0.187208	0.0193499	0.0460389	0.122155	0.0930078	0.0263532
84	0.0900662	0.166694	0.0106345	0.0170067	0.0958661	0.0760535	0.0257455
85	0.0926103	0.1882	0.0380055	0.0322889	0.103078	0.0908367	0.0251807
86	0.0831551	0.145235	0.00783472	0.00145571	0.101736	0.0678833	0.024804
87	0.0951995	0.174428	0.00229164	0.0649635	0.123279	0.0920323	0.0257383
88	0.0796194	0.142779	0.0432212	0.0494663	0.0605849	0.0751342	0.0161058
89	0.0885037	0.151987	0.04448	0.0377593	0.0802862	0.0806032	0.0182194
90	0.08932	0.152488	0.0266654	0.0772887	0.0614591	0.0814442	0.0184679
91	0.0810517	0.132329	0.035663	0.0637673	0.0808482	0.0787319	0.0140875
92	0.073219	0.145659	0.0478442	0.0458507	0.0631451	0.0751436	0.0163993
93	0.0772555	0.150908	0.0423124	0.0849769	0.0744476	0.0859801	0.0159156
94	0.0583851	0.141681	0.0504972	0.0518856	0.0446616	0.0694222	0.0162751
95	0.055876	0.14826	0.0258017	0.0898559	0.0679846	0.0775556	0.0183198
96	0.0597473	0.128169	0.0231882	0.0343185	0.0932122	0.067727	0.0172814
97	0.0622664	0.135749	0.0202135	0.0660657	0.0516554	0.0671899	0.0169398
98	0.0612647	0.138022	0.0357985	0.0872887	0.0654556	0.0775658	0.0153705
99	0.0591563	0.138513	0.0204336	0.0407701	0.0363252	0.0590396	0.0186077
100	0.078137	0.129479	-0.00754703	0.068364	0.0809106	0.0698686	0.0197374
101	0.0596872	0.137155	0.0505819	0.085864	0.0766644	0.0819904	0.0135209
102	0.0613399	0.144388	0.0573498	0.101791	0.0234304	0.0776598	0.018606
103	0.0590411	0.128034	0.0230641	0.0621544	0.0254287	0.0595444	0.0169618
104	0.051544	0.132387	0.021619	0.062235	0.0173421	0.0570255	0.0185094
105	0.0568977	0.130875	0.0693391	0.0886865	0.0225562	0.0736709	0.0160133
106	0.0432607	0.133649	0.0335124	0.0717108	0.052873	0.0670012	0.0159359
107	0.0686116	0.125096	-0.00288453	0.0105014	0.0253662	0.0453382	0.020824
108	0.0502269	0.120839	0.0598391	0.0949634	0.0127837	0.0677305	0.0166733
109	0.050302	0.1399	0.0107925	0.0548963	0.0474091	0.0606599	0.0190597
110	0.0598475	0.126291	0.0334108	0.081321	0.0428507	0.0687441	0.014789
111	0.0481536	0.12605	-0.00142255	0.0781758	0.0524359	0.0606785	0.0186128
112	0.0581597	0.11743	-0.001908	0.104614	0.0724494	0.070149	0.0187238
113	0.0548143	0.107529	-0.0152294	0.116697	0.0544029	0.0636428	0.0210949
114	0.0488247	0.117873	0.0459024	0.109493	0.0181851	0.0680556	0.0173741
115	0.0472271	0.123353	0.024368	0.11616	0.0530916	0.0728399	0.0176904
116	0.0506176	0.112816	0.0176113	0.131106	0.0341397	0.0692581	0.0199706
117	0.0544988	0.127225	0.00635017	0.105219	0.0201833	0.0626952	0.0209967
118	0.0526609	0.11116	-0.00173866	0.0899365	0.0459729	0.0595983	0.0174069
119	0.0479482	0.114916	0.0367524	0.105783	0.0414769	0.0693754	0.0151013
120	0.106082	0.170209	0.15463	0.269197	0.0543717	0.150898	0.0320669
121	0.243624	0.331003	0.369495	0.600741	0.18026	0.345025	0.0643788
122	0.384997	0.507544	0.613802	0.933629	0.373338	0.562662	0.0917994
123	0.552573	0.65993	0.785745	1.18429	0.650748	0.766656	0.0990831
124	0.681616	0.841604	0.891267	1.44519	0.821846	0.936304	0.11797
125	0.698373	0.991881	0.89896	1.54454	0.855941	0.997939	0.129385
126	0.591531	0.884252	0.822684	1.36903	0.740606	0.88162	0.117488
127	0.50768	0.744868	0.62735	1.10597	0.610908	0.719355	0.0927689
128	0.415316	0.594948	0.566618	0.858213	0.481055	0.58323	0.067724
129	0.344196	0.485835	0.440291	0.680539	0.324538	0.45508	0.0570378
130	0.272821	0.405684	0.304519	0.56148	0.224564	0.353814	0.0534831
131	0.240639	0.350054	0.299456	0.481239	0.192561	0.31279	0.044543
132	0.21955	0.306231	0.21347	0.392166	0.126277	0.251539	0.0404626
133	0.181764	0.278021	0.17455	0.300231	0.132271	0.213368	0.0288497
134	0.178694	0.245738	0.126238	0.301575	0.109385	0.192326	0.0323857
135	0.160755	0.219492	0.0833379	0.266697	0.103547	0.166766	0.0308281
136	0.142105	0.213251	0.0546235	0.287651	0.115005	0.162527	0.0360818
137	0.155687	0.208802	0.0538671	0.25046	0.0671728	0.147198	0.0344353
138	0.141299	0.19057	0.0173516	0.212839	0.09852	0.132116	0.0311878
139	0.129265	0.19893	0.00762022	0.237046	0.0847197	0.131516	0.0364562
140	0.12642	0.174225	-0.0077954	0.228659	0.0846573	0.121233	0.0359786
141	0.12942	0.186544	0.00970311	0.193296	0.0770703	0.119207	0.0309156
142	0.109803	0.16913	-0.0371816	0.171791	0.0868116	0.100071	0.0340716
143	0.119323	0.184801	0.00323431	0.181065	0.0816912	0.114023	0.0302336
144	0.0845623	0.170373	-0.024594	0.226401	0.033203	0.0979891	0.0405626
145	0.102116	0.162523	-0.0363349	0.212154	0.0515305	0.0983977	0.0386863
146	0.0943982	0.172444	-0.031012	0.175998	0.0786626	0.0980981	0.0338565
147	0.107144	0.165702	0.00439711	0.167463	0.0359818	0.0961375	0.0297205
148	0.08623	0.164662	-0.0170132	0.201401	0.0396972	0.0949954	0.0356966
149	0.0922548	0.162157	-0.0214273	0.183028	0.0619899	0.0956005	0.0328083
150	0.0903066	0.153326	-0.0266938	0.17288	0.0254599	0.0830556	0.0337171
151	0.0977336	0.161271	-0.0128192	0.203794	0.0415706	0.09831	0.0350202
152	0.102456	0.149704	-0.0278397	0.157141	0.0241486	0.081122	0.0322838
153	0.103628	0.16156	-0.0410877	0.151509	0.0292378	0.0809695	0.034385
154	0.081252	0.155762	-0.0444745	0.219371	0.0414457	0.0906714	0.0407808
155	0.0869011	0.154818	-0.040591	0.177893	0.000482093	0.0759008	0.0379525
156	0.0964716	0.149598	-0.0445987	0.194103	0.0144072	0.0819962	0.0389574
157	0.0997469	0.124807	-0.0281106	0.191952	0.0489702	0.0874732	0.0330469
158	0.0907824	0.152921	0.0154945	0.177692	-0.0061058	0.0861567	0.0324734
159	0.0957554	0.146015	-0.00969765	0.225312	-0.0234029	0.0867965	0.0420613
160	0.0940176	0.14747	-0.0115717	0.201656	0.0406339	0.0944412	0.0337291
161	0.107109	0.141489	-0.0365663	0.190622	0.00700754	0.0819321	0.0377623
162	0.0916087	0.146641	-0.020383	0.19882	0.012971	0.0859317	0.0363801
163	0.0797145	0.140921	-0.0309442	0.238229	0.0290192	0.0913878	0.0414763
164	0.0768198	0.138118	-0.00452713	0.222839	0.00544643	0.0877392	0.0380497
165	0.078798	0.14928	-0.0264228	0.196777	0.00866232	0.0814191	0.0373326
166	0.0778966	0.129835	0.0131068	0.204587	0.0215259	0.0893902	0.0319141
167	0.0852935	0.135854	0.0120456	0.19249	0.0253662	0.0902099	0.0302543
168	0.0983496	0.131809	0.0115659	0.204721	0.0448489	0.0982589	0.030218
169	0.0990908	0.124644	-0.0425779	0.223296	-0.00913436	0.0790637	0.0428286
170	0.089295	0.123112	0.0361146	0.181226	0.0102234	0.0879944	0.0273255
171	0.0996217	0.128679	0.0262872	0.199923	0.0122529	0.0933527	0.0308022
172	0.0950443	0.114097	0.0356461	0.191804	0.00541521	0.0884015	0.0290286
173	0.0826643	0.125424	-0.0414659	0.193968	-0.017096	0.0686989	0.0392949
174	0.0740454	0.130673	0.0289966	0.213861	0.0111289	0.0917409	0.032971
175	0.0770953	0.109821	0.00482611	0.191105	0.0100673	0.0785831	0.0308375
176	0.0678003	0.124615	-0.0163132	0.214627	0.0212449	0.0823947	0.0363117
177	0.075077	0.109609	0.0403594	0.182073	-0.00629314	0.0801652	0.028522
178	0.070119	0.12971	0.0120682	0.240097	0.0110977	0.0926184	0.0383489
179	0.0726531	0.106046	0.0427358	0.223323	-0.0105706	0.0868374	0.0350039
180	0.127712	0.176518	0.147258	0.430043	0.0152814	0.179362	0.0611456
181	0.323333	0.303304	0.418756	0.834342	0.177356	0.411418	0.100628
182	0.460614	0.493242	0.585274	1.18099	0.432504	0.630526	0.125219
183	0.627679	0.629428	0.801544	1.59708	0.625926	0.856332	0.168353
184	0.770129	0.802184	0.893321	1.85438	0.804955	1.02499	0.186358
185	0.827181	0.892766	0.893637	1.94158	0.936775	1.09839	0.189193
186	0.695844	0.756917	0.865691	1.64809	0.753407	0.943989	0.159346
187	0.582731	0.625094	0.690468	1.35946	0.589022	0.769355	0.133058
188	0.470495	0.493492	0.504905	1.07	0.425854	0.592949	0.107357
189	0.380049	0.447753	0.408167	0.833132	0.312143	0.476249	0.0822188
190	0.325206	0.362594	0.319489	0.685405	0.184849	0.375508	0.0743564
191	0.279973	0.314457	0.25304	0.519478	0.137548	0.300899	0.0556318
192	0.233533	0.249773	0.187894	0.46597	0.135612	0.254556	0.0504984
193	0.219981	0.253414	0.130804	0.360849	0.063551	0.20572	0.0457679
194	0.180517	0.227737	0.0799229	0.372099	0.0743227	0.18692	0.0490408
195	0.18223	0.199585	0.08213	0.345648	0.0839079	0.1787	0.0431887
196	0.171287	0.210709	0.0351324	0.292664	0.0202146	0.146001	0.0466693
197	0.171027	0.205845	0.0263944	0.319707	0.0147507	0.147545	0.0513427
198	0.143548	0.192043	0.0173968	0.306495	0.0223377	0.136364	0.0486832
199	0.150439	0.184791	0.00151268	0.246387	0.00650799	0.117928	0.0438162
200	0.140463	0.176498	-0.0253955	0.244976	0.0315795	0.113624	0.0438108
201	0.13568	0.197013	-0.0486403	0.261535	0.000731871	0.109264	0.0522675
202	0.138169	0.17985	-0.0436786	0.277785	0.0116597	0.112757	0.0517974
203	0.133657	0.173359	0.0147607	0.298377	0.0165928	0.127349	0.0474764
204	0.119474	0.171461	-0.0484766	0.267301	-0.00810403	0.100331	0.0518486
205	0.121527	0.185504	-0.0498031	0.289559	-0.0030148	0.108754	0.0552727
206	0.132349	0.164556	-0.0268801	0.268135	0.00201198	0.108034	0.0485224
207	0.104535	0.158064	-0.0486798	0.270111	0.0330157	0.103409	0.0485238
208	0.111411	0.168919	-0.0389314	0.25421	0.0194964	0.103021	0.0466467
209	0.100318	0.164565	-0.0468735	0.290809	-0.00176591	0.101411	0.0538499
210	0.104995	0.16784	-0.0316159	0.277906	0.0101922	0.105864	0.049596
211	0.100944	0.180312	-0.0262648	0.299075	-0.00626191	0.109561	0.0539849
212	0.100533	0.154269	0.00528332	0.296723	0.00616454	0.112595	0.0484267
213	0.091193	0.15688	-0.0560179	0.299963	0.0457544	0.107554	0.053027
214	0.112042	0.160135	-0.043419	0.293041	0.0345768	0.111275	0.051084
215	0.0982645	0.174235	0.0123335	0.229439	-0.00576236	0.101702	0.0405585
216	0.0941478	0.159345	-0.0218337	0.321387	-0.0299596	0.104617	0.0580327
217	0.09857	0.156571	-0.0151165	0.30292	0.0103483	0.110659	0.0510294
218	0.0941478	0.163304	-0.0514796	0.314626	-0.0175331	0.100613	0.0589455
219	0.0848428	0.14354	-0.0476525	0.277328	-0.0408562	0.0834405	0.0543476
220	0.0841667	0.15843	-0.0867814	0.298834	0.00279254	0.0914883	0.0590504
221	0.099241	0.148818	-0.0430577	0.286226	-0.0490364	0.0884382	0.0562398
222	0.0929559	0.142144	-0.033315	0.289465	-0.0186884	0.0945123	0.0526999
223	0.0972578	0.148221	-0.0650776	0.282637	-0.0357982	0.0854481	0.0566823
224	0.10482	0.147364	-0.0123732	0.285796	-0.0332692	0.0984675	0.0518318
225	0.0972979	0.149097	-0.0467945	0.257275	-0.0644914	0.0784768	0.0542007
226	0.0835257	0.137723	-0.0185598	0.263605	-0.0357669	0.0861054	0.0489836
227	0.0893951	0.149309	-0.0287654	0.287893	-0.0791971	0.0837269	0.0583834
228	0.0802103	0.133447	-0.00791394	0.285137	-0.0286795	0.0924402	0.0504794
229	0.083105	0.148173	-0.0387395	0.260581	-0.0670204	0.0772198	0.0540156
230	0.0889644	0.132695	-0.00969765	0.261602	-0.0416055	0.0863918	0.0483595
231	0.0882283	0.134313	-0.030058	0.26925	-0.0436349	0.0836198	0.0514456
232	0.100854	0.141335	0.00228035	0.280299	-0.0727029	0.0904129	0.0540861
233	0.0838462	0.141123	0.00325688	0.310258	-0.079041	0.0918886	0.059075
234	0.0967921	0.135142	-0.0192767	0.287584	-0.0558428	0.0888796	0.0545265
235	0.0774358	0.123546	-0.0315426	0.287785	-0.0702987	0.0773851	0.056595
236	0.0885588	0.136943	-0.0192485	0.269452	-0.0411059	0.0869198	0.0503926
237	0.0903918	0.131164	-0.0185711	0.273162	-0.0858162	0.078066	0.0555805
238	0.0907523	0.134015	0.0163074	0.332718	-0.0688001	0.100998	0.0602969
239	0.0883384	0.116293	0.0211618	0.265836	-0.0827564	0.0817747	0.0513255
240	0.130827	0.17568	0.0894398	0.564115	-0.0484744	0.182317	0.0917291
241	0.235396	0.303785	0.349891	1.00355	0.134113	0.405347	0.13765
242	0.330049	0.432892	0.562526	1.62271	0.282388	0.646113	0.222566
243	0.422438	0.586896	0.757663	2.04752	0.505721	0.864048	0.269233
244	0.512869	0.692541	0.845364	2.26573	0.73995	1.01129	0.284592
245	0.59125	0.75656	0.882585	2.21681	0.815445	1.05253	0.263895
246	0.541365	0.650713	0.674658	1.88223	0.620743	0.873941	0.226354
247	0.457559	0.545279	0.609287	1.45497	0.508468	0.715113	0.166909
248	0.398349	0.435753	0.454797	1.1368	0.396287	0.564397	0.128381
249	0.338928	0.370327	0.35356	0.851183	0.265309	0.435862	0.0942432
250	0.291116	0.293576	0.212262	0.683106	0.161433	0.328299	0.08241
251	0.261418	0.258509	0.187415	0.548859	0.0825342	0.267747	0.0692551
252	0.223522	0.230279	0.12013	0.44386	0.0370433	0.210967	0.0610804
253	0.208978	0.223711	0.0633276	0.44351	0.054559	0.198817	0.0631714
254	0.186176	0.202233	0.0197845	0.348981	0.0147819	0.154391	0.0561335
255	0.17917	0.177847	0.0329818	0.339505	-0.0155037	0.1428	0.0559872
256	0.157921	0.167763	-0.0386605	0.285473	-0.0323949	0.10802	0.0561357
257	0.137763	0.154818	-0.00716319	0.322637	0.0305179	0.127715	0.0515634
258	0.13888	0.164469	-0.0651058	0.325944	-0.0598705	0.100863	0.0661916
259	0.146863	0.161599	-0.0615779	0.270635	-0.0303343	0.0974369	0.0559172
260	0.134698	0.157159	-0.0559106	0.265957	-0.0167526	0.0970302	0.0528803
261	0.142907	0.168119	-0.0515812	0.270447	-0.0624307	0.0934921	0.0582004
262	0.137893	0.159933	-0.0641011	0.316831	-0.055999	0.0989114	0.0642814
263	0.106368	0.171134	-0.124499	0.300514	-0.0421051	0.0822821	0.0676255
264	0.112477	0.142211	-0.0709537	0.28886	-0.0598081	0.0825574	0.0602821
265	0.115557	0.158151	-0.108762	0.317772	-0.0239649	0.0917506	0.0662289
266	0.125944	0.148693	-0.0779701	0.30339	-0.052908	0.0894298	0.062899
267	0.131303	0.143367	-0.0950113	0.284129	-0.0805709	0.0766433	0.064706
268	0.114806	0.139158	-0.0534665	0.266051	-0.0598081	0.0813482	0.0553811
269	0.110314	0.15007	-0.0917318	0.259801	-0.0536885	0.0749531	0.0584446
270	0.109508	0.159596	-0.0942437	0.297745	-0.066958	0.0811293	0.0652901
271	0.104109	0.132927	-0.0787547	0.275702	-0.0916548	0.0684656	0.0618659
272	0.0971627	0.140824	-0.0677306	0.279264	-0.0795405	0.0739959	0.0602652
273	0.101595	0.135325	-0.118939	0.284936	-0.0696743	0.0666484	0.0653035
274	0.0931662	0.146641	-0.0693224	0.311159	-0.081851	0.0799586	0.0652815
275	0.0974532	0.139293	-0.0916979	0.308497	-0.111418	0.0684254	0.0697087
276	0.068862	0.132464	-0.0741542	0.297315	-0.0904683	0.0668037	0.0638919
277	0.0979139	0.134901	-0.0930865	0.273054	-0.0739205	0.0677724	0.0611581
278	0.0852735	0.137453	-0.0737761	0.273175	-0.0832872	0.0677677	0.0600689
279	0.0905921	0.138551	-0.114361	0.287301	-0.134055	0.0536057	0.0711693
280	0.0987502	0.126002	-0.0773435	0.298793	-0.125406	0.0641591	0.068127
281	0.105902	0.131675	-0.107317	0.277584	-0.0835994	0.0648487	0.0642137
282	0.0940877	0.129912	-0.0889941	0.274586	-0.117632	0.058392	0.065065
283	0.09552	0.120965	-0.08261	0.269425	-0.135647	0.0535305	0.065496
284	0.0859746	0.124981	-0.0420868	0.291455	-0.078198	0.076425	0.0588693
285	0.0899811	0.122554	-0.116523	0.245379	-0.109451	0.0463879	0.0626499
286	0.0948489	0.12892	-0.0919011	0.257059	-0.141704	0.0494447	0.0657262
287	0.0833053	0.115282	-0.054364	0.245823	-0.134492	0.0511109	0.0595451
288	0.0948439	0.125318	-0.0774395	0.257691	-0.135616	0.0529596	0.0637086
289	0.0914084	0.115321	-0.0685209	0.290245	-0.091686	0.0673534	0.0620695
290	0.096767	0.10463	-0.0906424	0.226186	-0.11248	0.0448921	0.0573629
291	0.107474	0.107712	-0.0629834	0.248283	-0.097587	0.0605797	0.0565464
292	0.0912832	0.110688	-0.0541834	0.237933	-0.13215	0.0507142	0.0582191
293	0.079985	0.116717	-0.0976418	0.279277	-0.158845	0.0438985	0.0701845
294	0.103373	0.111015	-0.0848396	0.258982	-0.100178	0.0576703	0.0602282
295	0.0845573	0.113077	-0.04229	0.295164	-0.116071	0.0668875	0.0632295
296	0.0811869	0.107799	-0.0949549	0.269385	-0.115415	0.0496001	0.0635031
297	0.0999622	0.109108	-0.0676967	0.294344	-0.124625	0.0622186	0.0661194
298	0.0871115	0.113934	-0.0711513	0.280487	-0.164278	0.0492206	0.0690445
299	0.0899661	0.106595	-0.0666638	0.281186	-0.138894	0.0544377	0.0655561
300	0.141965	0.155011	0.0175041	0.569948	-0.0875022	0.159385	0.0999936
301	0.287335	0.28303	0.341881	0.988306	0.0530291	0.390716	0.140828
302	0.395104	0.422144	0.512441	1.45597	0.245639	0.606259	0.193839
303	0.474542	0.610338	0.677999	1.88677	0.522768	0.834484	0.237382
304	0.547895	0.733609	0.733029	2.20991	0.686123	0.982114	0.276221
305	0.547144	0.770843	0.773281	2.38897	0.743291	1.04471	0.302929
306	0.501736	0.72339	0.619729	1.94246	0.595734	0.876609	0.240409
307	0.437337	0.581146	0.487621	1.55215	0.3877	0.689191	0.195072
308	0.388618	0.447888	0.368084	1.19015	0.274645	0.533876	0.148845
309	0.27816	0.371252	0.294376	0.865995	0.145697	0.391096	0.111041
310	0.301953	0.313917	0.187465	0.671386	0.0644877	0.307842	0.0907629
311	0.274244	0.247153	0.136816	0.587502	0.0106605	0.251275	0.0859277
312	0.248833	0.243359	0.101915	0.487986	-0.0341122	0.209596	0.077761
313	0.239532	0.200702	0.022827	0.461239	-0.085785	0.167703	0.0842987
314	0.215594	0.177905	-0.00349415	0.406226	-0.0376091	0.151724	0.0719654
315	0.203234	0.186669	-0.00946058	0.343753	-0.0636172	0.132116	0.0666871
316	0.174858	0.157091	-0.0527891	0.343457	-0.0895004	0.106623	0.0713218
317	0.163495	0.157457	-0.056001	0.349425	-0.143203	0.0942346	0.0781955
318	0.1665	0.166617	-0.0387226	0.310715	-0.128559	0.0953099	0.0706072
319	0.156969	0.150658	-0.0641914	0.302167	-0.147386	0.0796432	0.0728752
320	0.154961	0.141932	-0.0767339	0.327449	-0.140049	0.0815117	0.0758054
321	0.145751	0.138763	-0.0513385	0.298753	-0.131369	0.0801118	0.0685729
322	0.14179	0.142298	-0.0708408	0.313672	-0.108265	0.0837308	0.0694057
323	0.137262	0.129777	-0.0753679	0.30042	-0.114228	0.0755726	0.0681491
324	0.144744	0.139649	-0.0660654	0.282476	-0.136084	0.0729441	0.0682715
325	0.128438	0.122525	-0.0445648	0.298161	-0.135647	0.0737825	0.067402
326	0.128563	0.127899	-0.0533649	0.283336	-0.148167	0.0676534	0.0678476
327	0.12959	0.123334	-0.127265	0.295756	-0.13649	0.0569849	0.0743144
328	0.116649	0.116226	-0.0642986	0.26425	-0.148042	0.0569569	0.0653526
329	0.108401	0.131068	-0.0978619	0.264627	-0.16612	0.0480227	0.0705971
330	0.108336	0.1054	-0.0564808	0.307315	-0.129683	0.0669773	0.0677838
331	0.121913	0.117892	-0.100283	0.294586	-0.167868	0.0532479	0.0747267
332	0.119549	0.109715	-0.0444632	0.300621	-0.170241	0.0630362	0.0714965
333	0.109222	0.116264	-0.0826777	0.299747	-0.141017	0.0603079	0.0703795
334	0.0962162	0.113654	-0.0241988	0.284129	-0.124469	0.0690663	0.0616869
335	0.0982995	0.143964	-0.042544	0.317879	-0.163966	0.0707266	0.0735171
336	0.0989255	0.119847	-0.0479629	0.303645	-0.153631	0.0641649	0.0697617
337	0.0980641	0.116091	-0.0765927	0.294694	-0.113885	0.0636743	0.0658794
338	0.10473	0.108521	-0.0651623	0.319976	-0.106485	0.0723158	0.0676955
339	0.112057	0.101201	-0.0334674	0.315312	-0.126936	0.0736333	0.0670354
340	0.112713	0.0982155	-0.0700223	0.290299	-0.109639	0.0643132	0.0641457
341	0.105025	0.110457	-0.0148569	0.312436	-0.135054	0.0756014	0.0665521
342	0.0862	0.0902986	-0.0340149	0.31179	-0.115477	0.0677594	0.0646012
343	0.097969	0.114531	-0.042386	0.309546	-0.0938715	0.0771576	0.0630479
344	0.08932	0.105372	-0.0655179	0.295796	-0.137489	0.0574961	0.0673033
345	0.088689	0.105506	-0.00443681	0.30425	-0.146356	0.0695305	0.0659796
346	0.089275	0.0957114	-0.06685	0.256804	-0.129559	0.0490764	0.0607588
347	0.0872016	0.103493	-0.031949	0.304129	-0.159875	0.0606	0.0690011
348	0.0913783	0.0926197	-0.00623182	0.312301	-0.201869	0.0576396	0.0744685
349	0.0944783	0.090472	-0.00977104	0.309976	-0.220665	0.052898	0.07694
350	0.108451	0.0979362	-0.0223812	0.241589	-0.147012	0.0557166	0.0587572
351	0.0910178	0.0935732	0.00835403	0.301401	-0.14748	0.0693731	0.0650045
352	0.0965918	0.105294	-0.00650277	0.252194	-0.17914	0.0536876	0.0637935
353	0.10153	0.0923308	0.0142527	0.280648	-0.180076	0.061737	0.0666843
354	0.0863352	0.0936792	-0.0125256	0.2746	-0.197436	0.0489305	0.0689351
355	0.0845273	0.104091	-0.0156302	0.301253	-0.203306	0.054187	0.0736558
356	0.0866307	0.09653	-0.0107532	0.276576	-0.194157	0.0509651	0.0687437
357	0.0819531	0.0902216	0.0217206	0.297987	-0.213328	0.0557108	0.0732433
358	0.0893551	0.0975702	-0.0164205	0.252073	-0.237556	0.0370043	0.0723605
359	0.0722475	0.0943052	-0.00703337	0.292274	-0.257258	0.0389072	0.0795486
360	0.0816777	0.0925138	0.0147946	0.269573	-0.245143	0.0426831	0.0745934
361	0.160365	0.395552	0.242975	1.59814	-0.363975	0.406612	0.289903
601	0.168919	0.393972	0.168494	1.55267	-0.367066	0.383398	0.284443
602	0.180652	0.401918	0.229326	1.55679	-0.371063	0.399524	0.283544
603	0.170025	0.385111	0.197327	1.55645	-0.359854	0.389812	0.283438
604	0.168338	0.395966	0.228931	1.5505	-0.405313	0.387683	0.286661
605	0.15762	0.376665	0.222214	1.52744	-0.418926	0.373003	0.284888
606	0.183161	0.376636	0.188205	1.48763	-0.365318	0.374063	0.272596
607	0.17936	0.388531	0.198111	1.47562	-0.404845	0.367355	0.27488
608	0.174052	0.412695	0.185936	1.52142	-0.394542	0.379913	0.281702
609	0.182025	0.383599	0.159016	1.49607	-0.373123	0.369518	0.275703
610	0.190679	0.401013	0.168917	1.48614	-0.410434	0.367263	0.277731
611	0.199252	0.402872	0.160625	1.5032	-0.415336	0.370122	0.281067
612	0.195802	0.40318	0.171265	1.48751	-0.418177	0.367916	0.278638
613	0.201711	0.404711	0.153558	1.45524	-0.400287	0.362987	0.271825
614	0.194139	0.407514	0.166422	1.45476	-0.415273	0.361512	0.273259
615	0.199012	0.415228	0.106046	1.49839	-0.384114	0.366912	0.278772
616	0.203645	0.414265	0.189881	1.48411	-0.410153	0.37635	0.276533
617	0.224488	0.431428	0.140287	1.45453	-0.38249	0.373648	0.269821
618	0.228304	0.41152	0.150532	1.46525	-0.429074	0.365307	0.276258
619	0.246228	0.437178	0.134456	1.45318	-0.389796	0.37625	0.270237
620	0.250565	0.422375	0.168567	1.44761	-0.375403	0.382742	0.266355
621	0.266812	0.453542	0.154912	1.50312	-0.381304	0.399416	0.276259
622	0.266035	0.441859	0.120615	1.4606	-0.376308	0.382561	0.270094
623	0.28116	0.456903	0.117189	1.43193	-0.383957	0.380646	0.266454
624	0.267397	0.450363	0.115778	1.44958	-0.406781	0.375268	0.272056
625	0.297321	0.44	0.127474	1.48481	-0.395853	0.39075	0.275404
626	0.295808	0.460601	0.111042	1.49867	-0.401754	0.392873	0.279117
627	0.305203	0.465879	0.073234	1.46164	-0.376433	0.385904	0.271958
628	0.305224	0.468403	0.0824743	1.47593	-0.395073	0.387391	0.275931
629	0.325186	0.483832	0.122597	1.44098	-0.382927	0.397933	0.267295
630	0.348353	0.483052	0.0798157	1.47259	-0.381803	0.400402	0.27377
631	0.348438	0.506109	0.121869	1.45852	-0.381116	0.410764	0.269911
632	0.3465	0.473526	0.0858837	1.45414	-0.368034	0.398403	0.268924
633	0.360287	0.487944	0.0910091	1.46257	-0.379149	0.404531	0.271352
634	0.359426	0.515654	0.0480926	1.43945	-0.392731	0.393978	0.271849
635	0.363062	0.515008	0.0704003	1.48257	-0.371375	0.411932	0.274917
636	0.387857	0.510626	0.0507738	1.4013	-0.368565	0.396399	0.262875
637	0.397457	0.524351	0.0537655	1.47886	-0.368596	0.417167	0.274849
638	0.409081	0.51496	0.0259937	1.4398	-0.354577	0.407051	0.268588
639	0.400868	0.55466	0.0466419	1.47312	-0.332472	0.428563	0.270762
640	0.431017	0.57294	0.0294934	1.46712	-0.338061	0.432502	0.271761
641	0.43025	0.564436	0.0654556	1.44531	-0.372405	0.426609	0.27023
642	0.466183	0.579066	0.02316	1.46684	-0.348208	0.437408	0.273453
643	0.45488	0.58601	0.0156752	1.44132	-0.379337	0.423709	0.273804
644	0.465397	0.606968	0.0284434	1.42238	-0.386424	0.427352	0.271672
645	0.473886	0.597654	0.047037	1.42941	-0.339185	0.44176	0.265817
646	0.485955	0.610849	0.000829672	1.39458	-0.345086	0.429426	0.264666
647	0.50129	0.615684	-0.00433521	1.43063	-0.336999	0.441254	0.269601
648	0.516414	0.656145	-0.037001	1.43059	-0.308368	0.451556	0.26987
649	0.519484	0.63093	0.00737186	1.39161	-0.295973	0.450685	0.258966
650	0.541375	0.666922	0.0137108	1.38822	-0.305121	0.461022	0.260432
651	0.532621	0.657888	-0.025514	1.4259	-0.315237	0.455131	0.269369
652	0.573381	0.664871	0.0254292	1.42822	-0.304216	0.477538	0.265603
653	0.586503	0.67194	-0.00362962	1.40891	-0.295224	0.4737	0.264252
654	0.595632	0.684335	-0.0231207	1.35917	-0.294475	0.464308	0.259212
655	0.607732	0.669966	-0.0191017	1.34693	-0.295037	0.462099	0.257073
656	0.622115	0.663359	-0.0728673	1.41451	-0.261379	0.473148	0.266998
657	0.627338	0.682101	-0.0664775	1.39547	-0.299408	0.467805	0.268776
658	0.633078	0.689074	-9.60552e-05	1.39477	-0.287418	0.485881	0.262541
659	0.883242	0.794806	0.098031	1.85669	-0.186227	0.689308	0.317974
660	1.40299	1.09242	0.412287	2.87998	0.175077	1.19255	0.426417
661	1.88282	1.41882	0.611036	3.97585	0.626488	1.703	0.552456
662	2.20443	1.63897	0.793563	4.95149	0.979924	2.11368	0.672751
663	2.36062	1.84495	0.921234	5.7054	1.1597	2.39838	0.773572
664	2.40512	1.97899	1.01234	5.85619	1.31163	2.51285	0.778948
665	2.415	2.03328	0.960578	5.4117	1.34085	2.43228	0.70409
666	2.40668	1.99972	0.958263	4.90939	1.37482	2.32978	0.618458
667	2.43538	2.00788	0.904718	4.5531	1.37348	2.25491	0.564809
668	2.42573	2.02626	0.893699	4.21333	1.44367	2.20054	0.506482
669	2.46658	2.04049	0.896285	3.90609	1.43371	2.14863	0.459606
670	2.4385	2.04433	0.884865	3.63821	1.42899	2.08698	0.419988
671	2.49925	2.05211	0.823271	3.45535	1.44795	2.05558	0.402195
672	2.50567	2.06604	0.848886	3.22033	1.4461	2.0174	0.367674
673	2.52287	2.0706	0.830631	3.01213	1.45425	1.9781	0.344421
674	2.52397	2.09646	0.844766	2.83619	1.54389	1.96906	0.317545
675	2.54291	2.09101	0.820725	2.68412	1.52054	1.93186	0.307793
676	2.55526	2.07862	0.770544	2.55743	1.58086	1.90854	0.301372
677	2.58692	2.13004	0.813302	2.44335	1.60228	1.91518	0.289027
678	2.60727	2.1	0.76556	2.34319	1.64436	1.89208	0.289043
679	2.62255	2.09369	0.777092	2.3051	1.58283	1.87625	0.288611
680	2.6137	2.14059	0.779999	2.1737	1.58298	1.8582	0.282016
681	2.61883	2.15908	0.784385	2.07991	1.59369	1.84718	0.278617
682	2.64834	2.16869	0.784966	2.00727	1.64805	1.85146	0.278475
683	2.66177	2.2087	0.826042	1.94926	1.67019	1.86319	0.27404
684	2.70809	2.21228	0.788833	1.85739	1.66522	1.84636	0.2848
685	2.704	2.26249	0.799213	1.82281	1.65145	1.84799	0.28592
686	2.72417	2.23621	0.759571	1.78993	1.71449	1.84487	0.291494
687	2.73839	2.25556	0.7829	1.77016	1.71536	1.85247	0.290991
688	2.74543	2.24897	0.681465	1.67265	1.75736	1.82117	0.307398
689	2.75833	2.27178	0.775647	1.68053	1.79926	1.85711	0.295854
690	2.79909	2.29739	0.756697	1.64898	1.73997	1.84842	0.306513
691	2.78051	2.27424	0.76762	1.60396	1.736	1.83247	0.302613
692	2.83759	2.29326	0.705348	1.59747	1.78574	1.84388	0.319359
693	2.83258	2.32001	0.757409	1.55075	1.76382	1.84491	0.314768
694	2.82736	2.33062	0.751341	1.53662	1.80176	1.84954	0.315836
695	2.84416	2.33192	0.781026	1.50501	1.78733	1.84989	0.315357
696	2.88708	2.36478	0.733391	1.44423	1.85867	1.85763	0.331769
697	2.90259	2.36163	0.78763	1.44455	1.85402	1.87009	0.326235
698	2.92555	2.3947	0.728175	1.41359	1.87616	1.86763	0.340681
699	2.92084	2.39419	0.75239	1.38633	1.88649	1.86805	0.338365
700	2.97294	2.41889	0.772288	1.35433	1.89533	1.88275	0.345744
701	2.9631	2.41954	0.770493	1.35382	1.8849	1.87837	0.344796
702	2.97532	2.47312	0.766604	1.37496	1.88824	1.89565	0.349003
703	2.96715	2.43613	0.773106	1.34982	1.93017	1.89128	0.346373
704	3.00282	2.49321	0.761772	1.28832	1.95665	1.90055	0.360058
705	3.01836	2.4657	0.780603	1.30953	1.94541	1.90392	0.35634
706	3.04329	2.54401	0.816198	1.29914	1.90067	1.92066	0.360854
707	3.04764	2.49365	0.78303	1.27114	2.01135	1.92136	0.364565
708	3.07341	2.53414	0.808544	1.28751	1.97673	1.93607	0.365778
709	3.08124	2.53231	0.78518	1.24753	1.99999	1.92925	0.372527
710	3.0928	2.55034	0.764758	1.2664	2.0283	1.94052	0.376521
711	3.12083	2.53846	0.756257	1.25173	2.00839	1.93513	0.381157
712	3.13167	2.57036	0.782149	1.27163	2.0717	1.9655	0.380466
713	3.18782	2.56388	0.762782	1.24777	2.11591	1.97563	0.391709
714	3.15763	2.59004	0.741953	1.28497	2.03876	1.96267	0.388677
715	3.19598	2.58867	0.724692	1.26555	2.0462	1.96422	0.396911
716	3.20104	2.59772	0.760355	1.27985	2.07308	1.98241	0.392882
717	3.24413	2.61892	0.725008	1.27578	2.07408	1.98758	0.404264
718	3.2061	2.57044	0.770544	1.2102	2.14295	1.98005	0.39668
719	3.28434	2.6505	0.812529	1.97092	2.14567	2.17279	0.366363
720	3.30437	2.68531	0.852307	3.67132	2.12809	2.52828	0.442834
721	3.35362	2.70694	0.874462	4.76789	2.24983	2.79055	0.572632
722	3.36485	2.78316	0.962277	5.4731	2.30852	2.97838	0.661044
723	3.41419	2.89864	0.951343	5.90659	2.32729	3.09961	0.727462
724	3.39408	2.90702	0.978499	6.20634	2.41212	3.17961	0.767211
725	3.42755	2.96089	0.967543	6.0488	2.41712	3.16438	0.743371
726	3.45458	2.93785	0.925874	6.02108	2.47475	3.16283	0.742503
727	3.47605	2.97284	0.915239	5.78421	2.50807	3.13128	0.706577
728	3.47732	2.97177	0.952737	5.85714	2.50288	3.15237	0.71314
729	3.52742	3.03593	0.950637	5.74697	2.54263	3.16072	0.695852
730	3.51268	2.99303	0.949079	5.68671	2.53535	3.13537	0.687368
731	3.50026	3.07055	0.950953	5.62783	2.58793	3.1475	0.67588
732	3.56477	3.04758	0.982056	5.59595	2.60651	3.15937	0.668135
733	3.59986	3.04292	1.00665	5.56096	2.57779	3.15763	0.661745
734	3.61084	3.04333	0.948436	5.49985	2.63608	3.14771	0.658984
735	3.59726	3.0894	0.950383	5.52542	2.59533	3.15156	0.663093
736	3.65541	3.08508	0.936221	5.52901	2.59749	3.16064	0.66708
737	3.65425	3.05901	0.979053	5.5395	2.59639	3.16564	0.663039
738	3.68505	3.10038	0.977145	5.4561	2.60151	3.16404	0.652012
739	3.70185	3.13165	0.975829	5.49129	2.70252	3.20063	0.654246
740	3.72243	3.11815	0.959223	5.44487	2.69128	3.18719	0.651096
741	3.73204	3.16548	1.00534	5.38395	2.66805	3.19097	0.637275
742	3.77409	3.15282	0.959319	5.46926	2.74614	3.22032	0.654398
743	3.77429	3.17989	1.02581	5.47834	2.76693	3.24505	0.645773
744	3.80546	3.16732	1.00156	5.42637	2.75931	3.232	0.643322
745	3.80997	3.14523	1.00362	5.43012	2.763	3.23039	0.643705
746	3.84809	3.20386	0.965675	5.45676	2.78941	3.25276	0.652989
747	3.8279	3.19761	1.02351	5.48376	2.7959	3.26574	0.647723
748	3.86496	3.22112	0.961746	5.42619	2.82288	3.25938	0.649089
749	3.85385	3.18798	0.9613	5.4349	2.9142	3.27045	0.647799
750	3.91875	3.24606	0.97789	5.42082	2.91258	3.29522	0.64578
751	3.92211	3.21572	1.03356	5.45626	2.89937	3.3054	0.643139
752	3.94366	3.27313	0.984387	5.44743	2.95005	3.31973	0.648353
753	3.93765	3.232	1.01099	5.48926	2.96735	3.32745	0.649631
754	3.93978	3.32734	1.01683	5.40172	2.99907	3.33694	0.636361
755	3.95255	3.29588	1.00806	5.46827	2.96525	3.338	0.647613
756	3.9731	3.33944	1.03137	5.41345	2.99535	3.35054	0.637119
757	3.97959	3.29824	1.02628	5.36278	2.9878	3.33094	0.631803
758	4.02795	3.38134	1.00403	5.37428	3.05302	3.36812	0.637133
759	4.05238	3.35499	1.0381	5.40176	3.07537	3.38452	0.636158
760	4.04387	3.36784	1.06762	5.39444	3.10791	3.39634	0.629879
761	4.0376	3.35948	1.06753	5.3929	3.08793	3.38909	0.629826
762	4.09345	3.40895	1.08356	5.3481	3.09704	3.40622	0.623972
763	4.0888	3.38246	1.04852	5.30684	3.05436	3.37619	0.62472
764	4.09168	3.39899	1.09107	5.37934	3.10182	3.41258	0.626594
765	4.12601	3.38202	1.05168	5.39905	3.12742	3.41724	0.635957
766	4.13504	3.41148	1.10885	5.47555	3.15771	3.45773	0.636858
767	4.16747	3.39165	1.09648	5.4147	3.19976	3.45401	0.631817
768	4.15025	3.42535	1.13487	5.43178	3.21656	3.47176	0.627069
769	4.17723	3.40066	1.14209	5.36969	3.22827	3.46359	0.619392
770	4.18107	3.42862	1.08741	5.38108	3.2308	3.4618	0.629069
771	4.20953	3.43911	1.10753	5.37197	3.2895	3.48353	0.625405
772	4.22102	3.44229	1.13026	5.40698	3.2865	3.49741	0.626769
773	4.23102	3.48678	1.10302	5.41213	3.31797	3.51018	0.631472
774	4.22972	3.46893	1.12247	5.49556	3.36583	3.5365	0.638113
775	4.27315	3.51281	1.15413	5.45256	3.32874	3.54428	0.630336
776	4.23869	3.48515	1.12266	5.45112	3.30779	3.52108	0.633694
777	4.23845	3.53573	1.10914	5.49255	3.37377	3.54993	0.639891
778	4.27944	3.49104	1.15319	5.41302	3.41969	3.55128	0.625078
779	4.31834	3.52666	1.10978	5.76982	3.44757	3.63443	0.676698
780	4.28263	3.47427	1.14092	6.17494	3.49544	3.71364	0.724032
781	4.33508	3.57356	1.13268	6.51588	3.53197	3.81783	0.771969
782	4.31995	3.54231	1.14787	6.79237	3.50612	3.86172	0.809744
783	4.33837	3.60981	1.14866	7.13101	3.54009	3.95359	0.857925
784	4.34448	3.59482	1.15325	7.21338	3.55245	3.97167	0.869687
785	4.35243	3.66753	1.17593	7.33528	3.61212	4.02866	0.882736
786	4.37106	3.61929	1.16884	7.29895	3.60188	4.012	0.879522
787	4.40283	3.66014	1.18068	7.26317	3.6597	4.0333	0.871433
788	4.42782	3.6607	1.18193	7.29467	3.66451	4.04593	0.876276
789	4.40194	3.68943	1.2011	7.21867	3.59735	4.0217	0.86282
790	4.44118	3.67085	1.17845	7.14184	3.7036	4.02719	0.853685
791	4.44148	3.65065	1.21661	7.13348	3.74134	4.03671	0.847186
792	4.45158	3.6696	1.18635	7.09682	3.71802	4.02447	0.846085
793	4.44229	3.7226	1.22513	7.12753	3.78262	4.06004	0.843401
794	4.47244	3.71866	1.17048	7.0528	3.77169	4.03722	0.840793
795	4.43735	3.74406	1.30379	7.09602	3.8011	4.07647	0.827575
796	4.48577	3.76981	1.23181	7.01514	3.82683	4.06587	0.825861
797	4.48681	3.78174	1.24942	7.10648	3.81216	4.08732	0.836605
798	4.51369	3.7853	1.24664	7.07498	3.86355	4.09683	0.832302
799	4.47621	3.77244	1.29123	7.02355	3.85106	4.0829	0.81843
800	4.51604	3.81555	1.25722	7.06036	3.83195	4.09623	0.828757
801	4.49794	3.80139	1.29341	7.0636	3.84185	4.09964	0.823992
802	4.53592	3.84339	1.31965	7.00101	3.91547	4.12309	0.810764
803	4.55132	3.77012	1.32273	7.01516	3.90988	4.11384	0.813858
804	4.55815	3.85506	1.34637	6.96725	3.91119	4.12761	0.802628
805	4.52388	3.7803	1.33032	7.02721	3.93982	4.12031	0.813515
806	4.5536	3.87499	1.2742	6.96188	3.95943	4.12482	0.811137
807	4.52767	3.79309	1.35844	7.10778	3.99702	4.1568	0.820597
808	4.58417	3.90011	1.33405	7.02752	3.9638	4.16193	0.812271
809	4.55475	3.82919	1.38005	7.02295	4.00605	4.1586	0.805321
810	4.59336	3.88265	1.339	6.94933	4.02534	4.15794	0.800531
811	4.6055	3.855	1.32163	6.84023	4.00873	4.12622	0.788635
812	4.59679	3.88632	1.36979	6.87346	4.04795	4.15486	0.785525
813	4.59004	3.87527	1.31717	7.0561	4.05266	4.17825	0.818412
814	4.60772	3.90133	1.37897	6.98444	4.07065	4.18862	0.799571
815	4.63075	3.91178	1.3675	6.99037	4.08922	4.19792	0.802249
816	4.61479	3.91169	1.37906	6.99596	4.09169	4.19864	0.801048
817	4.60297	3.91045	1.35153	7.03145	4.10471	4.20022	0.809597
818	4.62115	3.97176	1.3958	6.95644	4.14461	4.21795	0.792272
819	4.65415	3.97623	1.38413	6.9586	4.19909	4.23444	0.794719
820	4.61093	3.95029	1.39907	6.96929	4.10127	4.20617	0.793851
821	4.65854	3.9983	1.37865	6.94637	4.17312	4.231	0.793711
822	4.62293	3.99442	1.39189	7.10448	4.1817	4.25908	0.813031
823	4.65453	4.00808	1.33337	7.04402	4.15285	4.23857	0.813492
824	4.60607	3.99428	1.3674	7.05797	4.19538	4.24422	0.809669
825	4.66333	4.01999	1.39946	6.96801	4.19622	4.2494	0.793468
826	4.65935	4.01503	1.43244	7.04386	4.16431	4.263	0.799338
827	4.69704	4.09929	1.37235	7.04838	4.20303	4.28402	0.808227
828	4.64694	4.04232	1.40766	7.07403	4.27678	4.28955	0.806168
829	4.70147	4.09205	1.43292	7.00863	4.19956	4.28693	0.794241
830	4.69476	4.04189	1.40118	7.08928	4.2803	4.30148	0.810087
831	4.73713	4.10628	1.43876	7.06734	4.27225	4.32435	0.801781
832	4.68557	4.08146	1.42113	7.04227	4.28183	4.30245	0.800117
833	4.72225	4.13144	1.45045	6.97097	4.34206	4.32344	0.786378
834	4.72038	4.10547	1.47487	7.07301	4.32186	4.33912	0.796953
835	4.72253	4.14153	1.45381	7.03175	4.32611	4.33515	0.794013
836	4.73039	4.13398	1.4237	7.04031	4.37306	4.34029	0.799811
837	4.74886	4.15417	1.41961	7.09623	4.35211	4.3542	0.808115
838	4.73053	4.14385	1.45133	7.12295	4.32511	4.35475	0.806953
839	4.7216	4.17311	1.48173	7.17188	4.35674	4.38101	0.808816
840	4.72285	4.14851	1.44893	7.17616	4.35327	4.36994	0.814396
841	4.70817	4.19694	1.43444	7.3068	4.31893	4.39306	0.833944
842	4.73725	4.15454	1.419	7.32284	4.38555	4.40384	0.83913
843	4.72324	4.22341	1.50244	7.38839	4.38112	4.44372	0.835531
844	4.79263	4.19784	1.48277	7.42215	4.40894	4.46087	0.84428
845	4.76466	4.20316	1.50105	7.44874	4.45249	4.47402	0.844886
846	4.8067	4.2012	1.47226	7.48152	4.46298	4.48493	0.854172
847	4.77735	4.18674	1.53419	7.39602	4.44363	4.46759	0.833209
848	4.80994	4.196	1.50817	7.4182	4.42961	4.47238	0.840394
849	4.78828	4.21165	1.47953	7.39169	4.44731	4.46369	0.840181
850	4.81655	4.23727	1.49683	7.37871	4.45449	4.47677	0.836052
851	4.78703	4.2119	1.54026	7.44374	4.47145	4.49087	0.838843
852	4.82063	4.28155	1.57871	7.42261	4.47984	4.51667	0.830063
853	4.77969	4.28053	1.51122	7.53625	4.46264	4.51407	0.855066
854	4.83132	4.28298	1.53809	7.4816	4.45886	4.51857	0.844267
855	4.81248	4.27062	1.56825	7.48622	4.48303	4.52412	0.840484
856	4.85315	4.34238	1.51127	7.49218	4.51394	4.54259	0.849148
857	4.83936	4.27958	1.50108	7.49676	4.41709	4.50677	0.851927
858	4.85162	4.33394	1.5586	7.56239	4.45702	4.55271	0.852508
859	4.86728	4.29075	1.52008	7.54348	4.45599	4.53552	0.855968
860	4.85521	4.32915	1.53981	7.56758	4.45983	4.55032	0.855969
861	4.84686	4.27104	1.56087	7.56476	4.44425	4.53755	0.85323
862	4.87654	4.35003	1.58649	7.57077	4.46686	4.57014	0.849916
863	4.85746	4.32269	1.55792	7.56827	4.44347	4.54996	0.853698
864	4.88226	4.33248	1.57883	7.56098	4.49461	4.56983	0.849769
865	4.84267	4.3344	1.55129	7.52747	4.47928	4.54702	0.848404
866	4.84245	4.34568	1.64053	7.51559	4.55147	4.57914	0.833853
867	4.88352	4.33375	1.62808	7.50341	4.56702	4.58316	0.83458
868	4.87185	4.35705	1.6719	7.53711	4.56018	4.59962	0.832704
869	4.89005	4.34785	1.65551	7.58329	4.55262	4.60587	0.841899
870	4.86523	4.33178	1.66659	7.6841	4.56052	4.62164	0.85459
871	4.90952	4.34111	1.59804	7.57035	4.5141	4.58662	0.848624
872	4.88317	4.34194	1.59221	7.59646	4.48568	4.57989	0.85284
873	4.87718	4.3771	1.61053	7.56112	4.5929	4.60376	0.844551
874	4.90206	4.34993	1.65079	7.62985	4.60099	4.62672	0.849189
875	4.93798	4.39666	1.63988	7.61558	4.61785	4.64159	0.848606
876	4.88868	4.40482	1.63429	7.62739	4.61266	4.63357	0.85033
877	4.91211	4.42788	1.65926	7.69761	4.64804	4.66898	0.856707
878	4.93475	4.37442	1.70835	7.67617	4.65965	4.67067	0.847726
879	4.91851	4.46275	1.70862	7.70917	4.67324	4.69446	0.85107
880	4.90851	4.39904	1.69681	7.68114	4.69753	4.6766	0.849416
881	4.93366	4.40539	1.70444	7.69946	4.66165	4.68092	0.851145
882	4.92945	4.42511	1.6651	7.79911	4.64286	4.69232	0.870547
883	4.9306	4.46172	1.74382	7.67774	4.6476	4.69229	0.841864
884	4.93349	4.41558	1.74575	7.71841	4.60264	4.68318	0.848101
885	4.92472	4.46502	1.76603	7.74981	4.61238	4.70359	0.849067
886	4.95216	4.44059	1.70937	7.71759	4.65594	4.69513	0.852817
887	4.9799	4.46677	1.74287	7.69624	4.6053	4.69821	0.845311
888	4.96785	4.42873	1.74891	7.74395	4.66577	4.71104	0.851362
889	4.9882	4.48006	1.76967	7.78482	4.67102	4.73876	0.853878
890	4.9939	4.43388	1.75914	7.7375	4.68501	4.72188	0.849238
891	4.99354	4.44806	1.78359	7.73691	4.67892	4.7282	0.845562
892	5.00476	4.43233	1.77064	7.75972	4.6515	4.72379	0.851048
893	4.96708	4.42376	1.74401	7.69937	4.68994	4.70483	0.845735
894	4.98816	4.4311	1.76144	7.71597	4.69512	4.71836	0.84581
895	4.98761	4.44697	1.83814	7.7799	4.7122	4.75297	0.844012
896	5.03621	4.45584	1.76865	7.85097	4.76228	4.77479	0.864175
897	5.01237	4.44739	1.76664	7.8822	4.66799	4.75532	0.86898
898	5.03591	4.47567	1.79554	7.8116	4.74427	4.7726	0.854557
899	5.01611	4.45863	1.81448	7.90504	4.71576	4.78201	0.865409
900	5.05239	4.51048	1.72126	7.97269	4.7556	4.80248	0.887559
901	5.02248	4.43039	1.8633	7.96341	4.83818	4.82355	0.867552
902	5.03731	4.45844	1.75784	7.97199	4.80812	4.80674	0.882928
903	5.02615	4.39189	1.76982	8.005	4.87034	4.81264	0.887149
904	5.03803	4.4785	1.78973	7.84523	4.8715	4.8046	0.860236
905	5.02835	4.42982	1.81242	8.04699	4.85311	4.83414	0.886673
906	5.05162	4.46316	1.81417	7.98789	4.80577	4.82452	0.877533
907	5.01056	4.48994	1.7886	7.90619	4.79453	4.79796	0.868504
908	5.03777	4.51984	1.8352	7.95012	4.82235	4.83306	0.868179
909	5.03723	4.47481	1.80368	8.02355	4.75828	4.81951	0.883878
910	5.04167	4.54678	1.79925	7.98903	4.86329	4.848	0.878394
911	5.04614	4.46582	1.76851	7.92747	4.88489	4.81857	0.875186
912	5.06131	4.50864	1.80478	8.07097	4.85589	4.86032	0.890138
913	5.05051	4.47348	1.81822	7.95727	4.92395	4.84469	0.872562
914	5.05268	4.47413	1.80894	8.08844	4.82551	4.84994	0.892603
915	5.04735	4.47497	1.81548	8.03765	4.84171	4.84343	0.884281
916	5.04668	4.47729	1.84019	8.05899	4.86435	4.8575	0.883947
917	5.05825	4.49939	1.87244	8.04859	4.85342	4.86642	0.877765
918	5.05463	4.46399	1.91391	8.05742	4.83275	4.86454	0.874032
919	5.07231	4.49279	1.87446	7.95554	4.899	4.85882	0.864344
920	5.06411	4.51214	1.87654	8.05037	4.8458	4.86979	0.877312
921	5.07338	4.48913	1.93414	8.08459	4.88973	4.89419	0.874912
922	5.06067	4.46717	1.88795	8.154	4.81567	4.87709	0.891709
923	5.07641	4.4663	1.85888	8.15402	4.88383	4.88789	0.895674
924	5.07433	4.46223	1.88717	8.17122	4.81648	4.88228	0.89455
925	5.0748	4.49924	1.8921	8.10411	4.87643	4.88934	0.883288
926	5.06142	4.47101	1.96759	8.28609	4.89885	4.93699	0.900396
927	5.07074	4.4859	1.96587	8.10879	4.8838	4.90302	0.874215
928	5.07585	4.50428	1.99675	8.20129	4.88093	4.93182	0.883406
929	5.09744	4.51394	1.95811	8.12834	4.8975	4.91907	0.877796
930	5.06477	4.46971	1.93612	8.15716	4.94396	4.91434	0.885593
931	5.08989	4.52906	1.97666	8.16579	4.93719	4.93972	0.880419
932	5.06356	4.51084	1.97497	8.18982	4.91387	4.93061	0.884363
933	5.10004	4.55319	2.00848	8.16524	4.94671	4.95473	0.875675
934	5.08278	4.50224	2.02698	8.19515	4.98942	4.95931	0.878504
935	5.1093	4.53045	2.01289	8.13325	4.91967	4.94111	0.870898
936	5.101	4.51756	2.05422	8.14599	4.92301	4.94836	0.86742
937	5.09156	4.54663	2.04236	8.20127	4.91864	4.96009	0.876547
938	5.0883	4.4889	2.02604	8.19622	4.96198	4.95229	0.879075
939	5.08776	4.51218	2.08535	8.25293	4.93319	4.97428	0.879171
940	5.1197	4.5384	2.04793	8.26931	4.88945	4.97296	0.88632
941	5.11172	4.5607	1.99661	8.31037	4.93556	4.98299	0.898601
942	5.09264	4.51871	2.04232	8.20087	4.99411	4.96973	0.87702
943	5.07433	4.51147	2.03212	8.23338	4.92695	4.95565	0.883239
944	5.11711	4.50739	2.03576	8.29934	4.93962	4.97984	0.892868
945	5.08527	4.50684	2.05542	8.25894	4.94115	4.96952	0.884093
946	5.14002	4.48629	2.0697	8.3792	4.9326	5.00156	0.900971
947	5.09042	4.49894	2.0593	8.32941	4.8961	4.97483	0.894417
948	5.13807	4.52108	2.03221	8.34648	4.9454	4.99665	0.900178
949	5.0753	4.47958	2.02301	8.32662	4.98337	4.97758	0.898958
950	5.12507	4.50425	1.97852	8.31949	5.02242	4.98995	0.903543
951	5.09578	4.49	2.04254	8.3738	4.97331	4.99509	0.903304
952	5.14648	4.53191	2.05768	8.36285	4.94084	5.00795	0.899105
953	5.12083	4.49733	2.09081	8.44957	4.92148	5.016	0.908516
954	5.15647	4.53669	2.06407	8.35959	4.96504	5.01637	0.897676
955	5.11501	4.5059	2.10102	8.34857	4.93182	5.00047	0.891718
956	5.13433	4.5102	2.06327	8.41117	4.99408	5.02261	0.905889
957	5.13788	4.4639	2.10963	8.33687	4.95548	5.00075	0.889884
958	5.14536	4.55923	2.12145	8.39934	4.97075	5.03923	0.895547
959	5.1281	4.49359	2.09159	8.43399	4.96672	5.0228	0.906036

## Sheet: 9c,d
	Cell Body			Neuronal processes
Neuron#	Ctrl	KLH45	Wash 48 hr.	Ctrl	KLH45	Wash 48 hr.
1	1	18	4	4.47828	13.0804	1.77289
2	1	4	8	6.70691	16.7937	6.20732
3	2	0	10	6.85401	10.8719	0
4	1	11	6	3.71264	13.7665	1.45064
5	5	10	6	0	4.29246	1.08237
6	0	5	9	1.25439	13.0795	1.21462
7	2	16	5	3.00842	23.0769	0
8	1	13	2	5.93237	19.2308	5.091
9	2	16	12	4.05351	15.7233	3.33482
10	2	21	4	1.61018	12.0466	1.77715
11	0	7	7	4.24412	8.07972	2.03335
12	3	10		2.33699	6.94444	0.80386
13	5	0		1.29032	11.2473	2.67953
14	0	10		2.28833	15.8926	1.75762
15	0	12		3.28299	14.417	2.64901
16	0	6		3.35177	7.22717	5.24824
17	9	5		4.995	23.1708	2.94551
18	0	8		1.78571	20.0573	0.58754
19	2	11		0	11.8029	0
20	7	13		0	10.6622	1.62694
21	0	11		2.42836	14.9541	0.79327
22	8	9		4.46429	16.9053	0
23	0	14		2.05634	13.7836	3.9267
24	0	27		5.11247	14.1563	9.14216
25	3	19		7.83524	4.83637	5.85195
26	2	6		3.187	4.28266	3.20359
27	1	13		4.83014	21.9118	4.8539
28	0	14		2.03943	14.4457	0
29	0	10		1.56006	14.6452	6.39678
30	2	10				0
31	2	13				19.8842
32	6	16
33	0	34
34	2
35	0
36	0
37	2
38	0
39	4
40	0
mean	1.875	11.8788	6.63636	3.26549	13.496	3.10693
SE	0.296464	2.06783	2.00094	0.606387	0.46538	0.558022
	p < 0.0001			p < 0.0001
		p=0.006			p < 0.0001
One way ANOVA was employed to determine p-values

## Sheet: 9e
time	c1	c2	c3	c4	c5	mean	SE
1	0.0203706	-0.0148316	0.0638962	0.0380281	0.153736	0.0522399	0.0254194
2	0.0216788	-0.0182163	0.0531905	0.0361858	0.123687	0.0433051	0.0208444
3	0.013914	-0.0228949	0.0341185	0.0231649	0.11379	0.0324185	0.0201116
4	0.0236928	-0.000401076	0.0360614	0.0198001	0.0950556	0.0348418	0.0144496
5	0.00901167	-0.00395389	0.0376417	0.0164493	0.0940082	0.0306314	0.0154019
6	0.007166	-0.00944393	0.0343677	0.0180621	0.0822677	0.0264839	0.0140127
7	0.00768409	-0.0318793	0.0306519	0.0388692	0.0580993	0.0206851	0.0138012
8	0.012172	-0.0090711	0.00897423	0.00769684	0.0270023	0.00935485	0.00514501
9	0.0127937	-0.0196491	0.0139759	0.0247916	0.0473409	0.0158506	0.00968435
10	-0.000974368	-0.0248979	0.0126278	-0.000131026	0.0330471	0.00393432	0.00847361
11	-0.0016673	-0.0149632	-0.000439999	0.0118263	0.0202701	0.00300517	0.00541278
12	0.0040316	-0.0214694	0.0123162	0.0151632	0.0230306	0.00661446	0.00684238
13	0.000417978	0.00174084	0.0106735	0.0166231	0.0256712	0.0110253	0.00421747
14	0.00137643	0.00807157	0.0121066	0.0159071	0.0164512	0.0107826	0.00249777
15	0.00318324	-0.001271	0.00760344	0.0147113	0.0307231	0.01099	0.00500395
16	0.00143472	-0.00150493	-0.00701636	0.0109295	0.00444882	0.00165834	0.00267617
17	0.0174046	-0.0145173	0.00818688	0.0275446	-0.0174064	0.00424248	0.00788007
18	0.00480225	0.00271312	0.000556935	0.00978936	-0.00586229	0.00239988	0.00229899
19	0.0104882	-0.00909303	-0.00746951	0.00889257	0.00453611	0.00147087	0.00367323
20	0.00952976	0.00572496	0.00170681	0.00437382	0.00337952	0.00494297	0.00118137
21	0.00625288	-0.000839694	0.000568264	0.0180552	0.0210994	0.0090272	0.00401919
22	-0.00404401	0.0165661	-0.0065802	0.0160739	0.000760827	0.00455533	0.00442395
23	0.00618165	-0.00847166	-0.0113666	-0.00205671	-0.0155624	-0.00625514	0.00340567
24	0.00916062	0.00291049	-0.00843813	-0.00325244	-0.0230256	-0.00452902	0.00490628
25	-0.00142121	0.00761833	-0.00408787	0.00826689	-0.0026653	0.00154217	0.00236916
26	-0.00207529	0.00473807	-0.00995052	0.00717544	-0.0264845	-0.00531936	0.00543031
27	0.00263926	-0.00613236	-0.00788868	-0.00458025	-0.0251206	-0.00821653	0.00410497
28	-0.00168673	-0.00518202	-0.00496019	0.00204492	-0.0137184	-0.00470048	0.00233414
29	-0.00588968	-0.00346409	-0.00339681	-0.00133371	-0.0374612	-0.0103091	0.0061056
30	-0.00989186	-0.00801842	-0.00782637	0.00726582	-0.022491	-0.00819237	0.00422591
31	-0.00208825	-0.00237486	-0.00839281	0.00515939	-0.0445208	-0.0104435	0.00785832
32	-0.0109669	0.0176042	-0.00207701	-0.0090851	-0.0324748	-0.00739991	0.00720514
33	0.00179737	0.00315173	-0.00854575	-0.00343319	-0.015606	-0.00452717	0.00309226
34	-0.00565654	0.0159594	-0.00416717	0.00698079	-0.0408982	-0.00555635	0.00865123
35	-0.0164262	0.0205137	-0.011242	-0.0105589	-0.043877	-0.0123181	0.00915428
36	-0.00532626	-0.00917345	-0.0139326	-0.00122943	-0.0309908	-0.0121305	0.00461664
37	-0.0109151	-0.00598615	0.00385361	0.000501599	-0.0414765	-0.0108045	0.00722963
38	-0.0049377	0.00543255	-0.012811	0.00226739	-0.04535	-0.0110798	0.00816327
39	0.00664145	0.00401435	-0.0131906	-0.0140974	-0.0511221	-0.0135508	0.00922668
40	-0.0107467	0.0207769	-0.0139213	-0.0100445	-0.0166098	-0.00610908	0.00610294
41	-0.0212703	-0.0107817	-0.00790001	-0.017059	-0.0199923	-0.0154007	0.00233135
42	-0.00816924	0.0012803	-0.0147369	-0.00280056	-0.0327366	-0.0114326	0.00533502
43	-0.00870675	0.0193514	-0.0147992	-0.0200344	-0.0389342	-0.0126246	0.00846083
44	-0.00524855	0.00120719	-0.0126581	-0.0136873	-0.020527	-0.0101827	0.00334359
45	-0.00492475	0.0118071	-0.0173426	-0.00632519	-0.0260917	-0.00857541	0.00571847
46	-0.0049377	0.0182621	-0.00684643	-0.0257489	-0.030849	-0.010024	0.0077898
47	-0.00917302	-0.00356644	-0.00919149	-0.00940489	-0.0197959	-0.0102264	0.00235615
48	-0.00528741	0.0149871	-0.0169517	-0.0181087	-0.0325075	-0.0115736	0.00708477
49	0.00272992	0.0105936	-0.0221063	-0.0106423	-0.0171445	-0.00731392	0.00547026
50	-0.00691289	-0.00348603	-0.00957667	-0.0150359	-0.0220545	-0.0114132	0.00291773
51	-0.00354535	0.00868564	-0.0140742	-0.018783	0.0015137	-0.00524065	0.00448938
52	-0.0056954	0.0063171	-0.0176711	-0.0227456	-0.0122781	-0.0104146	0.00451842
53	-0.00318917	-0.00518202	-0.00625733	-0.0246157	-0.0116234	-0.0101735	0.00346243
54	0.00149948	0.00435793	-0.00808127	-0.0125889	-0.0209089	-0.00714432	0.0041328
55	-0.01256	0.00673379	-0.0100525	-0.0228847	-0.00973577	-0.00969982	0.00425304
56	-0.00413467	0.00432869	-0.00117071	-0.0301842	-0.0383559	-0.0139034	0.00762351
57	-0.0193857	0.0102939	-0.0090782	-0.0370805	-0.0285685	-0.0167638	0.00734896
58	4.23686e-05	0.0169828	-0.00694273	-0.0257141	-0.0282085	-0.00876802	0.00750776
59	-0.000242577	0.0179917	-0.00993919	-0.0393538	-0.0168826	-0.0096853	0.00845521
60	0.0250852	0.0516337	0.0351494	0.0539897	0.0185352	0.0368786	0.00628985
61	0.23952	0.212512	0.226198	0.321513	0.258037	0.251556	0.0170275
62	0.480525	0.44128	0.492159	0.576482	0.50738	0.499565	0.0197907
63	0.726983	0.648462	0.731604	0.80504	0.747907	0.731999	0.0224427
64	0.943276	0.870673	0.910151	0.959922	0.93714	0.924233	0.0139569
65	1	1	1	1	1	1	0
66	0.877959	0.924616	0.879898	0.824638	0.858809	0.873184	0.0145279
67	0.717133	0.830547	0.763874	0.639612	0.741164	0.738466	0.0278272
68	0.588034	0.716345	0.626773	0.481338	0.595685	0.601635	0.0337533
69	0.46642	0.621531	0.505951	0.368793	0.439228	0.480385	0.0373723
70	0.355816	0.514113	0.399829	0.249846	0.352419	0.374405	0.0382144
71	0.300414	0.432289	0.324441	0.193139	0.280394	0.306135	0.0344751
72	0.238561	0.342774	0.257256	0.145414	0.21018	0.238837	0.0287689
73	0.207308	0.297238	0.211137	0.125031	0.19617	0.207377	0.0244913
74	0.163452	0.256622	0.147253	0.077515	0.129841	0.154937	0.0261499
75	0.145436	0.191692	0.119555	0.0684427	0.13845	0.132715	0.0178629
76	0.117161	0.157619	0.107087	0.0649807	0.103872	0.110144	0.0132537
77	0.100803	0.1306	0.0712259	0.039919	0.0904838	0.0866063	0.0135178
78	0.0934527	0.108106	0.0623895	0.0376109	0.0552406	0.0713599	0.0115198
79	0.0821196	0.0892964	0.0423658	0.0293451	0.0491085	0.0584471	0.0104016
80	0.0714277	0.0941505	0.0453566	0.0158236	0.054084	0.0561685	0.0117037
81	0.0659813	0.0790474	0.0388369	0.035143	0.051007	0.0540031	0.00739022
82	0.0542403	0.0681696	0.0158395	0.0255841	0.0478973	0.0423462	0.00853863
83	0.0631189	0.0751144	0.00575685	0.00860059	0.054815	0.0414812	0.0128601
84	0.0575819	0.0490458	0.00681609	0.00713373	0.0392229	0.0319601	0.00948624
85	0.0567918	0.0482271	0.0162926	0.0105819	0.06182	0.0387427	0.00947698
86	0.0248585	0.0520211	0.016995	-0.0103434	0.0206738	0.020841	0.00888961
87	0.0370723	0.0387456	-0.00294933	-0.00179253	0.0189389	0.018003	0.00806383
88	0.0404399	0.0363552	0.00437474	0.00348397	0.00665289	0.0182613	0.00738982
89	0.0478808	0.0494406	0.00344578	-0.00405191	0.00367412	0.0200779	0.0105131
90	0.0269568	0.0153015	-0.0108228	0.00561126	0.0241763	0.0122446	0.00614578
91	0.0256421	0.0497257	-0.0122049	-0.00647813	0.00351046	0.012039	0.0102151
92	0.0269891	0.0272758	-0.0060081	0.00311552	-0.00501121	0.00927222	0.00667361
93	0.0345661	0.0176919	-0.0109984	-0.0135135	0.000324378	0.0056141	0.00813367
94	0.0302012	-0.00324479	-0.00894792	-0.0123177	-0.0127473	-0.00141129	0.00723041
95	0.0326298	0.0120849	-0.0148332	-0.0223841	-0.00171602	0.00115626	0.00878198
96	0.0286923	0.0283138	-0.0121823	-0.0190472	-0.0282739	-0.000499458	0.0108338
97	0.0202864	0.0110322	-0.0151618	-0.020813	-0.012529	-0.00343702	0.00719506
98	0.0208887	0.00068085	-0.0155866	-0.00882788	-0.0152787	-0.00362472	0.00608414
99	0.0165627	0.0279702	-0.0205486	-0.0235451	-0.00580773	-0.00107369	0.00908018
100	0.0308424	-0.00260879	-0.00604209	-0.0183312	-0.0115798	-0.00154388	0.00762304
101	0.0165822	0.0118802	-0.0253803	-0.0146188	-0.0268009	-0.00766754	0.00824212
102	0.0186998	0.00791074	-0.0136097	-0.0230654	-0.0010177	-0.00221645	0.00665123
103	0.0236928	-0.0075798	-0.016289	-0.0225301	-0.0123108	-0.00700337	0.00720572
104	0.0121266	0.010462	-0.00249617	-0.0393051	-0.0254152	-0.00892556	0.00906694
105	0.0178903	0.00687999	-0.0232449	-0.033396	-0.00976851	-0.0083278	0.00841825
106	0.00729552	-0.00918076	-0.00481291	-0.0276815	-0.0302925	-0.0129344	0.00635005
107	0.0174499	0.000329955	-0.0158415	-0.0307959	-0.0316564	-0.0121028	0.00842305
108	0.0256486	0.00655834	-0.0198066	-0.0242542	-0.0285249	-0.00807574	0.00931453
109	0.024729	0.000870918	-0.017892	-0.0326521	-0.0265936	-0.0103076	0.00932643
110	0.0222357	-0.0141225	-0.0157395	-0.0252622	-0.0238331	-0.0113443	0.00775715
111	0.0184991	-0.0105624	-0.0189229	-0.0286687	-0.0431023	-0.0165514	0.00921261
112	0.00868787	-0.00910765	-0.0116668	-0.0348906	-0.0488525	-0.019166	0.00908141
113	0.0175665	-0.0172221	-0.0325231	-0.0394024	-0.0364028	-0.0215968	0.00939903
114	0.0253507	-0.0121999	-0.0260544	-0.0350158	-0.0374721	-0.0170783	0.0102806
115	0.00480873	-0.014934	-0.0167025	-0.0461319	-0.0236039	-0.0193127	0.00733625
116	0.0044914	-0.00179003	-0.0347832	-0.0408415	-0.0533698	-0.0252586	0.0101185
117	0.00950385	-0.00790145	-0.0375928	-0.0316371	-0.0334131	-0.0202081	0.00810303
118	0.00734086	-0.0103431	-0.0248819	-0.0431426	-0.0437461	-0.0229545	0.00876451
119	0.0138557	0.00484773	-0.0346926	-0.0393051	-0.0489616	-0.0208512	0.0112913
120	0.0575625	0.0452299	0.00199003	0.0277392	0.0253547	0.0315753	0.00846281
121	0.27561	0.180419	0.162882	0.264153	0.248478	0.226309	0.0204775
122	0.507375	0.423648	0.395615	0.506163	0.50882	0.468324	0.0217985
123	0.711499	0.64439	0.625544	0.745761	0.749555	0.69535	0.022987
124	0.957705	0.859693	0.827038	0.934624	0.965848	0.908982	0.0248269
125	1.05836	0.979867	0.885449	0.992596	1.09474	1.0022	0.0322118
126	0.923317	0.888891	0.769199	0.822149	0.962094	0.87313	0.0310372
127	0.758224	0.779704	0.640894	0.613432	0.799506	0.718352	0.0340281
128	0.590145	0.67551	0.492079	0.440287	0.636853	0.566975	0.0394253
129	0.474418	0.552361	0.376877	0.306289	0.539623	0.449913	0.0424764
130	0.377828	0.441653	0.293723	0.190762	0.418181	0.344429	0.0410814
131	0.282618	0.360092	0.213714	0.139255	0.316248	0.262385	0.0348638
132	0.231619	0.313233	0.149802	0.0929969	0.210475	0.199625	0.0334066
133	0.192517	0.25573	0.109738	0.0788845	0.179083	0.16319	0.0280292
134	0.156445	0.203249	0.0782498	0.0387511	0.147899	0.124919	0.0262759
135	0.141628	0.181472	0.0548558	0.0352682	0.0927316	0.101191	0.0242029
136	0.11301	0.163533	0.0477074	0.0285595	0.0752845	0.0856189	0.0215599
137	0.0997603	0.124072	0.0328497	0.0109225	0.0824423	0.0700093	0.0187984
138	0.0850662	0.123129	0.03021	0.00231605	0.0631949	0.0607831	0.0187995
139	0.0684746	0.0844204	0.0219004	-0.00575513	0.0577611	0.0453603	0.0146655
140	0.0699447	0.0986536	0.012928	-0.00861237	0.052731	0.045129	0.0172783
141	0.0509375	0.0913433	0.00452768	-0.0174274	0.0391574	0.0337077	0.0168697
142	0.0632743	0.0972208	0.00591545	-0.00911291	0.0257694	0.0366134	0.0173608
143	0.0445457	0.0748439	-0.00506781	-0.00300912	0.0340182	0.0290662	0.0134962
144	0.0526213	0.077366	-0.00104042	-0.0196798	0.0262495	0.0271033	0.0156958
145	0.0400189	0.0641416	-0.00649524	-0.0139306	0.0233034	0.0214076	0.0129669
146	0.0367615	0.0602526	-0.00513012	-0.0204654	-0.000668544	0.01415	0.013306
147	0.0364506	0.063089	-0.00295499	-0.0224258	-0.0149077	0.0118502	0.0146159
148	0.0404981	0.0629062	0.00104974	-0.0323184	-0.0112633	0.0121745	0.0155289
149	0.0356735	0.0488777	0.000217071	-0.0402853	-0.0274883	0.00339893	0.0154692
150	0.0573682	0.045091	-0.022871	-0.0356623	-0.0175264	0.0052799	0.0170728
151	0.0364636	0.0476861	-0.0272326	-0.0317692	-0.020396	0.000950372	0.0151868
152	0.0412429	0.0388772	-0.0146916	-0.0420094	-0.0303253	-0.00138123	0.0156245
153	0.0392029	0.0349296	-0.0108342	-0.0306917	-0.0332713	-0.000132908	0.0140331
154	0.0304344	0.0424593	-0.0155866	-0.0429618	-0.0116671	0.000535638	0.0140746
155	0.0401938	0.0465092	-0.0146236	-0.048433	-0.0252624	-0.000323224	0.0167044
156	0.0499661	0.0295493	-0.0193647	-0.0513667	-0.0176246	-0.00176813	0.0163442
157	0.0420459	0.039038	-0.0222479	-0.0297671	-0.0260699	0.000599817	0.0146297
158	0.035136	0.0212082	-0.0184358	-0.0443591	-0.0432332	-0.0099368	0.0146524
159	0.034605	0.0451275	-0.0170254	-0.0322072	-0.027281	0.000643783	0.0145648
160	0.017029	0.0344837	-0.0183225	-0.0460485	-0.0213671	-0.00684508	0.0128958
161	0.0367809	0.0246148	-0.0360917	-0.0481479	-0.0313509	-0.010839	0.0154597
162	0.0334263	0.0293373	-0.0279633	-0.0393538	-0.060473	-0.0130053	0.016876
163	0.029314	0.0360408	-0.0259185	-0.035412	-0.0486016	-0.00891544	0.0155547
164	0.0434059	0.00856136	-0.0220213	-0.0294264	-0.0487216	-0.00964042	0.0144462
165	0.0397793	0.00614165	-0.0262243	-0.0287243	-0.0342969	-0.00866492	0.012544
166	0.0392224	0.0181817	-0.0246836	-0.047849	-0.0488962	-0.0128049	0.0159233
167	0.0244311	0.0209743	-0.0344717	-0.0417105	-0.0522568	-0.0166067	0.0145832
168	0.0257781	0.0171144	-0.0249215	-0.0546271	-0.0646847	-0.0202682	0.0163618
169	0.0366902	0.0134227	-0.0301328	-0.042788	-0.0357045	-0.0117025	0.0139359
170	0.0334069	0.00819585	-0.0252784	-0.0565945	-0.0523768	-0.0185294	0.0155586
171	0.0395138	-0.00428285	-0.0134908	-0.0620309	-0.0323547	-0.0145291	0.0149678
172	0.0328046	0.027093	-0.0144481	-0.0597646	-0.0611386	-0.0150907	0.0180997
173	0.0297479	0.00152885	-0.019648	-0.0558507	-0.0449027	-0.0178249	0.0138856
174	0.0416185	0.0171144	-0.032121	-0.0619753	-0.0570032	-0.0184733	0.0183747
175	0.0387367	0.00162388	-0.0327497	-0.0546827	-0.031711	-0.0157566	0.0146016
176	0.0395008	0.000278783	-0.0328177	-0.0726604	-0.0419566	-0.021531	0.0171573
177	0.0329341	0.00704813	-0.0350834	-0.0682529	-0.0562176	-0.0239143	0.0171168
178	0.0420653	0.00278622	-0.0324042	-0.0680443	-0.0467248	-0.0204644	0.0173742
179	0.0299163	-0.0188157	-0.0335144	-0.0829006	-0.060844	-0.0332317	0.0172337
180	0.0767445	0.034703	-0.00511313	0.00314333	0.0208157	0.0260587	0.0129121
181	0.252368	0.188665	0.177575	0.288471	0.258593	0.233134	0.0191254
182	0.500627	0.435783	0.395286	0.548702	0.517211	0.479522	0.0250284
183	0.732896	0.698698	0.602223	0.785026	0.759364	0.715641	0.0284072
184	0.916271	0.913212	0.762299	0.935027	0.9982	0.905002	0.0347251
185	0.98776	1.03991	0.788809	1.00122	1.09115	0.98177	0.0460406
186	0.833488	0.932833	0.667557	0.788015	0.926491	0.829677	0.0438394
187	0.705658	0.812045	0.540147	0.595739	0.798644	0.690447	0.048284
188	0.560919	0.664259	0.411854	0.434885	0.595837	0.533551	0.0430155
189	0.447219	0.569956	0.316993	0.290807	0.474395	0.419874	0.0462549
190	0.374875	0.475909	0.227999	0.194474	0.345883	0.323828	0.0456668
191	0.297046	0.355925	0.172647	0.125156	0.250726	0.2403	0.0371661
192	0.258999	0.297384	0.134577	0.0751444	0.184135	0.190048	0.0361056
193	0.205572	0.251264	0.0845883	0.0543303	0.121908	0.143533	0.0330781
194	0.177434	0.195376	0.0701327	0.0500757	0.0767248	0.113949	0.0268671
195	0.158699	0.182335	0.0456965	0.0196611	0.042649	0.089808	0.0299316
196	0.138357	0.145432	0.0269474	0.00985193	0.00944616	0.066007	0.0278719
197	0.132568	0.134226	0.0230616	0.00463799	-0.0172863	0.0554413	0.0290339
198	0.114914	0.111856	0.0142138	0.0097546	0.00368504	0.0508847	0.0228749
199	0.112	0.113179	0.00524706	-0.00245297	-0.000395763	0.0455155	0.0245185
200	0.0962244	0.0892599	0.00383662	-0.00483748	-0.0134783	0.034201	0.0215385
201	0.08403	0.0871764	-0.00197505	-0.00745835	-0.00712799	0.030929	0.0199881
202	0.0790046	0.0866208	-0.0047676	0.000689301	-0.0171336	0.0288827	0.0198903
203	0.0590261	0.0680965	-0.00816057	-0.0131867	-0.0296051	0.015234	0.0179753
204	0.0676327	0.057767	-0.0149295	-0.0228221	-0.0319947	0.0111307	0.0190359
205	0.0666872	0.0617365	-0.0102451	-0.0303232	-0.0250115	0.0125688	0.0190984
206	0.0479521	0.0813793	-0.0192231	-0.0370874	-0.0294851	0.00870715	0.0211256
207	0.0465338	0.0638127	-0.0261507	-0.0246991	-0.0143185	0.00903564	0.0171209
208	0.0437167	0.0627819	-0.0230976	-0.0338826	-0.0370466	0.00249438	0.0188421
209	0.0494869	0.0628185	-0.0221913	-0.0400837	-0.0459829	0.000809497	0.0205965
210	0.0460805	0.0557275	-0.020475	-0.0329997	-0.0320056	0.00326554	0.0175593
211	0.0467734	0.0786965	-0.0240945	-0.0292874	-0.00924477	0.0125686	0.0190943
212	0.046469	0.0507638	-0.0258278	-0.0396388	-0.0291359	0.000526054	0.0176886
213	0.0256616	0.0637396	-0.0317018	-0.0359751	-0.020156	0.00031364	0.0172351
214	0.0310885	0.0536221	-0.0251651	-0.0532437	-0.0531843	-0.0093765	0.0196967
215	0.0211737	0.0285989	-0.0237603	-0.0407233	-0.0655249	-0.0160472	0.0161184
216	0.0359066	0.0643975	-0.0299402	-0.0439976	-0.0801459	-0.0107559	0.02376
217	0.033232	0.0343521	-0.0200048	-0.0505394	-0.0389888	-0.00838977	0.0160088
218	0.0238547	0.0530446	-0.0364033	-0.0651176	-0.0608767	-0.0170996	0.0211587
219	0.0217695	0.0411507	-0.029555	-0.0560175	-0.0549737	-0.0155252	0.0178837
220	0.0103263	0.0446816	-0.0380742	-0.0575817	-0.046954	-0.0175204	0.0173646
221	0.0147365	0.0399591	-0.0348682	-0.0437265	-0.0428404	-0.0133479	0.0153443
222	0.0118482	0.0305361	-0.0276404	-0.0582977	-0.050391	-0.018789	0.0155043
223	0.0163555	0.0374736	-0.0189852	-0.0551972	-0.0636045	-0.0167916	0.0175667
224	0.0267949	0.0470428	-0.0347323	-0.0632753	-0.0699876	-0.0188315	0.0212285
225	0.0183307	0.0294104	-0.0274705	-0.049872	-0.0644774	-0.0188158	0.0165288
226	0.0174953	0.0414285	-0.0315149	-0.069101	-0.0573633	-0.0198111	0.0190984
227	0.0145293	0.0397764	-0.036086	-0.0634352	-0.0292123	-0.0148856	0.016571
228	0.0197878	0.0313622	-0.0357745	-0.0637341	-0.045961	-0.0188639	0.0167931
229	0.0230517	0.0374005	-0.0325571	-0.0713604	-0.0521695	-0.019127	0.0189472
230	0.0085713	0.021603	-0.0376211	-0.0790979	-0.0553338	-0.0283757	0.0170269
231	0.00479578	0.028906	-0.0338543	-0.0698866	-0.0471613	-0.0234401	0.0159572
232	0.00819569	0.0124724	-0.0388106	-0.0675786	-0.051493	-0.0274428	0.014397
233	0.000210745	0.0202067	-0.0406515	-0.0608839	-0.0650557	-0.0292347	0.0151349
234	0.0115697	0.00715778	-0.0370263	-0.0657363	-0.0923119	-0.0352694	0.0180877
235	0.0099766	0.0275389	-0.0267511	-0.0671406	-0.0669761	-0.0246704	0.0173482
236	0.027436	0.0212009	-0.0413143	-0.0764492	-0.0665942	-0.0271442	0.019498
237	0.00691991	0.0330948	-0.0426001	-0.0664662	-0.0754541	-0.0289012	0.0188601
238	0.0148271	0.0337673	-0.0398869	-0.0681486	-0.0572542	-0.023339	0.0180552
239	-0.00191987	0.0129402	-0.0407875	-0.0718748	-0.0598947	-0.0323073	0.0146551
240	0.0708448	0.0664225	-0.00323255	0.0117985	-0.011427	0.0268812	0.0156181
241	0.265475	0.286463	0.182191	0.293372	0.224048	0.25031	0.0186774
242	0.514861	0.548267	0.415383	0.592409	0.50977	0.516138	0.0261099
243	0.760141	0.757181	0.631718	0.837256	0.800696	0.757398	0.0310193
244	0.957608	0.951825	0.789347	1.06869	1.01873	0.957241	0.0421524
245	1.00284	1.09899	0.833637	1.09671	1.09388	1.02521	0.0458133
246	0.846401	1.00124	0.705078	0.882582	0.982531	0.883567	0.0477
247	0.717664	0.861031	0.577153	0.680636	0.8065	0.728597	0.0442551
248	0.563969	0.747443	0.462013	0.504634	0.622624	0.580137	0.0445924
249	0.464063	0.613694	0.345876	0.347124	0.495323	0.453216	0.0449094
250	0.371145	0.510926	0.267395	0.218083	0.386658	0.350841	0.0455676
251	0.300226	0.405657	0.18133	0.124176	0.255658	0.25341	0.0434846
252	0.244636	0.340873	0.141997	0.0854888	0.176333	0.197866	0.0394219
253	0.220059	0.26777	0.0896862	0.0451538	0.118864	0.148307	0.0370749
254	0.202982	0.24263	0.0757348	0.0283301	0.0542804	0.120791	0.0382637
255	0.167681	0.183841	0.0557225	0.014614	0.0321961	0.0908108	0.0316458
256	0.150778	0.166311	0.0267491	-0.00877921	0.030854	0.0731826	0.0318493
257	0.130139	0.140476	0.0272136	-0.0205141	-0.00477116	0.0545087	0.0303301
258	0.116766	0.110321	0.0187736	-0.0281542	-0.00436745	0.0426678	0.0267332
259	0.0865103	0.0967091	0.0139419	-0.0220991	-0.0278811	0.0294362	0.0236342
260	0.10033	0.0977544	0.00488453	-0.0297532	-0.0164789	0.0313474	0.0252107
261	0.0978628	0.0706697	0.00815289	-0.0291622	-0.032573	0.0229901	0.0235852
262	0.0879221	0.0730017	0.000868477	-0.0329649	-0.0262117	0.0205231	0.0225637
263	0.1025	0.0708086	-0.0132189	-0.0421623	-0.0308817	0.0174091	0.0260083
264	0.0917624	0.0626065	-0.00488089	-0.0528891	-0.0108815	0.0171435	0.0235031
265	0.0826442	0.0712619	-0.0125108	-0.0507897	-0.0313291	0.0118553	0.0244321
266	0.0676586	0.0625992	-0.00412752	-0.0537512	-0.0360973	0.00725636	0.022309
267	0.0555161	0.0447255	-0.0166968	-0.0499902	-0.0258517	0.00154057	0.0184571
268	0.0708319	0.0543751	5.84681e-05	-0.0599453	-0.0396434	0.00513532	0.0228096
269	0.0753003	0.0393231	-0.0142894	-0.0536191	-0.0352571	0.00229156	0.0214592
270	0.0551793	0.0549453	-0.0199425	-0.0666957	-0.0431241	-0.00392755	0.022532
271	0.0573617	0.0362455	-0.0203843	-0.0531811	-0.0308381	-0.00215926	0.0187356
272	0.0494674	0.0334018	-0.0241908	-0.0723684	-0.0682745	-0.0163929	0.0225414
273	0.0639738	0.0372032	-0.0391901	-0.0848402	-0.0655576	-0.0176822	0.0260345
274	0.0617654	0.0235256	-0.0364259	-0.0710198	-0.0333695	-0.0111048	0.0212
275	0.0439628	0.0279556	-0.0260204	-0.0683433	-0.0293323	-0.0103555	0.0183154
276	0.0374933	0.0375102	-0.0320247	-0.081392	-0.0767743	-0.0230375	0.0234125
277	0.0375127	0.0165442	-0.0237886	-0.0673491	-0.0267136	-0.0127589	0.0163492
278	0.0296702	0.0348346	-0.0265755	-0.0672866	-0.0414329	-0.014158	0.0179354
279	0.0304473	0.0368523	-0.025505	-0.078792	-0.0401999	-0.0154395	0.0195632
280	0.0225466	0.0560711	-0.0389126	-0.0818578	-0.0586835	-0.0201673	0.0230455
281	0.0305315	0.0310698	-0.0236867	-0.0662855	-0.058138	-0.0173018	0.0186929
282	0.0030602	0.0399957	-0.0349758	-0.0630807	-0.0480124	-0.0206026	0.0167264
283	0.017981	0.0251485	-0.0409234	-0.0648325	-0.0391415	-0.0203536	0.0158675
284	0.0161029	0.0386579	-0.0351401	-0.0759556	-0.0538608	-0.0220391	0.0192148
285	0.02028	0.0173922	-0.0365392	-0.0586036	-0.0637245	-0.024239	0.016256
286	0.0192956	0.0175092	-0.0357462	-0.0749337	-0.0360864	-0.0219923	0.0160694
287	0.0157338	0.0199508	-0.0294134	-0.0741829	-0.0692347	-0.0274293	0.0179393
288	0.0258494	0.018094	-0.0299345	-0.0799877	-0.0447717	-0.0221501	0.01771
289	0.0154618	0.0212228	-0.0312543	-0.0903044	-0.0759669	-0.0321682	0.0204139
290	0.00358476	0.0379488	-0.0389409	-0.0821289	-0.0556829	-0.0270438	0.0191398
291	0.00843531	0.0219758	-0.031294	-0.0768733	-0.0612477	-0.0278008	0.0171228
292	0.0194316	0.0177358	-0.0346756	-0.0872803	-0.0835066	-0.033659	0.0208049
293	0.0174823	0.0204114	-0.0366525	-0.0901445	-0.0746139	-0.0327034	0.0204072
294	0.0057348	0.0274951	-0.037134	-0.0873846	-0.0652084	-0.0312994	0.0191392
295	0.0177802	0.025938	-0.045336	-0.091521	-0.0646192	-0.0315516	0.0206092
296	-0.00509312	0.0214056	-0.0398869	-0.0905755	-0.0768835	-0.0382067	0.0188588
297	0.0110322	0.0138979	-0.0490349	-0.101066	-0.0586617	-0.0367665	0.0196122
298	0.00369485	0.0296443	-0.0470693	-0.0842145	-0.073501	-0.0342891	0.0197218
299	0.00977584	0.00717971	-0.0531869	-0.0996061	-0.0801677	-0.043201	0.0199925
300	0.0494739	0.0770882	-0.000921472	-0.00246687	-0.0129873	0.0220373	0.0156686
301	0.230349	0.305221	0.171016	0.291141	0.24586	0.248717	0.0213312
302	0.4628	0.590286	0.366256	0.543016	0.550119	0.502495	0.0356393
303	0.684611	0.925223	0.560692	0.808829	0.82075	0.760021	0.0561358
304	0.853311	1.13999	0.711501	1.01019	1.06095	0.955189	0.0687389
305	0.896986	1.23052	0.758091	1.03698	1.10129	1.00477	0.0731526
306	0.749203	1.11826	0.669596	0.840453	0.999858	0.875474	0.0732045
307	0.610609	1.00012	0.531062	0.619674	0.810123	0.714318	0.0759367
308	0.478783	0.838947	0.410705	0.424193	0.634638	0.557453	0.0722989
309	0.370232	0.698618	0.319072	0.288096	0.480047	0.431213	0.0665334
310	0.296191	0.562456	0.235578	0.16082	0.35854	0.322717	0.0610788
311	0.230816	0.463701	0.166229	0.113116	0.258975	0.246567	0.0535958
312	0.202451	0.383361	0.127451	0.0616994	0.143174	0.183627	0.0489516
313	0.158543	0.299724	0.0773208	0.0347259	0.118307	0.137724	0.0406504
314	0.157345	0.251644	0.0605486	-0.000249209	0.0990164	0.113661	0.0384492
315	0.135152	0.221313	0.0488459	-0.00804926	0.0746407	0.0943805	0.0350595
316	0.116494	0.185668	0.0293264	-0.0419329	0.0325561	0.0644224	0.035197
317	0.100434	0.17827	0.0191815	-0.0414324	0.0138543	0.0540615	0.0343689
318	0.0835184	0.159139	0.00402355	-0.0535565	0.0148363	0.0415922	0.0327143
319	0.0830781	0.122924	0.00384228	-0.0581448	0.00174284	0.0306884	0.0287763
320	0.0698216	0.0981492	-0.00467697	-0.0710198	-0.00831731	0.0167914	0.0270062
321	0.0735971	0.0948084	-0.0142045	-0.0769011	-0.0258189	0.0102962	0.0287453
322	0.0775929	0.0804217	-0.0166345	-0.0733973	-0.0319619	0.00720416	0.0275058
323	0.0634492	0.07355	-0.021285	-0.0634422	-0.045601	0.00133422	0.0252855
324	0.0619532	0.0806337	-0.0192741	-0.0913333	-0.0376249	-0.00112906	0.0286094
325	0.0529969	0.0654283	-0.0177504	-0.0704149	-0.028514	0.000349162	0.0229567
326	0.0430238	0.0664151	-0.0239416	-0.0842979	-0.0483506	-0.00943023	0.025167
327	0.0477448	0.0475253	-0.0260261	-0.0799391	-0.0289395	-0.00792691	0.0220265
328	0.0429396	0.0588417	-0.0290452	-0.0967975	-0.0490489	-0.0146221	0.0259664
329	0.0436649	0.0696609	-0.0361823	-0.0958381	-0.0432332	-0.0123856	0.0270965
330	0.0428748	0.0716055	-0.0373945	-0.0872525	-0.0294524	-0.00792381	0.0257142
331	0.0282649	0.0567509	-0.0315092	-0.0853338	-0.0390433	-0.0141741	0.0226399
332	0.0180652	0.0586443	-0.0309938	-0.0953584	-0.0506092	-0.0200504	0.0239754
333	0.0218731	0.0456173	-0.0309428	-0.101247	-0.0463102	-0.0222019	0.0231929
334	0.0080597	0.047825	-0.0361314	-0.0867102	-0.048296	-0.0230506	0.0208348
335	0.0128843	0.0487754	-0.0282975	-0.0944199	-0.0713733	-0.0264862	0.0235351
336	0.0114985	0.0298051	-0.0190249	-0.0828728	-0.0671725	-0.0255533	0.0194912
337	0.0108638	0.0316692	-0.0300251	-0.0947953	-0.0512203	-0.0267015	0.0200672
338	0.00951033	0.0325172	-0.0341262	-0.0916461	-0.0288195	-0.0225128	0.0189819
339	0.00427769	0.035032	-0.0395017	-0.108532	-0.0606803	-0.0338809	0.0223854
340	0.00794313	0.0421376	-0.0281785	-0.104827	-0.0547664	-0.0275382	0.022653
341	0.0100737	0.0211716	-0.0344547	-0.0987023	-0.0500528	-0.0303929	0.0193552
342	0.000858349	0.0377953	-0.0442371	-0.10085	-0.0320929	-0.0277054	0.0207355
343	0.0133118	0.027305	-0.042736	-0.109429	-0.0370029	-0.0297103	0.0216144
344	0.00817626	0.0337381	-0.0384651	-0.103548	-0.0441061	-0.0288409	0.0211596
345	0.0167182	0.0103889	-0.0396206	-0.111118	-0.0504128	-0.034809	0.0207727
346	-0.00416705	0.0391185	-0.0504963	-0.101893	-0.0229384	-0.0280753	0.0210379
347	0.00866197	0.0462899	-0.0495107	-0.110479	-0.0208652	-0.0251806	0.0237821
348	-0.00407639	0.0153088	-0.0494823	-0.0946563	-0.0308054	-0.0327423	0.017027
349	-0.00435486	0.0273123	-0.0531529	-0.107656	-0.0493544	-0.0374412	0.0205977
350	3.58926e-05	0.0148482	-0.0499072	-0.122589	-0.0331622	-0.0381549	0.0215035
351	0.00671916	0.0190955	-0.0482475	-0.122547	-0.0561958	-0.0402352	0.0226443
352	-0.00561768	0.0204772	-0.0487686	-0.114441	-0.0274665	-0.0351634	0.0204921
353	0.0117251	0.0175092	-0.0577184	-0.114796	-0.0242368	-0.0335034	0.0218436
354	0.0166534	0.0282261	-0.0565175	-0.109728	-0.0303689	-0.030347	0.0224732
355	0.00568947	0.0295931	-0.0466218	-0.113413	-0.0352353	-0.0319974	0.0219695
356	0.00392151	0.0164784	-0.0536683	-0.120837	-0.046452	-0.0401115	0.0218009
357	0.00890806	0.0169097	-0.0663906	-0.123861	-0.0263645	-0.0381597	0.0232628
358	0.00309258	0.0221074	-0.0726327	-0.129458	-0.0413565	-0.0436494	0.0242628
359	0.0142832	0.0252435	-0.0598425	-0.132357	-0.055552	-0.0416449	0.0255775
360	0.0463136	0.0234817	-0.0490009	-0.127977	-0.0214108	-0.0257186	0.0272959
361	0.0274166	-0.0726854	-0.0451208	-0.142041	0.18503	-0.00948011	0.0498128
601	0.0116928	-0.0770058	-0.0481059	-0.140428	0.180992	-0.0145708	0.048907
602	0.0287765	-0.0709017	-0.0568744	-0.149778	0.186623	-0.012431	0.0512167
603	0.0217436	-0.0748127	-0.0439482	-0.143341	0.177261	-0.0126194	0.0486509
604	0.000430931	-0.0816478	-0.0616835	-0.141846	0.157893	-0.0253706	0.04574
605	7.47488e-05	-0.0719836	-0.0631165	-0.140059	0.157381	-0.0235408	0.0450687
606	0.0114596	-0.0824739	-0.0627427	-0.147039	0.149448	-0.0262696	0.045332
607	0.000929585	-0.0792501	-0.0533511	-0.137007	0.152449	-0.0232461	0.044017
608	0.00725019	-0.078848	-0.0642891	-0.14138	0.153693	-0.0247149	0.0451479
609	0.00656373	-0.0781901	-0.0550165	-0.133726	0.175057	-0.0170624	0.0474365
610	0.0168412	-0.077364	-0.0642154	-0.151433	0.173409	-0.0205523	0.0495108
611	0.0126577	-0.0748054	-0.0659374	-0.145225	0.193388	-0.0159844	0.0518904
612	0.0231294	-0.0872841	-0.0665605	-0.137424	0.228445	-0.00793886	0.0577378
613	0.00491234	-0.0799519	-0.0649631	-0.141401	0.20922	-0.0144368	0.0541707
614	0.0191985	-0.0927888	-0.0645383	-0.15203	0.181844	-0.0216631	0.05176
615	-0.00313089	-0.0879274	-0.07619	-0.140421	0.169187	-0.0276965	0.0481882
616	0.0139594	-0.083936	-0.0746889	-0.150021	0.17893	-0.0231513	0.0508571
617	0.0151315	-0.092489	-0.0815938	-0.138189	0.184342	-0.0225597	0.0513709
618	0.0103263	-0.0871744	-0.0723665	-0.141742	0.197818	-0.0186277	0.0530775
619	0.0204678	-0.0838994	-0.0635527	-0.132169	0.198887	-0.0120533	0.052075
620	0.00532033	-0.0894699	-0.0756462	-0.13625	0.215625	-0.0160841	0.0556848
621	0.00980175	-0.095998	-0.0675404	-0.136138	0.234217	-0.0111315	0.0588711
622	0.0111229	-0.0953327	-0.0672346	-0.13716	0.245707	-0.00857956	0.0608438
623	0.00956214	-0.0730217	-0.0732558	-0.149264	0.245543	-0.00808714	0.061003
624	0.0273453	-0.0830514	-0.0711147	-0.135777	0.270072	0.00149481	0.0645184
625	0.0207462	-0.0875034	-0.06289	-0.1305	0.308556	0.00968162	0.0703735
626	0.0239325	-0.0772105	-0.070231	-0.134338	0.318659	0.0121625	0.072199
627	0.0131822	-0.0778392	-0.0677104	-0.129708	0.347236	0.0170321	0.0766195
628	0.00879149	-0.0895576	-0.0752497	-0.138113	0.307301	0.00263446	0.0713399
629	0.0246189	-0.0895722	-0.0727743	-0.128693	0.281954	0.0031067	0.0663135
630	0.0166016	-0.0698709	-0.0708711	-0.143424	0.278539	0.00219487	0.0658211
631	0.0191337	-0.0781243	-0.0614569	-0.133907	0.281059	0.00534101	0.0654306
632	0.00744447	-0.0803393	-0.065218	-0.134484	0.273061	9.29387e-05	0.0643153
633	0.0174758	-0.084126	-0.0731878	-0.140303	0.246929	-0.00664232	0.0610499
634	0.0219832	-0.0874595	-0.06613	-0.127024	0.256738	-0.000378521	0.0614995
635	0.012839	-0.0985785	-0.0754932	-0.133121	0.259902	-0.00689031	0.0634397
636	0.00104615	-0.0813189	-0.0716131	-0.130014	0.259477	-0.00448454	0.0619269
637	0.009465	-0.0886365	-0.071902	-0.125349	0.237185	-0.00784745	0.0582331
638	0.0226437	-0.0786872	-0.0572935	-0.129729	0.235974	-0.00141832	0.0574422
639	0.020416	-0.0683358	-0.0725364	-0.118369	0.228216	-0.00212186	0.0552882
640	0.0207203	-0.0908003	-0.0739299	-0.13903	0.193682	-0.0178716	0.052682
641	0.0289902	-0.0855004	-0.0648782	-0.118529	0.22024	-0.00393547	0.0547128
642	0.018117	-0.0836947	-0.0680729	-0.125266	0.194348	-0.0129137	0.0508314
643	0.0295213	-0.0815967	-0.0816901	-0.129805	0.199607	-0.0127927	0.0529441
644	0.0322865	-0.0774152	-0.0702537	-0.120976	0.192144	-0.00884297	0.0502532
645	0.0295342	-0.0908735	-0.0755102	-0.122749	0.19845	-0.0122296	0.052358
646	0.0203965	-0.081275	-0.0696589	-0.130313	0.214457	-0.00927858	0.0545589
647	0.032034	-0.100903	-0.0738789	-0.118418	0.212548	-0.00972367	0.0549153
648	0.0304085	-0.101378	-0.0648272	-0.126997	0.22491	-0.00757671	0.0572121
649	0.0170549	-0.0931104	-0.0714092	-0.123903	0.214304	-0.0114127	0.0546578
650	0.0282908	-0.0788553	-0.0748249	-0.122269	0.214555	-0.00662065	0.0541782
651	0.0150991	-0.0904641	-0.0727913	-0.127706	0.195854	-0.0160017	0.0518063
652	0.0307258	-0.0803685	-0.0738449	-0.134998	0.236454	-0.00440634	0.0589557
653	0.0265617	-0.0801273	-0.0722815	-0.128561	0.240208	-0.00284005	0.0588346
654	0.0225595	-0.0599143	-0.0838256	-0.12904	0.226525	-0.00473916	0.0562061
655	0.0265617	-0.085186	-0.0701914	-0.138231	0.228958	-0.00761768	0.0580098
656	0.029191	-0.0838775	-0.07035	-0.147637	0.235647	-0.00740531	0.0599628
657	0.021355	-0.0901644	-0.0729953	-0.155458	0.23557	-0.0123384	0.0609306
658	0.036347	-0.0963489	-0.0765015	-0.147901	0.238975	-0.00908594	0.0616531
659	0.106929	-0.0473917	-0.0300421	-0.0200274	0.29699	0.0612915	0.0581044
660	0.384809	0.147209	0.21364	0.39307	0.711562	0.370058	0.0875215
661	0.724905	0.279087	0.457079	0.839452	1.08918	0.67794	0.127322
662	1.06032	0.443788	0.691823	1.18142	1.47644	0.97076	0.162925
663	1.37435	0.563567	0.886344	1.44896	1.76484	1.20761	0.191266
664	1.52964	0.637299	0.950759	1.49493	1.9949	1.32151	0.212833
665	1.35035	0.587728	0.843759	1.26889	1.87811	1.18577	0.198793
666	1.15616	0.560724	0.715404	1.05939	1.76926	1.05219	0.187619
667	0.968287	0.454549	0.592152	0.868908	1.63641	0.904061	0.183417
668	0.799832	0.394253	0.485486	0.671424	1.52395	0.774988	0.179003
669	0.665176	0.340851	0.381573	0.530307	1.3961	0.662801	0.171817
670	0.572537	0.271542	0.303647	0.406209	1.26332	0.563451	0.163381
671	0.492065	0.217139	0.236343	0.304725	1.16462	0.482978	0.158491
672	0.420596	0.168153	0.159602	0.211513	1.07728	0.40743	0.155684
673	0.365932	0.109838	0.122551	0.151866	1.0083	0.351698	0.152613
674	0.320295	0.100342	0.0711976	0.115855	0.957686	0.313075	0.14943
675	0.283155	0.0750632	0.072778	0.0614352	0.911968	0.28088	0.14589
676	0.260735	0.0501936	0.0408534	0.0218579	0.861242	0.246976	0.142745
677	0.223653	0.0258941	0.0194647	-0.00341233	0.844711	0.222062	0.143953
678	0.202736	0.0158497	0.00956332	-0.0293499	0.775589	0.194878	0.134753
679	0.185898	0.0103889	-2.08335e-05	-0.0501849	0.761939	0.181604	0.134586
680	0.171871	0.00405821	-0.0166855	-0.0529448	0.706466	0.162553	0.12643
681	0.144225	-0.00912958	-0.0208658	-0.0777909	0.676908	0.142669	0.123904
682	0.136732	0.00815199	-0.028745	-0.0818369	0.635412	0.133943	0.116676
683	0.146925	-0.0126312	-0.0238736	-0.0759904	0.600278	0.126942	0.110969
684	0.124564	-0.0193567	-0.0294984	-0.0955044	0.576426	0.111326	0.108845
685	0.132879	-0.0251611	-0.0322456	-0.097298	0.581467	0.111928	0.11032
686	0.102344	-0.0403154	-0.0367035	-0.0994114	0.536797	0.0925421	0.103665
687	0.10939	-0.0403592	-0.039547	-0.0876835	0.530304	0.094421	0.101881
688	0.107324	-0.0467631	-0.0396886	-0.102234	0.504379	0.0846036	0.0988619
689	0.0861736	-0.0465511	-0.0507115	-0.114469	0.516338	0.078156	0.102241
690	0.0901499	-0.0581891	-0.0444863	-0.10888	0.482099	0.0721386	0.09628
691	0.0805524	-0.0729266	-0.0491538	-0.121706	0.496043	0.0665618	0.100587
692	0.0703786	-0.0590151	-0.053555	-0.109478	0.492966	0.0682594	0.0985918
693	0.076602	-0.0786945	-0.058738	-0.113086	0.48271	0.0617587	0.0984352
694	0.0694654	-0.0685331	-0.058619	-0.11253	0.482524	0.0624616	0.0977637
695	0.0571739	-0.0584888	-0.0621196	-0.115477	0.437603	0.0517382	0.0898878
696	0.0679177	-0.0634744	-0.0577184	-0.102102	0.461116	0.0611479	0.0930228
697	0.0618561	-0.0782047	-0.0541668	-0.105341	0.479404	0.0607094	0.0970304
698	0.0761163	-0.0780073	-0.0559058	-0.106002	0.431089	0.053458	0.088947
699	0.05742	-0.0706385	-0.0639605	-0.117855	0.488089	0.058611	0.099463
700	0.0560406	-0.0845354	-0.0455173	-0.131063	0.548952	0.0687752	0.110857
701	0.0604184	-0.0771301	-0.0588286	-0.109387	0.560365	0.0750874	0.111507
702	0.0480168	-0.0865677	-0.0656542	-0.0986884	0.568526	0.0731266	0.113196
703	0.0459639	-0.10613	-0.0546086	-0.118411	0.580038	0.0693704	0.117092
704	0.0484572	-0.0941192	-0.0517028	-0.108845	0.567915	0.0723411	0.113506
705	0.0400642	-0.0907784	-0.0531529	-0.112467	0.573808	0.0714947	0.11472
706	0.021491	-0.0859682	-0.0459987	-0.114219	0.57025	0.0691111	0.113898
707	0.0571934	-0.0969776	-0.0543764	-0.100774	0.594779	0.0799689	0.117911
708	0.0413141	-0.0957421	-0.0534418	-0.109102	0.611746	0.0789547	0.121441
709	0.0375904	-0.0824593	-0.0416428	-0.101629	0.609935	0.0843588	0.119451
710	0.0475376	-0.0953839	-0.0582848	-0.103033	0.601958	0.0785588	0.119477
711	0.0479521	-0.0941265	-0.059412	-0.0966793	0.615041	0.082555	0.121365
712	0.0313993	-0.089945	-0.0553393	-0.107503	0.621981	0.0801184	0.123038
713	0.0345272	-0.0846378	-0.0457835	-0.10083	0.641064	0.0888681	0.125235
714	0.0517146	-0.091875	-0.0629296	-0.0935023	0.639198	0.0885213	0.125413
715	0.0480945	-0.0810118	-0.0541102	-0.104896	0.632052	0.0880255	0.123863
716	0.0453422	-0.0941777	-0.054416	-0.102727	0.638075	0.0864191	0.125577
717	0.0414631	-0.086246	-0.0445373	-0.0900194	0.640584	0.0922489	0.124426
718	0.0475505	-0.100465	-0.043597	-0.0910621	0.662003	0.0948859	0.128962
719	0.126992	-0.0251172	0.00718994	0.0494431	0.798153	0.191332	0.137588
720	0.476257	0.276989	0.256814	0.628587	1.30268	0.588265	0.171033
721	0.895341	0.573202	0.558738	1.16574	1.82083	1.00277	0.208712
722	1.34383	0.826556	0.833461	1.62263	2.26482	1.37826	0.240672
723	1.70417	1.02959	1.07327	1.93337	2.73306	1.69469	0.280271
724	1.99085	1.1702	1.17142	2.09902	3.02553	1.8914	0.308399
725	1.91512	1.12824	1.07288	1.93668	2.88416	1.78742	0.295737
726	1.80385	1.0897	1.00061	1.78333	2.88178	1.71185	0.301679
727	1.71602	1.05071	0.94369	1.62911	2.78229	1.62437	0.292685
728	1.61159	0.978457	0.836254	1.49507	2.68776	1.52183	0.292126
729	1.55268	0.913358	0.750421	1.36178	2.60014	1.43568	0.291034
730	1.45699	0.861075	0.670683	1.24478	2.58071	1.36285	0.299123
731	1.42427	0.789076	0.603775	1.16268	2.49129	1.29422	0.296586
732	1.34765	0.741252	0.538941	1.06243	2.47201	1.23246	0.303376
733	1.33984	0.645772	0.486103	0.98408	2.4228	1.17572	0.30824
734	1.28806	0.601259	0.439179	0.90811	2.3746	1.12224	0.308528
735	1.27983	0.553143	0.403182	0.842442	2.3361	1.08294	0.310469
736	1.24136	0.500611	0.353528	0.796719	2.28843	1.03613	0.311154
737	1.21783	0.478007	0.319865	0.72884	2.27974	1.00486	0.315827
738	1.18896	0.423655	0.284304	0.688922	2.24913	0.966995	0.318229
739	1.16664	0.382542	0.270301	0.62502	2.21166	0.931233	0.317904
740	1.1591	0.3442	0.24719	0.59081	2.20267	0.908793	0.32214
741	1.14015	0.314834	0.224742	0.565331	2.15311	0.879634	0.318514
742	1.1476	0.305206	0.203257	0.536578	2.16393	0.871314	0.3241
743	1.12251	0.277113	0.200346	0.50161	2.12236	0.844789	0.320291
744	1.117	0.252287	0.166461	0.48505	2.08493	0.821145	0.319364
745	1.12574	0.246497	0.168331	0.44555	2.07737	0.812698	0.320499
746	1.13124	0.207775	0.145945	0.423616	2.03944	0.789603	0.320348
747	1.11389	0.194828	0.140184	0.39617	2.04859	0.778733	0.323723
748	1.12655	0.173475	0.133364	0.391978	2.06702	0.778478	0.329429
749	1.12815	0.181406	0.12804	0.383462	1.9929	0.762792	0.318212
750	1.13214	0.164593	0.111302	0.372777	1.99061	0.754283	0.321122
751	1.12576	0.143334	0.116643	0.34467	1.98645	0.743373	0.322693
752	1.14593	0.121447	0.102499	0.319073	2.01051	0.739892	0.331371
753	1.14484	0.10706	0.100398	0.315521	1.99842	0.733249	0.330888
754	1.14899	0.0867305	0.0917764	0.303571	1.96153	0.71852	0.3283
755	1.16133	0.0822712	0.092626	0.332073	1.95324	0.724308	0.326579
756	1.17843	0.0700045	0.0888309	0.313109	1.94525	0.719124	0.328501
757	1.17171	0.0586224	0.0808837	0.29812	1.95708	0.713282	0.332147
758	1.21582	0.0413262	0.0889159	0.298544	1.93783	0.716487	0.332589
759	1.20626	0.0539291	0.0832005	0.293052	1.94739	0.716765	0.333126
760	1.21427	0.0398787	0.0777966	0.263395	1.94097	0.707263	0.335723
761	1.22842	0.0290156	0.0757518	0.261122	1.97217	0.713295	0.342302
762	1.22236	0.0344252	0.0649158	0.264834	1.98966	0.715239	0.344709
763	1.24517	0.0343448	0.0703819	0.268192	1.98739	0.721096	0.345157
764	1.26872	0.0254409	0.0675497	0.259071	1.97322	0.7188	0.345959
765	1.28741	0.0101477	0.0693963	0.269256	1.96995	0.721232	0.347256
766	1.30619	0.00797654	0.0642361	0.264925	1.96905	0.722476	0.34916
767	1.32479	-0.00406354	0.0666491	0.267219	1.96817	0.724554	0.350985
768	1.33858	0.0170048	0.0717641	0.251299	1.9786	0.731449	0.352144
769	1.36862	0.000132577	0.0594213	0.267831	1.96907	0.733015	0.354348
770	1.36594	0.00715047	0.0758821	0.287442	1.98222	0.743727	0.353144
771	1.39503	-0.0141225	0.0762786	0.260837	1.99435	0.742475	0.36007
772	1.39796	-0.0299274	0.0688922	0.270187	2.0011	0.741643	0.362612
773	1.42108	-0.0274858	0.0706312	0.269555	1.99453	0.745661	0.363095
774	1.43639	-0.0162791	0.0693057	0.274366	2.02226	0.757208	0.366948
775	1.42909	-0.0230996	0.0640435	0.282638	2.04084	0.758703	0.369524
776	1.46289	-0.0172952	0.0596083	0.263986	2.02658	0.759154	0.370893
777	1.48811	-0.0122145	0.0505566	0.291182	1.99722	0.76297	0.367708
778	1.48955	-0.0138447	0.0641964	0.286024	2.02171	0.769526	0.370476
779	1.58617	0.0688129	0.124024	0.407905	2.13475	0.86433	0.375458
780	1.84693	0.456274	0.467756	1.02956	2.62792	1.28569	0.376251
781	2.1936	0.807118	0.808345	1.60642	3.10498	1.70409	0.390824
782	2.55144	1.06466	1.09244	1.99226	3.51019	2.0422	0.413495
783	2.84121	1.25911	1.32521	2.26093	3.8934	2.31597	0.441169
784	3.02187	1.40976	1.50951	2.41784	4.04145	2.48009	0.439221
785	3.03277	1.37794	1.44996	2.33578	4.03174	2.44564	0.447386
786	2.9938	1.35559	1.43081	2.28256	4.02974	2.4185	0.449483
787	2.96337	1.32381	1.402	2.24933	4.02916	2.39353	0.453795
788	2.9356	1.29079	1.355	2.1916	3.94216	2.34303	0.44787
789	2.89073	1.28553	1.32079	2.18096	3.94605	2.32481	0.44978
790	2.86356	1.25077	1.26322	2.09432	3.88324	2.27102	0.448916
791	2.84564	1.21223	1.21055	2.04604	3.87999	2.23889	0.45651
792	2.80552	1.19888	1.18116	2.02946	3.86157	2.21532	0.455879
793	2.81927	1.18061	1.13391	1.99116	3.74991	2.17497	0.4473
794	2.77114	1.14977	1.11245	1.98491	3.73199	2.15005	0.446888
795	2.76202	1.11456	1.07278	1.96528	3.72894	2.12872	0.453079
796	2.78286	1.10264	1.04553	1.93367	3.70814	2.11457	0.455441
797	2.78171	1.0777	1.02024	1.8972	3.67311	2.08999	0.455675
798	2.72795	1.06028	0.977025	1.83012	3.62201	2.04348	0.452097
799	2.74057	1.02339	0.976306	1.82625	3.62647	2.0386	0.456873
800	2.76002	1.03224	0.961284	1.81766	3.60958	2.03616	0.456534
801	2.74899	0.999437	0.934718	1.79544	3.55915	2.00755	0.454729
802	2.7433	0.973288	0.919849	1.79869	3.60234	2.00749	0.463944
803	2.73154	0.945641	0.889607	1.7568	3.57213	1.97914	0.465117
804	2.7602	0.950078	0.886355	1.75116	3.55072	1.9797	0.464113
805	2.74931	0.925259	0.880872	1.73977	3.6288	1.9848	0.477013
806	2.78846	0.897246	0.849463	1.71852	3.58459	1.96766	0.479432
807	2.7802	0.897495	0.841527	1.71968	3.58876	1.96553	0.480129
808	2.76357	0.87802	0.825225	1.67208	3.52167	1.93211	0.474213
809	2.79123	0.874255	0.833937	1.66099	3.53343	1.93877	0.47752
810	2.8136	0.868341	0.805133	1.65373	3.51232	1.93063	0.479719
811	2.7949	0.854949	0.796886	1.62081	3.5135	1.91621	0.481242
812	2.80646	0.853509	0.802273	1.63683	3.53912	1.92764	0.484726
813	2.80525	0.831395	0.794394	1.59431	3.53785	1.91264	0.48822
814	2.82866	0.792672	0.778873	1.61613	3.54959	1.91319	0.495838
815	2.81117	0.793857	0.783892	1.62416	3.52755	1.90813	0.490884
816	2.82697	0.784119	0.768558	1.60069	3.56917	1.9099	0.500393
817	2.85258	0.78746	0.760866	1.60193	3.56986	1.91454	0.502752
818	2.87615	0.779777	0.749753	1.59185	3.56858	1.91322	0.506323
819	2.8941	0.753189	0.754766	1.58739	3.55448	1.90879	0.507922
820	2.89996	0.74881	0.750699	1.57389	3.5541	1.90549	0.509443
821	2.88983	0.764433	0.743981	1.58616	3.5706	1.911	0.509684
822	2.87793	0.748993	0.740741	1.58857	3.5491	1.90107	0.507605
823	2.91511	0.743481	0.739002	1.59	3.58535	1.91459	0.515804
824	2.9289	0.726748	0.734453	1.58044	3.60849	1.91581	0.522052
825	2.93818	0.722259	0.736855	1.58238	3.64309	1.92455	0.52741
826	2.94464	0.710621	0.74027	1.54417	3.65554	1.91905	0.531322
827	2.9814	0.713575	0.742213	1.546	3.64971	1.92658	0.532946
828	2.95096	0.717705	0.734595	1.54143	3.6062	1.91018	0.525345
829	2.97314	0.713312	0.755757	1.54031	3.64528	1.92556	0.530708
830	2.99315	0.712624	0.73579	1.5569	3.67562	1.93482	0.537576
831	3.00864	0.714072	0.731094	1.51555	3.67239	1.92835	0.539888
832	3.02226	0.714978	0.74308	1.51495	3.68144	1.93534	0.541028
833	3.04064	0.686614	0.722235	1.51219	3.68635	1.92961	0.547634
834	3.04672	0.665166	0.727033	1.53436	3.71511	1.93768	0.552696
835	3.09328	0.675517	0.723815	1.51216	3.70582	1.94212	0.55531
836	3.12251	0.673039	0.7311	1.50195	3.7547	1.95666	0.563866
837	3.13394	0.661562	0.736237	1.51932	3.69329	1.94887	0.55712
838	3.14366	0.645085	0.733354	1.54709	3.77477	1.96879	0.569147
839	3.2273	0.71992	0.822478	1.59878	3.8556	2.04481	0.570109
840	3.53537	0.999722	1.10543	1.86727	4.173	2.33616	0.577327
841	3.88869	1.18317	1.38129	2.10971	4.46927	2.60642	0.596245
842	4.09693	1.45473	1.61587	2.2256	4.65742	2.81011	0.589012
843	4.31705	1.61451	1.75855	2.31739	4.81739	2.96498	0.598603
844	4.42909	1.68995	1.87054	2.34941	4.9663	3.06106	0.610087
845	4.45501	1.69145	1.89818	2.33418	4.89621	3.05501	0.602236
846	4.50307	1.6553	1.87765	2.34319	4.92175	3.06019	0.61428
847	4.49414	1.63823	1.86649	2.31113	4.83824	3.02965	0.607322
848	4.46515	1.63869	1.85328	2.33388	4.82176	3.02255	0.602487
849	4.47381	1.61988	1.83614	2.33658	4.86062	3.02541	0.610908
850	4.43202	1.62442	1.83187	2.33636	4.86217	3.01737	0.607092
851	4.4245	1.60821	1.8167	2.31138	4.78708	2.98957	0.601125
852	4.45909	1.62317	1.80953	2.3004	4.79581	2.9976	0.605183
853	4.40889	1.61487	1.79449	2.32517	4.73536	2.97576	0.593994
854	4.45264	1.60005	1.80106	2.3019	4.73236	2.9776	0.599779
855	4.41551	1.57795	1.80577	2.29418	4.68927	2.95654	0.593109
856	4.40134	1.58925	1.80532	2.2799	4.704	2.95596	0.593084
857	4.4274	1.55372	1.77947	2.29475	4.66081	2.94323	0.595264
858	4.41826	1.54611	1.77568	2.31026	4.70112	2.95029	0.59938
859	4.41576	1.54724	1.77118	2.29402	4.64922	2.93548	0.59405
860	4.40056	1.57773	1.76971	2.28652	4.61792	2.93049	0.586536
861	4.3746	1.58645	1.76878	2.26428	4.57545	2.91391	0.579304
862	4.39305	1.57498	1.7431	2.27192	4.5909	2.91479	0.58569
863	4.39565	1.56181	1.74794	2.28221	4.56162	2.90985	0.582996
864	4.38317	1.5646	1.73284	2.28385	4.62263	2.91742	0.589607
865	4.4195	1.58581	1.72467	2.27591	4.59671	2.92052	0.589359
866	4.40771	1.55359	1.74358	2.26058	4.57319	2.90773	0.587587
867	4.41585	1.5711	1.74347	2.27842	4.5373	2.90923	0.581997
868	4.42404	1.55559	1.71521	2.28497	4.62143	2.92025	0.595764
869	4.42807	1.55853	1.71853	2.26574	4.55524	2.90522	0.588978
870	4.42533	1.547	1.73366	2.25587	4.52716	2.89781	0.585837
871	4.43688	1.54564	1.71609	2.28761	4.6002	2.91728	0.595387
872	4.4482	1.52623	1.72148	2.27719	4.5726	2.90914	0.595253
873	4.45632	1.51785	1.7299	2.25452	4.59488	2.9107	0.599676
874	4.46178	1.53742	1.69547	2.27883	4.54929	2.90456	0.595065
875	4.45759	1.53217	1.68366	2.27303	4.5498	2.89925	0.596371
876	4.4432	1.52024	1.70374	2.26656	4.49966	2.88668	0.589084
877	4.48309	1.52618	1.69525	2.29655	4.47585	2.89539	0.589655
878	4.43919	1.53582	1.69798	2.27656	4.48373	2.88665	0.585523
879	4.4964	1.51139	1.71542	2.2886	4.48536	2.89943	0.592188
880	4.49221	1.51138	1.7247	2.29066	4.45623	2.89503	0.587801
881	4.49281	1.49829	1.70717	2.30527	4.48866	2.89844	0.593371
882	4.50564	1.51205	1.6878	2.30312	4.47721	2.89716	0.593893
883	4.54596	1.5029	1.72385	2.29692	4.48212	2.91035	0.597016
884	4.51864	1.49017	1.70052	2.28934	4.41983	2.8837	0.590858
885	4.4971	1.4817	1.69138	2.30136	4.44739	2.88378	0.592437
886	4.49382	1.49756	1.70286	2.26704	4.4566	2.88357	0.592032
887	4.50074	1.46328	1.69439	2.29897	4.44881	2.88124	0.594587
888	4.49866	1.47529	1.70173	2.31362	4.45733	2.88933	0.592956
889	4.54891	1.48686	1.70174	2.32826	4.43533	2.90022	0.594503
890	4.56553	1.48681	1.70859	2.31776	4.39029	2.8938	0.591619
891	4.5873	1.47956	1.68765	2.29254	4.41553	2.89252	0.599999
892	4.53776	1.46224	1.68969	2.30613	4.43416	2.886	0.597314
893	4.61701	1.47374	1.67814	2.31019	4.38115	2.89204	0.600556
894	4.57478	1.46048	1.66723	2.32495	4.39961	2.88541	0.599176
895	4.56356	1.46934	1.6986	2.35071	4.39395	2.89523	0.592994
896	4.52748	1.47909	1.66362	2.36857	4.41431	2.89061	0.592332
897	4.56533	1.47575	1.67737	2.34299	4.44173	2.90063	0.599461
898	4.5618	1.47265	1.68711	2.34627	4.44606	2.90278	0.598896
899	4.59009	1.49136	1.72227	2.36516	4.50014	2.9338	0.602279
900	4.83322	1.54938	1.84702	2.3704	4.76807	3.07362	0.641552
901	5.03224	1.62174	1.98569	2.4117	4.8696	3.18419	0.655143
902	5.16208	1.65297	2.09204	2.39584	5.03931	3.26845	0.677553
903	5.27865	1.68661	2.20141	2.38614	5.07362	3.32528	0.684183
904	5.36867	1.65214	2.27668	2.42384	5.18681	3.38163	0.702466
905	5.41838	1.66092	2.25103	2.43759	5.20097	3.39378	0.709589
906	5.38852	1.68596	2.25506	2.44231	5.17832	3.39004	0.700917
907	5.43006	1.6474	2.24459	2.44691	5.15504	3.3848	0.707534
908	5.40726	1.64927	2.25613	2.42424	5.16361	3.3801	0.706061
909	5.41178	1.65864	2.24381	2.44177	5.11736	3.37467	0.700876
910	5.41526	1.66551	2.22323	2.49014	5.11571	3.38197	0.699268
911	5.44127	1.68113	2.21732	2.45782	5.10659	3.38083	0.70195
912	5.43454	1.65212	2.23473	2.43566	5.12329	3.37607	0.705666
913	5.42214	1.65516	2.22882	2.47901	5.04309	3.36564	0.694182
914	5.4514	1.66173	2.25367	2.49451	5.05296	3.38285	0.695547
915	5.44498	1.67473	2.23289	2.45326	5.07612	3.3764	0.699244
916	5.45273	1.66105	2.22016	2.48729	5.05284	3.37481	0.698325
917	5.46195	1.69471	2.23547	2.49031	5.03084	3.38265	0.692862
918	5.49009	1.66446	2.20846	2.48843	5.01997	3.37428	0.700065
919	5.4612	1.68454	2.2277	2.47522	4.99297	3.36833	0.691474
920	5.49702	1.6776	2.22732	2.47558	5.01101	3.37771	0.698191
921	5.50864	1.67871	2.21266	2.4862	4.92077	3.3614	0.691645
922	5.5025	1.68498	2.20395	2.51221	4.91344	3.36342	0.688892
923	5.50228	1.67336	2.1841	2.49329	4.86457	3.34352	0.687908
924	5.51057	1.6458	2.19378	2.51056	4.87416	3.34697	0.690996
925	5.52759	1.66926	2.22025	2.50236	4.86502	3.3569	0.688671
926	5.55865	1.64964	2.19933	2.53777	4.88451	3.36598	0.695889
927	5.58951	1.66329	2.20799	2.53243	4.89035	3.37672	0.698631
928	5.57569	1.65179	2.20036	2.51911	4.82732	3.35485	0.693744
929	5.55903	1.65129	2.1953	2.52496	4.83415	3.35295	0.692304
930	5.59436	1.68653	2.21569	2.54207	4.83839	3.37541	0.691543
931	5.60353	1.69773	2.19982	2.52983	4.79981	3.36615	0.690062
932	5.62378	1.66198	2.18714	2.53318	4.80903	3.36302	0.697621
933	5.66406	1.66985	2.20963	2.5325	4.80016	3.37524	0.699895
934	5.60311	1.65136	2.17503	2.54725	4.81418	3.35819	0.696572
935	5.67297	1.6663	2.1818	2.55168	4.81631	3.37781	0.703683
936	5.61889	1.65894	2.19006	2.55776	4.81504	3.36814	0.69643
937	5.6485	1.6676	2.20692	2.57925	4.76133	3.37272	0.692922
938	5.58649	1.66172	2.2161	2.58333	4.80384	3.3703	0.688106
939	5.63147	1.64349	2.20526	2.57635	4.77941	3.3672	0.69478
940	5.62474	1.6549	2.19341	2.60421	4.80488	3.37643	0.694402
941	5.64544	1.67164	2.1959	2.62667	4.74965	3.37786	0.689818
942	5.61263	1.67252	2.20987	2.60856	4.78255	3.37723	0.68794
943	5.64356	1.66766	2.17995	2.58184	4.75691	3.36598	0.693625
944	5.64373	1.67726	2.18342	2.60457	4.70256	3.36231	0.687153
945	5.66948	1.63695	2.15193	2.60418	4.67685	3.34788	0.694743
946	5.70948	1.65074	2.19206	2.61301	4.7069	3.37444	0.697906
947	5.69354	1.64731	2.18883	2.59981	4.67417	3.36073	0.694414
948	5.70748	1.66465	2.18877	2.61126	4.74292	3.38302	0.699345
949	5.67233	1.64308	2.17623	2.64578	4.70253	3.36799	0.693056
950	5.68537	1.66772	2.18901	2.64995	4.67498	3.37341	0.689197
951	5.67329	1.66277	2.20083	2.61339	4.63933	3.35792	0.68614
952	5.704	1.66793	2.21224	2.62533	4.66432	3.37476	0.690352
953	5.68084	1.66332	2.19416	2.62232	4.68568	3.36926	0.690662
954	5.70109	1.67079	2.2085	2.63272	4.61542	3.36571	0.686001
955	5.7371	1.6627	2.20075	2.61586	4.57831	3.35894	0.690314
956	5.75176	1.67942	2.2232	2.63	4.60942	3.37876	0.690778
957	5.73619	1.67764	2.19369	2.62044	4.60888	3.36737	0.691181
958	5.74945	1.65736	2.18667	2.64815	4.66522	3.38137	0.698376
959	5.73258	1.67812	2.21027	2.64774	4.6367	3.38108	0.690357
