# Supplementary material for: Triglycerides are an important fuel reserve for synapse function in the brain
Source: Nat Metab. 2025 Jul 1;7(7):1392–403. doi: 10.1038/s42255-025-01321-x (PMC12286841; doi:10.1038/s42255-025-01321-x)
Supplement: Supplementary file 16 — Statistical source data. [file 42255_2025_1321_MOESM16_ESM.xlsx]

## Sheet: 10d
	shCPT2: Glucose											shCPT2: PA									shCPT2: hCPT2 + PA
time (sec)	c1	c2	c3	c4	c5	c6	c7	c8	Mean	SE		c1	c2	c3	c4	c5	c6	mean	SE		c1	c2	c3	c4	c5	c6	mean	SE
0.5	0.0814417	0.00159201	-0.000257419	-0.0058678	-0.00186247	0.0212303	0.00670751	-0.0269794	0.00950056	0.010588		0.000443394	-0.00161033	-0.0145227	0.519349	-0.0106416	0.0380251	0.0885072	0.0789518		-0.0110331	-0.00339028	0.0150339	-0.0110688	-0.00558055	-0.0190306	-0.00584491	0.00431345
1	0.0220537	-0.00370827	-0.00121913	-0.000992656	-0.000692303	0.0204885	-0.0162154	0.00265542	0.00279623	0.00420246		-0.00465288	-0.00323141	0.0179415	0.537303	-0.0185696	0.0306622	0.0932421	0.0813206		0.0185687	0.0057213	-0.0385936	0.00802673	-0.00260857	0.0300224	0.00352282	0.00876224
1.5	0.0394681	-0.00349632	-0.00178073	-0.00161114	-0.000394579	0.00678744	0.0227554	-0.00670186	0.00687829	0.0053124		-0.0139209	0.00941306	0.0156077	0.523132	0.0142792	-0.0224928	0.0876698	0.0797029		-0.0239729	0.008938	-0.0182316	-0.00105892	-0.00987127	0.0212126	-0.00383067	0.00633962
2	0.03558	-0.00526576	-0.00224723	-0.000699783	0.003636	0.00636526	0.013995	0.00404108	0.00692557	0.00429648		-0.00521862	-0.00498107	0.0312244	0.519518	0.0120494	-0.0208895	0.0886172	0.0789332		-0.00493917	-8.26009e-05	-0.00466431	0.0109649	-0.0101173	-0.0109159	-0.0032924	0.00299411
2.5	-0.0198344	0.000219172	0.00191002	-0.00366307	-0.00198684	-0.00500593	0.00898156	-0.0168592	-0.00452984	0.00316295		-0.020105	0.00867519	0.0346867	0.513226	-0.0250387	0.00550961	0.0861589	0.0783703		-0.00298323	0.000572384	0.020183	-0.0118964	0.00917015	-0.0191396	-0.000682283	0.00528443
3	0.0582839	-0.00111031	0.000341856	-0.00194222	0.000470329	0.00974621	0.0252502	-0.0423742	0.00608322	0.00938286		-0.00597984	0.00358134	-0.0102299	0.495654	-0.0259196	0.0393092	0.0827358	0.0758077		-0.0188722	-0.0527398	-0.0356091	-0.0131195	-0.00880273	0.00045608	-0.0214479	0.00725453
3.5	-0.0385778	-0.00809332	-0.000567823	-0.00429429	-0.000270213	0.0105628	0.0158901	-0.0306209	-0.00699644	0.00622833		-0.0203303	-0.00997569	-0.0144119	0.509875	0.00692921	0.0383255	0.0850686	0.0779421		-0.0188355	-0.00535159	-0.0283178	0.00185162	0.00159506	0.0268817	-0.00369609	0.00713205
4	0.0664681	-0.00304353	-0.00137523	-0.000585181	0.00780603	-0.00675026	-0.00261421	-0.0182902	0.00520194	0.00853384		-0.00907762	-0.00855584	0.00335539	0.488159	0.0200916	-0.0101361	0.0806394	0.0745119		0.00574208	0.0164303	-0.0242342	0.0111534	0.0101074	0.00310841	0.00371789	0.00538277
4.5	0.0500799	0.00149407	-0.00563116	-0.00204227	0.000532512	0.00658764	0.00685623	-0.0244679	0.00417613	0.00695517		-0.000809976	0.00199799	-0.0153361	0.487334	0.00647696	0.00917043	0.0814722	0.0741529		0.00406731	0.021521	0.0021528	-0.0101032	-0.00926443	-0.011964	-0.000598422	0.00475186
5	0.0138497	0.00574264	0.0043143	0.000104252	0.0034683	-0.000186421	-0.0272882	-0.0647013	-0.0080871	0.00853594		-0.00530601	-0.000524477	0.00132825	0.500858	0.0227696	0.0307035	0.0916381	0.0748852		-0.0139945	-0.0297716	0.00507601	0.00176425	-0.00762638	-0.0127454	-0.00954962	0.00466722
5.5	-0.0216831	-0.00462831	-0.00298646	-0.00349572	0.000607885	-0.00158675	-0.00414943	0.0101363	-0.0034732	0.00290222		0.0013104	-0.000924159	-0.0139052	0.499521	-0.0252236	-0.0152988	0.0742467	0.0777142		-0.00717627	-0.0191318	-0.026064	0.00959465	-0.0034587	0.0157765	-0.0050766	0.00599676
6	0.00719841	0.00263569	-0.00175561	-0.0133697	0.00616477	-0.00780659	-0.00171706	0.0155057	0.000856953	0.00300271		-0.00571767	-0.00344942	0.00665589	0.486221	-0.0161	0.0173406	0.0808251	0.074121		0.00567179	0.0135848	0.0148944	-0.0112113	-0.00894788	0.0295528	0.00725743	0.0057763
6.5	-0.0218673	0.00288135	0.00287891	-0.00104905	0.00620246	-0.00569046	-0.0131977	0.00677939	-0.0028828	0.00335498		-0.00943408	-0.00760834	0.0114938	0.481946	0.0553432	0.013676	0.0909028	0.0719073		-0.000886712	-0.0412521	0.00262141	0.00311607	0.00850941	-0.00700124	-0.00581552	0.00674315
7	0.0270602	0.00318161	0.00149196	-0.00146016	0.000312045	0.0103751	-0.000162638	-0.0284517	0.00154332	0.00506974		-0.00259229	-0.00657839	0.00681773	0.476187	0.00277247	0.00332439	0.0799884	0.0723421		-0.0225701	0.00460054	-0.00537837	-0.0164898	-0.00634636	0.00382596	-0.00705969	0.00403819
7.5	-0.0331042	-0.00407275	-0.000400958	-0.00642808	-0.00168911	0.00742332	0.0209611	-0.0211564	-0.00480837	0.00546853		-0.0165541	-0.00178361	-0.0099403	0.481213	-0.0146253	0.00969233	0.0746671	0.074296		0.0070165	-0.0222211	-0.0102932	-0.00980432	0.00285435	-0.0469777	-0.0132376	0.00728
8	-0.0327094	0.00189066	-0.0027855	-0.00706294	-0.00589305	0.016727	0.00230812	-0.0132384	-0.00509543	0.00470791		-0.0224415	-0.00352488	-0.00247052	0.471642	0.0567393	0.0106423	0.0850978	0.0712537		0.00833064	-0.00552262	0.00490307	0.00659676	-0.00773697	-0.0169982	-0.00173788	0.00371904
8.5	-0.0043871	-0.0102867	-0.00274603	-0.000568809	-0.00476057	0.00309202	0.0263968	-0.0276063	-0.00260832	0.0049523		-0.00370078	-0.00447797	-0.00645667	0.476441	0.000377528	-0.000726906	0.0769093	0.0729348		-0.002372	-0.0049113	-0.0474581	0.00575072	0.00515452	-0.0432547	-0.0145151	0.00904812
9	0.0879154	0.00125161	-0.00030407	-0.00851821	-0.00489247	0.00770826	-0.0123437	-0.0414133	0.00367544	0.0122768		-0.0014999	-0.00511802	-0.00925039	0.476255	-0.00528145	0.00225431	0.0762267	0.0730341		0.00826646	-0.0259181	-0.00926669	-0.0150644	-0.00772867	0.00834919	-0.00689371	0.00499116
9.5	-0.0076042	0.000432725	0.00449552	0.00881766	-0.00365259	-0.000606869	0.0144604	-0.0394668	-0.00289052	0.00540482		0.00622729	-0.00649175	-0.0138796	0.474327	-0.0431404	-0.00403102	0.0688353	0.0742789		0.00664059	-0.0396983	-0.0249036	0.006045	0.00608897	-0.0240084	-0.0116393	0.00759488
10	0.0781983	0.00233864	-0.00590927	0.00697857	0.0017366	0.0145119	0.00208743	-0.0280558	0.0089858	0.0101267		-0.0119638	-0.00171094	-0.0311146	0.468473	0.0110191	-0.00272815	0.0719958	0.0725586		-0.00109147	-0.0227014	-0.0317877	-0.00509597	-0.00223811	-0.0265293	-0.0149073	0.00507726
10.5	0.00878394	-0.00470056	-0.00332557	0.0111897	-0.000283403	0.0103404	-0.014234	0.0117405	0.00243889	0.00315086		-0.00502314	-0.00851112	0.0149008	0.46027	0.0121989	0.0139764	0.081302	0.0692781		-0.00853932	-0.0147579	-0.00219297	0.00799915	-0.00420515	0.0469845	0.00421472	0.00829512
11	-0.0402094	0.00332612	0.00013193	0.00570885	0.00184777	0.00159266	-0.00605887	-0.0471332	-0.0100993	0.00696948		0.0189818	-0.0067978	0.00855954	0.470295	-0.0399078	-0.0311811	0.0699916	0.0735504		0.0063472	-0.0395309	-0.0225327	0.0240646	0.00431269	-0.0276977	-0.0091728	0.00908217
11.5	-0.0635383	-0.00291828	-0.0081413	0.0064001	0.00369253	0.00620368	-0.0116912	-0.0383327	-0.0135407	0.00823889		0.00317091	-0.00589223	-0.00432732	0.456394	0.0179129	0.0199989	0.0812096	0.068605		-0.0277167	0.0224598	0.023162	0.000329677	-0.00641686	-0.00740698	0.000735163	0.00726722
12	-0.0664331	-0.00152297	-0.00342246	-0.00520747	0.00106955	0.0202678	-0.00837611	-0.0198903	-0.0104394	0.00834825		0.0089962	0.0015997	-0.003071	0.450306	-0.0083528	0.0147349	0.0773688	0.068144		0.00973341	-0.0196048	-0.0159778	-0.00450282	0.00216319	0.00236455	-0.00430405	0.00426062
12.5	0.0432905	0.00464758	-0.00842659	-0.000910797	-0.00136312	0.0118971	0.0250727	0.0153944	0.0112002	0.00555226		0.00857535	-0.00246559	0.0188784	0.46631	0.00762527	-0.027325	0.0785998	0.0710131		-0.0153087	-0.0107225	-0.0599041	0.0138938	-0.00220908	-0.028464	-0.0171191	0.00940779
13	-0.00576868	0.00232419	-0.00600795	0.00158862	-0.00248995	-0.00116457	-0.00494583	0.009328	-0.000892021	0.00172283		0.00860525	-0.0106032	0.00711584	0.463729	-0.00884437	0.00465355	0.0774427	0.0705775		-0.00162936	-0.00360861	0.0566116	-0.0130597	-0.00702369	0.00559543	0.00614761	0.00949215
13.5	0.00649447	0.000548332	-0.00231362	0.00653471	0.00038365	-0.00567482	0.0205773	0.0213164	0.0059833	0.0033408		0.0128989	-0.00120925	-0.00101404	0.465094	0.0270168	-0.0108833	0.0819839	0.0701047		0.000665813	-0.00219311	-0.0165301	-0.0068662	0.00851355	-0.0144135	-0.00513725	0.00352505
14	-0.0414528	-0.00508592	0.00634538	-0.00593147	-0.00160997	-0.00944842	-0.00694163	-0.00725447	-0.00892242	0.00463589		0.0099759	-0.00359196	-0.0161069	0.457705	0.0147747	-0.0150623	0.0746157	0.0700857		-0.0183954	-0.0297716	0.00512622	-0.0195475	0.00411779	-0.0274084	-0.0143132	0.00570481
14.5	0.0110076	-0.00380461	-0.000872843	-0.00504739	0.000922568	-0.00118368	-0.00403909	-0.0229627	-0.00324751	0.0031209		0.0133841	0.00223416	-0.00675904	0.46007	-0.0041882	0.030681	0.0825704	0.0690963		-0.0156632	-0.0155439	0.0519088	0.0277752	-0.00254637	-0.0138687	0.00534362	0.0105129
15	0.0770273	0.00117614	-0.0044039	-0.000283213	-9.87389e-05	-0.0121605	-0.00712394	-0.0400441	0.00176112	0.0109911		0.0156793	-0.00427254	0.0335198	0.460075	-0.0119747	-0.0016881	0.0818898	0.0693012		0.00300683	-0.0474453	-0.00639927	-0.0159289	-0.00322923	0.0153632	-0.00910544	0.00799795
15.5	-0.0111766	0.00172046	0.0120869	-0.00126006	0.00602345	-0.00300446	0.0156646	-0.00714725	0.00161339	0.00305293		0.00293404	-0.00124838	0.0107996	0.45926	-0.0133747	-0.0178257	0.0734241	0.0705379		0.00749631	-0.0183967	0.0159209	0.00230682	-0.00940543	0.00842433	0.0010577	0.00473114
16	-0.00259763	-0.00131905	0.000187552	-0.000365072	-0.00326818	0.00755884	-0.0199383	0.00864342	-0.0013873	0.00288672		0.0109349	0.00178557	0.00124733	0.459335	-0.00727527	-0.0099146	0.0760188	0.0700232		0.00864237	-0.00256427	-0.0286413	-0.00551898	0.00231248	0.00570438	-0.00334423	0.00500683
16.5	-0.0665515	-0.00182162	0.00438607	0.00238902	-0.000986258	-0.000217694	0.0281719	-0.0111764	-0.0057258	0.00893962		0.00874323	-0.00490141	0.0120261	0.439424	0.00195449	-0.0189634	0.0730472	0.0670032		-0.00563292	-0.00349944	-0.0293052	-0.00872839	0.00818733	-0.0280809	-0.0111766	0.00548881
17	0.00284973	-0.00720379	0.000548194	-0.00465629	0.00744423	0.00617067	-0.00692244	0.000539827	-0.000153732	0.0018688		0.0202627	-0.00493774	0.0103056	0.446207	0.009741	-0.0293113	0.0753778	0.0679941		-0.00869212	0.00638356	-0.0261365	0.0315455	0.000140858	0.0140859	0.00288786	0.00734492
17.5	0.0234879	0.00160967	0.0137125	0.0100146	-0.00110686	0.000930717	-0.0248606	0.0139592	0.00471839	0.00480802		0.0264514	-0.00368	0.00303599	0.44431	-0.0146017	0.00208535	0.0762669	0.0673679		-0.00297712	-0.0143031	-0.0756861	-0.0133126	-0.0126635	-0.0103862	-0.0215548	0.00999742
18	0.0108037	-0.00633512	0.00427662	-0.000325052	-0.000991911	-0.00515534	-0.0147521	-0.0171767	-0.003707	0.00307597		0.00396663	-0.000619506	0.0225707	0.446109	-0.0372927	-0.0143301	0.0700674	0.0690425		0.00485274	-0.0114648	-0.0505152	-0.0070823	-0.00164233	0.0443059	-0.003591	0.011357
18.5	0.0256458	0.000898366	0.00891832	0.00436636	0.00566166	-0.000886588	-0.00212965	0.000325381	0.00534995	0.00297284		0.0204352	-0.00703398	0.00106421	0.456583	-0.0206107	-0.0304076	0.070005	0.0708688		-0.0136492	0.000856211	-0.0103936	-6.57514e-05	0.00333539	-0.0324012	-0.00871969	0.00499849
19	0.0368497	-0.00600436	0.00636691	-0.00152383	0.00396953	-0.00990362	-0.0244384	-0.0215275	-0.00202645	0.00634733		0.0198971	-0.00217631	-0.00667813	0.439917	0.0381067	-0.0145404	0.0790877	0.0662573		-0.0208098	-0.0153474	-0.00622075	-0.00150033	0.000400734	0.0133984	-0.00501319	0.00452805
19.5	0.0561457	-0.00307724	-0.00408991	0.0060381	0.00266369	0.00428561	-0.00313234	0.0124498	0.00891043	0.00657897		0.015178	-0.00239152	-0.00823255	0.443024	0.0112354	-0.0109396	0.0746455	0.0673548		-0.0162622	0.0200291	-0.000915456	0.0186527	-0.000295954	0.00251483	0.00395384	0.00507339
20	0.00141552	0.00757309	0.000374153	-0.00127098	0.00271457	-0.00313824	0.00872249	-0.00183558	0.00181938	0.00143232		0.0116892	-0.00282474	-0.014693	0.441566	0.0378511	0.0286497	0.0837064	0.0657202		0.00363639	-0.032861	-0.0458682	-0.0047833	0.0089946	-0.0140791	-0.0141601	0.00798428
20.5	-0.0484726	-0.0013913	0.00475927	0.00405894	0.000572083	-0.00890636	0.00520586	0.00110481	-0.00538366	0.0059513		0.0202374	-0.00366743	-0.00561345	0.44506	0.0179955	-0.0250535	0.0748265	0.0678687		0.000482444	-0.007302	0.00622521	0.0107763	-0.0100924	-0.00410848	-0.000669818	0.00300159
21	0.0136458	0.00424937	-0.00277115	0.000491717	-2.525e-05	-0.0164935	-0.00382799	-0.000322082	-0.000631641	0.00278329		0.0413906	-0.00759996	-0.0278184	0.453334	0.00300449	-0.0292963	0.0721691	0.0702376		-0.00448991	-0.0236657	-0.0103211	-0.0147656	-0.00192156	0.0123953	-0.00712808	0.00458541
21.5	-0.00681473	-0.00361835	-0.00142188	0.00825557	0.0045028	0.00829897	-0.0114897	0.00908057	0.000849149	0.00258469		0.0273299	-0.00370097	-0.0189475	0.437872	0.0159977	-0.00452289	0.0756714	0.0663963		-0.00812368	-0.0106533	-0.0291546	-0.0146736	0.00168214	-0.0148079	-0.0126218	0.00376689
22	-0.0184068	0.000806843	-0.00774119	9.69754e-05	0.00970355	0.00021144	-0.0104391	-0.0216018	-0.00592125	0.00351052		0.0235537	-0.00609347	-0.0146802	0.427908	0.00247359	-0.00962174	0.07059	0.0654153		-0.0164242	-0.0087648	-0.0151856	0.00964983	-0.00559714	0.0251911	-0.00185514	0.00604387
22.5	0.00770499	-0.00972788	5.47781e-05	0.00170505	0.00314042	-0.0021514	0.0118745	0.00419366	0.00209927	0.00214598		0.0191014	-0.00402658	0.0140746	0.428643	0.00214326	-0.0319433	0.071332	0.0655626		-0.0179095	-0.032035	0.0204285	0.0158112	-0.00616527	0.00309714	-0.0027955	0.00747993
23	-0.0231371	-0.0107796	0.00286994	-0.00148927	0.0081452	-0.00117499	-0.0149152	0.0138891	-0.00332399	0.00406333		0.0266538	-0.00338933	0.0255262	0.444369	-0.0187309	-0.0365616	0.0729779	0.0684146		-0.011244	-0.0232291	-0.0254727	-0.0131517	-0.00307718	0.00872488	-0.0112416	0.00475759
23.5	-0.0312357	0.00191635	0.000340062	0.00202157	0.00185154	0.00752583	0.0244202	0.00547622	0.0015395	0.00507904		0.0240596	-0.011492	0.00172005	0.450624	0.0210196	0.00737944	0.0822184	0.0674216		0.00227335	-0.00400524	-0.0231464	-0.00330275	0.000125653	0.00239085	-0.00427742	0.00358869
24	-0.0303344	0.00341443	-0.00914249	-0.00650266	0.00208332	-0.000782344	-0.025753	-0.0222863	-0.0111629	0.00437619		0.0335806	-0.00276186	-0.00813035	0.437627	0.0153489	-0.0281098	0.0745923	0.0667277		-0.0113571	-0.0335815	-0.0288645	-0.0188808	-0.0183808	-0.0564187	-0.0279139	0.00598984
24.5	-0.075716	0.000341202	0.0024447	-0.000843491	0.0037924	-0.0128606	-0.0109188	-0.00348929	-0.0121562	0.008722		0.0373569	0.000754224	-0.00948887	0.436812	0.0144719	-0.00881824	0.0785147	0.065728		0.0218113	-0.0416341	-0.0524343	-0.028109	-0.00121105	-0.00865801	-0.0183725	0.0102715
25	0.0374813	0.00511322	-6.18474e-05	0.00222712	0.0063664	0.0151929	0.00713449	-0.02081	0.00658045	0.00536896		0.0321111	-0.00430748	-0.00797277	0.440163	0.0274101	-0.0468456	0.0734264	0.0677793		-0.00109759	-0.0252195	-0.0418293	0.00651859	-0.00818899	-0.0107769	-0.0134323	0.00651796
25.5	0.00202079	0.000667151	0.000919601	0.0097745	0.00896489	-0.00520746	0.013616	-0.00612038	0.00307939	0.0023565		0.0266055	-0.00137275	-0.043022	0.424933	-0.00984325	-0.00317496	0.0656875	0.0660977		-0.0101835	-0.0313836	-0.0074871	-0.025856	-0.00259613	-0.0174227	-0.0158215	0.00415443
26	-0.033216	0.00593532	-0.000648563	-0.0011782	0.00891778	-0.0166412	-0.0184366	-0.0295404	-0.010601	0.00531844		0.0359816	-0.00296309	0.00172431	0.430367	0.00930055	-0.0202738	0.0756894	0.065103		0.0344913	0.00970215	-0.0514803	0.0115396	-0.00321264	0.0233841	0.00407069	0.0112089
26.5	-0.0646041	0.00248636	-0.00318023	-0.00156021	0.00406186	0.000560654	0.0162355	-0.0444527	-0.0113066	0.0092078		0.0345351	-0.00950334	-0.0100553	0.441338	0.0285977	-0.0338544	0.0751763	0.0675257		-0.00741465	-0.034684	-0.0583867	-0.0212993	-0.00473872	0.0274752	-0.016508	0.0108795
27	0.0318957	-0.00186979	-0.00484708	0.00842474	0.00201171	-0.00634198	-0.00198092	0.00557519	0.00410845	0.00406883		0.0239837	-0.0110727	0.030807	0.440329	0.0449691	-0.0194139	0.0849337	0.0655297		0.00361806	0.00771172	-0.0554077	0.0132363	-0.00221185	-0.0080231	-0.0068461	0.00928638
27.5	-0.0269858	0.00112958	-0.00184532	0.00371877	0.00394315	-0.0188581	0.00928381	-0.0404978	-0.00876395	0.00590249		0.0286109	-0.00255083	0.0185164	0.421513	-0.0100556	-0.0288494	0.0711975	0.0643986		0.0172363	-0.0271408	-0.039185	-0.0068616	0.000943984	-0.0607202	-0.0192879	0.0106331
28	-0.0401436	0.000487317	0.00175033	-0.00421243	0.0118083	-0.0188685	0.0182169	0.00114605	-0.00372695	0.00605968		0.0336082	-0.0100302	-0.0296496	0.449754	0.0183848	0.0119113	0.0789964	0.0681818		-0.00643057	0.0119582	-0.0130936	-0.0113447	-0.00140181	-0.0043414	-0.00410898	0.00334929
28.5	0.00432999	0.0059883	0.00445066	0.00202157	0.0127241	-0.00270215	0.035944	0.0432641	0.0132526	0.00559913		0.040066	-0.00675029	-0.00887562	0.436249	0.0149477	-0.00936267	0.0777123	0.0658394		0.014067	-0.0226432	-0.0256121	0.0117419	-0.00222705	-0.00359379	-0.0047112	0.0062106
29	0.0189616	0.00418354	0.00744166	0.0064092	0.013329	-0.00205064	0.00953329	0.0275353	0.0106679	0.00304656		0.0280382	-0.00838395	-0.000775554	0.429868	0.0174528	0.00820547	0.0790676	0.064214		0.0404966	-0.0519392	-0.00826254	-0.00569831	0.00324831	-0.00257569	-0.00412181	0.0109947
29.5	0.0031721	0.00172528	-0.00880158	-0.00101085	0.0124886	-0.0045212	-0.00310836	-0.00063138	-8.59245e-05	0.00208393		0.0330172	-0.00411043	-0.00993604	0.443362	-0.0196078	-0.0379658	0.0674599	0.0691666		0.00885936	-0.0374495	0.015854	-0.00250269	-0.0041153	0.0509705	0.00526939	0.0107821
30	-0.0193147	0.0088544	0.00693568	0.00734057	0.0273296	-0.00486867	0.00548892	0.0212586	0.00662805	0.00476751		0.0345557	0.00275263	-0.0126957	0.433246	0.0197219	0.00499522	0.0804293	0.0646793		0.0223462	-0.0129931	-0.0426382	0.0196965	-0.00728495	-0.000907652	-0.00363021	0.00889409
30.5	0.148113	0.141358	0.135134	0.146966	0.255237	0.152379	0.0996895	0.099346	0.147278	0.0160208		0.162544	0.0983394	0.179525	0.535999	0.135411	0.0977358	0.201592	0.0622737		0.087488	0.146474	0.0709598	0.0550781	0.0708436	0.225355	0.109366	0.0242708
31	0.22779	0.294777	0.285845	0.266696	0.455434	0.323009	0.318613	0.262498	0.304333	0.0226533		0.296344	0.210414	0.264542	0.637309	0.227492	0.220059	0.30936	0.0610419		0.169842	0.252251	0.157217	0.146077	0.169045	0.368138	0.210428	0.0320322
31.5	0.435211	0.412061	0.429072	0.389817	0.632416	0.450606	0.509725	0.457566	0.464559	0.0252867		0.42767	0.322311	0.361104	0.722742	0.356382	0.319667	0.418313	0.0574385		0.31948	0.402231	0.293687	0.296115	0.314852	0.53659	0.360493	0.0353971
32	0.528619	0.55281	0.549343	0.509881	0.782774	0.59812	0.686358	0.499812	0.588465	0.0325602		0.548513	0.440531	0.483103	0.773097	0.410109	0.458654	0.519001	0.0495379		0.419398	0.505515	0.32567	0.459468	0.4534	0.6721	0.472592	0.0427577
32.5	0.61054	0.661832	0.672137	0.633489	0.888644	0.70608	0.867304	0.616054	0.70701	0.0364279		0.671718	0.569444	0.574146	0.838649	0.542995	0.552375	0.624888	0.0426462		0.540015	0.661216	0.449432	0.517412	0.58314	0.783298	0.589086	0.0440882
33	0.660151	0.755532	0.766268	0.721613	0.946219	0.82241	0.942064	0.682566	0.787103	0.0360863		0.754123	0.691964	0.689655	0.890382	0.654086	0.697553	0.729627	0.0317011		0.666745	0.742798	0.545625	0.6619	0.690348	0.884887	0.698717	0.0416538
33.5	0.829697	0.836631	0.847913	0.808098	0.970141	0.885955	0.962473	0.785562	0.865809	0.0226664		0.824073	0.787457	0.759579	0.90789	0.739903	0.758615	0.796253	0.0231199		0.745364	0.81957	0.64237	0.765332	0.779258	0.967684	0.786596	0.0397435
34	0.799342	0.916364	0.892611	0.875398	0.993878	0.94837	1.03803	0.836806	0.9126	0.0262167		0.889791	0.853872	0.870292	0.956277	0.788136	0.82635	0.86412	0.0214012		0.842938	0.864123	0.763058	0.84914	0.869728	1.05095	0.873322	0.0354711
34.5	0.935816	0.970862	0.951794	0.94609	0.9969	0.986549	1.04327	0.907153	0.967305	0.0138805		0.949237	0.93759	0.916333	0.979705	0.972004	0.921527	0.946066	0.00967674		0.919296	0.952208	0.944013	0.904978	0.955264	1	0.94596	0.0122904
35	1	1	0.999105	0.994761	1	1	1	1	0.999233	0.000606528		1	0.974989	1	1.02016	1	1	0.999192	0.00534288		1	1	1	0.996515	1	0.996859	0.998896	0.00063874
35.5	0.929414	0.953102	1	0.993599	0.926332	0.900078	0.882378	0.913937	0.937355	0.0139647		0.97735	1	0.969069	1.02574	0.961921	0.977209	0.985215	0.00880204		0.961428	0.994101	0.948208	1	0.973484	0.984443	0.976944	0.00737837
36	0.808184	0.909945	0.982549	1	0.85052	0.84572	0.664673	0.842712	0.863038	0.0350155		0.970013	0.98698	0.95996	1.02431	1.0166	0.972309	0.988363	0.0098481		0.873115	0.871557	0.892511	0.901685	0.932399	0.946514	0.902964	0.0114859
36.5	0.748276	0.837321	0.949682	0.955227	0.793272	0.748444	0.527562	0.821407	0.797649	0.0447053		0.929055	0.963169	0.951608	1.02033	0.963871	0.929149	0.959531	0.0125181		0.87688	0.855423	0.858721	0.90443	0.892991	0.859385	0.874638	0.0076081
37	0.631421	0.768723	0.907828	0.9272	0.73701	0.63938	0.384172	0.778885	0.721827	0.0574785		0.900273	0.944662	0.853215	1.01033	0.899165	0.887806	0.915909	0.0203998		0.828067	0.834838	0.770824	0.870129	0.8311	0.78663	0.820265	0.0133855
37.5	0.490402	0.687813	0.884794	0.903281	0.65613	0.545703	0.290125	0.650766	0.638627	0.0667987		0.894595	0.925431	0.868981	1.01036	0.913676	0.86485	0.912983	0.0198768		0.75761	0.772826	0.799342	0.847273	0.79003	0.744986	0.785344	0.0135451
38	0.46675	0.624147	0.829084	0.893549	0.595118	0.457965	0.208264	0.580436	0.581914	0.0716339		0.860287	0.892064	0.782819	0.994325	0.916555	0.848476	0.882421	0.0265272		0.710353	0.703543	0.695026	0.816627	0.747543	0.612527	0.71427	0.0249594
38.5	0.451362	0.551453	0.800029	0.880313	0.537071	0.388178	0.10275	0.54417	0.531916	0.0795648		0.82259	0.863214	0.794049	0.995439	0.893034	0.786314	0.859107	0.0291579		0.681793	0.672707	0.702831	0.778785	0.702	0.608973	0.691182	0.0204861
39	0.34456	0.512838	0.781254	0.842562	0.489426	0.299488	0.0593898	0.482364	0.476485	0.0839569		0.805525	0.849175	0.763186	0.986194	0.818158	0.764011	0.831041	0.0308677		0.619362	0.605793	0.671278	0.740728	0.642541	0.522397	0.633683	0.0270324
39.5	0.297843	0.458034	0.753766	0.80938	0.42758	0.236293	0.0174445	0.437701	0.429755	0.0861317		0.783574	0.819607	0.753293	0.98922	0.810811	0.813576	0.828347	0.0307796		0.592511	0.52519	0.620836	0.682632	0.634785	0.564879	0.603472	0.0206017
40	0.257876	0.388636	0.711851	0.785013	0.387297	0.207367	-0.0289386	0.410998	0.390012	0.0871775		0.749752	0.807478	0.687743	0.978847	0.802868	0.729205	0.792649	0.0379485		0.570537	0.482332	0.558171	0.670438	0.567613	0.434326	0.547236	0.0303699
40.5	0.183922	0.350434	0.690173	0.748519	0.357144	0.148798	0.00242326	0.359292	0.355088	0.0850863		0.746247	0.781655	0.659444	0.972022	0.782615	0.735509	0.779582	0.0389125		0.522128	0.436702	0.522786	0.630454	0.56355	0.462532	0.523025	0.0259728
41	0.174021	0.311545	0.665945	0.725999	0.323354	0.0988237	-0.0310111	0.351836	0.327564	0.0864752		0.716934	0.762069	0.644768	0.97841	0.763849	0.759329	0.770893	0.041539		0.474932	0.43362	0.516063	0.6357	0.522465	0.3665	0.491547	0.0339887
41.5	0.226797	0.276802	0.64187	0.701641	0.286442	0.0816409	-0.0574218	0.220149	0.29724	0.0853319		0.688309	0.744931	0.614595	0.972017	0.724841	0.707747	0.742073	0.045175		0.46407	0.358569	0.431541	0.61935	0.493878	0.382166	0.458262	0.0348316
42	0.122613	0.247624	0.623242	0.684755	0.263828	0.0640308	-0.0606554	0.244394	0.273729	0.0858199		0.670704	0.726213	0.661049	0.967032	0.755673	0.665135	0.740968	0.0436478		0.440195	0.307713	0.39475	0.56324	0.484481	0.302611	0.415499	0.0379935
42.5	0.109047	0.230734	0.60014	0.654447	0.230637	0.0408506	-0.0826284	0.206351	0.248697	0.0850612		0.669391	0.713248	0.589081	0.967445	0.750674	0.681592	0.728572	0.047992		0.455892	0.267912	0.359967	0.559966	0.455747	0.284484	0.397328	0.0422115
43	0.122784	0.190604	0.577798	0.632438	0.219552	0.0321185	-0.0949774	0.163705	0.230503	0.0834075		0.661123	0.71549	0.569764	0.954132	0.719812	0.632451	0.708795	0.0493712		0.396685	0.23287	0.277308	0.507968	0.412948	0.321959	0.35829	0.0374359
43.5	0.100613	0.188857	0.563715	0.610556	0.19531	0.0181447	-0.0749186	0.124758	0.215879	0.0813139		0.638236	0.699519	0.559091	0.969782	0.669097	0.618904	0.692438	0.0536444		0.402064	0.192316	0.297035	0.487746	0.398187	0.198588	0.329323	0.0447234
44	0.107152	0.154417	0.547615	0.59549	0.177228	0.0030955	-0.089297	0.0535617	0.193658	0.0821634		0.630293	0.671062	0.575773	0.952627	0.629799	0.61094	0.678416	0.0513631		0.355143	0.166124	0.234922	0.497162	0.392629	0.211177	0.309526	0.0471297
44.5	0.0301457	0.147456	0.534483	0.58085	0.156212	-0.00382798	-0.106324	0.107029	0.180753	0.0821122		0.634221	0.669124	0.563218	0.947882	0.619716	0.57601	0.668362	0.0530215		0.337218	0.135357	0.271947	0.453707	0.358236	0.16519	0.286943	0.0451592
45	0.0290668	0.131639	0.513422	0.560717	0.148113	-0.0178244	-0.139835	0.0719051	0.162151	0.082236		0.61666	0.657174	0.512723	0.945004	0.627136	0.589494	0.658032	0.0554743		0.327234	0.13503	0.212245	0.454989	0.353116	0.192558	0.279195	0.0445402
45.5	0.0863759	0.10862	0.490056	0.548709	0.129394	-0.0331029	-0.12005	0.0168501	0.153357	0.0795381		0.618081	0.641312	0.511185	0.933995	0.601406	0.572534	0.646419	0.05509		0.332191	0.080124	0.218515	0.43114	0.340035	0.197682	0.266614	0.0467174
46	0.0449549	0.10741	0.47092	0.529927	0.122624	-0.023007	-0.120913	0.0233907	0.144413	0.077059		0.604397	0.633983	0.495143	0.93406	0.577826	0.53819	0.6306	0.0583115		0.278045	0.0540119	0.158227	0.405938	0.317384	0.120299	0.222317	0.0496278
46.5	0.0224155	0.0971399	0.460602	0.498899	0.11383	-0.0412929	-0.119656	0.00538137	0.129665	0.0755705		0.597719	0.614395	0.499248	0.938303	0.5877	0.565734	0.63385	0.0575454		0.283956	0.0344024	0.161401	0.436174	0.309938	0.0972547	0.220521	0.0557298
47	0.034251	0.0927195	0.443632	0.488597	0.102742	-0.0581838	-0.120544	-0.00739056	0.121978	0.0744568		0.577334	0.616153	0.487997	0.932936	0.570208	0.518774	0.617234	0.0600498		0.245778	0.0196215	0.179409	0.380539	0.299813	0.0922018	0.202894	0.0497622
47.5	0.0103629	0.0725798	0.434752	0.477284	0.094472	-0.0509684	-0.144196	-0.0583257	0.104495	0.0760908		0.553759	0.60546	0.496684	0.916175	0.551949	0.550129	0.61236	0.0569209		0.258684	0.0269756	0.130144	0.369742	0.287024	0.0886666	0.19354	0.0490905
48	0.0351786	0.0696238	0.418163	0.468222	0.0894427	-0.05203	-0.147957	-0.0484488	0.104024	0.0737981		0.55894	0.59802	0.492792	0.920999	0.523029	0.50436	0.59969	0.0603784		0.235614	0.0119218	0.113084	0.367508	0.281375	0.049186	0.176448	0.0522421
48.5	0.0553365	0.067249	0.409744	0.443528	0.0869743	-0.0525269	-0.154554	-0.0462507	0.101188	0.0714394		0.557388	0.583965	0.481059	0.910052	0.558245	0.489428	0.596689	0.0592085		0.262535	0.00719865	0.0488517	0.36291	0.267018	0.130717	0.179872	0.0519852
49	0.00696815	0.0601921	0.399433	0.431287	0.0751633	-0.0627983	-0.155379	-0.0874244	0.0834302	0.0723404		0.548867	0.575551	0.4498	0.910874	0.570932	0.487186	0.590535	0.0613263		0.208264	0.0433466	0.0503579	0.361724	0.256868	0.0857513	0.167718	0.0480611
49.5	0.0121918	0.0583633	0.389431	0.412467	0.0692597	-0.0672252	-0.150812	-0.0981467	0.0781912	0.070503		0.555268	0.555761	0.443425	0.908827	0.457595	0.478896	0.566629	0.0649889		0.219074	0.00771536	0.0463245	0.314663	0.235905	0.0867206	0.151734	0.0454036
50	-0.0114068	0.0521076	0.376805	0.415541	0.0676279	-0.0583541	-0.145544	-0.0858985	0.0763598	0.0693041		0.552289	0.55344	0.442744	0.923572	0.521326	0.483266	0.57944	0.0647838		0.231986	0.00563397	0.0400932	0.337202	0.227645	0.0463383	0.14815	0.0503883
50.5	-0.0556305	0.04551	0.355486	0.380769	0.0584851	-0.0767842	-0.137527	-0.0988519	0.0589321	0.0669351		0.530297	0.557657	0.459608	0.926098	0.510842	0.461421	0.574321	0.0657927		0.193714	0.00445135	0.048662	0.289475	0.228731	0.0294438	0.132413	0.0446171
51	-0.0338081	0.0349239	0.351857	0.391666	0.0589731	-0.0708111	-0.166442	-0.0876554	0.0598378	0.0678696		0.558041	0.542878	0.394382	0.893145	0.497762	0.46649	0.558783	0.0648198		0.221855	-0.0110936	-0.00258905	0.304695	0.215706	0.0367809	0.127559	0.0506633
51.5	-0.0160647	0.0329216	0.342595	0.375676	0.0523271	-0.0731479	-0.148706	-0.0990293	0.0583215	0.065269		0.523193	0.526537	0.444668	0.909236	0.494042	0.479222	0.562816	0.0642278		0.161655	-0.0428641	-0.0578679	0.275851	0.213157	-0.0296249	0.0867177	0.0549143
52	-0.100472	0.0318266	0.325795	0.36172	0.0537893	-0.0908258	-0.125317	-0.104819	0.043962	0.0650077		0.517388	0.525947	0.429878	0.906924	0.458728	0.458632	0.549583	0.0666828		0.161279	-0.0320859	0.0597691	0.308975	0.203847	0.0249244	0.121118	0.0472
52.5	0.0218563	0.0186682	0.319691	0.353907	0.046367	-0.0950372	-0.142118	-0.107871	0.0519329	0.0624648		0.522995	0.519254	0.370405	0.893857	0.486378	0.446155	0.539841	0.0679685		0.179903	-0.0181857	-0.0143544	0.303306	0.178467	0.037893	0.111171	0.0483026
53	-0.0285055	0.023954	0.308712	0.350522	0.0414602	-0.0781759	-0.131468	-0.124202	0.0452871	0.061706		0.514288	0.512096	0.40729	0.903716	0.484309	0.447124	0.544804	0.0672603		0.179328	-0.0469541	0.0146601	0.288413	0.193633	-0.0120617	0.102837	0.0505276
53.5	-0.0426568	0.0112227	0.286137	0.346856	0.0399678	-0.0907129	-0.166668	-0.107735	0.0345514	0.0617189		0.504438	0.498414	0.36489	0.902196	0.473085	0.432754	0.529296	0.0707225		0.156108	-0.0166683	0.0106491	0.274964	0.180076	0.0777004	0.113805	0.041196
54	-0.0343805	0.00985633	0.294608	0.327638	0.0414225	-0.0685977	-0.123197	-0.142752	0.0380747	0.0593979		0.52326	0.501073	0.396813	0.887775	0.46336	0.46625	0.539755	0.0655095		0.140708	-0.0593879	0.0276193	0.263915	0.166699	0.00861969	0.0913621	0.0445628
54.5	-0.00211079	0.0157555	0.277632	0.310487	0.0442037	-0.0763951	-0.162139	-0.14511	0.0327905	0.0586661		0.51452	0.499023	0.376776	0.891578	0.468567	0.456942	0.534568	0.0675633		0.153941	-0.0722001	-0.0559656	0.248686	0.156715	0.0168659	0.0746737	0.0486596
55	-0.0122687	0.0160767	0.269903	0.302703	0.0381833	-0.101332	-0.128393	-0.151164	0.0292136	0.057162		0.500462	0.48373	0.407699	0.885441	0.469888	0.425485	0.528784	0.0664102		0.155634	-0.0522413	0.00479708	0.250365	0.164392	0.0134622	0.0894014	0.0437411
55.5	-0.021466	0.00906796	0.263804	0.310223	0.0343977	-0.0885811	-0.129295	-0.113368	0.0330979	0.0553695		0.507193	0.471395	0.392201	0.889486	0.453733	0.423706	0.522952	0.0684999		0.128022	-0.0150126	-0.0297403	0.217149	0.164782	0.0237071	0.0814844	0.038191
56	-0.0394397	-0.00169638	0.26187	0.287889	0.0271148	-0.0808862	-0.12406	-0.131526	0.0249081	0.0542014		0.50011	0.470405	0.334206	0.889729	0.459778	0.412742	0.511162	0.0723913		0.133236	-0.0122471	-0.0232524	0.224082	0.152434	0.0284746	0.0837877	0.0374754
56.5	-0.0378213	0.00211385	0.246973	0.299595	0.0250175	-0.0988299	-0.142589	-0.122812	0.0214558	0.055101		0.496971	0.464013	0.377032	0.880573	0.429162	0.408281	0.509339	0.0695413		0.144225	-0.0374168	-0.0361558	0.225692	0.139917	-0.00862795	0.0712722	0.0420288
57	-0.0139989	0.00306922	0.248209	0.26867	0.0241036	-0.0871616	-0.136376	-0.150505	0.0195013	0.0530893		0.485732	0.458887	0.372092	0.869427	0.443516	0.394006	0.503943	0.0685145		0.116934	-0.0521903	-0.046281	0.236193	0.131353	-0.0224343	0.0605958	0.0441032
57.5	-0.0131963	-0.000431119	0.234047	0.274102	0.0194889	-0.108014	-0.150121	-0.156629	0.0124059	0.0541942		0.480493	0.449035	0.347974	0.88325	0.415764	0.403273	0.496632	0.0725096		0.154601	-0.0395637	-0.0495501	0.210334	0.129379	0.0399555	0.0741927	0.0399467
58	-0.0175516	-0.00489806	0.227112	0.272603	0.0235477	-0.0981245	-0.153076	-0.168832	0.0100976	0.0541306		0.479578	0.440731	0.350483	0.888411	0.426889	0.391412	0.496251	0.0734316		0.134513	-0.0531983	-0.0928962	0.24864	0.136121	0.0176737	0.0651422	0.0485113
58.5	-0.00565683	0.00182001	0.221885	0.254638	0.0275067	-0.0983296	-0.14908	-0.148731	0.0130066	0.0511625		0.469107	0.438678	0.350555	0.874658	0.433748	0.379652	0.491066	0.0718281		0.129755	-0.014838	-0.0700237	0.206996	0.121631	0.0514025	0.0708205	0.0380528
59	-0.00507131	-0.0044838	0.220796	0.255607	0.0201936	-0.116617	-0.133257	-0.15959	0.00969723	0.0516317		0.46379	0.44604	0.342255	0.880087	0.442632	0.371835	0.491106	0.0731694		0.105379	-0.0844629	-0.0714296	0.191427	0.138223	-0.0327431	0.0410656	0.0441008
59.5	-0.0681041	-0.00592087	0.215947	0.243314	0.0226244	-0.108919	-0.160565	-0.130194	0.00102271	0.0508684		0.453379	0.427009	0.324309	0.869317	0.419355	0.355341	0.474785	0.0742175		0.114786	-0.0252668	-0.0526184	0.210955	0.110064	-0.0223742	0.0559242	0.0390554
60	-0.0309331	-0.00317519	0.20864	0.235914	0.0176008	-0.0978605	-0.131022	-0.149865	0.00616241	0.0483092		0.46847	0.417925	0.308011	0.872147	0.442022	0.401054	0.484938	0.073559		0.130002	-0.0736957	-0.105839	0.200182	0.109837	0.0439152	0.0507337	0.0447603
60.5	-0.0451107	0.00167229	0.19923	0.2364	0.0136267	-0.111183	-0.142809	-0.178746	-0.00336501	0.0503761		0.468238	0.414379	0.317882	0.867392	0.412225	0.364243	0.47406	0.0742552		0.113383	-0.0643585	-0.0697839	0.196747	0.108969	-0.0283213	0.0427726	0.0415834
61	0.0145076	0.00329883	0.200206	0.219466	0.0220798	-0.107347	-0.158483	-0.13624	0.00718603	0.0473921		0.457151	0.401874	0.353736	0.867965	0.405225	0.358821	0.474129	0.0732336		0.103805	-0.0418634	-0.0803777	0.209893	0.104634	0.00192125	0.0496687	0.0405412
61.5	-0.0474528	-0.00890257	0.194712	0.210536	0.0223436	-0.108314	-0.152596	-0.183158	-0.00910414	0.0488892		0.453248	0.397713	0.320331	0.867062	0.38404	0.355716	0.463018	0.0755786		0.093145	-0.0438247	-0.0896271	0.20026	0.110817	0.000320834	0.0451819	0.0403944
62	-0.0704791	-0.00559813	0.192821	0.208924	0.0168527	-0.0973392	-0.151814	-0.145543	-0.00652212	0.0466833		0.443704	0.391029	0.333192	0.862747	0.428014	0.415303	0.478998	0.0715088		0.0984168	-0.0577686	-0.0777948	0.173587	0.0958484	-0.046031	0.031043	0.0389831
62.5	-0.0647357	-0.0107266	0.187395	0.204522	0.0145463	-0.110413	-0.137652	-0.175376	-0.0115551	0.0471519		0.460363	0.39216	0.347097	0.863791	0.402684	0.352479	0.469763	0.0735205		0.0892056	-0.0488208	-0.109191	0.183261	0.103123	0.0107461	0.038054	0.0400991
63	0.0462115	-0.00393467	0.175451	0.198788	0.0161084	-0.109105	-0.146388	-0.148282	0.00360614	0.0447086		0.460393	0.383574	0.341467	0.851994	0.430779	0.366116	0.472387	0.0711458		0.119963	-0.0579833	-0.0747768	0.175463	0.106245	0.0314162	0.0500544	0.0377686
63.5	-0.0478344	-0.0112372	0.172144	0.192456	0.0154263	-0.101448	-0.148605	-0.168415	-0.0121892	0.044874		0.449943	0.37892	0.307167	0.870542	0.400223	0.365929	0.462121	0.0765371		0.109098	-0.0671313	-0.0514524	0.180277	0.100385	0.00570062	0.0461462	0.0368438
64	-0.051966	-0.00360551	0.170122	0.191757	0.0186786	-0.100025	-0.136913	-0.14641	-0.0072952	0.0430361		0.442437	0.362815	0.310868	0.865622	0.420094	0.357169	0.459834	0.0761217		0.101861	-0.0655557	-0.104321	0.160372	0.0960889	-0.0236027	0.0274738	0.0396208
64.5	-0.0424857	-0.00682164	0.157845	0.180361	0.011407	-0.108092	-0.146614	-0.168869	-0.0154085	0.043161		0.452926	0.364719	0.305115	0.860712	0.366733	0.320077	0.445047	0.078268		0.0910423	-0.055589	-0.0907986	0.169968	0.105182	-0.0278855	0.0319866	0.0387986
65	-0.0615844	-0.00756345	0.160521	0.177791	0.0132084	-0.101973	-0.143894	-0.148146	-0.013955	0.0419996		0.439061	0.359449	0.272804	0.844142	0.38452	0.348744	0.441453	0.0762089		0.102179	-0.0575903	-0.100729	0.189666	0.093233	-0.0219272	0.0341387	0.0415102
65.5	0.0221984	-0.0122391	0.152703	0.179122	0.0132706	-0.109949	-0.148446	-0.137856	-0.00514961	0.0412953		0.436034	0.364952	0.311946	0.855476	0.378582	0.34755	0.44909	0.0757194		0.0969621	-0.0498724	-0.15391	0.137902	0.0895934	-0.00693737	0.0189563	0.0409905
66	0.0122379	-0.00161931	0.145245	0.16666	0.00539031	-0.0941737	-0.151176	-0.187167	-0.0130755	0.0422861		0.441742	0.333764	0.289945	0.859885	0.421659	0.32308	0.445013	0.0788584		0.0662814	-0.0769961	-0.0753737	0.174718	0.0866407	-0.00846265	0.0278013	0.037062
66.5	-0.131111	0.00421726	0.14412	0.18178	0.0156863	-0.100618	-0.128373	-0.155247	-0.0211932	0.043008		0.432175	0.339508	0.282297	0.856884	0.34856	0.342301	0.433621	0.0793008		0.08221	-0.0495304	-0.0482447	0.164285	0.0853828	0.0340422	0.0446909	0.0311715
67	0.0156655	-0.00398926	0.144277	0.165528	0.00852019	-0.103712	-0.125029	-0.128223	-0.00337028	0.0377674		0.431099	0.336302	0.297415	0.83688	0.408072	0.335197	0.440828	0.0746459		0.0829282	-0.0320896	-0.0713292	0.167467	0.0845037	-0.0396256	0.0319758	0.0348003
67.5	-0.0559528	-0.00312702	0.142259	0.159143	0.012336	-0.104883	-0.140247	-0.108048	-0.0123151	0.0374974		0.438833	0.325957	0.302794	0.839385	0.366945	0.304911	0.429804	0.0771388		0.0781973	-0.0610727	-0.110965	0.155512	0.0886036	-0.0202178	0.0216762	0.0379183
68	0.061001	-0.00709139	0.146802	0.153495	0.0092645	-0.108132	-0.134845	-0.121583	-0.000136193	0.0382481		0.41909	0.322927	0.291265	0.837966	0.362084	0.337911	0.428541	0.0764235		0.0486749	-0.0699259	-0.115506	0.167669	0.0748814	-0.0322134	0.0122633	0.038885
68.5	-0.0262555	-0.000118016	0.146411	0.144903	0.00644931	-0.0970578	-0.116974	-0.151849	-0.0118114	0.0371251		0.42032	0.325157	0.275777	0.844073	0.378967	0.325299	0.428266	0.0781353		0.0805597	-0.0686013	-0.115635	0.130706	0.087524	-0.0213261	0.0155379	0.036628
69	-0.064762	-0.00217486	0.13496	0.147545	0.00119014	-0.0915503	-0.128618	-0.149989	-0.0191749	0.0372205		0.415286	0.320432	0.257473	0.852946	0.389774	0.334416	0.428388	0.0801929		0.0860761	-0.0823415	-0.0547327	0.143622	0.0801121	-0.077904	0.0158053	0.0368103
69.5	0.0380207	-0.00103806	0.125314	0.13687	0.0020494	-0.110731	-0.0942481	-0.123047	-0.00335124	0.0335603		0.440841	0.319141	0.286206	0.845794	0.39336	0.323726	0.434845	0.0778841		0.0961094	-0.0760245	-0.10079	0.151158	0.0847041	-0.049709	0.0175747	0.0393677
70	-0.0867686	-0.00846904	0.135007	0.142713	0.00449526	-0.110194	-0.137311	-0.149824	-0.026294	0.0383504		0.423266	0.304701	0.266378	0.838817	0.37168	0.319577	0.420736	0.0789927		0.0685399	-0.0702534	-0.0798199	0.144247	0.0793587	-0.00597187	0.0226834	0.0333505
70.5	-0.0571436	0.00443884	0.121647	0.132235	0.0122644	-0.0866161	-0.114955	-0.20405	-0.0240224	0.0382133		0.423737	0.314071	0.284967	0.845314	0.399806	0.305493	0.428898	0.0787598		0.0537542	-0.0833276	-0.0727573	0.108291	0.071908	-0.0176181	0.0100417	0.0296819
71	0.00959315	-0.00476158	0.122908	0.13571	0.00637205	-0.104105	-0.123149	-0.143733	-0.0126456	0.0351475		0.420527	0.296447	0.296793	0.849962	0.321709	0.302054	0.414582	0.0814128		0.0541179	-0.060676	-0.0867318	0.117363	0.0803761	-0.0403695	0.0106799	0.0313128
71.5	-0.0484594	-0.00364244	0.12096	0.122079	0.00628537	-0.110033	-0.127563	-0.11244	-0.0191017	0.0330811		0.407565	0.293141	0.265845	0.840311	0.325625	0.291995	0.404081	0.0817081		0.0513307	-0.0647806	-0.130123	0.14839	0.0882373	-0.0353128	0.00962369	0.0388149
72	0.0728957	-0.00515657	0.111149	0.121401	0.00320826	-0.101858	-0.11684	-0.166332	-0.0101917	0.0360783		0.437143	0.292027	0.26832	0.83875	0.371487	0.295551	0.417213	0.0804029		0.0544908	-0.0698094	-0.0925894	0.11528	0.0783759	-0.0430255	0.00712034	0.0322228
72.5	0.0172181	-0.0036601	0.112597	0.134769	0.0018327	-0.0869254	-0.103723	-0.117096	-0.00562357	0.0313566		0.419053	0.293275	0.272736	0.822097	0.338929	0.289187	0.405879	0.0784971		0.0376391	-0.0692491	-0.0756303	0.154606	0.0771926	-0.0292417	0.0158862	0.0337958
73	-0.0437226	-0.0128413	0.104745	0.122683	0.00196649	-0.102477	-0.164163	-0.120255	-0.0267581	0.0340697		0.413936	0.288071	0.276156	0.834136	0.414164	0.262311	0.414795	0.0806712		0.0573727	-0.0746745	-0.0988821	0.132118	0.0788555	-0.0296362	0.0108589	0.0343479
73.5	-0.0383344	-0.00591926	0.107817	0.115627	-0.00261055	-0.0946411	-0.111745	-0.138553	-0.021045	0.0315246		0.410633	0.278685	0.256468	0.823623	0.367582	0.283803	0.403466	0.0798042		0.0481492	-0.0834768	-0.0360665	0.118981	0.0841899	-0.0268449	0.0174887	0.0292046
74	-0.0507818	0.000294638	0.11035	0.110781	-0.00019484	-0.099471	-0.0945408	-0.139193	-0.0203444	0.0311058		0.421806	0.273555	0.271539	0.815618	0.354687	0.29765	0.405809	0.0778067		0.0506033	-0.112012	-0.0755299	0.14525	0.0716219	-0.0277315	0.00870018	0.0362608
74.5	0.0733628	-0.0122423	0.0976111	0.105857	0.00385459	-0.100845	-0.110968	-0.189398	-0.016596	0.0358887		0.404373	0.278167	0.275981	0.836767	0.394725	0.310757	0.416795	0.0794449		0.0277433	-0.0727423	-0.0772983	0.151742	0.060197	-0.0086843	0.0134929	0.0323406
75	-0.0449331	0.00419639	0.110817	0.107998	-0.00548039	-0.115533	-0.105163	-0.10778	-0.0194848	0.0303616		0.414757	0.266944	0.268328	0.819527	0.34099	0.292431	0.400496	0.0792709		0.0374099	-0.093076	-0.0590338	0.11854	0.0647573	-0.043837	0.00412669	0.0305497
75.5	-0.0456699	-0.00163697	0.0984096	0.10118	8.96941e-05	-0.0937446	-0.116111	-0.182053	-0.029942	0.0331311		0.399056	0.268528	0.248436	0.830715	0.342823	0.287771	0.396222	0.0818962		0.0494695	-0.0869992	-0.157575	0.128412	0.0774345	-0.0631659	-0.00873741	0.041109
76	-0.0203016	-0.00416427	0.0935902	0.101938	0.00567862	-0.101339	-0.0896712	-0.150352	-0.0205776	0.0298802		0.402554	0.268943	0.238436	0.827633	0.326841	0.30142	0.394305	0.0818078		0.0571313	-0.0620078	-0.105945	0.136385	0.0619235	-0.0373377	0.0083582	0.0340449
76.5	-0.0923804	-0.00444687	0.0854569	0.102651	-0.00561794	-0.105858	-0.0974049	-0.143832	-0.0326789	0.0304301		0.403187	0.248941	0.248069	0.812733	0.356359	0.299929	0.39487	0.0795694		0.0446622	-0.0894008	-0.0792731	0.112406	0.0673699	-0.0189367	0.0061379	0.0305341
77	-0.0109331	-0.00315432	0.0912703	0.102661	0.00361151	-0.113358	-0.0963207	-0.114255	-0.0175598	0.0284295		0.402166	0.249802	0.236175	0.8229	0.376175	0.299024	0.397707	0.0814589		0.0345127	-0.0973297	-0.0658342	0.0954072	0.065783	-0.0545515	-0.00366877	0.0294912
77.5	-0.0135121	-0.0032057	0.0914981	0.0986076	-0.000976837	-0.106471	-0.0727549	-0.155491	-0.0202882	0.0295283		0.396603	0.251907	0.23856	0.812676	0.391323	0.272554	0.393937	0.0806755		0.0533691	-0.0498469	-0.103635	0.109629	0.0674044	-0.038476	0.00640739	0.0306662
78	-0.0316897	0.00155026	0.0929264	0.0926028	-0.00216208	-0.104956	-0.111817	-0.159639	-0.027898	0.0308725		0.41016	0.242194	0.229702	0.80634	0.409079	0.283157	0.396772	0.0803974		0.0586471	-0.0828655	-0.068194	0.11162	0.0626645	-0.0475863	0.00571426	0.0304581
78.5	0.00142868	-3.2916e-05	0.0823063	0.0978891	0.00389604	-0.104886	-0.106535	-0.174415	-0.0250437	0.0316544		0.403704	0.241785	0.223944	0.813389	0.316093	0.322709	0.386937	0.0814493		0.0437362	-0.0608398	-0.121308	0.117951	0.0589861	-0.0709727	-0.00540787	0.0343858
79	-0.00293315	0.00481778	0.084332	0.0864471	-0.000526482	-0.101467	-0.100303	-0.112358	-0.0177488	0.0265393		0.410666	0.236622	0.266731	0.810232	0.346948	0.276259	0.391243	0.0800047		0.054121	-0.0739977	-0.11607	0.118958	0.0618185	-0.0674262	-0.00376603	0.0350762
79.5	-0.0785778	-0.000513008	0.071426	0.0796692	-0.00445343	-0.0868871	-0.106137	-0.141378	-0.0333564	0.0272558		0.402322	0.232577	0.249739	0.817104	0.360574	0.282327	0.390774	0.0815443		0.0431555	-0.115622	-0.0670224	0.112503	0.05396	-0.050141	-0.00386123	0.032361
80	-0.0470515	-0.0056463	0.079073	0.0945802	0.00124667	-0.100461	-0.108679	-0.126223	-0.0266452	0.0278392		0.388066	0.227186	0.239492	0.810115	0.363988	0.279158	0.384668	0.0813692		0.0398487	-0.0986688	-0.0729749	0.119193	0.0533131	-0.0392424	0.000244732	0.0312796
80.5	-0.0212621	0.00866012	0.0784397	0.101036	0.000583389	-0.10314	-0.069032	-0.133728	-0.0173054	0.0273231		0.380141	0.227709	0.235515	0.824314	0.338241	0.280063	0.380997	0.083849		0.0467831	-0.0982467	-0.0707322	0.145622	0.0541356	-0.0549122	0.00377493	0.0349174
81	-0.0425384	-0.00100434	0.0733799	0.0908438	-0.00603438	-0.107182	-0.103973	-0.145123	-0.0302038	0.0283794		0.398704	0.232139	0.216559	0.816497	0.37715	0.272077	0.385521	0.0834705		0.0175969	-0.113119	-0.0621969	0.113008	0.0526648	-0.0645034	-0.0094248	0.0316803
81.5	-0.012045	-0.00172528	0.0696264	0.088841	-0.0022921	-0.101313	-0.0710326	-0.152101	-0.0227551	0.0271558		0.373665	0.227233	0.209686	0.811161	0.349347	0.279736	0.375138	0.0831718		0.0213498	-0.0739322	-0.105448	0.142808	0.0587041	-0.0720734	-0.0047653	0.0357152
82	-0.0489726	0.00753134	0.0746682	0.0791853	-0.00586479	-0.0903463	-0.0647382	-0.144834	-0.0241714	0.025918		0.39003	0.224984	0.279026	0.82302	0.352312	0.251362	0.386789	0.0829202		0.0358329	-0.0843428	-0.0374277	0.10515	0.0418896	-0.0286819	0.00540341	0.025412
82.5	-0.0473015	-0.00142181	0.0761879	0.0824051	0.00487966	-0.0903497	-0.0682116	-0.162575	-0.0257984	0.0276079		0.384894	0.215955	0.245314	0.817626	0.366741	0.254088	0.38077	0.083751		0.0344241	-0.0572883	-0.0716862	0.103569	0.0631206	-0.06678	0.000893138	0.0282643
83	-0.00574236	0.010566	0.0657957	0.0786905	-0.00400872	-0.111303	-0.0846242	-0.154427	-0.0256315	0.02762		0.386026	0.220548	0.208042	0.812179	0.388728	0.257471	0.378832	0.0844564		0.0264842	-0.0807477	-0.0448585	0.121165	0.0607389	-0.0447725	0.00633494	0.0285558
83.5	0.0294286	-0.00343852	0.0667825	0.0824724	0.000276243	-0.102131	-0.0816497	-0.172791	-0.0226312	0.0293141		0.382875	0.211624	0.264189	0.824223	0.378275	0.254088	0.385879	0.0841045		0.0236328	-0.10222	-0.088305	0.112498	0.0654954	-0.0549197	-0.00730313	0.032673
84	-0.0699265	0.00709139	0.0599985	0.0774262	-0.0031702	-0.108057	-0.0684275	-0.139547	-0.0305766	0.0258896		0.38877	0.204402	0.217002	0.817929	0.352713	0.253179	0.372333	0.0858983		0.0463431	-0.0762538	-0.072947	0.107141	0.0567509	-0.0146389	0.00773261	0.0278026
84.5	-0.0421699	0.00910649	0.0624171	0.0714596	-0.00406714	-0.101193	-0.0629343	-0.135728	-0.0253887	0.0244778		0.383689	0.211617	0.213608	0.820075	0.344584	0.261834	0.372568	0.085715		0.0424709	-0.106463	-0.0632959	0.101426	0.055323	-0.055115	-0.00427571	0.0304624
85	-0.00257131	0.00915787	0.0593831	0.0782375	-0.00526746	-0.102192	-0.0794812	-0.163099	-0.0257291	0.027338		0.390915	0.200081	0.212884	0.798362	0.360629	0.274472	0.372891	0.0827563		0.0313985	-0.0613165	-0.126402	0.125023	0.0478847	-0.0492882	-0.00545002	0.0336983
85.5	-0.0770054	-0.000294638	0.058477	0.0800366	-0.00502249	-0.0894967	-0.0513193	-0.160518	-0.0306428	0.0264214		0.373515	0.197027	0.216747	0.810688	0.374307	0.241904	0.369031	0.0856245		0.0305611	-0.0467612	-0.0903747	0.103868	0.0445395	-0.0253722	0.00274334	0.0261665
86	-0.0653015	0.000790787	0.0565787	0.0750123	0.00306317	-0.092306	-0.0628815	-0.124334	-0.0261723	0.0235703		0.401365	0.194189	0.188384	0.811402	0.372097	0.240526	0.367994	0.0876137		0.0235044	-0.102497	-0.0780514	0.0910851	0.0511456	-0.0133728	-0.00469767	0.027937
86.5	-0.0381371	0.0135237	0.0577162	0.0675031	0.00217753	-0.0974244	-0.0479898	-0.129963	-0.0215742	0.0232148		0.386254	0.19204	0.255697	0.804262	0.395275	0.242295	0.379304	0.0833177		0.031643	-0.10535	-0.0909772	0.113353	0.052944	-0.0525491	-0.0084893	0.0326351
87	-0.0296897	0.00890418	0.0590493	0.0727748	-0.0100989	-0.0983296	-0.0618164	-0.10663	-0.0207295	0.0221034		0.398316	0.183509	0.21084	0.80914	0.319373	0.244994	0.361029	0.0868188		0.0413676	-0.0863041	-0.0994846	0.0996052	0.0451837	-0.064571	-0.0107005	0.0309514
87.5	0.00680368	-0.00153902	0.0497211	0.0718562	-0.00476434	-0.0872798	-0.0837558	-0.131007	-0.0224956	0.0235365		0.3846	0.184824	0.19734	0.791643	0.352733	0.258121	0.361543	0.0840598		0.0086821	-0.0753732	-0.078587	0.0911586	0.0486906	-0.0911055	-0.0160891	0.0285521
88	-0.0566568	0.00363601	0.0511906	0.0628354	-0.00211874	-0.0942676	-0.0585301	-0.118218	-0.0265162	0.0218157		0.382786	0.180976	0.250493	0.79776	0.342178	0.226548	0.363456	0.0840212		0.0144521	-0.0856273	-0.0886732	0.0793877	0.0414127	-0.073084	-0.0186887	0.027211
88.5	-0.0315055	0.00310293	0.0513036	0.0699389	-0.00665432	-0.0937689	-0.0758926	-0.0976972	-0.0226466	0.0211261		0.37535	0.185436	0.222015	0.799529	0.364279	0.219631	0.36104	0.0853976		0.019724	-0.06795	-0.17025	0.102488	0.044375	-0.063042	-0.0224424	0.0362847
89	-0.036341	0.00738683	0.0453144	0.0652657	-0.00507337	-0.0990853	-0.0487478	-0.0985715	-0.0212315	0.0201628		0.399077	0.17636	0.204307	0.783275	0.340322	0.23049	0.355638	0.0842602		0.00769496	-0.0852089	-0.104327	0.106452	0.0411902	-0.084238	-0.0197395	0.0316121
89.5	-0.056762	0.00327313	0.0534388	0.0688984	-0.00987841	-0.0926639	-0.0541403	-0.158641	-0.0308095	0.0250075		0.395963	0.177151	0.22833	0.802249	0.374106	0.244945	0.370457	0.0850359		0.0328012	-0.0854345	-0.119791	0.0782107	0.0441663	-0.0495437	-0.0165985	0.0296183
90	-0.0423936	0.00329401	0.0456302	0.0617603	9.15784e-05	-0.102656	-0.0471742	-0.116284	-0.0247164	0.0213245		0.387558	0.171067	0.247546	0.811496	0.364664	0.237384	0.369952	0.0861685		0.0394331	-0.0992911	-0.07905	0.0974809	0.0368898	-0.0397872	-0.00738741	0.0287562
90.5	-0.0119463	0.000916028	0.0550392	0.0670211	-0.00988783	-0.0948548	-0.0675496	-0.136718	-0.0247475	0.0234238		0.372145	0.161795	0.208246	0.80215	0.354845	0.206437	0.350936	0.0883422		0.0261816	-0.0706973	-0.0853483	0.102175	0.0390738	-0.0687561	-0.0095618	0.0284318
91	0.00619183	0.0086264	0.0511708	0.0600904	-0.00722151	-0.0920906	-0.0573739	-0.11515	-0.0182196	0.0212023		0.384669	0.175883	0.193302	0.797653	0.406412	0.245531	0.367242	0.0863884		0.0205522	-0.102828	-0.0949938	0.0895401	0.0383357	-0.114868	-0.0273769	0.0325698
91.5	0.0562576	-4.41556e-05	0.0541349	0.0530159	-0.0123601	-0.098651	-0.049952	-0.131283	-0.0161102	0.0238632		0.383726	0.160978	0.211074	0.798159	0.348773	0.24597	0.358113	0.0861735		0.0359094	-0.0872248	-0.105727	0.0898896	0.0345661	-0.0495474	-0.013689	0.0291874
92	0.0836457	0.00793757	0.0475214	0.0613946	-0.00567259	-0.0791506	-0.0602044	-0.137213	-0.0102177	0.0253109		0.377439	0.15209	0.198379	0.80581	0.356217	0.198695	0.348105	0.0902868		0.0220589	-0.0903323	-0.158462	0.0857238	0.0366575	-0.0456553	-0.0250016	0.033651
92.5	-0.0133147	0.00554675	0.0452176	0.0625534	0.00490416	-0.0757297	-0.0341392	-0.120919	-0.0157351	0.020051		0.381879	0.165512	0.192097	0.791573	0.355096	0.239471	0.354272	0.086119		0.0480545	-0.0800418	-0.0598483	0.057069	0.031102	-0.0502011	-0.0089776	0.0227002
93	0.0234944	0.00886564	0.0436386	0.052905	-0.00365635	-0.0954994	-0.063913	-0.0882904	-0.0153069	0.0195548		0.378156	0.151568	0.207974	0.790942	0.371295	0.234233	0.355695	0.0863324		0.0151275	-0.0817374	-0.133392	0.0623613	0.0402529	-0.0513657	-0.0247922	0.028456
93.5	-0.0587357	0.00891542	0.0409168	0.0505274	-0.00437805	-0.0939166	-0.0375934	-0.173471	-0.0334669	0.0247302		0.38222	0.14821	0.227091	0.785957	0.322818	0.254542	0.353473	0.0844252		0.0277983	-0.0768542	-0.0594968	0.0655937	0.0342426	-0.0587629	-0.0112465	0.022596
94	-0.0402094	0.00655349	0.0519711	0.0515898	-0.00503568	-0.0830979	-0.0881072	-0.107046	-0.0266728	0.0207226		0.373777	0.145825	0.213391	0.785812	0.330844	0.222849	0.345416	0.0861432		0.0187399	-0.122911	-0.0773262	0.0961245	0.040687	-0.0408579	-0.0142572	0.0301703
94.5	-0.00974236	0.0138881	0.0464986	0.0533943	-0.00152329	-0.0802642	-0.0647717	-0.107013	-0.0186917	0.0196046		0.376804	0.145282	0.187366	0.790605	0.357479	0.216222	0.345626	0.0883382		0.0267715	-0.068816	-0.0721938	0.108889	0.0407865	-0.0357486	-5.19864e-05	0.0265894
95	0.0368234	0.00465721	0.0443814	0.0526558	0.0013993	-0.0863138	-0.0500911	-0.0953878	-0.0114845	0.0194152		0.366294	0.152193	0.180582	0.787443	0.381126	0.181829	0.341578	0.089467		0.0238345	-0.114439	-0.0801378	0.0767393	0.0418025	-0.0390057	-0.0152011	0.027812
95.5	-0.0134529	0.00653583	0.0385107	0.0485974	0.00289169	-0.0731531	-0.0450777	-0.133258	-0.0210508	0.0200284		0.360685	0.147102	0.198647	0.790275	0.355486	0.227858	0.346675	0.0870505		0.0368659	-0.121706	-0.0726178	0.111978	0.0276904	-0.00957843	-0.00456126	0.031048
96	-0.00949236	0.00878536	0.0401345	0.0559374	-0.00133298	-0.0969761	-0.0406591	-0.139881	-0.0229356	0.0221235		0.369258	0.138777	0.210256	0.7885	0.358844	0.218941	0.347429	0.0872253		0.0456463	-0.0871265	-0.0973591	0.0896597	0.0423195	-0.0979768	-0.0174728	0.0319442
96.5	-0.0164331	0.0116868	0.0502253	0.0451375	-0.00226195	-0.0911628	-0.0764491	-0.0544657	-0.0167154	0.0176149		0.369465	0.143111	0.167039	0.793215	0.357243	0.218531	0.341434	0.0897329		0.000140155	-0.0748273	-0.109264	0.0506042	0.0332294	-0.0261686	-0.0210477	0.0231069
97	0.00217868	0.00236915	0.0390651	0.0447391	-0.0050696	-0.0967329	-0.0785456	-0.0380234	-0.0162524	0.0169664		0.364268	0.135575	0.157269	0.768327	0.407073	0.201264	0.338963	0.0886402		0.0129852	-0.0977482	-0.0943745	0.114641	0.0274693	-0.0209992	-0.00967115	0.0299969
97.5	0.000520789	0.00895556	0.0378863	0.0566959	-0.00533906	-0.0886436	-0.026794	-0.0744422	-0.011395	0.0166945		0.360073	0.138586	0.188852	0.775846	0.377237	0.22042	0.343502	0.0864867		0.00502389	-0.116375	-0.0728242	0.101316	0.0258312	-0.0795683	-0.0227662	0.0302818
98	0.0140339	0.00105733	0.0475321	0.0525648	-0.00558025	-0.0980811	-0.068178	-0.118086	-0.0218422	0.021523		0.357516	0.132064	0.226887	0.781423	0.367327	0.203922	0.344856	0.0866352		0.00809837	-0.0950264	-0.106235	0.083411	0.0337782	-0.0213185	-0.0162154	0.0275607
98.5	-0.0358081	0.0126454	0.0336591	0.0421469	-0.00887218	-0.099372	-0.0777348	-0.07151	-0.0256057	0.0177729		0.369652	0.137095	0.158888	0.779522	0.387579	0.16942	0.333693	0.0911393		0.0236511	-0.0829856	-0.0999699	0.0543608	0.0314725	-0.0621178	-0.0225981	0.0248165
99	-0.00253842	0.00605413	0.0381823	0.0478843	0.0017121	-0.0906521	-0.0750338	-0.132301	-0.0258366	0.0215813		0.384653	0.126838	0.191373	0.781442	0.423098	0.197453	0.35081	0.0898758		0.0110934	-0.094335	-0.0870442	0.0757645	0.0317475	-0.0373828	-0.0166928	0.0253108
99.5	-0.0194858	0.0135269	0.0349312	0.0418431	-0.0107	-0.0688357	-0.0341248	-0.143354	-0.0232748	0.0200654		0.379915	0.125068	0.185688	0.768524	0.323864	0.226514	0.334929	0.0862985		0.013303	-0.0619787	-0.0913174	0.0925196	0.0338431	-0.00247801	-0.00268473	0.0247297
100	-0.0296108	0.0165664	0.0364635	0.0502637	-0.00171361	-0.0942919	-0.0571724	-0.14036	-0.0274818	0.0219476		0.364661	0.128675	0.158389	0.772438	0.3955	0.214942	0.339101	0.0887956		0.02778	-0.0943386	-0.104634	0.0747484	0.0388969	-0.0584511	-0.019333	0.0283245
100.5	-0.015341	0.0155805	0.0373355	0.0498253	-0.00100322	-0.0838884	-0.0609289	-0.0788589	-0.0171599	0.0172156		0.355205	0.119523	0.220247	0.768353	0.383246	0.220942	0.344586	0.0853877		0.0144491	-0.101129	-0.0863859	0.0652811	0.0275066	-0.0693459	-0.0249373	0.0258114
101	-0.00690025	0.0120336	0.0310808	0.0450192	-0.0090983	-0.0883031	-0.0348444	-0.112416	-0.0204285	0.0183619		0.374621	0.120821	0.160519	0.753209	0.353421	0.181078	0.323945	0.0875544		0.010797	-0.0924865	-0.0983242	0.0565908	0.0231993	0.0157464	-0.0140795	0.0242261
101.5	-0.0183805	0.00822017	0.0343588	0.0413956	-0.0052505	-0.0833012	-0.0362885	-0.0919484	-0.0188993	0.0163841		0.353034	0.117544	0.189329	0.755113	0.34239	0.188085	0.324249	0.0859848		0.00788444	-0.0958378	-0.102464	0.0739345	0.0312126	-0.00217746	-0.0145746	0.0263028
102	0.0226523	0.00493981	0.0376764	0.0407408	-0.00615309	-0.0843836	-0.0667436	-0.0789208	-0.016274	0.0173834		0.348075	0.111406	0.184755	0.75476	0.372459	0.203832	0.329214	0.0861577		0.0171629	-0.0772981	-0.0978222	0.0669593	0.0307578	-0.0581355	-0.0197293	0.0248905
102.5	-0.0334397	0.0108197	0.0353492	0.0553607	0.00243003	-0.0893838	-0.070716	-0.113051	-0.0253288	0.0202306		0.373375	0.110457	0.156162	0.761663	0.367055	0.198958	0.327945	0.0889809		0.0113562	-0.0842337	-0.0985641	0.0890298	0.0180612	-0.0699996	-0.0223917	0.0274226
103	-0.0129924	0.0137725	0.0331908	0.0386106	-0.0064772	-0.083117	-0.0592929	-0.133761	-0.0262584	0.0200753		0.360407	0.110212	0.177132	0.756751	0.387705	0.211273	0.333913	0.0869126		0.0232447	-0.104214	-0.149564	0.0529768	0.0309873	-0.0281297	-0.0291166	0.0303809
103.5	-0.0328739	0.0069244	0.028445	0.0421997	-0.00579507	-0.0908588	-0.0441469	-0.109731	-0.0257296	0.0179849		0.36269	0.103059	0.164309	0.73511	0.334136	0.207748	0.317842	0.0846737		0.0561411	-0.0915877	-0.140259	0.0789371	0.0345606	-0.0228889	-0.0141828	0.0324634
104	-0.00145289	0.0100185	0.0310377	0.0420996	-0.0100763	-0.0800731	-0.0251869	-0.0789373	-0.0140713	0.0151208		0.353834	0.115832	0.151708	0.738248	0.368306	0.19808	0.321001	0.0854995		0.0141587	-0.0556254	-0.0932253	0.0743667	0.00992628	-0.0182492	-0.0114414	0.0218295
104.5	0.0254615	0.0138592	0.0284648	0.0357346	-0.0114688	-0.0774462	-0.0401026	-0.0629033	-0.0110501	0.0146016		0.353397	0.111898	0.151026	0.738331	0.36866	0.221513	0.324137	0.0849561		0.0296993	-0.107744	-0.0611816	0.0675709	0.0280457	-0.0170019	-0.010102	0.0242981
105	0.0621852	0.0114668	0.0333702	0.0338846	-0.0130158	-0.0812563	-0.00522409	-0.0911154	-0.00621309	0.0181369		0.361464	0.104537	0.154429	0.736053	0.395421	0.189943	0.323641	0.0867737		0.00905495	-0.0881163	-0.126307	0.0809327	0.0294653	-0.0340918	-0.0215103	0.0286705
105.5	0.0141721	0.0104649	0.0251795	0.0453594	-0.00585914	-0.0929576	-0.044737	-0.103479	-0.0189821	0.0183303		0.36872	0.11146	0.145315	0.716451	0.324937	0.200629	0.311252	0.0828757		0.0154851	-0.105106	-0.0825813	0.063966	0.0338238	-0.0184483	-0.0154768	0.0248531
106	-0.00515684	0.0106158	0.0234965	0.0339101	-0.00893625	-0.0760945	-0.0384186	-0.120577	-0.0226451	0.0175107		0.351148	0.111231	0.204473	0.724016	0.380748	0.190863	0.32708	0.0818357		0.0106472	-0.091413	-0.149492	0.0847766	0.0275301	-0.0470341	-0.0274975	0.0318079
106.5	-0.0223608	0.020648	0.0315096	0.0365532	-0.0042876	-0.0832664	-0.0272834	-0.108943	-0.0196788	0.0175544		0.366729	0.103785	0.198664	0.731716	0.384693	0.195924	0.330252	0.0836675		0.0364747	-0.104396	-0.0747823	0.0644902	0.0142446	-0.0523913	-0.0193934	0.0250899
107	-0.0202029	0.00723108	0.0267154	0.0394783	-0.00757388	-0.0904575	-0.032033	-0.13723	-0.026759	0.0198046		0.359691	0.0972466	0.167541	0.719766	0.39782	0.212896	0.325827	0.083578		0.0306986	-0.0741833	-0.0982908	0.0894712	0.0329847	-0.104829	-0.0206915	0.0305533
107.5	0.00296815	0.0172279	0.0214923	0.0416685	-0.00751169	-0.0769319	-0.0336354	-0.108259	-0.0178726	0.0171275		0.369247	0.0910836	0.186084	0.707697	0.35823	0.183132	0.315912	0.082169		0.0128385	-0.083495	-0.131584	0.0693181	0.0109907	-0.0510952	-0.0288378	0.0273791
108	-0.0348673	0.00877412	0.0273487	0.0410755	-0.0131854	-0.0782558	-0.0361493	-0.14302	-0.0285349	0.0198719		0.357842	0.0850842	0.192289	0.710219	0.38413	0.156722	0.314381	0.0842738		0.0319089	-0.0994985	-0.100148	0.0681916	0.0350361	-0.0282123	-0.0154538	0.0269658
108.5	-0.0194134	0.0148355	0.0312835	0.0400295	-0.004949	-0.0813918	-0.0246879	-0.103722	-0.018502	0.0169818		0.358735	0.0911256	0.199069	0.693668	0.360747	0.173344	0.312781	0.080086		-0.0020236	-0.124886	-0.0671786	0.0850755	0.0268652	-0.0801994	-0.0270579	0.0289155
109	-0.0128147	0.0177626	0.0222459	0.0362494	-0.00192277	-0.0831188	-0.039215	-0.0813581	-0.0177714	0.015223		0.359013	0.097445	0.177281	0.698674	0.385078	0.210282	0.321296	0.0801011		0.0425015	-0.0809442	-0.058158	0.0657731	0.0304495	-0.0708036	-0.0118636	0.0242406
109.5	-0.0137424	0.0100522	0.0192226	0.0425216	-0.00478695	-0.0945699	-0.00154914	-0.116333	-0.0198982	0.018457		0.360591	0.0854783	0.173039	0.699116	0.418603	0.179055	0.319314	0.0835755		0.0160321	-0.137739	-0.0930134	0.0619705	0.0344527	-0.0322547	-0.0250919	0.0289434
110	0.0169287	0.0131415	0.0211335	0.0374937	-0.00471912	-0.0854885	-0.0463922	-0.121938	-0.02123	0.0189809		0.358334	0.0910194	0.168133	0.692217	0.367452	0.179404	0.309427	0.0810967		0.0297115	-0.10091	-0.0929631	0.0659018	0.0232214	-0.0515122	-0.0210918	0.0261216
110.5	0.0151655	0.0124495	0.0285993	0.0387234	-0.00959388	-0.0644905	-0.0231527	-0.104683	-0.0133728	0.0163064		0.351111	0.088891	0.149881	0.69245	0.342795	0.16033	0.297576	0.0824847		0.0293172	-0.0494103	-0.100578	0.0561219	0.0180211	-0.0407264	-0.0145424	0.021905
111	-0.0413805	0.0116258	0.0203207	0.0262354	-0.0001515	-0.0710908	-0.0408126	-0.136817	-0.0290088	0.0183946		0.365448	0.0805955	0.190338	0.70346	0.380237	0.204823	0.320817	0.0816537		0.00415288	-0.0822796	-0.0906592	0.076468	0.0245761	-0.0291365	-0.0161464	0.0239987
111.5	-0.0187226	0.0142253	0.0265054	0.0371026	-0.00875724	-0.092796	-0.0263383	-0.107389	-0.0220212	0.0175296		0.357212	0.0860331	0.188784	0.707387	0.402043	0.143798	0.31421	0.0851273		0.0178444	-0.105968	-0.115585	0.0799993	0.0171959	-0.0730802	-0.0299322	0.0296062
112	0.00990236	0.0179472	0.0215121	0.0321729	-0.00772462	-0.0716833	-0.00861599	-0.0667262	-0.00915194	0.0130939		0.371894	0.0747666	0.184934	0.705358	0.391602	0.174906	0.317243	0.084262		0.0141954	-0.127263	-0.131288	0.0582461	0.027038	-0.0278705	-0.031157	0.0301368
112.5	-0.0237292	0.00883032	0.0241065	0.0327168	-0.0126069	-0.080266	-0.0083953	-0.0946455	-0.0192486	0.015288		0.365535	0.0889134	0.141363	0.700566	0.376289	0.138433	0.30185	0.0860012		0.014226	-0.0591659	-0.0645399	0.0789923	0.0229214	-0.0427363	-0.00838373	0.0211026
113	-0.0342752	0.0172456	0.0246107	0.0325603	-0.0153034	-0.0558331	-0.027744	-0.0828716	-0.0177013	0.0134747		0.37133	0.0834072	0.171046	0.716792	0.308822	0.15647	0.301311	0.085457		0.00700427	-0.125964	-0.105454	0.0583887	0.018111	-0.0612913	-0.0348674	0.0274997
113.5	-0.0245976	0.0134578	0.025698	0.0317017	-0.00693886	-0.0896374	-0.0258921	-0.0558472	-0.0165069	0.013775		0.357219	0.0678504	0.160906	0.723538	0.358765	0.167975	0.306042	0.0876307		0.0188683	-0.125494	-0.0757419	0.0627016	0.0160997	-0.0656154	-0.028197	0.0266441
114	0.00116552	0.0204167	0.0178464	0.0345468	-0.00248807	-0.0824759	-0.0201446	-0.0509149	-0.010256	0.0130476		0.351525	0.0808009	0.160157	0.711821	0.343645	0.164655	0.302101	0.0849746		0.019183	-0.102169	-0.110117	0.0606601	0.019814	-0.0440925	-0.0261204	0.0262704
114.5	-0.0275121	0.00870668	0.0234122	0.0360384	0.0029633	-0.0776998	-0.0481433	-0.0989303	-0.0226456	0.0161671		0.374244	0.079089	0.188699	0.704094	0.415615	0.126951	0.314782	0.0869038		-0.00845986	-0.10734	-0.0443954	0.0576714	0.0220506	-0.0438708	-0.020724	0.0215493
115	0.0132247	0.0177995	0.0163321	0.0224008	0.00174414	-0.0747793	-0.0101944	-0.062759	-0.00952893	0.0126067		0.368253	0.0750866	0.155762	0.704212	0.409826	0.175694	0.314806	0.0858817		-0.00829788	-0.12163	-0.0872673	0.0569127	0.0218723	-0.069252	-0.0346103	0.025709
115.5	0.00389578	0.017525	0.0197627	0.0307649	-0.00940356	-0.0999471	-0.0240354	-0.0967652	-0.0197754	0.0170247		0.370098	0.0761124	0.152419	0.707285	0.309632	0.146025	0.293595	0.085982		-0.0194131	-0.0914603	-0.089298	0.0693181	0.0293243	-0.031447	-0.0221627	0.0238131
116	-0.0235055	0.0148949	0.01656	0.0272413	-0.0103118	-0.0891579	-0.0340816	-0.0797538	-0.0222643	0.0144713		0.366066	0.0735997	0.13877	0.708273	0.383128	0.140062	0.30165	0.0882957		0.00992595	-0.119399	-0.0846733	0.0554597	0.0205273	-0.0547844	-0.028824	0.0252917
116.5	-0.0156108	0.0106158	0.024661	0.0245891	-0.00283102	-0.0849152	0.010584	-0.0981921	-0.0163874	0.0160045		0.35652	0.0732545	0.132024	0.704429	0.330836	0.139664	0.289455	0.086965		-0.00926974	-0.120298	-0.134686	0.0504801	0.0113971	-0.0316198	-0.0389994	0.0275069
117	-0.0149068	0.0215568	0.0216915	0.0244745	-0.00626992	-0.0945247	-0.0305745	-0.0886492	-0.0209003	0.015826		0.365149	0.0657164	0.144689	0.706003	0.404686	0.134558	0.303467	0.0891677		0.023917	-0.120323	-0.116009	0.0600439	0.0144271	-0.0462452	-0.0306982	0.0282811
117.5	0.0721391	0.0179119	0.0167807	0.0279308	-0.00306844	-0.0874848	-0.0292264	-0.0563627	-0.00517248	0.0168015		0.352385	0.0686651	0.150234	0.698563	0.367075	0.18534	0.30371	0.0841624		-0.00476497	-0.112675	-0.111362	0.0509583	0.0121546	-0.0551714	-0.0368099	0.0251488
118	0.012251	0.0119662	0.0149236	0.0234686	-0.00367331	-0.08106	0.00864573	-0.0963693	-0.0137309	0.0155646		0.355692	0.0716851	0.130559	0.691935	0.355918	0.184904	0.298449	0.0839653		-0.00899468	-0.0794668	-0.123278	0.0667432	0.0121933	-0.0434914	-0.0293823	0.0252205
118.5	-0.0333805	0.0199061	0.016481	0.0288458	-0.00461736	-0.0823682	-0.0159323	-0.0803229	-0.0189235	0.0143945		0.361124	0.0690564	0.139447	0.690878	0.378983	0.158096	0.299597	0.0852934		0.0143604	-0.113355	-0.152002	0.0655891	0.0194947	-0.0181102	-0.0306705	0.0314074
119	-0.0777752	0.0144549	0.0132711	0.0333189	-0.00529007	-0.0816281	0.00137259	-0.0801868	-0.0228078	0.0160592		0.380175	0.0670441	0.160864	0.702887	0.389534	0.179141	0.313274	0.0856072		-0.00358835	-0.111084	-0.136293	0.0379505	0.0213055	-0.0588268	-0.041756	0.0267763
119.5	-0.0273476	0.0166659	0.0108094	0.0271777	-0.00490001	-0.0753318	-0.0180145	-0.038576	-0.0136896	0.0111056		0.34432	0.0583768	0.163611	0.692374	0.413055	0.164194	0.305988	0.0856032		0.0240515	-0.0779276	-0.130374	0.0453947	0.020895	-0.0753005	-0.0322101	0.0266564
120	0.00489578	0.0208615	0.0123023	0.0226882	-0.00226949	-0.0912445	-0.0271251	-0.0638023	-0.0154617	0.0138913		0.358042	0.061967	0.110436	0.698074	0.390533	0.156943	0.295999	0.0886431		0.0316644	-0.141123	-0.165502	0.0496203	0.00938441	-0.0283476	-0.0407173	0.0340336
120.5	-0.0264265	0.0171926	0.0227286	0.0304393	0.000788781	-0.0791054	-0.0418585	-0.0817416	-0.0197478	0.0147951		0.339175	0.0555903	0.135524	0.687521	0.380296	0.173978	0.295348	0.0850794		-0.00306269	-0.096289	-0.154685	0.057138	0.026568	-0.0862479	-0.0427632	0.0305649
121	-0.0464002	0.0104071	0.00434301	0.0240052	-0.00100133	-0.091757	-0.0137782	-0.0925381	-0.02584	0.0151494		0.351858	0.0618426	0.153739	0.692765	0.373509	0.136732	0.295074	0.0860988		-0.00389396	-0.118493	-0.151522	0.0262302	0.0197076	-0.0450956	-0.0455112	0.0277317
121.5	-0.0316107	0.0237421	0.0073663	0.0224135	-0.00833515	-0.0863347	-0.014565	-0.109442	-0.0245957	0.0162946		0.348563	0.058293	0.120572	0.704381	0.406334	0.175653	0.302299	0.0886815		-0.0120783	-0.141756	-0.0712343	0.0366999	0.00921024	-0.0738767	-0.0421725	0.024452
122	0.0385799	0.0125876	0.0119901	0.0275142	-0.0061399	-0.0859403	-0.0069944	-0.0763392	-0.0105927	0.0152838		0.344262	0.0634092	0.163381	0.710243	0.429371	0.166469	0.312856	0.0879327		-0.00381451	-0.127332	-0.0939506	0.0405024	0.00423528	-0.0574368	-0.0396326	0.0239089
122.5	-0.035841	0.0258246	0.0132388	0.0166925	-0.00532964	-0.0699146	-0.014613	-0.0902741	-0.020027	0.0139621		0.35371	0.0632163	0.176855	0.732155	0.392456	0.134044	0.308739	0.0907349		0.0108795	-0.127699	-0.125336	0.0430819	0.0217976	-0.0219835	-0.03321	0.0280475
123	-0.0451765	0.0145641	0.00609598	0.0267611	-0.00536921	-0.0808827	-0.0190459	-0.065221	-0.0210343	0.0129024		0.331181	0.0608965	0.159092	0.745195	0.390541	0.141433	0.304723	0.0926875		-0.00549233	-0.104495	-0.0996017	0.0808637	0.0123384	-0.0223705	-0.0231262	0.026269
123.5	-0.0155384	0.0177337	0.0179272	0.0304029	-0.00801292	-0.0801513	-0.0127851	-0.0914288	-0.0177316	0.0149465		0.336912	0.0540265	0.130742	0.741728	0.405217	0.15353	0.303693	0.093978		0.00660392	-0.109905	-0.155695	0.0512985	0.0177461	-0.0973006	-0.0478754	0.0311852
124	-0.0497686	0.0208647	0.00635256	0.0256824	0.000562661	-0.0816628	-0.00681209	-0.0942578	-0.0223799	0.0154138		0.333106	0.0496174	0.150707	0.733033	0.395	0.138279	0.299957	0.0925929		0.0259035	-0.136083	-0.110608	0.0561724	0.0105884	-0.0563886	-0.0350693	0.0290971
124.5	0.0177773	0.0164395	0.0119075	0.0204853	-0.00319658	-0.0819582	-0.0117392	-0.0744504	-0.0130918	0.013798		0.350596	0.0514816	0.167972	0.745076	0.359886	0.127477	0.300415	0.0932536		0.0125176	-0.124017	-0.12504	0.0799073	0.021969	-0.065946	-0.0334349	0.0314759
125	-0.0595449	0.0186891	0.00954092	0.0273378	-0.00965795	-0.0896913	-0.00484988	-0.0612743	-0.0211813	0.014285		0.351504	0.0550201	0.151094	0.755573	0.417884	0.13083	0.310317	0.0963392		0.0110965	-0.105273	-0.0907484	0.031803	0.00204707	-0.102098	-0.0421955	0.0236815
125.5	-0.0427949	0.0140166	0.0130164	0.0160431	-0.00067346	-0.0808358	-0.00308437	-0.0603506	-0.0180829	0.0125158		0.333768	0.0433469	0.149467	0.755581	0.429418	0.129384	0.306828	0.0975622		-0.00583462	-0.10706	-0.105867	0.0607566	0.0174793	-0.0332615	-0.0289645	0.0251461
126	-0.0281634	0.0217109	0.00949427	0.0265119	-0.00740806	-0.0832612	0.0117306	-0.0692954	-0.0148351	0.0138201		0.349754	0.0547098	0.176502	0.729218	0.387607	0.143607	0.3069	0.0903463		-0.0044838	-0.0818321	-0.118842	0.0286534	0.0109782	-0.0426386	-0.0346942	0.0213247
126.5	-0.0263147	0.0166948	0.0172866	0.0257843	0.00317246	-0.079128	0.00816597	-0.0447702	-0.00988859	0.0121802		0.338865	0.0551738	0.142215	0.734992	0.396003	0.149227	0.302746	0.0923971		0.0150603	-0.11393	-0.144705	0.021807	0.0108428	-0.0620614	-0.0454978	0.0269567
127	-0.0568739	0.0203895	0.011633	0.0236214	-0.000984374	-0.0765671	0.00458697	-0.0175479	-0.0114678	0.0121733		0.347843	0.0475393	0.134605	0.737803	0.352607	0.110265	0.288444	0.0947047		0.0086057	-0.10166	-0.10175	0.0326398	0.0141161	-0.0275436	-0.0292652	0.0221353
127.5	0.0293036	0.0197697	4.40127e-05	0.0265937	-0.00368273	-0.0878392	-0.0126699	-0.0302786	-0.00734493	0.0127057		0.353287	0.0481682	0.141406	0.73061	0.41147	0.122055	0.301166	0.0943963		0.0018516	-0.0851434	-0.1434	0.0530734	0.0141202	-0.053432	-0.0354883	0.0269362
128	-0.0788541	0.0199238	0.00635076	0.0321565	-0.00712917	-0.0736552	-0.01421	-0.0700213	-0.0231798	0.0147752		0.329348	0.0477196	0.175152	0.746215	0.422253	0.125051	0.307623	0.094908		-0.0129341	-0.123227	-0.162523	0.0549723	0.0222648	-0.100013	-0.0535767	0.0325097
128.5	-0.0724396	0.0225764	0.012261	0.0284619	-0.00820513	-0.0801635	-0.0169206	-0.0626641	-0.0221367	0.0145258		0.351677	0.0366892	0.183929	0.738416	0.39697	0.1366	0.30738	0.093293		0.0280795	-0.107588	-0.116767	0.063051	0.0119928	-0.078693	-0.0333207	0.0286918
129	-0.00847262	0.0206801	0.00367914	0.020347	-0.00910772	-0.0877576	-0.00359771	-0.0983282	-0.0203197	0.015355		0.33837	0.0505272	0.144911	0.754612	0.386553	0.124161	0.299856	0.0961344		0.0099015	-0.100048	-0.0751673	0.0526412	0.00450898	-0.046959	-0.0258537	0.0215618
129.5	0.0107313	0.0170465	0.00708999	0.0223516	-0.00924905	-0.0631145	0.018356	-0.0482591	-0.0056309	0.0107796		0.340817	0.0419019	0.206389	0.729304	0.40646	0.121559	0.307739	0.0918989		0.00488941	-0.105706	-0.147037	0.0455648	0.0211853	-0.0402154	-0.0368865	0.0282765
130	-0.00752525	0.0175442	0.0160863	0.0200032	-0.00408598	-0.0855441	0.0146955	-0.0326292	-0.00768192	0.0119676		0.352974	0.0354217	0.191552	0.743101	0.403451	0.103623	0.30502	0.095726		-0.0060241	-0.0771853	-0.107869	0.0485076	0.00825783	-0.0568545	-0.0318613	0.0218487
130.5	-0.0681765	0.0156512	0.00354995	0.0193356	0.000208407	-0.0746594	-0.0185326	-0.0615795	-0.0230254	0.0129589		0.341951	0.0466477	0.150098	0.748619	0.384083	0.117594	0.298166	0.0957226		0.0225448	-0.145693	-0.126469	0.0429348	0.0174406	-0.072667	-0.0436514	0.0306006
131	-0.0604726	0.0184049	0.00368632	0.0182387	-0.00596089	-0.0792826	-0.00158752	-0.0696913	-0.0220831	0.0134752		0.343142	0.0389532	0.165331	0.755143	0.392916	0.123523	0.303168	0.0964474		0.00249645	-0.143936	-0.144839	0.0513675	0.0145211	-0.0886185	-0.0515013	0.0318308
131.5	-0.02667	0.0180532	0.0119003	0.023514	-0.010813	-0.0802608	-0.0174004	-0.04157	-0.0154058	0.0114718		0.344998	0.0370805	0.149736	0.740084	0.462998	0.113749	0.308108	0.0983366		0.0228932	-0.141891	-0.121158	0.0511422	0.0126895	-0.0717127	-0.0413393	0.030271
132	-0.0664002	0.0224094	0.00849846	0.025586	-0.00936022	-0.0905478	-0.0356408	-0.064491	-0.0262433	0.0147077		0.345555	0.0292881	0.163692	0.74612	0.368318	0.139334	0.298718	0.0947657		0.00175992	-0.0940439	-0.0767181	0.0854663	0.00952126	-0.0548596	-0.021479	0.0249223
132.5	-0.0430844	0.0235751	0.000670202	0.0171472	-0.0102157	-0.0817427	-0.00447567	-0.0627342	-0.0201075	0.012633		0.342347	0.0359681	0.165936	0.74305	0.423964	0.144204	0.309245	0.0949801		0.0262214	-0.138201	-0.115367	0.0431417	0.00452142	-0.0452684	-0.037492	0.0281769
133	-0.0351963	0.0167896	0.00351586	0.0178003	-0.0123186	-0.066829	0.000667344	-0.0781042	-0.0192094	0.0122579		0.34911	0.0321446	0.162955	0.764592	0.401823	0.128479	0.306517	0.0983436		0.0199837	-0.0990654	-0.139762	0.0495467	-0.000725855	-0.0583948	-0.0380697	0.027338
133.5	-0.0299726	0.0131511	-0.00214496	0.0188263	-0.0024598	-0.0772742	-0.0123773	-0.0723472	-0.0205748	0.0121246		0.346125	0.0300246	0.185841	0.743107	0.427129	0.131081	0.310551	0.0954931		0.0157388	-0.134387	-0.138926	0.0534458	0.0188533	-0.076236	-0.0435852	0.0312779
134	0.0215471	0.0184065	0.00588605	0.020045	-0.0049019	-0.0872555	-0.0376846	-0.109727	-0.0217105	0.0170323		0.346086	0.0303586	0.150264	0.739896	0.414101	0.125276	0.300997	0.0963445		-0.0108589	-0.122816	-0.107228	0.041937	0.00889646	-0.0895014	-0.0465951	0.0255557
134.5	-0.0900449	0.0190712	0.00545723	0.0215349	-0.0083766	-0.074477	-0.00630355	-0.0830159	-0.0270193	0.0156491		0.349308	0.0379651	0.168116	0.757972	0.396097	0.153504	0.310494	0.0954701		0.0144216	-0.132139	-0.161815	0.0376425	0.00211481	-0.0794406	-0.0532025	0.0309961
135	-0.038466	0.02156	0.00248059	0.0242544	-0.00343966	-0.0829902	0.00124305	-0.0718111	-0.0183961	0.0136297		0.341445	0.0278781	0.196543	0.74752	0.397029	0.113678	0.304016	0.0958357		0.0071693	-0.110113	-0.0787097	0.0311731	0.00661425	-0.134159	-0.0463375	0.0260834
135.5	-0.0514989	0.0144309	0.00187414	0.0271831	-0.00892683	-0.0613319	0.0071249	-0.0501314	-0.0151595	0.0112982		0.352624	0.0308813	0.140775	0.752211	0.360047	0.110832	0.291229	0.0977279		-0.0188569	-0.124413	-0.106168	0.0502272	-0.0015276	-0.104983	-0.0509536	0.0263862
136	-0.108722	0.0240311	-0.00163001	0.020156	-0.0137074	-0.0854903	-0.0404432	-0.0534429	-0.0324061	0.0160049		0.355938	0.027934	0.174113	0.756223	0.37153	0.0995793	0.297553	0.0980703		0.00330633	-0.111285	-0.145029	0.0387828	0.00106286	-0.0800943	-0.0488759	0.0273884
136.5	-0.0458542	0.0180275	-0.000121057	0.0236632	-0.00678811	-0.067696	-0.0214831	-0.0523006	-0.019069	0.0111132		0.354632	0.0275413	0.159101	0.750809	0.404375	0.0902264	0.297781	0.0993062		-0.00399787	-0.164146	-0.0854264	0.032341	-0.00350708	-0.0696202	-0.0490593	0.0267244
137	-0.0771304	0.0194694	0.00189567	0.020156	-0.0159478	-0.0731774	-0.0322777	-0.045962	-0.0253718	0.012718		0.335438	0.0311063	0.128038	0.751359	0.417778	0.128408	0.298688	0.0986034		0.0149533	-0.100172	-0.132962	0.0477627	0.00882043	0.0020903	-0.0265845	0.0268995
137.5	-0.00728841	0.019797	0.0075224	0.0160212	-0.00441197	-0.0625203	0.00737917	-0.0387286	-0.00777869	0.00948424		0.346003	0.036277	0.142062	0.744041	0.425112	0.130818	0.304052	0.0968704		0.00491692	-0.0975299	-0.124678	0.0394173	0.00344321	-0.100475	-0.0458175	0.025893
138	-0.105979	0.0240439	-0.00475737	0.0165379	-0.0054785	-0.0721993	-0.0233254	-0.0746071	-0.0307206	0.0157663		0.341514	0.027797	0.157585	0.750696	0.424435	0.120958	0.303831	0.098112		-0.0139243	-0.109545	-0.127356	0.0174113	0.013494	-0.0515047	-0.0452374	0.023133
138.5	0.001455	0.0202209	0.00882322	0.022248	0.00567108	-0.0657849	-0.0108948	-0.0806982	-0.01237	0.0129605		0.332218	0.0294978	0.141389	0.75674	0.366048	0.0815005	0.284566	0.099792		-0.00511643	-0.137229	-0.159829	0.0471511	0.00363121	-0.0746506	-0.0543405	0.0309483
139	-0.0154002	0.0248612	-0.0035947	0.0195193	-0.0116139	-0.0785564	-0.00658661	-0.0776795	-0.0186313	0.0130238		0.348335	0.0285237	0.153752	0.741248	0.365478	0.130105	0.294574	0.0950093		-0.0236	-0.0893134	-0.105521	0.0351504	0.0130614	-0.0293507	-0.0332622	0.0206098
139.5	-0.0553739	0.0269791	-0.00270655	0.0233267	-0.00566882	-0.0782992	-0.00758451	-0.053513	-0.019105	0.0128146		0.350221	0.0319587	0.177545	0.74389	0.369647	0.109154	0.297069	0.0953774		0.00484968	-0.115295	-0.115847	0.0791395	0.00567289	-0.0333817	-0.0291435	0.028401
140	-0.00636736	0.019227	0.0017288	0.0185316	-0.00320411	-0.0712663	0.000413072	-0.0504737	-0.0114264	0.0107158		0.336618	0.0298052	0.167043	0.754005	0.397643	0.109007	0.29902	0.0977536		-0.01081	-0.115291	-0.0681214	0.048503	0.0179824	-0.134136	-0.0436456	0.0275262
140.5	0.0111129	0.018453	0.00383165	0.0203215	-0.0015101	-0.0889216	-0.00901419	-0.0268763	-0.00907539	0.0118227		0.332782	0.0235584	0.182225	0.757263	0.38577	0.115818	0.29957	0.0974097		0.00771635	-0.122896	-0.123975	0.0485351	-0.00494054	-0.0808569	-0.0460695	0.0272362
141	-0.0280055	0.0263224	-0.000505024	0.0159321	-0.00938472	-0.0754725	0.00886642	-0.0575793	-0.0149783	0.0119338		0.34124	0.0147822	0.130342	0.741929	0.399869	0.110596	0.289793	0.0989123		0.00284791	-0.124417	-0.119222	0.0412795	-0.00332738	-0.0787944	-0.0469389	0.0260317
141.5	-0.0824857	0.0150619	-0.00625735	0.0179003	0.00523203	-0.0904748	-0.0122765	-0.0952723	-0.0310716	0.0163494		0.350453	0.0267782	0.147091	0.740185	0.396746	0.0947696	0.29267	0.0979445		-0.0123198	-0.12008	-0.0498067	0.0375643	0.000874869	-0.0588306	-0.0337662	0.0204649
142	-0.0961765	0.0162131	0.0027874	0.0223444	-0.00603815	-0.0833637	0.0155591	-0.082121	-0.0263494	0.016973		0.349733	0.0217375	0.171476	0.73795	0.392896	0.115912	0.298284	0.0958274		-0.00826426	-0.169455	-0.104528	0.0375091	0.00167247	-0.101775	-0.0574733	0.0296483
142.5	-0.0530778	0.0226422	-0.00497627	0.0272595	-0.00529761	-0.0792461	-0.0128666	-0.0534965	-0.0198824	0.0126681		0.349977	0.0159477	0.198958	0.739592	0.374877	0.0961588	0.295919	0.0962568		0.00692176	-0.106911	-0.102419	0.0259268	0.0257524	-0.121885	-0.0454357	0.0267508
143	-0.0497555	0.0203172	-0.000784926	0.0209164	-0.0134888	-0.0863294	0.033977	-0.0346005	-0.0137186	0.0135827		0.345798	0.0181082	0.165604	0.730489	0.404541	0.104505	0.294841	0.0962911		-0.000223527	-0.0907872	-0.155801	0.0526733	0.0139557	-0.100306	-0.0467481	0.0300097
143.5	-0.00271605	0.0224078	-0.00288598	0.0154046	-0.000648963	-0.0673277	-0.0205668	-0.082653	-0.0173733	0.01258		0.330234	0.0193799	0.149791	0.746527	0.368644	0.0773554	0.281988	0.099135		-0.0174327	-0.119468	-0.114106	0.0228277	-0.0101961	-0.0426912	-0.0468445	0.021648
144	-0.0336239	0.0230067	-0.00662338	0.0145605	-0.00451184	-0.069998	-0.0214927	-0.0408277	-0.0174388	0.0101024		0.330795	0.0105925	0.159182	0.738657	0.397761	0.124045	0.293505	0.0967641		-0.00623803	-0.144165	-0.125476	0.0473948	-0.00163957	-0.120939	-0.0585103	0.0302247
144.5	-0.00841341	0.0278622	-0.00182917	0.0111497	-0.00603061	-0.0815117	0.00463495	-0.045595	-0.0124666	0.0115328		0.336708	0.0199445	0.176762	0.743368	0.406719	0.133326	0.302804	0.0958189		0.000806396	-0.12564	-0.0909493	0.0433302	0.00759984	-0.0959894	-0.0434736	0.025743
145	-0.0749133	0.0217494	-0.00677051	0.0174674	-0.00529007	-0.0728056	0.00526823	-0.0890328	-0.0255409	0.0150523		0.344232	0.0157898	0.147692	0.736805	0.39909	0.106552	0.291693	0.097669		-0.0129157	-0.137047	-0.0862186	0.0280786	0.00537708	-0.0530375	-0.0426272	0.0230352
145.5	-0.0307029	0.0205661	-0.0044667	0.0198995	-0.00704626	-0.0576869	-0.0149104	-0.123262	-0.0247012	0.0156593		0.342629	0.0168938	0.172473	0.736871	0.424648	0.0944016	0.297986	0.0981388		-0.0126132	-0.0827308	-0.0970858	0.0416335	-0.00496266	-0.0520157	-0.0346291	0.0195021
146	-0.0744791	0.0239347	-0.000474522	0.0218059	0.00337408	-0.0724078	0.00143976	-0.057571	-0.0192972	0.0137996		0.336526	0.018656	0.164893	0.74077	0.40972	0.078617	0.29153	0.099092		0.00129232	-0.131531	-0.139891	0.0588623	0.00995531	-0.0872247	-0.0480894	0.0308012
146.5	-0.0458936	0.0240198	0.00404158	0.0212365	-0.00335109	-0.0741417	-0.0295766	-0.0330911	-0.0170945	0.0113817		0.330077	0.0128579	0.163031	0.73469	0.399664	0.112796	0.292186	0.0965435		-0.00500946	-0.115316	-0.138976	0.0512204	0.0119693	-0.092458	-0.048095	0.028897
147	-0.0587028	0.0250844	-0.00265632	0.015832	-0.00340762	-0.0740809	-0.0198711	-0.0627218	-0.0225655	0.0125548		0.343149	0.00919365	0.15824	0.742881	0.419178	0.111166	0.297301	0.0989304		-0.0200274	-0.127947	-0.119852	0.0575426	0.0110736	-0.0757363	-0.0458244	0.0277363
147.5	-0.103308	0.0261361	-0.0048417	0.0257897	-0.00415005	-0.0636149	-0.00722948	-0.060631	-0.0239812	0.0154292		0.336712	0.0137467	0.137202	0.734069	0.413279	0.0888485	0.28731	0.0992347		0.0126337	-0.127619	-0.0679206	0.0240324	0.00226272	-0.0813866	-0.0396663	0.0228629
148	-0.0411634	0.0208182	0.0027264	0.020096	-0.0094714	-0.0712003	-0.00706157	-0.00785657	-0.0116391	0.0102516		0.328419	0.012324	0.169977	0.744151	0.435486	0.100657	0.298502	0.0993973		-0.016632	-0.102661	-0.0225439	0.0451188	0.00463201	-0.102372	-0.0324097	0.0220805
148.5	-0.0405449	0.0236136	0.00471262	0.0167616	-0.00267839	-0.0824568	0.0103009	-0.0890369	-0.019916	0.0148805		0.335029	0.00506547	0.145592	0.730477	0.416091	0.0903653	0.287103	0.0991133		0.0233975	-0.119741	-0.155662	0.0305202	0.00746161	-0.114736	-0.0547933	0.0312867
149	-0.0185976	0.0164829	-0.000391987	0.0125286	0.00427102	-0.0698052	-0.0194777	-0.0363656	-0.0139194	0.00953407		0.330659	0.00759632	0.179155	0.743435	0.374354	0.0830963	0.286383	0.0984597		-0.017011	-0.115662	-0.0992838	0.0378264	0.00125086	-0.106944	-0.0499706	0.0243827
149.5	-0.0478344	0.022525	-0.00602051	0.0147206	-0.00469462	-0.0702934	-0.00210086	-0.0545028	-0.0185251	0.0113476		0.335463	0.0115303	0.162772	0.734422	0.368078	0.084294	0.28276	0.0973631		0.00101116	-0.0890223	-0.0959812	0.0482777	2.61258e-05	-0.10191	-0.0395998	0.0238266
150	-0.0430778	0.0296364	-0.0113817	0.0191864	-0.01008	-0.0619974	-0.0291736	-0.0467002	-0.0191985	0.0106509		0.325131	0.0121004	0.123758	0.734728	0.314327	0.0792665	0.264885	0.097888		-0.0257149	-0.119446	-0.108762	0.0408519	0.00398094	-0.0449002	-0.0423318	0.0233919
150.5	-0.0680581	0.0125924	-0.00162642	0.0191191	-0.0019793	-0.0701996	-0.010962	-0.051917	-0.0216289	0.0119659		0.350258	0.00304051	0.180803	0.73155	0.460167	0.076428	0.300374	0.100918		0.00116091	-0.129144	-0.105666	0.0119074	0.00887849	-0.11557	-0.0547388	0.0255136
151	-0.067091	0.00971022	-0.0034081	0.0244891	-0.000123235	-0.0759642	-0.0116049	-0.0775351	-0.0251909	0.0137199		0.335841	0.0165752	0.174756	0.727824	0.37297	0.0811063	0.284845	0.0960406		-0.0338656	-0.135948	-0.0820067	0.0349434	0.00555954	-0.160847	-0.0620275	0.0290501
151.5	-0.095808	0.0259627	-0.00514313	0.0207727	-0.0101743	-0.0765966	-0.00810265	-0.0872759	-0.0295457	0.0162889		0.337975	0.000682952	0.177209	0.732992	0.386632	0.110712	0.291034	0.096653		0.0132297	-0.145446	-0.13497	0.034056	-0.000157722	-0.104243	-0.0562552	0.0300793
152	-0.105038	0.0160863	-0.0142471	0.0151026	-0.0110523	-0.0816559	0.00723044	-0.0638394	-0.0296767	0.0156099		0.327787	-0.0016257	0.158645	0.734955	0.38776	0.0652278	0.278792	0.100123		-0.00724351	-0.136043	-0.0595582	0.013411	0.0113072	-0.0843733	-0.04375	0.0223868
152.5	-0.0359923	0.0306721	-0.00276576	0.0120611	-0.00143661	-0.0709414	-0.0184414	-0.0176304	-0.0130593	0.0102398		0.334364	0.00861509	0.164002	0.72194	0.390383	0.0824355	0.283623	0.0966622		-0.0221514	-0.123314	-0.100383	0.0236278	0.00175817	-0.0958655	-0.0527214	0.0228767
153	0.0258826	0.0245497	-0.00197809	0.01356	0.00174979	-0.0735353	-0.0036121	-0.0550018	-0.00854815	0.0120705		0.33981	0.0122919	0.171063	0.725946	0.413908	0.0801376	0.290526	0.0976172		-0.00110064	-0.139263	-0.11038	0.0469948	0.0139848	-0.118219	-0.0513305	0.0298778
153.5	-0.0600976	0.0163769	0.000499749	0.0192483	-0.00339443	-0.074133	-0.00949874	-0.0371862	-0.0185231	0.011515		0.341682	0.00497324	0.152564	0.721998	0.44317	0.0832803	0.291278	0.0993672		0.00749326	-0.112791	-0.132298	0.068725	0.00700268	-0.177107	-0.0564959	0.0362282
154	-0.0376963	0.0149061	-0.00457436	0.0178985	-0.00399742	-0.0676178	-0.00351615	-0.059402	-0.0179999	0.0108409		0.330197	0.00138868	0.165255	0.739568	0.402661	0.0606771	0.283291	0.101029		-0.00529368	-0.127186	-0.113476	0.0214391	-0.00260166	-0.0644282	-0.0485911	0.0232879
154.5	0.0154616	0.0194678	-0.00472328	0.0189918	-0.00603061	-0.0764958	-0.0319467	-0.0527501	-0.0147532	0.0118262		0.338304	-0.00506352	0.193064	0.737798	0.361263	0.11093	0.289382	0.0966548		-0.028227	-0.136873	-0.0874124	0.00896473	0.00213969	-0.0886335	-0.0550069	0.0216994
155	-0.0676304	0.0205725	-0.000165913	0.017049	-4.97463e-05	-0.0809939	-0.0179665	-0.0186243	-0.0184762	0.0123659		0.343607	0.00094009	0.173572	0.718837	0.375962	0.0711301	0.280675	0.0969703		0.00294265	-0.158429	-0.112678	0.00390692	-0.000239279	-0.123249	-0.0646243	0.0278592
155.5	-0.0153608	0.0254376	-0.00499062	0.0183387	-0.00968056	-0.0701214	-0.026866	0.00792585	-0.00941464	0.00994554		0.327773	-0.000272929	0.17008	0.721348	0.392165	0.0731839	0.280713	0.0975981		-0.00241784	-0.159011	-0.12123	0.0282074	0.0132245	-0.10977	-0.0584995	0.0300279
156	-0.0109858	0.0219662	0.00616775	0.0130343	-0.00557649	-0.0690025	-0.00235514	-0.035215	-0.0102458	0.00969004		0.318454	0.003995	0.130499	0.716891	0.397572	0.0969173	0.277388	0.0969024		0.0216707	-0.137204	-0.0820736	0.0178849	0.00286817	-0.0991527	-0.0460011	0.0255406
156.5	-0.0809265	0.0135076	0.00809476	0.0163869	-0.000104392	-0.0804241	0.00212101	-0.0373718	-0.0198396	0.0135704		0.347289	-0.00369398	0.175186	0.72902	0.435714	0.0591489	0.290444	0.101356		-0.0215738	-0.131236	-0.0965112	0.0255175	-1.25791e-05	-0.106524	-0.0550566	0.02404
157	0.0169155	0.0288336	-0.00478428	0.0100383	0.000734135	-0.0859472	-0.0430723	-0.0482508	-0.0156916	0.0130157		0.340912	0.00207625	0.183303	0.721773	0.424569	0.0528636	0.287583	0.099647		-0.00471607	-0.130316	-0.167589	0.0398311	0.00297461	-0.0632674	-0.053847	0.0304036
157.5	-0.0821041	0.0216258	0.00304757	0.0186243	0.00254874	-0.0605484	-0.010084	-0.0231235	-0.0162517	0.0123497		0.345716	0.00367358	0.153858	0.731774	0.397584	0.0800212	0.285438	0.0991882		-0.0138234	-0.131192	-0.150496	0.0268004	0.00583877	-0.121213	-0.0640142	0.0292957
158	-0.0443673	0.0176325	-0.000413518	0.0166579	0.00233016	-0.0814352	-0.00696562	-0.0427041	-0.0174081	0.0116203		0.330434	-0.00965427	0.194499	0.73102	0.416067	0.0662903	0.288109	0.100113		0.00248422	-0.142178	-0.144923	0.0189838	0.00880937	-0.0715474	-0.0547285	0.0282829
158.5	-0.00616341	0.00716043	-0.00550198	0.0131798	0.00320638	-0.0797969	0.00899596	-0.047991	-0.0133638	0.0109162		0.347309	-0.00120505	0.165327	0.720341	0.414207	0.0499575	0.282656	0.100194		0.0019769	-0.128929	-0.130189	0.0301569	-0.00221046	-0.138825	-0.0613367	0.0294281
159	-0.125479	0.0212324	-0.00357317	0.0137074	0.00350787	-0.0793	-0.00672094	-0.0273382	-0.0254955	0.0169049		0.347749	0.0076662	0.182851	0.716537	0.428844	0.0747234	0.293062	0.0974515		-0.0234228	-0.137739	-0.0771923	0.027651	-0.00180683	-0.142818	-0.0592213	0.0266617
159.5	-0.0993738	0.0198451	-0.00693916	0.0175329	0.00491169	-0.0752032	-0.0349547	-0.0117908	-0.0232465	0.0144384		0.339424	0.00574605	0.19082	0.733593	0.379404	0.0827734	0.288627	0.0972736		0.011289	-0.158756	-0.128711	0.00850033	-0.00437932	-0.118523	-0.0650967	0.029154
160	-0.0834396	0.0231126	-0.00345834	0.0151008	0.00755164	-0.089151	-0.000565636	-0.0150694	-0.0182399	0.0144196		0.320375	-0.000970276	0.164586	0.745452	0.384461	0.0821989	0.282684	0.100053		0.00179353	-0.154947	-0.120126	0.0361067	0.0118187	-0.142078	-0.0612386	0.0322984
160.5	-0.0657423	0.0154745	-0.000479905	0.0104567	0.00188546	-0.0804362	-0.0204324	-0.0230122	-0.0202858	0.0117257		0.346022	-0.0017347	0.146056	0.732192	0.392114	0.0791051	0.282292	0.0998469		-0.0249997	-0.126942	-0.103657	0.0279177	-0.00379322	-0.0705369	-0.0503353	0.022388
161	-0.0353476	0.0255131	0.00127127	0.0175747	-0.00306279	-0.0775157	0.0109342	-0.0156261	-0.00953236	0.0110861		0.324022	0.000607488	0.172622	0.723722	0.430771	0.0529763	0.28412	0.100338		-0.0155837	-0.147414	-0.130178	0.00531391	-0.0126774	-0.119169	-0.0699515	0.0257882
161.5	-0.00579499	0.0202883	-0.00347808	0.0143149	0.00409955	-0.0685821	-0.0101416	-0.0433103	-0.0115755	0.00991307		0.328426	-0.00555124	0.15396	0.726164	0.407738	0.0730225	0.280627	0.0996993		-0.0229307	-0.122208	-0.102915	0.0134386	0.00981293	-0.0736024	-0.0497342	0.0216657
162	-0.00499894	0.020497	-0.00162642	0.018668	0.00557875	-0.0721593	-0.0128091	-0.0613527	-0.0135253	0.0115238		0.327667	-0.00821485	0.171187	0.735024	0.389896	0.105369	0.286821	0.0980896		-0.00387563	-0.161409	-0.140203	0.0539378	0.00401135	-0.107741	-0.0592133	0.0330003
162.5	-0.0849923	0.0134145	-0.0033453	0.023334	0.0019533	-0.0764628	0.0146139	-0.026798	-0.0172853	0.0138919		0.337598	-0.00804436	0.163006	0.714976	0.401642	0.0429025	0.275347	0.0999876		-0.0318241	-0.120098	-0.181452	0.0230346	0.00533975	-0.147988	-0.0754978	0.0318877
163	-0.0675581	0.0123499	-0.00842838	0.0185898	0.00670935	-0.0667144	-0.0285596	-0.0196429	-0.0191568	0.0111065		0.352024	0.000843663	0.134668	0.730369	0.427554	0.0933315	0.289798	0.10041		-0.0227015	-0.142677	-0.0947818	0.0716079	-0.00154142	-0.0918344	-0.046988	0.0289441
163.5	-0.0754199	0.0110574	0.00180237	0.0111297	0.000641803	-0.0716277	-0.0248414	-0.0317137	-0.0223714	0.0116508		0.343901	-0.0128755	0.146908	0.734864	0.386871	0.0641089	0.277296	0.101695		-0.029367	-0.151788	-0.180408	0.0389805	-0.00311726	-0.139633	-0.0775555	0.0338991
164	-0.0275647	0.0125619	-0.00691404	0.0136764	-0.00372419	-0.0823508	-0.0160475	-0.00946904	-0.014979	0.010078		0.341105	-0.00942089	0.179389	0.721623	0.368369	0.0637297	0.277466	0.0981849		-0.0285816	-0.15118	-0.171349	0.0115442	0.00110572	-0.0999942	-0.0730758	0.029398
164.5	-0.0608278	0.0146251	-0.00285548	0.016416	0.00337597	-0.067861	-0.0120223	0.0191925	-0.0112446	0.0113945		0.341838	-0.0107066	0.167712	0.723441	0.419579	0.0614055	0.283878	0.100638		-0.0323467	-0.151839	-0.119211	0.010689	-0.00992932	-0.0827879	-0.0642375	0.0239281
165	-0.0841502	0.0205629	-0.00841044	0.0268339	0.00647192	-0.0622684	-0.0310015	-0.03352	-0.0206852	0.0130359		0.350092	-0.0198182	0.152423	0.727092	0.363307	0.0469725	0.270011	0.101579		-0.0190922	-0.132462	-0.109699	0.0169193	-0.00283804	-0.120811	-0.0613306	0.0248643
165.5	-0.0161108	0.0259643	0.0025398	0.0157429	-0.00769636	-0.0636739	-0.0093932	-0.0332932	-0.0107401	0.00933364		0.347454	-0.00577484	0.152772	0.740818	0.401945	0.071224	0.28474	0.101779		-0.00677286	-0.135897	-0.107401	0.00433914	-0.0156106	-0.112223	-0.0622609	0.0233563
166	-0.101025	0.0156174	0.00142558	0.0189572	0.00213796	-0.0838571	-0.0283725	0.039635	-0.0169352	0.0167376		0.347549	-0.0106619	0.166873	0.728429	0.431302	0.0571177	0.286768	0.102072		0.00593156	-0.117412	-0.122563	0.00598522	0.0036008	-0.0592325	-0.0472818	0.0229605
166.5	-0.0808015	0.0242992	0.000167815	0.0122757	-0.000402116	-0.0762839	-0.0171029	-0.0123393	-0.0187734	0.012939		0.351539	-0.012037	0.144089	0.723808	0.406554	0.0551915	0.278191	0.101683		-0.044935	-0.173865	-0.0738786	0.0187217	-0.000604211	-0.0933634	-0.0613207	0.0259285
167	-0.0982554	0.0264524	0.00397878	0.013178	-0.00489247	-0.0769632	-0.0156684	-0.015222	-0.020924	0.014505		0.341086	-0.00896111	0.179547	0.72509	0.389294	0.0581502	0.280701	0.0995039		-0.0143368	-0.134675	-0.0986757	0.00343793	-0.0158996	-0.122794	-0.0638239	0.0229577
167.5	-0.0834988	0.0208551	-0.00496191	0.0149753	-0.000159037	-0.0782923	-0.0311982	-0.000701487	-0.0203727	0.0133692		0.341026	-0.00600822	0.177417	0.730798	0.417443	0.105298	0.294329	0.0982206		-0.0236428	-0.148604	-0.112723	0.0337526	-0.00425353	-0.120939	-0.0627349	0.0276419
168	-0.0808541	0.0191322	-0.00324124	0.0124158	0.00403171	-0.074748	-0.0107989	-0.0109908	-0.0181317	0.0126732		0.353882	-0.00969759	0.184052	0.725676	0.399169	0.0808885	0.288995	0.098662		-0.0144927	-0.150347	-0.0566517	0.00322182	-0.00668641	-0.104848	-0.0549674	0.0229344
168.5	-0.0736041	0.0127128	0.000241379	0.0072296	-0.00154779	-0.0782089	-0.0142963	-0.00510588	-0.0190724	0.0119052		0.331482	-0.0128755	0.192067	0.721782	0.404261	0.0701877	0.284484	0.0986753		0.0182203	-0.165252	-0.0952002	0.0263268	-0.00268183	-0.125762	-0.0573915	0.0304791
169	-0.064216	0.0194116	-0.00215752	0.0238106	0.0015444	-0.0899727	-0.0431922	-0.0114238	-0.0207745	0.0135283		0.334631	-0.0207531	0.163687	0.739709	0.409779	0.0507648	0.279636	0.103753		-0.00533036	-0.148011	-0.0792341	0.00865206	0.00654652	-0.107974	-0.0542251	0.02491
169.5	-0.0470384	0.017875	0.000663025	0.0136819	0.000475982	-0.0724443	0.00581516	0.000795513	-0.010022	0.0106059		0.355931	-0.0115059	0.145664	0.722502	0.367598	0.0422754	0.270411	0.101116		-0.0321542	-0.145911	-0.162334	0.0371689	-0.000952555	-0.101974	-0.0676928	0.0302534
170	-0.145518	0.022146	0.00146684	0.0204871	0.00730668	-0.0858603	-0.0172373	-0.0119187	-0.026141	0.0195599		0.340449	-0.0211975	0.185121	0.71583	0.426933	0.0686746	0.285968	0.0998899		-0.00145516	-0.180611	-0.137263	-0.0158093	0.00188258	-0.149611	-0.0804778	0.0312809

## Sheet: 10e
	Endocytic Block (in %, 1 min post-stimulation)
Neuron#	shCPT2: Glucose	shCPT2: PA	shCPT2: CPT2 + PA
1	-0.97	37.68	2.67
2	1.4	15.21	-6.88
3	4.43	18.74	-7.21
4	4.86	79.06	7.6
5	-0.15	35.75	4.08
6	-0.8	21.62	-4.08
7	-0.64
8	-0.1
mean	1.46167	34.6767	-0.636667
SE	0.782298	8.79308	2.32778
One way ANOVA with Tukey's test
	p=0.0006
		p=0.0007

## Sheet: 10f
	shCPT2
time (sec.)	c1	c2	c3	c4	c5	c6	c7	mean	SE
1	0.017431	0.0238724	0.00549418	0.00200885	0.00765183	0.00964298	-0.0038562	0.00889214	0.00326036
2	0.0121423	0.0139065	0.00859612	0.00118449	0.015314	0.00783195	-0.0090674	0.00712971	0.00299104
3	0.00998787	-0.00135601	0.0192203	0.00116611	0.0113324	0.00248001	-0.0104432	0.00462678	0.00339915
4	0.00589086	0.00264855	0.0108528	-0.00885749	-0.00889386	0.00214685	-0.0112426	-0.00106499	0.00299701
5	0.00403816	0.00660293	0.0184138	-0.00417911	-0.0159705	0.00365889	-0.0127374	-2.47524e-05	0.0041579
6	-0.000430798	-0.00590935	-0.00258638	-0.00351489	-0.0126664	-0.0101161	-0.014907	-0.00716156	0.0019173
7	0.00305145	-3.26567e-05	-0.0017411	0.00526166	-0.00847562	-0.0108465	-0.0142005	-0.00385475	0.00258391
8	0.00176719	-0.0146742	-0.00275698	-0.00605624	-0.00450231	0.00637116	-0.0172179	-0.00529562	0.00294074
9	0.000940486	0.00107118	0.0130086	-0.00458079	0.0118175	0.00426541	-0.0162549	0.0014668	0.00349708
10	0.00319602	-0.00357624	-0.0198022	-0.00585146	0.0159498	0.00505133	-0.00706324	-0.001728	0.00393381
11	-0.000736775	-0.00557381	-0.00820089	-0.00122296	-0.000888694	0.0112618	-0.00308465	-0.00120657	0.0021538
12	0.000704687	0.00410361	-0.0184295	-0.00610087	-0.00739655	0.0022579	-0.00114556	-0.00371519	0.00270565
13	-0.00221894	-0.00573374	0.00592845	0.00190646	-0.00992274	0.0129618	-0.00959168	-0.000952916	0.00295784
14	0.00188649	-0.00500308	-0.00722378	-0.00102606	-0.00827486	-0.0134135	-0.000651024	-0.00481512	0.00185355
15	0.000467484	-4.20645e-05	-0.00395123	-0.00295044	-0.00878512	0.00512821	0.000616918	-0.00135946	0.00153502
16	-0.00010096	-0.00359192	-0.0236641	-0.00105756	-0.00232745	-0.00582768	-0.00226849	-0.0055483	0.00286804
17	-0.00257685	-0.00161002	0.0124193	0.00053865	0.000675534	0.00486766	-0.000853671	0.00192294	0.00182251
18	-0.00139505	0.000676059	0.00454033	0.000525523	0.0060876	0.0143927	0.00273077	0.00393684	0.00184318
19	-0.00116907	-0.00151281	-0.0110159	0.00180144	-0.00555628	-0.00368775	-0.0014077	-0.00322115	0.0014433
20	-0.00462325	-0.00294278	-0.0277354	0.00414326	-0.00456087	0.00370587	0.00681905	-0.00359916	0.00405777
21	-0.00217543	-0.000126734	0.00903815	-0.00239387	0.0083963	0.013265	0.00142193	0.00391791	0.00218155
22	-0.00134031	-0.00790693	-0.0159945	0.00252867	-0.00477835	-0.0136741	0.0033257	-0.00540569	0.0026452
23	-0.00318038	-0.000355656	-0.0115355	-0.0024385	-0.000729762	-0.0127856	0.00763521	-0.00334146	0.00244698
24	-0.00440008	0.00466494	0.0185534	-0.00589609	0.0152806	0.0127525	0.00249466	0.00620712	0.00335869
25	-0.00674684	-0.000528131	0.00893734	0.00117661	0.00424733	-0.012619	-0.000359137	-0.000841698	0.00247233
26	-0.00431025	-0.00578705	0.00668843	0.00130263	-0.00770605	-0.00719876	0.0065346	-0.00149664	0.00219799
27	-0.00652368	-0.000568898	0.00758799	0.00115036	0.00259109	-0.00411916	0.0280896	0.00402961	0.00404269
28	-0.0109196	0.00337294	0.00184164	0.00926007	0.00638037	-0.0184109	0.0366436	0.004024	0.00610926
29	-0.00865569	0.00591303	0.00351669	0.0221716	0.00571118	-0.00934296	0.0400402	0.00847915	0.00611737
30	0.109652	0.0606096	0.0521862	0.116826	0.0839477	0.0413104	0.0617793	0.0751873	0.0101693
31	0.353377	0.297819	0.383101	0.370981	0.315378	0.284027	0.150531	0.307888	0.0275514
32	0.517203	0.495128	0.683013	0.633278	0.568582	0.585052	0.304783	0.541005	0.0428221
33	0.802923	0.688162	0.833953	0.820205	0.776265	0.805199	0.520921	0.749661	0.0390747
34	0.951957	0.8841	0.961807	0.947782	0.892093	0.969012	0.798607	0.915051	0.0214645
35	1	1	1	1	1	1	1	1	0
36	0.975177	0.953933	0.913844	0.990087	0.83896	0.843939	0.96251	0.925493	0.0217099
37	0.924268	0.903994	0.797265	0.936726	0.717736	0.667838	0.892972	0.8344	0.0376757
38	0.888975	0.849599	0.660446	0.861287	0.565429	0.4935	0.828246	0.735355	0.0560827
39	0.854485	0.797853	0.535988	0.781368	0.483135	0.374545	0.756299	0.654811	0.0652762
40	0.820264	0.712694	0.429406	0.721594	0.332284	0.278026	0.681332	0.567943	0.0755746
41	0.789358	0.674198	0.325266	0.681161	0.26094	0.216763	0.612973	0.508666	0.0816957
42	0.765237	0.60993	0.275394	0.625325	0.188073	0.172081	0.558147	0.456312	0.0837196
43	0.732601	0.536437	0.220218	0.590529	0.155333	0.143348	0.520467	0.414133	0.082895
44	0.710915	0.494946	0.205112	0.550529	0.139114	0.124242	0.472847	0.385386	0.0800814
45	0.686561	0.449905	0.175527	0.496258	0.112589	0.102792	0.428553	0.350312	0.0780806
46	0.664889	0.405528	0.152464	0.458096	0.0888579	0.0984434	0.38918	0.322494	0.0756817
47	0.631498	0.38681	0.114388	0.424473	0.0725799	0.112406	0.351201	0.299051	0.0724074
48	0.615337	0.350986	0.130828	0.387941	0.0820238	0.0721791	0.327086	0.280912	0.0693981
49	0.585667	0.322671	0.0917282	0.356445	0.0609527	0.0823576	0.309327	0.25845	0.067188
50	0.565953	0.293106	0.0950317	0.334896	0.0534662	0.065879	0.289352	0.242526	0.0649318
51	0.552542	0.269709	0.0938452	0.31309	0.0504046	0.0808157	0.267301	0.23253	0.0617614
52	0.543497	0.259853	0.0865091	0.285334	0.0501035	0.0913872	0.264384	0.225867	0.0598403
53	0.525805	0.233477	0.07946	0.26529	0.0466237	0.0567683	0.248505	0.20799	0.0592483
54	0.502677	0.211093	0.0933489	0.250785	0.0639222	0.0708337	0.237363	0.204289	0.0538627
55	0.478835	0.200578	0.060701	0.227776	0.0542106	0.0564906	0.235487	0.187725	0.0534483
56	0.46043	0.186981	0.0822905	0.211131	0.0389615	0.056008	0.21718	0.178997	0.0506785
57	0.446446	0.198997	0.0805457	0.202499	0.0525795	0.0537613	0.211796	0.178089	0.0484262
58	0.443052	0.172192	0.0697742	0.187655	0.0405424	0.056969	0.206139	0.168046	0.0485996
59	0.434022	0.156189	0.0597316	0.172011	0.0191702	0.0537143	0.195383	0.155746	0.0489805
60	0.415837	0.14473	0.0586149	0.166618	0.0348292	0.0553972	0.182078	0.151158	0.0457496
61	0.400248	0.137066	0.0612826	0.162226	0.042274	0.048704	0.183403	0.147886	0.0437436
62	0.386183	0.131729	0.0221594	0.151893	0.0163262	0.0358517	0.182368	0.132358	0.0456765
63	0.375104	0.114102	0.0441521	0.135127	0.0255359	0.0421903	0.173615	0.129975	0.0424386
64	0.359195	0.106494	0.0495883	0.128018	0.0107134	0.0322467	0.167305	0.121937	0.0414715
65	0.354214	0.0974754	0.0294024	0.128732	0.0218303	0.033699	0.161759	0.118159	0.0410209
66	0.337493	0.0925488	0.0410967	0.118422	0.0170121	0.0413104	0.160811	0.115528	0.0384944
67	0.325163	0.087776	0.0273706	0.108606	0.0245154	0.0383547	0.160195	0.110283	0.0374106
68	0.313746	0.0741316	0.0273319	0.108249	0.00605414	0.0253913	0.155127	0.101433	0.0375587
69	0.301364	0.0732849	0.0349626	0.0972882	0.0271336	0.024033	0.142667	0.100105	0.0345228
70	0.295299	0.0790017	0.0229969	0.0933685	0.00484123	0.0178183	0.153804	0.0953042	0.0358869
71	0.284865	0.0714818	0.0356451	0.0856185	0.00912404	0.0299445	0.152497	0.0955965	0.0335404
72	0.276136	0.0591514	0.0476806	0.0850356	0.0043728	0.0311447	0.138919	0.0917772	0.0321288
73	0.26705	0.0525033	0.0291	0.0851617	0.0197809	0.0328532	0.142321	0.0898243	0.0311083
74	0.24897	0.0547047	0.0309766	0.0816883	0.025377	0.0269631	0.136342	0.0864318	0.0286707
75	0.239207	0.0413896	0.0245401	0.0779524	0.0022314	0.0271639	0.146378	0.0798375	0.0296796
76	0.23265	0.0374572	0.0340786	0.0779157	0.00909058	0.0182454	0.135844	0.0778973	0.0282678
77	0.218923	0.0451872	0.0367462	0.0772252	0.0247496	0.0209619	0.135167	0.0798515	0.0255436
78	0.211961	0.0432962	0.0380103	0.0699294	0.0110145	0.0147557	0.138412	0.0753398	0.0259124
79	0.202243	0.0454349	0.0337296	0.0705726	0.024942	0.0184333	0.136387	0.0759632	0.0240132
80	0.198905	0.0297177	0.0295265	0.0649307	0.0153977	0.0105827	0.131178	0.0686054	0.0248029
81	0.188691	0.0353436	0.0308836	0.0604492	-0.00305519	0.0158364	0.128631	0.0652542	0.0241004
82	0.186537	0.034776	-0.00336186	0.0539567	-0.00723762	0.0165454	0.126273	0.0582127	0.0253458
83	0.175611	0.0349077	0.0440591	0.0565059	0.0050169	0.0154605	0.130092	0.0659505	0.0221008
84	0.172872	0.0220912	0.0282779	0.0574668	-0.00245292	0.00466691	0.126251	0.0584532	0.0232661
85	0.167047	0.0251299	0.0125123	0.0566713	-0.0033145	-0.00368775	0.130332	0.0549557	0.0238081
86	0.16308	0.0252428	0.0252225	0.0408378	-0.001148	0.0175278	0.124416	0.0564542	0.0216723
87	0.155804	0.0246846	0.0144355	0.0517987	0.00348613	0.0131882	0.123691	0.0552983	0.0211197
88	0.156968	0.028686	0.00754146	0.0436417	-0.0189317	0.0011858	0.121261	0.0486217	0.0230079
89	0.147063	0.0256128	0.00288855	0.0434212	0.021044	0.00732793	0.11908	0.0523482	0.0200365
90	0.140449	0.0267198	-0.0202442	0.0404073	0.00101849	0.00183504	0.120982	0.0444525	0.0218022
91	0.138992	0.0302728	-0.0198642	0.0446183	-0.00183392	0.00516238	0.115438	0.0446837	0.0211893
92	0.131118	0.0263937	0.0150559	0.0427176	-0.00381639	0.0155673	0.121367	0.0497719	0.0189447
93	0.128376	0.0206706	0.0278049	0.0338097	-0.013001	0.0172673	0.112432	0.0467656	0.0184185
94	0.124784	0.0139221	0.0244083	0.0313235	0.00441463	0.00303955	0.116674	0.0455095	0.0183424
95	0.120293	0.0087134	-0.00455611	0.0314496	-0.0175933	-0.0015521	0.114869	0.0359462	0.0202122
96	0.119959	0.00683812	0.0173979	0.0351618	-0.0232312	0.00350085	0.119082	0.0398154	0.0200058
97	0.111433	0.0124796	0.0139315	0.0259074	-0.00537226	0.0036119	0.122358	0.0406213	0.018572
98	0.107689	0.0100618	0.00166328	0.0273908	-0.0222358	-0.00592165	0.116803	0.0336357	0.0195375
99	0.102305	0.0112441	0.0285261	0.02282	-0.0196092	0.00423551	0.117587	0.0381583	0.0180498
100	0.0981739	0.0177887	0.00180287	0.0269786	-0.0124824	-0.00464025	0.113912	0.0345047	0.0177883
101	0.0924151	0.013941	-7.38048e-05	0.0262277	-0.0137288	-0.0226694	0.118653	0.0306806	0.01896
102	0.093625	0.0182967	-0.010698	0.0261306	-0.00129021	-0.0194061	0.109801	0.0309227	0.017865
103	0.0913835	0.0110246	-0.00619239	0.0277347	-0.0314539	-0.0194531	0.108879	0.0259889	0.0190459
104	0.0852246	0.00549595	0.0135825	0.0204677	-0.0184967	-0.0141567	0.106163	0.0283257	0.0169594
105	0.0843081	0.00323496	-0.0113881	0.0297562	-0.020772	-0.0146565	0.112211	0.026099	0.0184074
106	0.0832849	0.0183218	0.0190419	0.0264903	-0.0106003	-0.0118972	0.111322	0.033709	0.0163062
107	0.0833972	0.00156039	0.00895285	0.020725	-0.0222525	-0.0160318	0.108888	0.0264628	0.0175976
108	0.0776117	0.000274663	0.0162191	0.0280891	-0.0345322	-0.0122987	0.0982056	0.0247956	0.0167576
109	0.0751358	-0.000982838	-0.00369532	0.0256396	-0.0245278	-0.0186544	0.101149	0.0220091	0.0169677
110	0.0702472	-0.0169227	-0.00368757	0.0245449	-0.0147409	-0.00526814	0.0993546	0.0219325	0.0160269
111	0.073488	-0.0262238	0.00133758	0.0266163	-0.0323322	-0.0169886	0.0948908	0.0172554	0.0175269
112	0.0717827	-0.0123066	0.00471094	0.0281049	-0.0314539	-0.0309942	0.0912896	0.0173048	0.0170855
113	0.0701447	-0.0158627	0.0157926	0.0256134	-0.0472467	-0.0355132	0.0946639	0.0153703	0.0185595
114	0.0616461	-0.00914875	0.000538829	0.0282624	-0.0246951	-0.0174328	0.0943869	0.0190797	0.0156214
115	0.0598566	-0.0179387	0.0104185	0.0290474	-0.0223947	-0.0267699	0.0953872	0.0182295	0.0161924
116	0.0556164	-0.02316	0.00116697	0.028349	-0.0454399	-0.043492	0.0896331	0.00895336	0.0179931
117	0.0596923	-0.0253238	0.0209496	0.0231456	-0.0345656	-0.0319211	0.0933198	0.0150424	0.0172126
118	0.0495572	-0.0244018	0.00727004	0.0267791	-0.0495136	-0.0202134	0.0937455	0.011889	0.0171906
119	0.0536809	-0.0287607	0.0178166	0.0239831	-0.0386979	-0.0285724	0.0843494	0.0119713	0.0163051
120	0.049254	-0.0180704	-0.00386593	0.023332	-0.0309269	-0.0470671	0.0808951	0.0076501	0.0160471
121	0.0495572	-0.0228746	-0.0135362	0.0282072	-0.0513037	-0.0285339	0.0781119	0.00566113	0.0164636
122	0.0500288	-0.0252234	-0.00606055	0.0286404	-0.0662517	-0.0285425	0.0873612	0.00570747	0.0184081
123	0.0516752	-0.024107	0.00807655	0.0254611	-0.0287102	-0.0481819	0.0885882	0.0104003	0.0170243
124	0.0456862	-0.0233889	-0.00115173	0.02329	-0.0269536	-0.0483955	0.0862197	0.00790087	0.0164401
125	0.0436299	-0.0162673	0.000794739	0.0293519	-0.0488528	-0.043129	0.0812669	0.00668492	0.0166406
126	0.0450812	-0.00945293	0.00105065	0.0313865	-0.0410149	-0.049852	0.0950023	0.0103144	0.0178177
127	0.0431036	-0.0248659	0.0151722	0.0294202	-0.0443943	-0.0314982	0.0902057	0.0110205	0.0167952
128	0.03665	-0.0284879	0.00171757	0.0278581	-0.0445616	-0.0405576	0.0854779	0.00544234	0.0166988
129	0.0404733	-0.0149659	-0.00542465	0.02659	-0.0469874	-0.0385202	0.0890791	0.00717775	0.0168211
130	0.0364493	-0.0196917	0.0239973	0.0285932	-0.0368576	-0.0356029	0.091944	0.0126902	0.0163271
131	0.0396747	-0.0127739	0.000453525	0.0266373	-0.0286768	-0.0359404	0.0858683	0.010749	0.0150683
132	0.0368128	-0.0264715	0.0122874	0.0204861	-0.0471045	-0.0286492	0.0870953	0.00777948	0.0161802
133	0.0344717	-0.0233482	-0.0105971	0.0265716	-0.0477737	-0.0389858	0.0887091	0.00414966	0.016965
134	0.0357686	-0.0339569	-0.0154284	0.0222766	-0.046703	-0.0328052	0.0900031	0.00273637	0.0171858
135	0.0302554	-0.0195129	0.000980855	0.0277084	-0.052893	-0.0446239	0.0862346	0.00402133	0.0170096
136	0.034584	-0.0344085	-0.000508077	0.0233057	-0.0582967	-0.0420013	0.0935708	0.00232083	0.0185185
137	0.0271787	-0.0291935	0.00237673	0.0295934	-0.0465692	-0.0489422	0.0902317	0.00352511	0.0175494
138	0.0273177	-0.0303005	0.00546316	0.0175404	-0.0449966	-0.0517826	0.0949633	0.0026007	0.0178878
139	0.0309108	-0.0319217	0.000174351	0.0247523	-0.0454734	-0.0308404	0.0878762	0.0050683	0.016381
140	0.0304069	-0.0324454	0.00290406	0.0196748	-0.0649802	-0.0583775	0.088618	-0.00202848	0.0190743
141	0.0305796	-0.0277949	-0.00374961	0.018651	-0.0427213	-0.0393574	0.0854184	0.00300367	0.0160845
142	0.0300547	-0.0365472	0.00104289	0.0232558	-0.0477068	-0.0422533	0.0861658	0.00200168	0.0170466
143	0.0295718	-0.0334803	-0.0143815	0.017375	-0.0467783	-0.0555798	0.0827617	-0.0029302	0.0172443
144	0.0276517	-0.0310217	-0.00764254	0.0221821	-0.0603963	-0.0334246	0.0852808	0.000375641	0.0170917
145	0.0289669	-0.0330099	-0.0129003	0.0227334	-0.0535287	-0.0504713	0.0786455	-0.00279493	0.0169964
146	0.0258748	-0.0299053	-0.00236924	0.0174564	-0.0433654	-0.0573011	0.0848328	-0.000682452	0.0170423
147	0.0322189	-0.0412323	-0.0145133	0.0205097	-0.0618267	-0.0301058	0.0819715	-0.00185398	0.0173756
148	0.0344815	-0.0329221	0.010465	0.0199505	-0.0706014	-0.0584117	0.0809843	-0.0022934	0.0190051
149	0.0316856	-0.0327308	-0.0151182	0.0252668	-0.0439593	-0.0458156	0.0879115	0.00103428	0.0173174
150	0.0327313	-0.0363057	-0.00586668	0.0242062	-0.045189	-0.0653696	0.0869392	-0.00126492	0.0185562
151	0.0326709	-0.0463062	-0.0212368	0.0272674	-0.0779458	-0.0505439	0.0883354	-0.00682272	0.0204609
152	0.0293585	-0.0351768	-0.0127452	0.0291629	-0.0668791	-0.06399	0.0811516	-0.0055883	0.0191912
153	0.0266426	-0.038065	-0.0241759	0.0258366	-0.0652646	-0.0674839	0.0855244	-0.00814085	0.0197302
154	0.0265766	-0.0356002	-0.000795006	0.0306593	-0.049271	-0.0649852	0.0887128	-0.00067181	0.0188614
155	0.0238298	-0.0460961	-0.0242457	0.0218906	-0.0601203	-0.0606968	0.0881402	-0.00818545	0.019356
156	0.0227673	-0.0402821	-0.0199495	0.0350043	-0.0748508	-0.0562632	0.0866324	-0.00670593	0.0200626
157	0.0251688	-0.0432236	0.00478849	0.0286746	-0.0752272	-0.0560497	0.0896647	-0.0037434	0.0202481
158	0.0236488	-0.0381747	-0.0150019	0.0333451	-0.0828559	-0.0614101	0.0918473	-0.00694308	0.0212316
159	0.0231323	-0.0444622	-0.017561	0.0280655	-0.0623788	-0.0555243	0.0937474	-0.00499731	0.0197927
160	0.0255969	-0.0414831	-0.00271046	0.0269366	-0.068552	-0.0530939	0.0975419	-0.00225202	0.0202566
161	0.0222368	-0.0383221	-0.00338513	0.034004	-0.0622115	-0.0572841	0.0950005	-0.00142307	0.019843
162	0.0198072	-0.0355719	-0.0102714	0.0389449	-0.0717809	-0.0440046	0.09395	-0.00127523	0.0197866
163	0.0210017	-0.0431232	0.0206084	0.0357998	-0.0687528	-0.065784	0.0937028	-0.000935339	0.0211098
164	0.0169425	-0.0376322	-0.0108918	0.0261096	-0.0777785	-0.0647289	0.0901685	-0.00825869	0.020402
165	0.0148007	-0.0401755	0.0081541	0.0348861	-0.0767914	-0.0663179	0.0929963	-0.00463536	0.0211455
166	0.0217161	-0.0473159	0.00533133	0.0309402	-0.0748759	-0.0653483	0.0903265	-0.0056037	0.0209528
167	0.0200332	-0.0447131	0.00890632	0.0339331	-0.0638593	-0.0555798	0.0982447	-0.000433565	0.0204287
168	0.017845	-0.0364594	0.00321425	0.0361936	-0.063048	-0.0598597	0.0968912	-0.000746135	0.0201577
169	0.0199125	-0.0404295	-0.00185742	0.0314627	-0.0674311	-0.0484211	0.0902987	-0.00235219	0.0191828
170	0.0180921	-0.0477957	0.0157616	0.024579	-0.072793	-0.0518979	0.0988024	-0.0021788	0.0207931
171	0.0162492	-0.0493386	0.0210504	0.0289213	-0.0798279	-0.0693249	0.0987076	-0.00479468	0.0224693
172	0.0152386	-0.0442051	0.0196778	0.0283516	-0.077469	-0.0631742	0.103601	-0.00256847	0.0221575
173	0.0159614	-0.0392629	-0.00572709	0.0300266	-0.0786735	-0.058826	0.0933458	-0.00616509	0.0206171
174	0.0166478	-0.0433992	0.00457911	0.0308746	-0.0770675	-0.0698759	0.0968038	-0.00591959	0.0217042
175	0.0204978	-0.0437535	-0.00978288	0.0341405	-0.0742234	-0.0475882	0.0931078	-0.00394312	0.0201676
176	0.0153355	-0.0482159	0.0301779	0.0355189	-0.0731778	-0.0635885	0.0999532	-0.000570972	0.0221862
177	0.0137452	-0.0422169	0.00702964	0.0291707	-0.0568496	-0.0709309	0.0976795	-0.00319604	0.020506
178	0.0121143	-0.0398274	0.0146216	0.0330353	-0.0869798	-0.0496256	0.098042	-0.00265994	0.0214899
179	0.0182507	-0.0443305	0.0331015	0.0349334	-0.0860346	-0.060872	0.0923363	-0.00180218	0.0222348
180	0.0185833	-0.0381465	0.0401739	0.0307906	-0.0783305	-0.0612436	0.0988229	0.00152143	0.0221307
450	0.0346527	-0.0641652	0.0455868	0.0602234	-0.0257491	-0.0752449	0.115358	0.0129517	0.0245287
451	0.0276882	-0.0592136	0.0390339	0.0582098	-0.0265437	-0.0780853	0.112242	0.0104759	0.0238263
452	0.0273654	-0.0624216	0.0418489	0.0506855	-0.0268365	-0.101552	0.119062	0.00687879	0.0262807
453	0.0297543	-0.0650589	0.0390417	0.0464062	-0.0461844	-0.0964562	0.0906333	-0.000266288	0.0240944
454	0.0279058	-0.0700136	0.0211435	0.0536285	-0.0409982	-0.0831553	0.0963019	0.000687499	0.0234173
455	0.0293108	-0.0643596	0.0304803	0.0509481	-0.045373	-0.10224	0.101292	8.40406e-06	0.0252731
456	0.0301992	-0.0765991	0.00642476	0.047417	-0.0558291	-0.103705	0.101961	-0.00716152	0.0259425
457	0.025298	-0.0796973	0.0262229	0.0470468	-0.0484764	-0.114374	0.0990218	-0.00642265	0.0266652
458	0.0304336	-0.0812465	0.0154281	0.0529276	-0.0380287	-0.0876359	0.098042	-0.00143996	0.0244492
459	0.0287156	-0.0775367	0.0397939	0.0481048	-0.048125	-0.106101	0.110203	-0.000706492	0.0272736
460	0.0285697	-0.0817137	0.0248968	0.054487	-0.0443776	-0.102726	0.114657	-0.000886711	0.0273842
461	0.0299185	-0.0809172	0.0128535	0.0586561	-0.0464353	-0.084693	0.115862	0.000749222	0.0262631
462	0.0252123	-0.0834134	0.0118454	0.0617619	-0.0616343	-0.101278	0.116948	-0.00436554	0.0282654
463	0.0250158	-0.0784681	0.0187162	0.063408	-0.0597857	-0.0944871	0.118433	-0.00102394	0.0277287
464	0.0251352	-0.0857559	0.00159349	0.0606093	-0.0629476	-0.105024	0.126349	-0.00572006	0.0294125
465	0.0259871	-0.0747771	-0.001586	0.060486	-0.0726341	-0.099224	0.126829	-0.00498842	0.0289124
466	0.0251548	-0.0882709	0.0349626	0.0667868	-0.0582633	-0.0972549	0.124158	0.00103895	0.029405
467	0.027764	-0.0783426	0.0458737	0.0687033	-0.0713208	-0.108719	0.131224	0.00216896	0.0312417
468	0.0260362	-0.0993815	0.0409882	0.0749175	-0.0507851	-0.0963665	0.13353	0.00413406	0.0311099
469	0.0265135	-0.0812935	0.0225781	0.0680233	-0.058899	-0.0935303	0.135446	0.0026912	0.0296099
470	0.0254762	-0.0856524	0.00467992	0.0677188	-0.0493798	-0.0815493	0.128978	0.00146739	0.0279585
471	0.0265149	-0.0846489	0.0090459	0.0705936	-0.0404879	-0.106246	0.138661	0.00191889	0.0303255
472	0.0262566	-0.0865901	0.0143735	0.0702628	-0.0559378	-0.0982715	0.140302	0.00148513	0.0305682
473	0.0266566	-0.0861542	0.0231287	0.0628278	-0.0553774	-0.09362	0.146906	0.00348109	0.0306206
474	0.0270819	-0.079343	0.0153118	0.0679	-0.041843	-0.0854704	0.147732	0.00733841	0.0294082
475	0.0249611	-0.093464	0.00229918	0.0644082	-0.0458916	-0.0989805	0.157669	0.00157159	0.032026
476	0.0256489	-0.0807291	0.0139004	0.0703547	-0.0429305	-0.0920012	0.161168	0.00791584	0.0313511
477	0.0270244	-0.0762886	0.016064	0.0691339	-0.053947	-0.085936	0.156564	0.00751644	0.0306394
478	0.0277233	-0.081444	0.0132103	0.0699215	-0.0530101	-0.0879862	0.159796	0.00688719	0.0313699
479	0.162497	0.0267825	0.0401506	0.15241	0.137491	0.0428524	0.272728	0.119273	0.0311355
480	0.397806	0.3856	0.179738	0.358117	0.559666	0.528585	0.638469	0.435426	0.0535651
481	0.610374	0.609698	0.423109	0.511881	0.868463	0.902892	0.887324	0.687677	0.068782
482	0.808046	0.807941	0.662827	0.625097	1.07273	1.16842	1.0308	0.882266	0.0736161
483	0.974444	0.971981	0.847633	0.729373	1.18514	1.36479	1.13246	1.0294	0.0751515
484	1.06009	1.09739	0.891347	0.786596	1.23678	1.47983	1.18238	1.10492	0.0799176
485	1.04121	1.12993	0.847493	0.781093	1.21953	1.48514	1.2276	1.10457	0.0843427
486	1.00739	1.11088	0.753737	0.738468	1.20189	1.41551	1.23415	1.066	0.0879623
487	0.980154	1.09382	0.672637	0.715454	1.19369	1.38582	1.25292	1.04207	0.0942509
488	0.94974	1.11043	0.564611	0.690754	1.19689	1.33488	1.25874	1.01515	0.102635
489	0.922631	1.06344	0.482604	0.672792	1.17408	1.3363	1.26015	0.987429	0.110171
490	0.904945	1.06982	0.420356	0.63391	1.16495	1.27707	1.26666	0.962529	0.115102
491	0.896074	1.05411	0.366731	0.612012	1.15897	1.25469	1.27847	0.945866	0.120582
492	0.885324	1.07009	0.349275	0.591605	1.153	1.22763	1.28542	0.937478	0.122693
493	0.867816	1.04227	0.332516	0.565572	1.13383	1.2681	1.2857	0.927972	0.126863
494	0.859834	1.045	0.289461	0.548518	1.1717	1.26076	1.29564	0.924417	0.133651
495	0.844251	1.03459	0.292191	0.533312	1.16389	1.27655	1.28978	0.919225	0.13446
496	0.843031	1.02865	0.273455	0.50928	1.15853	1.17432	1.31252	0.89997	0.133805
497	0.834369	1.00605	0.276906	0.497329	1.1635	1.16638	1.3079	0.893206	0.133432
498	0.835623	1.025	0.278062	0.483478	1.16456	1.27288	1.31691	0.910931	0.140122
499	0.825366	1.03309	0.29057	0.467907	1.16658	1.32726	1.30545	0.916604	0.142676
500	0.815602	1.00068	0.261877	0.470117	1.16858	1.35706	1.32805	0.914566	0.147913
501	0.814684	1.00275	0.270842	0.454326	1.17322	1.37236	1.31235	0.91436	0.148369
502	0.817893	0.991182	0.269291	0.440556	1.14741	1.35377	1.34143	0.908792	0.148831
503	0.829978	0.976396	0.282994	0.420608	1.16163	1.38443	1.33789	0.91342	0.150839
504	0.817855	0.984944	0.295836	0.411577	1.16531	1.3799	1.35465	0.915725	0.151402
505	0.812058	0.986149	0.299868	0.404864	1.17454	1.37196	1.35892	0.91548	0.151693
506	0.810942	0.977149	0.262234	0.397269	1.17675	1.39186	1.37834	0.913506	0.157753
507	0.81451	0.944312	0.29247	0.411359	1.18502	1.37439	1.36623	0.912614	0.152508
508	0.811077	0.946479	0.314176	0.439957	1.18619	1.39425	1.36997	0.923157	0.150387
509	0.806385	0.971099	0.337146	0.439099	1.18762	1.41212	1.37659	0.932865	0.150348
510	0.798392	0.956411	0.345894	0.431228	1.17784	1.43211	1.39757	0.934206	0.15253
511	0.797538	0.958938	0.350322	0.458765	1.18836	1.42503	1.39791	0.939552	0.150277
512	0.799096	0.918824	0.335331	0.423168	1.18569	1.43379	1.4057	0.9288	0.154737
513	0.79831	0.952212	0.374641	0.420616	1.19529	1.42457	1.40491	0.93865	0.151572
514	0.804907	0.937464	0.379712	0.426237	1.19211	1.46727	1.42048	0.946882	0.154407
515	0.816241	0.932553	0.409258	0.418847	1.20141	1.44979	1.4144	0.94893	0.151279
516	0.817983	0.935206	0.406312	0.423404	1.20541	1.46115	1.42985	0.954187	0.15301
517	0.820383	0.937639	0.420542	0.4207	1.21688	1.45676	1.44124	0.959163	0.152944
518	0.815037	0.919733	0.43295	0.416429	1.2046	1.48184	1.42632	0.956702	0.152891
519	0.833108	0.915111	0.48113	0.408763	1.19684	1.4725	1.45051	0.965424	0.150539
520	0.821736	0.939853	0.498222	0.407839	1.17943	1.48229	1.44015	0.967073	0.149063
521	0.831138	0.903182	0.525574	0.3974	1.19954	1.49568	1.45247	0.972141	0.150571
522	0.837228	0.906199	0.556857	0.399072	1.18898	1.50342	1.44317	0.976417	0.148078
523	0.831002	0.939323	0.590296	0.389613	1.19529	1.5103	1.47221	0.989718	0.149383
524	0.838191	0.917742	0.62064	0.391448	1.19698	1.51625	1.45623	0.991068	0.147087
525	0.845491	0.921204	0.651993	0.372591	1.19692	1.52157	1.48473	0.999213	0.149188
526	0.841766	0.931352	0.667363	0.381173	1.15856	1.53832	1.4688	0.998191	0.146943
527	0.847567	0.93445	0.703958	0.380519	1.20409	1.56163	1.48332	1.01651	0.14899
528	0.857742	0.928859	0.749293	0.37997	1.18361	1.55108	1.48774	1.01976	0.146047
529	0.860699	0.917773	0.759468	0.373646	1.20502	1.57022	1.48848	1.02504	0.148307
530	0.865805	0.921464	0.785795	0.369645	1.18314	1.56538	1.4833	1.02493	0.146373
531	0.861293	0.899337	0.806524	0.368222	1.18692	1.58086	1.49104	1.02774	0.14805
532	0.863656	0.945203	0.84726	0.362598	1.19394	1.60739	1.47881	1.04269	0.148065
533	0.865331	0.916027	0.855108	0.360443	1.18262	1.60995	1.49782	1.04104	0.149601
534	0.882195	0.929875	0.897783	0.363457	1.20131	1.59894	1.50038	1.05342	0.147364
535	0.880065	0.921696	0.935937	0.348366	1.20491	1.62842	1.49353	1.05899	0.150195
536	0.882246	0.943927	0.953828	0.34876	1.22379	1.60676	1.50125	1.06579	0.148629
537	0.889211	0.933058	0.932005	0.346143	1.21621	1.6289	1.51041	1.06513	0.15132
538	0.889653	0.955564	0.961466	0.339684	1.23217	1.65603	1.51221	1.07811	0.153568
539	0.899307	0.936382	0.975045	0.340062	1.22015	1.67918	1.51549	1.0808	0.155189
540	0.906108	0.944805	0.958938	0.334833	1.22732	1.66259	1.49887	1.07621	0.153524
541	0.907217	0.927943	0.996921	0.331808	1.21271	1.68984	1.52783	1.0849	0.157115
542	0.915608	0.966076	1.01271	0.334494	1.22033	1.67509	1.51346	1.09111	0.153938
543	0.915731	0.938536	1.01915	0.338511	1.22239	1.67492	1.51954	1.08983	0.15434
544	0.928035	0.965251	1.00219	0.340296	1.22337	1.68212	1.52282	1.09487	0.154334
545	0.929437	0.940518	1.03163	0.328012	1.21688	1.6998	1.5206	1.09527	0.15684
546	0.930741	0.971228	1.03245	0.335465	1.22813	1.69832	1.5309	1.10389	0.156119
547	0.931687	0.956659	1.03506	0.336337	1.21529	1.73149	1.51792	1.10349	0.157979
548	0.94345	0.9361	1.03024	0.335872	1.25042	1.72046	1.54124	1.10825	0.159203
549	0.941063	0.9416	1.04438	0.336208	1.22444	1.73535	1.5306	1.10766	0.159142
550	0.947793	0.93503	1.06616	0.330343	1.2532	1.73845	1.53573	1.11524	0.160562
551	0.948986	0.956521	1.04963	0.330511	1.2305	1.68793	1.55279	1.10812	0.156836
552	0.953563	0.935058	1.08093	0.328534	1.25678	1.71033	1.55986	1.11787	0.159751
553	0.952057	0.950578	1.06599	0.331596	1.25153	1.75839	1.55129	1.12306	0.162392
554	0.964104	0.958038	1.0529	0.322872	1.22951	1.78994	1.56271	1.12573	0.165802
555	0.960015	0.946696	1.07425	0.323307	1.24695	1.80462	1.54051	1.12805	0.166209
556	0.967144	0.962209	1.06806	0.325269	1.2375	1.82475	1.56324	1.13545	0.168295
557	0.974005	0.964238	1.08334	0.33163	1.24449	1.8142	1.57	1.14027	0.166934
558	0.98089	0.958772	1.09832	0.32964	1.22788	1.86333	1.55246	1.14447	0.170084
559	0.978614	1.00446	1.11913	0.334376	1.25182	1.83835	1.56993	1.15667	0.167635
560	0.985307	0.999031	1.1433	0.334473	1.23754	1.85375	1.56905	1.16035	0.168597
561	0.982572	1.00772	1.13212	0.340498	1.23633	1.85371	1.57999	1.16185	0.168454
562	0.991122	0.990053	1.15279	0.34426	1.23148	1.85596	1.57716	1.16326	0.168203
563	0.993172	1.01042	1.1796	0.343047	1.24604	1.8715	1.5765	1.17433	0.169253
564	0.983845	1.01003	1.21558	0.346059	1.24892	1.88901	1.57959	1.18186	0.170903
565	0.998456	0.990285	1.21759	0.343202	1.24742	1.88785	1.5799	1.18067	0.171196
566	0.992172	1.01838	1.24494	0.353173	1.23425	1.92994	1.57556	1.19263	0.173203
567	0.997693	1.01773	1.2722	0.368348	1.27883	1.90604	1.58983	1.20438	0.170686
568	1.00249	1.01575	1.30073	0.384665	1.25981	1.92224	1.57141	1.20816	0.169667
569	1.00332	1.03295	1.32263	0.410577	1.24447	1.91125	1.59656	1.21739	0.167076
570	1.00814	1.03252	1.3418	0.437831	1.23207	1.94066	1.57297	1.22371	0.166025
571	1.01225	1.01761	1.37302	0.458361	1.24973	1.94387	1.59703	1.23598	0.166161
572	1.01473	1.03354	1.37169	0.48631	1.21492	1.9683	1.58094	1.23863	0.164506
573	1.02892	1.02513	1.39198	0.522065	1.26006	1.9597	1.58984	1.25395	0.160906
574	1.02914	1.01365	1.38972	0.552467	1.22404	1.96352	1.58735	1.25141	0.158712
575	1.02443	1.01824	1.39848	0.587704	1.23739	1.96599	1.59537	1.26109	0.156264
576	1.01572	1.04061	1.419	0.621537	1.24273	1.96108	1.58476	1.26935	0.152355
577	1.02007	1.04428	1.39848	0.63506	1.26041	1.9651	1.61036	1.27625	0.151987
578	1.03055	1.03654	1.41487	0.64327	1.25213	1.9835	1.60441	1.28075	0.152933
579	1.03603	1.03476	1.4399	0.66013	1.26779	1.98105	1.61437	1.29058	0.152001
580	1.03851	1.04376	1.42846	0.672821	1.24815	1.97141	1.59709	1.28574	0.14875
581	1.03785	1.04122	1.417	0.670634	1.26255	2.01345	1.60917	1.29312	0.153274
582	1.04008	1.03529	1.45907	0.686362	1.24322	2.01101	1.60894	1.29771	0.152774
583	1.05118	1.04252	1.42302	0.683944	1.24955	2.01793	1.62832	1.2995	0.153106
584	1.04532	1.0424	1.44019	0.697851	1.25081	2.01951	1.60476	1.30012	0.151621
585	1.04861	1.06696	1.43463	0.704259	1.24128	2.0385	1.60603	1.30575	0.152047
586	1.05659	1.06169	1.45594	0.705477	1.25567	2.03955	1.61099	1.31227	0.15242
587	1.05786	1.05711	1.44003	0.726165	1.26994	2.05567	1.61459	1.31734	0.152217
588	1.05623	1.04513	1.42846	0.750305	1.25679	2.06184	1.61366	1.31606	0.151314
589	1.06167	1.05329	1.47656	0.765178	1.27601	2.06372	1.62502	1.33163	0.151007
590	1.06079	1.04667	1.46644	0.78151	1.26077	2.06561	1.63522	1.331	0.150596
591	1.06165	1.04664	1.45403	0.782232	1.27477	2.09094	1.61578	1.33229	0.151957
592	1.07076	1.04959	1.46221	0.792755	1.27868	2.09187	1.62511	1.33871	0.151293
593	1.06225	1.07598	1.46106	0.797165	1.26096	2.11922	1.63694	1.3448	0.153704
594	1.07288	1.0455	1.45951	0.801597	1.26125	2.09106	1.63825	1.33858	0.151286
595	1.07679	1.04466	1.45764	0.808063	1.23461	2.09893	1.6244	1.33502	0.15126
596	1.0767	1.03885	1.46559	0.821904	1.29339	2.1122	1.63759	1.34946	0.1519
597	1.0759	1.02968	1.43901	0.84213	1.30308	2.11983	1.63045	1.34858	0.150989
598	1.07894	1.04197	1.45465	0.843201	1.28938	2.12631	1.64702	1.3545	0.151897
599	1.08829	1.04262	1.49609	0.865065	1.27469	2.13386	1.62819	1.36126	0.150922
600	1.07953	1.05397	1.47552	0.872833	1.29384	2.13791	1.64315	1.36525	0.150679
601	1.07779	1.04816	1.4591	0.89052	1.28415	2.14519	1.62963	1.36208	0.14997
602	1.083	1.03305	1.45844	0.897855	1.27918	2.16383	1.65133	1.36667	0.152805
603	1.08238	1.06029	1.4951	0.919659	1.28511	2.17264	1.63964	1.37926	0.151229
604	1.0939	1.04166	1.45628	0.903812	1.29396	2.17436	1.64504	1.37272	0.152342
605	1.08614	1.06965	1.45438	0.918407	1.26661	2.16225	1.65674	1.37345	0.149989
606	1.09803	1.068	1.44492	0.923938	1.28126	2.2037	1.66195	1.38311	0.153644
607	1.09893	1.05357	1.45996	0.935997	1.28369	2.19235	1.65349	1.38257	0.152062
608	1.10101	1.05844	1.44602	0.941371	1.25668	2.21822	1.6616	1.38333	0.154855
609	1.08548	1.06078	1.45486	0.933363	1.27641	2.19582	1.66171	1.3812	0.153155
610	1.08972	1.05674	1.45061	0.945681	1.2673	2.22044	1.6658	1.38518	0.155373
611	1.09179	1.06007	1.45031	0.945437	1.28697	2.24037	1.63975	1.38781	0.156175
612	1.10254	1.05546	1.45885	0.958296	1.2772	2.24903	1.56708	1.38121	0.154335
613	1.10225	1.07355	1.45496	0.93618	1.29302	2.21669	1.5678	1.37778	0.15095
614	1.10025	1.08304	1.45799	0.945348	1.29732	2.25816	1.69783	1.4057	0.158812
615	1.0954	1.06529	1.45582	0.946808	1.29926	2.23139	1.70725	1.40017	0.157082
616	1.09607	1.06393	1.45	0.968097	1.30801	2.27399	1.648	1.40116	0.158318
617	1.11352	1.06277	1.44658	0.955099	1.30229	2.289	1.66149	1.40439	0.160612
618	1.10267	1.05134	1.42738	0.94875	1.30922	2.29739	1.65252	1.39847	0.162357
619	1.09936	1.06768	1.42983	0.950575	1.31621	2.27233	1.64814	1.39773	0.158643
620	1.10584	1.04572	1.45236	0.970806	1.2996	2.29768	1.63806	1.40144	0.16109
621	1.09594	1.06191	1.4316	0.979341	1.30565	2.29101	1.66462	1.4043	0.160192
622	1.10757	1.03879	1.42774	0.985778	1.29309	2.29654	1.65863	1.40116	0.161019
623	1.10286	1.07675	1.44472	0.979551	1.33101	2.28341	1.67035	1.41267	0.158352
624	1.10272	1.06961	1.42218	0.977459	1.29262	2.30375	1.64548	1.40197	0.16068
625	1.10896	1.06287	1.43243	0.968315	1.31748	2.29889	1.66728	1.40803	0.161091
626	1.10216	1.06682	1.41725	0.974505	1.3026	2.31763	1.65735	1.40547	0.162796
627	1.11221	1.06458	1.43811	0.9644	1.29205	2.33757	1.67251	1.41163	0.166018
628	1.10773	1.03793	1.43445	0.968383	1.30799	2.32115	1.65623	1.40484	0.164533
629	1.11237	1.06173	1.39444	0.965479	1.29974	2.34342	1.66592	1.40616	0.166386
